# Supplementary material for: Developmental dynamics of chromatin accessibility during post-implantation development of monkey embryos
Source: Gigascience. 2023 May 25;12:giad038. doi: 10.1093/gigascience/giad038 (PMC10209733; doi:10.1093/gigascience/giad038)
Supplement: giad038_Supplemental_Figures_and_Tables [file giad038_supplemental_figures_and_tables.zip › TableS1.xlsx]

## Sheet: Table_S1
nCount	nFeature	Cell_id	Embryo	Total_fragments	Mapped_fragments	chrM_fragments	Usable_fragments	Fragments_in_promoters	Fraction_of_fragments_in_promoters	Day	Tech	Nucleosome_signal	Nucleosome_percentile	Fraction_of_fragments_in_peaks	TSS_enrichment	predicted.id	prediction.score.TE	prediction.score.EPI	prediction.score.VE.YE	prediction.score.EXMC	prediction.score.max
14472	9871	CL100063357_L01_503	E1_D17	6890260	3890930	610743	24611	4734	19.2353	E17	atac	1.34845	0.04	0.58803	3.02756	EXMC	0	0.0324333	0	0.967567	0.967567
14832	10497	CL100063357_L01_504	E1_D17	6774779	4041708	694984	24132	5360	22.2112	E17	atac	1.6376	0.13	0.61462	3.47169	EXMC	0	0.0960794	0	0.903921	0.903921
16135	10855	CL100063357_L01_505	E1_D17	9807561	6630061	947360	31188	5792	18.5712	E17	atac	1.68872	0.16	0.517346	3.31141	EXMC	0	0.0789856	0	0.921014	0.921014
18204	12509	CL100063357_L01_507	E1_D17	9759406	7131887	694703	45318	5929	13.0831	E17	atac	1.15807	0.01	0.401695	2.83746	EXMC	0	0.0625146	0	0.937485	0.937485
24963	15412	CL100063357_L01_508	E1_D17	6673153	5281602	1177620	41452	8764	21.1425	E17	atac	1.45514	0.07	0.602215	3.61499	EXMC	0	0.0301906	0	0.969809	0.969809
13565	9693	CL100063357_L01_509	E1_D17	7065360	4935753	977849	21565	4868	22.5736	E17	atac	1.49775	0.08	0.629029	3.24747	EXMC	0	0.0786872	0	0.921313	0.921313
19330	13224	CL100063357_L01_511	E1_D17	14554170	8132138	1308013	37150	6103	16.428	E17	atac	1.73927	0.19	0.520323	3.17782	EXMC	0	0.097332	0	0.902668	0.902668
19227	12277	CL100063357_L01_512	E1_D17	8603303	6379816	1109200	30518	6974	22.8521	E17	atac	1.36674	0.05	0.630022	3.50816	EXMC	0	0.0915886	0	0.908411	0.908411
9115	6853	CL100063357_L01_513	E1_D17	10026390	4382047	629446	16765	3332	19.8747	E17	atac	1.59046	0.12	0.543692	3.37463	EXMC	0	0.0772358	0	0.922764	0.922764
12789	9335	CL100063357_L01_514	E1_D17	6208845	4451288	551900	22239	4173	18.7643	E17	atac	1.89474	0.29	0.575071	3.24599	EXMC	0	0.0452347	0	0.954765	0.954765
33683	20795	CL100063357_L01_515	E1_D17	19091605	9946533	1522500	59330	10854	18.2943	E17	atac	1.49157	0.08	0.567723	3.1739	EXMC	0	0.0616886	0	0.938311	0.938311
12798	9052	CL100063357_L01_517	E1_D17	10286779	7545922	1698158	21822	4268	19.5582	E17	atac	1.73342	0.19	0.586472	3.38023	EXMC	0	0.047831	0	0.952169	0.952169
43367	26081	CL100063357_L01_518	E1_D17	14688020	12295279	2146383	71619	12548	17.5205	E17	atac	1.6271	0.13	0.605524	2.87303	EXMC	0	0.0484913	0	0.951509	0.951509
12719	8912	CL100063357_L01_519	E1_D17	12985940	6700815	1544303	29693	4763	16.0408	E17	atac	1.67583	0.16	0.42835	2.93759	EXMC	0	0.0549783	0	0.945022	0.945022
8624	6522	CL100063357_L01_520	E1_D17	10071213	5714339	1193054	18028	2998	16.6297	E17	atac	1.25807	0.03	0.478367	3.20827	EXMC	0	0.0833772	0	0.916623	0.916623
12402	8490	CL100063357_L01_521	E1_D17	12571119	9076303	2517942	20653	5185	25.1053	E17	atac	1.7584	0.2	0.600494	3.56118	EXMC	0	0.0581177	0	0.941882	0.941882
7562	5208	CL100063357_L01_522	E1_D17	6361722	4707144	724974	17175	2366	13.7758	E17	atac	2.41195	0.56	0.440291	3.3337	EXMC	0	0.0782763	0	0.921724	0.921724
22855	15668	CL100063357_L01_523	E1_D17	9795723	7464336	1222473	43865	7151	16.3023	E17	atac	1.97705	0.34	0.52103	3.30583	EXMC	0	0.0539902	0	0.94601	0.94601
18220	12567	CL100063357_L01_524	E1_D17	10266963	7703511	1844203	30561	5774	18.8934	E17	atac	1.419	0.06	0.596185	3.49576	EXMC	0	0.0847057	0	0.915294	0.915294
9303	6754	CL100063357_L01_525	E1_D17	8937223	5162693	695852	16033	3753	23.408	E17	atac	1.82439	0.25	0.580241	3.32275	EXMC	0	0.0616933	0	0.938307	0.938307
26495	15175	CL100063357_L01_527	E1_D17	14735737	10483727	1855162	61321	10378	16.9241	E17	atac	1.13417	0.01	0.432071	2.96668	EXMC	0	0.0607923	0	0.939208	0.939208
13935	9180	CL100063357_L01_528	E1_D17	7125423	5159366	1312160	21433	5424	25.3068	E17	atac	1.53425	0.1	0.650166	3.0996	EXMC	0	0.070866	0	0.929134	0.929134
16209	11186	CL100063357_L01_529	E1_D17	11435305	8839988	1730318	28906	4859	16.8097	E17	atac	1.47098	0.07	0.560749	3.39442	EXMC	0	0.0641239	0	0.935876	0.935876
10748	8190	CL100063357_L01_530	E1_D17	11447228	5833446	672786	25458	3654	14.3531	E17	atac	1.18352	0.02	0.422186	2.92442	EXMC	0	0.0844896	0	0.91551	0.91551
37539	21931	CL100063357_L01_531	E1_D17	17324390	14689229	3210268	59486	13319	22.3901	E17	atac	1.31624	0.04	0.631056	3.33048	EXMC	0	0.0300088	0	0.969991	0.969991
11974	8348	CL100063357_L01_532	E1_D17	7933526	6396240	1699452	21205	4658	21.9665	E17	atac	1.70629	0.17	0.564678	3.07811	EXMC	0	0.0735889	0	0.926411	0.926411
12226	8957	CL100063357_L01_533	E1_D17	41154579	18309230	3206900	28889	4468	15.4661	E17	atac	1.65108	0.14	0.423206	3.21906	EXMC	0	0.0753177	0	0.924682	0.924682
14223	10280	CL100063357_L01_534	E1_D17	7360134	5267264	1348128	23022	4863	21.1233	E17	atac	1.2908	0.03	0.6178	3.6568	EXMC	0	0.0758598	0	0.92414	0.92414
13811	9896	CL100063357_L01_535	E1_D17	12949934	5952810	844485	27320	4937	18.071	E17	atac	1.35833	0.05	0.505527	3.19506	EXMC	0	0.0764947	0	0.923505	0.923505
10606	8234	CL100063357_L01_537	E1_D17	22010557	6259706	684672	32766	3632	11.0847	E17	atac	1.03384	0.01	0.323689	3.22749	EXMC	0	0.0511166	0	0.948883	0.948883
7901	5891	CL100063357_L01_539	E1_D17	3905535	2395191	632709	16410	2978	18.1475	E17	atac	1.85414	0.26	0.481475	3.20681	EXMC	0	0.0617128	0	0.938287	0.938287
12260	8613	CL100063357_L01_541	E1_D17	23172224	10897224	1839440	29251	4281	14.6354	E17	atac	1.30083	0.04	0.419131	2.82871	EXMC	0	0.0541799	0	0.94582	0.94582
7071	5197	CL100063357_L01_542	E1_D17	6758821	4062781	744224	14843	2698	18.1769	E17	atac	2.22712	0.46	0.476386	3.57021	EXMC	0	0.057855	0	0.942145	0.942145
5903	4967	CL100063357_L01_543	E1_D17	13408799	4271632	168489	15463	1879	12.1516	E17	atac	1.07185	0.01	0.38175	2.81722	EXMC	0	0.102711	0	0.897289	0.897289
11381	8461	CL100063357_L01_544	E1_D17	10140412	6135009	926854	22279	4058	18.2145	E17	atac	1.40756	0.06	0.51084	3.22883	EXMC	0	0.0739622	0	0.926038	0.926038
33756	20126	CL100068345_L01_502	E1_D15	15448243	13402211	2382858	59019	11633	19.7106	E15	atac	1.70102	0.17	0.571951	3.09517	EXMC	0	0.258842	0	0.741158	0.741158
22429	15061	CL100068345_L01_503	E1_D15	14344975	11328040	2324973	46230	7856	16.9933	E15	atac	1.70203	0.17	0.485161	2.64454	EPI	0	0.877204	0	0.122796	0.877204
19007	11660	CL100068345_L01_504	E1_D15	12577478	8575111	2476106	31964	7564	23.6641	E15	atac	1.80618	0.23	0.594638	3.68065	EXMC	0	0.272595	0	0.727405	0.727405
27265	17953	CL100068345_L01_505	E1_D15	17811720	15083163	3425628	54147	9321	17.2143	E15	atac	2.00716	0.36	0.503537	3.11639	EPI	0	0.934766	0	0.0652344	0.934766
13085	8055	CL100068345_L01_506	E1_D15	24700159	9915824	3450143	28778	5340	18.5558	E15	atac	1.69633	0.17	0.454688	3.88861	EXMC	0	0.460203	0	0.539797	0.539797
41211	23686	CL100068345_L01_507	E1_D15	20803793	10319396	1774462	76034	14696	19.3282	E15	atac	1.97063	0.34	0.542008	3.32377	EXMC	0	0.323223	0	0.676777	0.676777
18197	13249	CL100068345_L01_508	E1_D15	9426587	7129320	1281086	35983	5505	15.2989	E15	atac	2.36885	0.54	0.505711	3.1699	EXMC	0	0.347844	0	0.652156	0.652156
15045	11352	CL100068345_L01_509	E1_D15	4022977	3283288	901810	28221	4658	16.5054	E15	atac	2.00166	0.35	0.533114	3.49628	EXMC	0	0.30259	0	0.69741	0.69741
40120	22897	CL100068345_L01_510	E1_D15	12254943	9664883	2197751	70381	14452	20.534	E15	atac	2.21024	0.45	0.57004	3.39279	EXMC	0	0.287096	0	0.712904	0.712904
13421	8539	CL100068345_L01_511	E1_D15	18689805	13641550	5633652	23323	5280	22.6386	E15	atac	2.1972	0.44	0.575441	3.3412	EXMC	0	0.39031	0	0.60969	0.60969
29118	18381	CL100068345_L01_513	E1_D15	16047228	13921550	3515637	46656	9467	20.2911	E15	atac	1.96082	0.33	0.6241	3.34283	EXMC	0	0.234636	0	0.765364	0.765364
22001	13614	CL100068345_L01_514	E1_D15	20102639	10280915	2617091	42965	8107	18.8688	E15	atac	1.47101	0.07	0.512068	3.08757	EXMC	0	0.317423	0	0.682577	0.682577
23366	16770	CL100068345_L01_515	E1_D15	11015036	9532819	1863262	41133	6731	16.364	E15	atac	2.06391	0.38	0.56806	2.98946	EXMC	0	0.387915	0	0.612085	0.612085
19771	13191	CL100068345_L01_516	E1_D15	11526212	10046988	2901941	31570	6720	21.286	E15	atac	1.71397	0.17	0.626259	3.40487	EXMC	0	0.291421	0	0.708579	0.708579
19019	12992	CL100068345_L01_517	E1_D15	14947391	10941038	2829720	34374	6589	19.1686	E15	atac	2.10484	0.39	0.553296	3.03046	EXMC	0	0.338305	0	0.661695	0.661695
17547	12432	CL100068345_L01_518	E1_D15	8272807	7069473	1368210	31550	5810	18.4152	E15	atac	2.31035	0.5	0.556165	3.2154	EXMC	0	0.349513	0	0.650487	0.650487
15275	11067	CL100068345_L01_519	E1_D15	1895770	744692	180729	22764	5499	24.1566	E15	atac	2.33383	0.52	0.671016	3.49487	EXMC	0	0.0342501	0.0121889	0.953561	0.953561
16067	11566	CL100068345_L01_520	E1_D15	8598859	7408070	1382745	34123	5472	16.0361	E15	atac	2.39541	0.55	0.470855	2.38693	EPI	0	0.901343	0	0.0986566	0.901343
16514	11716	CL100068345_L01_521	E1_D15	11642650	9759833	2794334	29002	5115	17.6367	E15	atac	1.74267	0.19	0.569409	3.29823	EXMC	0	0.267302	0	0.732698	0.732698
10939	8100	CL100068345_L01_522	E1_D15	8610879	7084932	1995869	20212	3832	18.959	E15	atac	1.85236	0.26	0.541213	3.47173	EXMC	0	0.310458	0	0.689542	0.689542
15474	10655	CL100068345_L01_523	E1_D15	14697469	12039471	3388949	26642	5439	20.4151	E15	atac	1.80978	0.24	0.580812	3.21663	EXMC	0	0.31506	0	0.68494	0.68494
18651	13073	CL100068345_L01_524	E1_D15	14065913	11565319	2361773	35559	6503	18.2879	E15	atac	2.03777	0.37	0.524509	2.8878	EPI	0	0.920093	0	0.0799069	0.920093
16237	11070	CL100068345_L01_525	E1_D15	11429108	9630528	2409771	27866	5896	21.1584	E15	atac	1.91387	0.29	0.582681	2.77236	EXMC	0	0.287662	0	0.712338	0.712338
14764	10794	CL100068345_L01_526	E1_D15	20248180	8413189	1901936	29691	5251	17.6855	E15	atac	1.6531	0.14	0.497255	3.41162	EPI	0	0.92012	0	0.0798799	0.92012
18839	12922	CL100068345_L01_528	E1_D15	18982164	6339828	929615	50471	6735	13.3443	E15	atac	1.19123	0.02	0.373264	2.78809	EXMC	0	0.342245	0	0.657755	0.657755
19127	12514	CL100068345_L01_529	E1_D15	15170464	13129183	3887735	34455	7226	20.9723	E15	atac	1.97579	0.34	0.55513	3.458	EXMC	0	0.319157	0	0.680843	0.680843
14015	9920	CL100068345_L01_530	E1_D15	8070384	6978372	1683540	27787	4883	17.573	E15	atac	2.05193	0.37	0.504373	2.399	EPI	0	0.915602	0	0.084398	0.915602
19295	13140	CL100068345_L01_531	E1_D15	9771609	8481489	2274794	35813	6763	18.8842	E15	atac	2.2114	0.45	0.538771	2.70537	EPI	0	0.973229	0	0.0267714	0.973229
17170	11408	CL100068345_L01_532	E1_D15	12806069	10208181	2581734	31950	6450	20.1878	E15	atac	1.91589	0.29	0.537402	2.8879	EXMC	0	0.334424	0	0.665576	0.665576
12676	9202	CL100068345_L01_533	E1_D15	13957381	9533225	2813440	27769	4483	16.1439	E15	atac	1.80914	0.24	0.45648	2.8173	EPI	0	0.779385	0	0.220615	0.779385
10760	7736	CL100068345_L01_534	E1_D15	7694109	6201528	1542007	22744	3940	17.3233	E15	atac	1.82734	0.25	0.473092	2.94609	EPI	0	0.782752	0	0.217248	0.782752
16114	11636	CL100068345_L01_535	E1_D15	13123331	10441607	2290047	29418	5385	18.3051	E15	atac	2.20262	0.45	0.54776	3.16511	EPI	0	0.940994	0	0.0590058	0.940994
16902	11888	CL100068345_L01_536	E1_D15	14889198	11413733	2887402	30195	4950	16.3934	E15	atac	1.48506	0.08	0.559762	2.77427	EPI	0	0.944083	0	0.0559169	0.944083
16248	10576	CL100068345_L01_537	E1_D15	10253624	8559707	1911212	30168	6277	20.8068	E15	atac	2.12631	0.4	0.538584	2.8544	EXMC	0	0.291679	0	0.708321	0.708321
12278	8644	CL100068345_L01_538	E1_D15	10605046	8270589	2407858	22429	4385	19.5506	E15	atac	1.67025	0.15	0.547416	3.04875	EXMC	0	0.309463	0	0.690537	0.690537
9893	7441	CL100068345_L01_539	E1_D15	16157244	8152758	2985563	20960	3539	16.8845	E15	atac	1.7939	0.22	0.471994	3.59509	EXMC	0	0.465933	0	0.534067	0.534067
11089	8387	CL100068345_L01_541	E1_D15	14122109	9041262	2321394	24232	3766	15.5414	E15	atac	1.58999	0.11	0.457618	2.71236	EPI	0	0.944374	0	0.0556263	0.944374
24773	17266	CL100071753_L01_501	E1_D13	18797845	10537960	3963893	42934	7539	17.5595	E13	atac	1.49547	0.08	0.577002	2.75845	EXMC	0	0.360602	0	0.639398	0.639398
9765	7893	CL100071753_L01_503	E1_D13	15929232	6766045	2183646	18200	2697	14.8187	E13	atac	1.35216	0.04	0.536538	3.17631	EXMC	0	0.254081	0.0176768	0.728242	0.728242
13963	10636	CL100071753_L01_504	E1_D13	10447386	5539782	1988214	22920	4282	18.6824	E13	atac	1.36996	0.05	0.609206	3.15975	EXMC	0	0.237964	0.0126445	0.749391	0.749391
14001	11149	CL100071753_L01_505	E1_D13	12362459	6304921	1231148	26588	3479	13.0849	E13	atac	1.23648	0.02	0.526591	2.98197	VE/YE	0.00906027	0.059989	0.923642	0.00730918	0.923642
19907	14334	CL100071753_L01_506	E1_D13	14711381	8289322	2425014	32079	5983	18.6508	E13	atac	1.52786	0.1	0.620562	3.2538	EXMC	0	0.224602	0.0149249	0.760473	0.760473
9608	7736	CL100071753_L01_507	E1_D13	10868130	4913049	1417069	17174	2691	15.669	E13	atac	1.40314	0.06	0.55945	2.80251	EXMC	0	0.33814	0.00457289	0.657287	0.657287
8763	7428	CL100071753_L01_508	E1_D13	8584500	3279485	984506	19977	2611	13.07	E13	atac	1.09892	0.01	0.438654	2.65878	EPI	0	0.639298	0.120392	0.24031	0.639298
14837	11483	CL100071753_L01_509	E1_D13	13143360	7697046	2622584	25576	3928	15.3581	E13	atac	1.55393	0.1	0.580114	3.09727	EXMC	0	0.246248	0.0033461	0.750406	0.750406
10599	8333	CL100071753_L01_511	E1_D13	10043363	5822244	1464414	19832	3244	16.3574	E13	atac	1.96516	0.34	0.534439	2.56341	EXMC	0	0.384377	0.00375588	0.611867	0.611867
10381	8409	CL100071753_L01_512	E1_D13	15290011	5916387	1489413	22446	3040	13.5436	E13	atac	1.24437	0.02	0.462488	2.84301	EXMC	0	0.327655	0.00428474	0.66806	0.66806
14974	11231	CL100071753_L01_513	E1_D13	11991056	7706956	2442079	23744	4624	19.4744	E13	atac	1.65401	0.14	0.630644	3.07866	EXMC	0	0.204255	0.0128295	0.782916	0.782916
14931	11737	CL100071753_L01_514	E1_D13	10570055	5494845	1949439	25307	3754	14.8338	E13	atac	1.74275	0.19	0.589995	2.65193	EXMC	0	0.228177	0.0212065	0.750616	0.750616
10664	8444	CL100071753_L01_515	E1_D13	14939207	8967391	3887491	24922	3404	13.6586	E13	atac	1.49191	0.08	0.427895	2.30244	EPI	0	0.97964	0.00402674	0.0163328	0.97964
5223	4323	CL100071753_L01_516	E1_D13	12282826	6553073	2614504	13011	1765	13.5654	E13	atac	1.73058	0.18	0.40143	2.91085	EPI	0	0.989877	0.00345774	0.00666537	0.989877
20068	15645	CL100071753_L01_517	E1_D13	16903782	11437001	3692439	41796	4709	11.2666	E13	atac	1.56507	0.11	0.480142	2.31667	EXMC	0	0.157587	0.212321	0.630092	0.630092
12327	9743	CL100071753_L01_518	E1_D13	12433465	7060155	2333962	22243	3484	15.6634	E13	atac	1.61512	0.12	0.554197	2.39499	EXMC	0	0.249061	0.013948	0.736991	0.736991
27248	18910	CL100071753_L01_520	E1_D13	22600602	6397787	1815795	48768	7538	15.4569	E13	atac	1.52095	0.09	0.558727	2.81026	EXMC	0	0.370285	0.0023902	0.627324	0.627324
10252	8117	CL100071753_L01_521	E1_D13	18569105	8877454	2978280	21833	2994	13.7132	E13	atac	1.27879	0.03	0.469564	3.13905	VE/YE	0.00641879	0.113876	0.879705	0	0.879705
6416	5338	CL100071753_L01_522	E1_D13	10264381	5304273	1896131	11341	1852	16.3301	E13	atac	1.57618	0.11	0.565735	3.17808	EXMC	0	0.249727	0.0130454	0.737227	0.737227
16829	12159	CL100071753_L01_523	E1_D13	13260941	7678728	2171865	29617	5402	18.2395	E13	atac	1.60608	0.12	0.568221	3.33353	EXMC	0	0.188899	0.0137705	0.79733	0.79733
6429	4980	CL100071753_L01_526	E1_D13	15705861	10030542	5361945	16005	2461	15.3764	E13	atac	1.57002	0.11	0.401687	3.29355	EPI	0	0.992786	0.00370358	0.00351049	0.992786
14144	10389	CL100071753_L01_527	E1_D13	17882126	10366716	3102845	28455	3344	11.7519	E13	atac	1.51512	0.09	0.497066	2.39181	EXMC	0	0.374448	0	0.625552	0.625552
5943	4765	CL100071753_L01_528	E1_D13	14404476	6954466	3410951	14228	2068	14.5347	E13	atac	1.75352	0.2	0.417697	2.53174	EPI	0	0.789198	0.00234515	0.208456	0.789198
8115	6378	CL100071753_L01_529	E1_D13	23078748	12674466	5283110	26072	2862	10.9773	E13	atac	1.77179	0.21	0.311253	2.42703	EXMC	0	0.332318	0.0696208	0.598061	0.598061
5638	4680	CL100071753_L01_531	E1_D13	15791966	7610053	3408869	13062	1794	13.7345	E13	atac	1.64251	0.13	0.431634	2.76331	EXMC	0	0.275813	0.0397983	0.684388	0.684388
8265	6325	CL100071753_L01_532	E1_D13	21849758	9519437	4796518	21809	2959	13.5678	E13	atac	1.36706	0.05	0.378972	2.91391	EPI	0	0.986919	0.00192043	0.0111605	0.986919
8314	6859	CL100071753_L01_533	E1_D13	16598805	6406589	2406413	16561	2254	13.6103	E13	atac	1.02703	0.01	0.502023	2.82486	VE/YE	0.00889158	0.119238	0.871871	0	0.871871
5366	4580	CL100071753_L01_535	E1_D13	12803739	6505712	2897622	12124	1565	12.9083	E13	atac	1.3109	0.04	0.442593	2.93862	VE/YE	0	0.244476	0.751647	0.00387702	0.751647
8210	6569	CL100071753_L01_536	E1_D13	13279413	6217066	2681194	19502	2885	14.7934	E13	atac	1.2359	0.02	0.420982	2.7886	EPI	0.0467486	0.606953	0.0745119	0.271787	0.606953
8780	6462	CL100071753_L01_538	E1_D13	23817018	5611858	2809060	16258	3482	21.4171	E13	atac	2.1066	0.4	0.540042	3.49156	EXMC	0	0.211413	0.0364045	0.752182	0.752182
12004	9154	CL100071753_L01_539	E1_D13	14722537	11268774	4877218	30070	3766	12.5241	E13	atac	2.9839	0.78	0.399202	2.61222	EXMC	0	0.166903	0.0808726	0.752225	0.752225
16931	12431	CL100071753_L01_540	E1_D13	16266801	10939731	2759940	29339	4719	16.0844	E13	atac	1.81597	0.24	0.577082	2.75638	EXMC	0	0.327006	0	0.672994	0.672994
17465	13312	CL100071753_L01_544	E1_D13	13521621	8176213	2428718	30297	4495	14.8365	E13	atac	1.66096	0.15	0.57646	2.77423	EXMC	0	0.31557	0.000822673	0.683607	0.683607
8486	6660	CL100071753_L01_545	E1_D13	16139797	5467359	2076049	19667	2807	14.2726	E13	atac	1.76717	0.2	0.431484	2.90526	EXMC	0.00914008	0.341742	0.156564	0.492554	0.492554
28202	18771	CL100071753_L01_547	E1_D13	13454617	9212000	1945020	48701	8593	17.6444	E13	atac	2.1702	0.43	0.579085	2.7271	EXMC	0	0.283533	0.00431708	0.71215	0.71215
17064	12641	CL100071753_L01_548	E1_D13	11261193	7328813	2170276	27384	4953	18.0872	E13	atac	1.67423	0.15	0.623138	2.76265	EXMC	0	0.269683	0.00607718	0.72424	0.72424
19415	13694	CL100071753_L02_549	E1_D13	11649777	8723327	2029352	40077	5585	13.9357	E13	atac	2.00417	0.36	0.484442	2.49587	EXMC	0	0.331463	0.0511908	0.617346	0.617346
20961	14890	CL100071753_L02_551	E1_D13	6940576	3603910	1053735	31328	6900	22.025	E13	atac	2.05402	0.37	0.669082	2.89191	EXMC	0	0.167697	0.0169779	0.815325	0.815325
13336	10509	CL100071753_L02_552	E1_D13	10934183	7397460	2250389	28101	3597	12.8003	E13	atac	1.61672	0.12	0.474574	2.67101	VE/YE	0	0.0718656	0.928134	0	0.928134
17495	13178	CL100071753_L02_554	E1_D13	9419277	4988921	1199563	27822	4640	16.6774	E13	atac	1.5235	0.09	0.628819	2.44789	EXMC	0	0.387761	0	0.612239	0.612239
25043	17424	CL100071753_L02_555	E1_D13	16078116	10258391	2421579	50704	6957	13.7208	E13	atac	1.70744	0.17	0.493906	2.47782	EPI	0.0540072	0.472901	0.00567735	0.467414	0.472901
7577	5277	CL100071753_L02_557	E1_D13	15316754	8342521	4373744	14085	3352	23.7984	E13	atac	2.36877	0.53	0.537948	3.38685	EXMC	0	0.0709763	0.0480036	0.88102	0.88102
14217	11138	CL100071753_L02_558	E1_D13	17402060	6623549	1152766	29104	4036	13.8675	E13	atac	1.26156	0.03	0.48849	2.90421	EXMC	0	0.291695	0.00316996	0.705135	0.705135
21600	15369	CL100071753_L02_559	E1_D13	16895737	8335452	2578738	33275	6527	19.6153	E13	atac	1.69479	0.17	0.649136	3.32197	EXMC	0	0.348206	0	0.651794	0.651794
17354	13238	CL100071753_L02_560	E1_D13	13224606	7099934	1782042	27151	4509	16.6071	E13	atac	1.60693	0.12	0.639166	3.18328	EXMC	0	0.352336	0	0.647664	0.647664
21417	15210	CL100071753_L02_561	E1_D13	17689525	12034807	3740149	31630	6313	19.9589	E13	atac	1.76718	0.2	0.67711	3.08442	EXMC	0	0.221471	0.00915104	0.769378	0.769378
22053	15588	CL100071753_L02_563	E1_D13	15366229	10095010	3116156	34845	6093	17.486	E13	atac	1.64171	0.13	0.632889	3.06565	EXMC	0	0.225094	0.00497516	0.769931	0.769931
21172	15429	CL100071753_L02_564	E1_D13	9047145	5739659	1501757	33524	5918	17.653	E13	atac	1.69193	0.16	0.631548	2.68856	EXMC	0	0.195099	0.00970464	0.795196	0.795196
18154	14046	CL100071753_L02_567	E1_D13	3995883	2859054	739628	30132	5024	16.6733	E13	atac	1.87118	0.27	0.602482	2.77404	EXMC	0	0.199235	0.00659633	0.794169	0.794169
13258	10704	CL100071753_L02_568	E1_D13	8952175	5112143	1444486	23689	3357	14.1711	E13	atac	1.47887	0.07	0.559669	2.9849	EXMC	0	0.341261	0	0.658739	0.658739
21470	15228	CL100071753_L02_569	E1_D13	9407275	6472990	1657859	40282	6053	15.0266	E13	atac	1.65422	0.14	0.532992	2.88811	VE/YE	0.00120802	0.0333425	0.965449	0	0.965449
6639	5177	CL100071753_L02_570	E1_D13	14926622	8283162	4231976	17879	2292	12.8195	E13	atac	1.71561	0.17	0.371329	2.53793	EPI	0	0.997825	0.00104595	0.00112934	0.997825
20399	15293	CL100071753_L02_572	E1_D13	17705881	11453264	3832825	36167	4887	13.5123	E13	atac	1.87026	0.27	0.564022	2.6682	EXMC	0.0109813	0.190813	0.0504912	0.747714	0.747714
20350	15558	CL100071753_L02_573	E1_D13	14226417	6652130	1286934	42853	4843	11.3014	E13	atac	1.48607	0.08	0.474879	2.36929	VE/YE	0	0.0356587	0.962665	0.0016762	0.962665
12635	10266	CL100071753_L02_574	E1_D13	21197401	6701317	1549566	25082	3253	12.9695	E13	atac	0.983848	0	0.503748	2.62111	EXMC	0	0.209643	0.00959612	0.780761	0.780761
5722	4645	CL100071753_L02_575	E1_D13	20794085	5800855	2682193	14426	1957	13.5658	E13	atac	2.15831	0.42	0.396645	2.85483	EPI	0	0.992992	0.00314783	0.00386004	0.992992
16552	12663	CL100071753_L02_576	E1_D13	13570816	6787171	2082101	28107	4218	15.0069	E13	atac	1.55064	0.1	0.588892	2.67666	EXMC	0	0.211071	0.00142354	0.787506	0.787506
7554	5956	CL100071753_L02_577	E1_D13	15449929	8336729	4447210	12679	2347	18.5109	E13	atac	1.30986	0.04	0.595788	3.71933	EXMC	0	0.264191	0.00318942	0.732619	0.732619
7484	6338	CL100071753_L02_580	E1_D13	12915472	3356162	1105076	13105	1957	14.9332	E13	atac	1.53348	0.1	0.57108	2.7529	EXMC	0	0.23382	0.00538859	0.760791	0.760791
21082	15933	CL100071753_L02_581	E1_D13	10885480	6914894	2143306	38323	5291	13.8063	E13	atac	1.38355	0.06	0.550114	2.48111	EXMC	0.00527209	0.162908	0.00753598	0.824284	0.824284
7042	5852	CL100071753_L02_582	E1_D13	15987523	7405228	2850540	12305	1894	15.3921	E13	atac	1.49721	0.08	0.572288	3.36675	EXMC	0	0.221762	0.00561015	0.772628	0.772628
21002	14493	CL100071753_L02_585	E1_D9	14756201	11821809	4715739	36577	6670	18.2355	E9	atac	2.35931	0.53	0.574186	3.417	VE/YE	0.112988	0.0350931	0.840951	0.0109672	0.840951
10254	7248	CL100071753_L02_589	E1_D9	14005789	10243467	5647882	15718	3418	21.7458	E9	atac	1.35814	0.05	0.652373	4.70159	TE	0.896095	0.103869	3.59792e-05	0	0.896095
12759	8760	CL100071753_L02_590	E1_D9	16376726	12129009	5709381	21248	4103	19.3101	E9	atac	1.44675	0.07	0.60048	3.4505	TE	0.903134	0.0961858	0.000680152	0	0.903134
5894	4252	CL100071753_L02_591	E1_D9	13199223	8534081	4426241	12400	2207	17.7984	E9	atac	1.88986	0.28	0.475323	3.22264	EPI	0.014994	0.891123	0.0938835	0	0.891123
15563	11339	CL100071753_L02_592	E1_D9	12835045	9412908	3403474	25554	4231	16.5571	E9	atac	1.86935	0.27	0.609024	2.64298	TE	0.916158	0.0827534	0.00108848	0	0.916158
13933	10417	CL100071753_L02_593	E1_D9	13026798	6479486	1778821	27592	4143	15.0152	E9	atac	1.18058	0.01	0.504965	2.89101	TE	0.941812	0.0581876	0	0	0.941812
20463	12567	CL100071753_L02_595	E1_D9	21006693	18170284	8888302	40214	8592	21.3657	E9	atac	2.35218	0.53	0.508853	2.93755	EPI	0.00231584	0.968086	0.0295983	0	0.968086
16607	11258	CL100071753_L02_596	E1_D9	24045434	15706629	8046887	28266	5577	19.7304	E9	atac	1.5254	0.09	0.587526	3.27636	TE	0.907023	0.092977	0	0	0.907023
27035	19436	CL100075577_L01_501	E1_D19	8725443	6352128	1735822	45517	7494	16.4642	E19	atac	2.34308	0.52	0.593954	2.72489	EXMC	0	0.056753	0.00520113	0.938046	0.938046
14299	10341	CL100075577_L01_502	E1_D19	11837374	6622715	2883442	26052	5414	20.7815	E19	atac	2.77729	0.72	0.548864	3.04114	EPI	0	0.879272	0.0989994	0.021729	0.879272
18290	14150	CL100075577_L01_503	E1_D19	7986738	4182276	598826	30673	5191	16.9237	E19	atac	2.15886	0.42	0.59629	2.87734	VE/YE	0	0.121166	0.47535	0.403484	0.47535
22149	16190	CL100075577_L01_504	E1_D19	8833832	5345998	1645578	43558	7153	16.4218	E19	atac	2.7949	0.72	0.508494	2.26569	EXMC	0	0.133992	0.103408	0.762599	0.762599
17924	12297	CL100075577_L01_505	E1_D19	10228827	6098365	2187874	32883	6779	20.6155	E19	atac	1.79833	0.22	0.545084	3.0296	EPI	0	0.645881	0.335427	0.0186916	0.645881
12727	9993	CL100075577_L01_506	E1_D19	9561436	4660951	734650	26393	4067	15.4094	E19	atac	2.06009	0.38	0.482211	2.80952	VE/YE	0	0.190104	0.593676	0.21622	0.593676
27781	19985	CL100075577_L01_507	E1_D19	7396778	3845069	467300	50768	8385	16.5163	E19	atac	2.13126	0.4	0.547215	2.58556	EPI	0.0762452	0.584119	0	0.339636	0.584119
11335	7969	CL100075577_L01_508	E1_D19	6937881	2493391	242496	18368	3394	18.4778	E19	atac	1.32307	0.04	0.617106	2.61203	VE/YE	0	0.0062945	0.986123	0.0075827	0.986123
37094	23896	CL100075577_L01_509	E1_D19	9231269	5836746	794941	81236	12068	14.8555	E19	atac	3.14207	0.81	0.45662	2.47386	EPI	0	0.995916	0	0.00408418	0.995916
26193	18864	CL100075577_L01_510	E1_D19	6382134	3765301	396453	50054	7040	14.0648	E19	atac	1.39276	0.06	0.523295	2.79394	VE/YE	0	0.0039363	0.987772	0.00829212	0.987772
31479	21337	CL100075577_L01_511	E1_D19	8805691	5568632	1267930	55119	10026	18.1897	E19	atac	1.60697	0.12	0.57111	3.17201	VE/YE	0	0.00150601	0.997241	0.00125325	0.997241
25088	16033	CL100075577_L01_512	E1_D19	9052467	6328124	1845372	41686	9568	22.9526	E19	atac	2.3004	0.49	0.601833	3.09875	VE/YE	0	0.16738	0.671816	0.160804	0.671816
16209	12511	CL100075577_L01_513	E1_D19	13320678	6495152	584956	39778	5201	13.0751	E19	atac	1.19913	0.02	0.407487	2.63344	EXMC	0	0.0894624	0.383099	0.527439	0.527439
33084	20907	CL100075577_L01_514	E1_D19	8762578	7450138	2527327	57502	11625	20.2167	E19	atac	2.23678	0.46	0.575354	2.93747	EPI	0	0.998165	0	0.00183476	0.998165
16541	12825	CL100075577_L01_515	E1_D19	9708289	6915368	1534652	30424	4832	15.8822	E19	atac	1.80529	0.23	0.543683	2.7822	EPI	0	0.430942	0.329938	0.23912	0.430942
29747	19820	CL100075577_L01_516	E1_D19	9385128	7690964	2249192	58774	10410	17.7119	E19	atac	2.19882	0.44	0.506125	3.03445	EPI	0	0.994807	0.000111479	0.00508128	0.994807
17771	12672	CL100075577_L01_517	E1_D19	9742418	7214785	2331789	33636	6449	19.1729	E19	atac	2.16154	0.43	0.528333	3.25032	EPI	0	0.993532	0.00137972	0.00508837	0.993532
15645	11029	CL100075577_L01_519	E1_D19	8155837	6016806	2801833	29935	6001	20.0468	E19	atac	1.77675	0.21	0.522632	3.19221	EPI	0	0.990224	0.00232101	0.00745513	0.990224
17501	13183	CL100075577_L01_520	E1_D19	8029182	5059503	1363188	26599	5117	19.2376	E19	atac	1.6501	0.14	0.657957	3.04632	VE/YE	0	0.0941988	0.532852	0.372949	0.532852
17462	12831	CL100075577_L01_521	E1_D19	9578178	6448166	1929460	34181	6155	18.0071	E19	atac	2.30506	0.5	0.510869	2.71918	EPI	0	0.986411	0.00628824	0.0073004	0.986411
7774	5990	CL100075577_L01_522	E1_D19	13693041	5172036	1681869	17582	2995	17.0345	E19	atac	1.16141	0.01	0.442157	3.56911	VE/YE	0	0.381669	0.540002	0.0783295	0.540002
15911	12213	CL100075577_L01_523	E1_D19	8513556	3812024	814800	27669	5249	18.9707	E19	atac	1.65481	0.14	0.575048	2.8776	EPI	0	0.666986	0.220695	0.112319	0.666986
12487	9411	CL100075577_L01_524	E1_D19	11066701	4339973	1528861	22358	4736	21.1826	E19	atac	2.17072	0.43	0.558503	2.98174	EPI	0	0.855632	0.125164	0.0192042	0.855632
22199	16364	CL100075577_L01_525	E1_D19	12055455	7350904	2172206	35899	6349	17.6857	E19	atac	1.84784	0.25	0.618374	2.69859	EXMC	0.00381147	0.0713336	0.185051	0.739804	0.739804
11837	8613	CL100075577_L01_526	E1_D19	8676112	6317880	2452407	20839	4807	23.0673	E19	atac	2.3896	0.55	0.568021	3.18197	EPI	0	0.782265	0.189834	0.0279014	0.782265
14290	11147	CL100075577_L01_527	E1_D19	7025354	3826571	440319	26560	4287	16.1408	E19	atac	1.76873	0.21	0.538027	3.06844	VE/YE	0	0.00330655	0.995239	0.00145483	0.995239
12342	9817	CL100075577_L01_528	E1_D19	5571774	2972298	522397	21886	3620	16.5403	E19	atac	1.38301	0.06	0.563922	3.1091	VE/YE	0	0.0224989	0.952804	0.0246973	0.952804
14925	11117	CL100075577_L01_529	E1_D19	13163979	6032579	2160675	26859	5396	20.0901	E19	atac	2.10958	0.4	0.55568	3.25007	EPI	0	0.779304	0.167645	0.0530503	0.779304
16210	11992	CL100075577_L01_530	E1_D19	5514527	4279281	1359088	30655	5243	17.1032	E19	atac	2.13723	0.4	0.528788	3.56543	VE/YE	0.00015684	0.0449952	0.916577	0.0382707	0.916577
16001	11577	CL100075577_L01_531	E1_D19	11357956	5812673	1901848	25177	6102	24.2364	E19	atac	2.08664	0.39	0.63554	2.77802	VE/YE	0	0.152199	0.674068	0.173733	0.674068
13575	9905	CL100075577_L01_532	E1_D19	9848842	4385665	1604076	22508	4994	22.1877	E19	atac	1.80362	0.23	0.603119	3.4824	EPI	0	0.697861	0.166069	0.13607	0.697861
9706	7906	CL100075577_L01_533	E1_D19	9171974	3562557	729831	17528	2827	16.1285	E19	atac	1.55801	0.1	0.553743	3.24826	VE/YE	0	0.0392186	0.922608	0.0381736	0.922608
11855	9411	CL100075577_L01_534	E1_D19	7514747	3328463	509288	23392	3662	15.6549	E19	atac	1.91822	0.29	0.506797	3.15729	EPI	0	0.595465	0.19935	0.205185	0.595465
20769	14896	CL100075577_L01_535	E1_D19	15854548	5378877	2080006	34563	6754	19.5411	E19	atac	1.35658	0.05	0.600903	2.79319	VE/YE	0	0.083934	0.547051	0.369015	0.547051
16660	11854	CL100075577_L01_536	E1_D19	8368604	5941022	2273059	31976	6186	19.3458	E19	atac	1.81195	0.24	0.521016	3.3291	EPI	0	0.927378	0.0483082	0.0243143	0.927378
13845	10768	CL100075577_L01_537	E1_D19	6541192	4431756	878830	24208	4075	16.8333	E19	atac	2.04289	0.37	0.571918	3.24357	VE/YE	0.000787853	0.0112409	0.977382	0.0105894	0.977382
14233	10899	CL100075577_L01_538	E1_D19	8099032	3044028	509553	23299	4883	20.958	E19	atac	1.72589	0.18	0.610885	3.0999	VE/YE	0	0.0680001	0.880441	0.0515592	0.880441
13649	10182	CL100075577_L01_539	E1_D19	9028941	6333275	1802352	32955	4789	14.5319	E19	atac	2.18944	0.44	0.414171	3.29117	EPI	0	0.81793	0.141337	0.0407332	0.81793
8678	6631	CL100075577_L01_540	E1_D19	10631165	5955342	1981149	18566	3351	18.0491	E19	atac	1.76597	0.2	0.467414	3.03419	EPI	0	0.676776	0.30369	0.0195337	0.676776
13560	10434	CL100075577_L01_541	E1_D19	9541825	6129585	2052319	23531	4465	18.975	E19	atac	1.76645	0.2	0.576261	3.46461	VE/YE	0	0.0148511	0.982778	0.0023708	0.982778
15491	11073	CL100075577_L01_542	E1_D19	8792088	4986200	2031636	33429	5884	17.6015	E19	atac	1.78285	0.21	0.4634	3.44692	EPI	0	0.963662	0.0222021	0.0141357	0.963662
11932	8964	CL100075577_L01_543	E1_D19	7273742	4403751	1230014	21712	4567	21.0345	E19	atac	1.99615	0.35	0.549558	3.22165	EPI	0	0.874708	0.108865	0.0164263	0.874708
12738	9592	CL100075577_L01_544	E1_D19	11256550	4638532	1508263	20991	4492	21.3996	E19	atac	1.56541	0.11	0.606831	2.88355	VE/YE	0	0.12432	0.767687	0.107992	0.767687
12811	8621	CL100075577_L01_548	E1_D19	9423108	6185901	2180849	18987	5391	28.3931	E19	atac	1.8133	0.24	0.674725	3.37457	VE/YE	0	0.117741	0.755114	0.127145	0.755114
25444	17743	CL100075577_L02_549	E1_D19	10916494	8959837	2170692	43220	7809	18.068	E19	atac	2.56599	0.64	0.588709	2.20698	EXMC	0	0.0380436	0.00290431	0.959052	0.959052
14091	10763	CL100075577_L02_550	E1_D19	13027332	9125717	1533254	28627	4158	14.5247	E19	atac	1.66164	0.15	0.492228	2.4296	VE/YE	0	0.0290804	0.963882	0.00703805	0.963882
25916	18040	CL100075577_L02_551	E1_D19	6977625	4481289	986815	49711	7633	15.3548	E19	atac	1.89028	0.28	0.521333	3.23923	EPI	0	0.588114	0.24089	0.170996	0.588114
27095	19650	CL100075577_L02_552	E1_D19	19792419	2396945	417191	49088	7232	14.7327	E19	atac	1.84639	0.25	0.551968	2.4683	EPI	0	0.574083	0.177004	0.248914	0.574083
26257	18602	CL100075577_L02_554	E1_D19	10594748	7101182	1390690	50186	7749	15.4406	E19	atac	1.93428	0.31	0.523194	2.52502	EPI	0.0542608	0.450051	0.232674	0.263014	0.450051
9414	7299	CL100075577_L02_555	E1_D19	15478858	6498356	1329619	27360	3075	11.239	E19	atac	1.69172	0.16	0.344079	2.59731	EPI	0	0.866458	0.101829	0.0317133	0.866458
23474	16726	CL100075577_L02_556	E1_D19	11261001	8610029	864870	44068	6440	14.6138	E19	atac	1.91874	0.3	0.532677	2.60582	VE/YE	0	0.00813417	0.986459	0.00540687	0.986459
10100	7622	CL100075577_L02_557	E1_D19	14320411	8431900	1761361	28796	3680	12.7796	E19	atac	2.29969	0.49	0.350743	2.39719	EPI	0	0.635727	0.12943	0.234843	0.635727
15459	10824	CL100075577_L02_558	E1_D19	10897878	6788129	2392855	24441	5876	24.0416	E19	atac	1.94836	0.32	0.632503	3.65655	EPI	0	0.603997	0.0990437	0.296959	0.603997
57490	33950	CL100075577_L02_559	E1_D19	13122817	10593160	1681163	117056	16990	14.5144	E19	atac	2.0229	0.36	0.491132	2.87346	VE/YE	0.000156772	0.11049	0.862408	0.026945	0.862408
14026	10087	CL100075577_L02_560	E1_D19	10612862	6699281	1316517	27955	4673	16.7162	E19	atac	2.36212	0.53	0.501735	2.34421	EPI	0	0.990375	0.00288788	0.0067375	0.990375
12897	9234	CL100075577_L02_561	E1_D19	12522463	7997379	2793819	20753	5187	24.994	E19	atac	1.90563	0.29	0.621452	3.68629	EXMC	0	0.31904	0.11443	0.56653	0.56653
8474	6881	CL100075577_L02_562	E1_D19	11685008	3075694	314177	14708	2693	18.3098	E19	atac	1.77315	0.21	0.576149	2.9207	EPI	0	0.638874	0.122826	0.2383	0.638874
10049	7810	CL100075577_L02_563	E1_D19	11289621	5396397	775468	16227	3059	18.8513	E19	atac	1.06766	0.01	0.619277	3.2391	VE/YE	0	0.0552247	0.935303	0.00947195	0.935303
14998	10740	CL100075577_L02_564	E1_D19	7314815	5500180	1708284	22671	5524	24.3659	E19	atac	2.8418	0.74	0.66155	3.34493	EXMC	0	0.0871029	0.0813298	0.831567	0.831567
25554	16862	CL100075577_L02_565	E1_D19	7706243	6252961	2302422	47647	9620	20.1901	E19	atac	1.92703	0.3	0.536319	2.86598	EPI	0	0.990998	0.00300502	0.00599671	0.990998
11274	8343	CL100075577_L02_566	E1_D19	7598294	4409485	1116174	36031	4246	11.7843	E19	atac	2.22213	0.46	0.312897	2.60288	EPI	0	0.764408	0.0984651	0.137127	0.764408
29887	20054	CL100075577_L02_567	E1_D19	8208247	5726114	1351740	48720	10228	20.9934	E19	atac	2.11257	0.4	0.613444	2.90566	EPI	0	0.993373	0.00455976	0.00206723	0.993373
12685	10124	CL100075577_L02_568	E1_D19	7688432	5358399	936268	25679	3294	12.8276	E19	atac	1.63546	0.13	0.493983	2.76105	VE/YE	0	0.0438951	0.942384	0.0137207	0.942384
13193	9200	CL100075577_L02_569	E1_D19	7623080	5158000	2319473	21574	5363	24.8586	E19	atac	2.18365	0.43	0.611523	3.18044	EPI	0	0.960715	0.00603841	0.0332461	0.960715
10505	8378	CL100075577_L02_570	E1_D19	17075794	5918845	1811281	25538	3330	13.0394	E19	atac	1.72729	0.18	0.411348	3.07788	VE/YE	0	0.23458	0.543043	0.222377	0.543043
27827	17908	CL100075577_L02_571	E1_D19	13134251	7661575	1455512	47667	10378	21.7719	E19	atac	1.93962	0.31	0.583779	2.73	EPI	0	0.852772	0.122619	0.0246084	0.852772
42036	27085	CL100075577_L02_572	E1_D19	15651950	12008001	3251985	84846	13692	16.1375	E19	atac	3.14434	0.81	0.495439	2.89954	VE/YE	0.00139223	0.117341	0.853649	0.0276186	0.853649
16721	12122	CL100075577_L02_573	E1_D19	10027748	6769127	1883409	28882	5919	20.4937	E19	atac	1.85928	0.26	0.578942	2.7996	EPI	0	0.888741	0.0506134	0.0606453	0.888741
16818	12002	CL100075577_L02_574	E1_D19	19176121	14497083	5841717	32557	5652	17.3603	E19	atac	1.23434	0.02	0.516571	2.96532	EPI	0	0.421601	0.24148	0.336919	0.421601
10981	8052	CL100075577_L02_575	E1_D19	15643044	10381586	3684722	21714	3893	17.9285	E19	atac	2.03925	0.37	0.505711	3.02607	EPI	0	0.962397	0.0181968	0.0194066	0.962397
15235	11619	CL100075577_L02_576	E1_D19	11252245	7297324	892922	25273	4443	17.58	E19	atac	1.81056	0.24	0.602817	3.09942	VE/YE	0	0.0248892	0.967523	0.00758736	0.967523
9642	7448	CL100075577_L02_577	E1_D19	11252570	7673597	2318077	18826	3117	16.5569	E19	atac	1.61582	0.12	0.512164	2.89505	VE/YE	0	0.0848739	0.896071	0.0190553	0.896071
7950	6147	CL100075577_L02_578	E1_D19	10291790	5602121	1509068	14203	2632	18.5313	E19	atac	1.87831	0.27	0.559741	2.79139	VE/YE	0	0.244889	0.626519	0.128592	0.626519
14294	10249	CL100075577_L02_579	E1_D19	13117609	11173996	2674775	44729	5167	11.5518	E19	atac	2.5267	0.63	0.319569	3.08863	EPI	0	0.56171	0.134294	0.303997	0.56171
12957	8546	CL100075577_L02_580	E1_D19	11149597	6005678	2692202	20674	5355	25.9021	E19	atac	1.43882	0.07	0.626729	3.97947	EPI	0	0.823288	0.0856254	0.091087	0.823288
12875	9888	CL100075577_L02_581	E1_D19	10880754	4727939	1817630	21300	4455	20.9155	E19	atac	1.78997	0.22	0.60446	3.16069	VE/YE	0.00807089	0.15802	0.773198	0.060711	0.773198
15287	10785	CL100075577_L02_582	E1_D19	11804340	8336785	2665477	27325	6054	22.1555	E19	atac	1.73451	0.19	0.559451	3.41764	VE/YE	0	0.287292	0.692394	0.0203136	0.692394
16042	11834	CL100075577_L02_583	E1_D19	15202293	6333159	2494437	33734	5745	17.0303	E19	atac	2.28783	0.49	0.475544	3.53663	VE/YE	0.178078	0.259872	0.377562	0.184489	0.377562
26519	17589	CL100075577_L02_584	E1_D19	15964471	6975507	1493715	46986	9813	20.8849	E19	atac	2.49832	0.61	0.564402	2.64015	EPI	0	0.860437	0.116309	0.0232546	0.860437
7075	5588	CL100075577_L02_585	E1_D19	11543413	6622064	2131134	14978	2502	16.7045	E19	atac	1.79185	0.22	0.472359	2.63192	EPI	0	0.851104	0.0650991	0.0837971	0.851104
15035	10101	CL100075577_L02_586	E1_D19	14091288	9053466	3280432	26433	6158	23.2966	E19	atac	1.9062	0.29	0.568797	3.2166	EPI	0	0.928983	0.036272	0.0347445	0.928983
9030	6513	CL100075577_L02_587	E1_D19	15037977	10370556	3408733	31236	3132	10.0269	E19	atac	1.32754	0.04	0.28909	3.03021	EPI	0	0.614368	0.247398	0.138234	0.614368
10513	7351	CL100075577_L02_588	E1_D19	9444121	6910081	2226402	19975	4331	21.6821	E19	atac	2.33994	0.52	0.526308	4.13716	EPI	0	0.806296	0.088918	0.104786	0.806296
19428	14039	CL100075577_L02_589	E1_D19	12185981	9734193	2605095	33042	6187	18.7247	E19	atac	1.7596	0.2	0.587979	2.56145	EPI	0	0.531509	0.201068	0.267423	0.531509
9328	6680	CL100075577_L02_590	E1_D19	11252435	8499122	1512867	30444	3979	13.0699	E19	atac	1.93138	0.31	0.306399	2.67562	EPI	0	0.643923	0.130531	0.225546	0.643923
12257	9618	CL100075577_L02_591	E1_D19	9880811	6880372	1914352	19714	3790	19.2249	E19	atac	2.18174	0.43	0.621741	3.32767	EXMC	0	0.23084	0.166936	0.602224	0.602224
8294	6641	CL100075577_L02_592	E1_D19	11787741	5464964	1354615	14408	2519	17.4833	E19	atac	1.65857	0.15	0.575652	2.77181	VE/YE	0	0.0855892	0.834184	0.0802273	0.834184
13533	10330	CL100075577_L02_593	E1_D19	8537210	5771638	1901184	20762	4249	20.4653	E19	atac	1.9487	0.32	0.651816	3.3592	EPI	0	0.625174	0.1532	0.221626	0.625174
13576	10071	CL100075577_L02_594	E1_D19	10562590	6079084	2626201	23299	5152	22.1125	E19	atac	2.21888	0.45	0.582686	3.69218	VE/YE	0.00180857	0.132638	0.825696	0.0398573	0.825696
14830	10620	CL100075577_L02_595	E1_D19	11844082	6558042	2578400	27249	5900	21.6522	E19	atac	2.50355	0.61	0.54424	2.9815	VE/YE	0	0.165365	0.811194	0.0234408	0.811194
16907	12256	CL100075577_L02_596	E1_D19	17750482	9589717	2697330	31639	6111	19.3148	E19	atac	2.05701	0.38	0.534372	3.35263	EPI	0.14152	0.345506	0.309207	0.203766	0.345506
18545	12029	CL100075898_L01_501	E2_D9	9384108	8250550	2853173	43314	7754	17.9018	E9	atac	2.5083	0.62	0.428153	2.81702	EPI	0.00682242	0.930507	0.0626706	0	0.930507
15229	10861	CL100075898_L01_502	E2_D9	7875994	5591891	1240813	32275	5419	16.7901	E9	atac	2.46944	0.59	0.471851	2.3086	EPI	0.0101106	0.909659	0.0802301	0	0.909659
32316	20440	CL100075898_L01_503	E2_D9	14942547	9848121	3822916	63738	11232	17.6221	E9	atac	3.2203	0.83	0.507013	2.55444	EPI	0.00103241	0.956309	0.0426583	0	0.956309
10924	8319	CL100075898_L01_504	E2_D9	9378998	6778779	3177684	18331	3451	18.826	E9	atac	2.85135	0.74	0.59593	2.90474	TE	0.794662	0.148374	0.056964	0	0.794662
34398	21521	CL100075898_L01_506	E2_D9	10708579	8934573	2748419	55332	9037	16.3323	E9	atac	2.18371	0.43	0.621666	2.91305	TE	0.926955	0.0645488	0.00849584	0	0.926955
29902	18898	CL100075898_L01_507	E2_D9	13405859	8601113	3125808	56415	10921	19.3583	E9	atac	2.54651	0.64	0.530036	2.50646	EPI	0.00187222	0.951326	0.0468022	0	0.951326
18386	13324	CL100075898_L01_508	E2_D9	7866572	5488787	1932306	29660	5546	18.6986	E9	atac	2.00068	0.35	0.619892	3.21914	TE	0.858639	0.10735	0.0340114	0	0.858639
55739	29813	CL100075898_L01_509	E2_D9	14020090	11784496	4679387	83795	16625	19.8401	E9	atac	2.33576	0.52	0.665183	3.06468	TE	0.924025	0.0759755	0	0	0.924025
19100	13556	CL100075898_L01_510	E2_D9	6872976	5121894	2007226	29948	5719	19.0964	E9	atac	2.30574	0.5	0.637772	2.66509	TE	0.86258	0.10727	0.0301499	0	0.86258
6444	4874	CL100075898_L01_511	E2_D9	10739531	5952406	2541390	12809	2580	20.1421	E9	atac	1.84022	0.25	0.503084	3.96764	EPI	0.403232	0.430767	0.166001	0	0.430767
20810	15237	CL100075898_L01_513	E2_D9	10900099	7455805	2387671	36713	5130	13.9733	E9	atac	1.8797	0.27	0.566829	2.62195	TE	0.913037	0.0706559	0.0163067	0	0.913037
15188	10615	CL100075898_L01_514	E2_D9	10667737	8254532	3657465	23212	5268	22.6952	E9	atac	1.91716	0.29	0.654317	3.28005	TE	0.819368	0.111783	0.0688496	0	0.819368
8957	6810	CL100075898_L01_515	E2_D9	11936573	7405677	3149856	18103	3328	18.3837	E9	atac	2.70192	0.69	0.49478	3.06634	EPI	0.0780883	0.784495	0.137417	0	0.784495
7924	6083	CL100075898_L01_516	E2_D9	9679132	6477924	2782744	13891	2574	18.53	E9	atac	2.66214	0.67	0.570441	2.64138	TE	0.712539	0.209549	0.0779113	0	0.712539
6762	5452	CL100075898_L01_517	E2_D9	11953112	6795547	2846500	11858	2112	17.8108	E9	atac	2.32213	0.51	0.570248	3.29224	TE	0.718987	0.198263	0.0827495	0	0.718987
11492	8719	CL100075898_L01_518	E2_D9	10346010	7066889	3090473	18411	3750	20.3683	E9	atac	1.59591	0.12	0.624192	3.187	TE	0.779442	0.155822	0.0647365	0	0.779442
13488	9895	CL100075898_L01_519	E2_D9	7170485	5537982	2103530	22721	4193	18.4543	E9	atac	2.51149	0.62	0.593636	2.70868	TE	0.868947	0.107647	0.0234058	0	0.868947
9765	7775	CL100075898_L01_520	E2_D9	21883534	11009248	4537479	18246	3109	17.0394	E9	atac	2.44496	0.58	0.535186	3.09408	TE	0.558621	0.306085	0.135294	0	0.558621
11057	8125	CL100075898_L01_521	E2_D9	9667583	6617025	2597365	18565	3692	19.8869	E9	atac	2.6303	0.66	0.595583	2.88248	TE	0.853234	0.0982547	0.0485112	0	0.853234
7783	6278	CL100075898_L01_522	E2_D9	10048777	5479610	1706894	14493	2202	15.1935	E9	atac	1.97579	0.34	0.537018	2.5079	TE	0.78815	0.145227	0.0666224	0	0.78815
8778	6645	CL100075898_L01_523	E2_D9	13273222	9770022	5153976	14192	2970	20.9273	E9	atac	1.78145	0.21	0.618517	2.93664	TE	0.786931	0.152331	0.0607375	0	0.786931
13286	9891	CL100075898_L01_524	E2_D9	8562409	6290996	2343500	22510	4283	19.0271	E9	atac	2.54719	0.64	0.590227	2.96711	TE	0.817097	0.131405	0.0514974	0	0.817097
7600	5777	CL100075898_L01_525	E2_D9	11851751	9362965	5357687	12816	2789	21.7619	E9	atac	2.25106	0.47	0.593009	2.87696	TE	0.698312	0.220857	0.0808304	0	0.698312
8796	6923	CL100075898_L01_526	E2_D9	8766948	5763528	2308764	16281	2999	18.4202	E9	atac	1.88629	0.28	0.540262	3.0083	EPI	0.225427	0.401029	0.373544	0	0.401029
10917	8553	CL100075898_L01_527	E2_D9	12487596	7210440	2515053	22864	3408	14.9055	E9	atac	1.9314	0.31	0.477476	2.69768	VE/YE	0.168604	0.414878	0.416518	0	0.416518
8509	6508	CL100075898_L01_528	E2_D9	8091841	5632624	2473846	16858	3100	18.3889	E9	atac	2.23838	0.47	0.504746	2.40133	EPI	0.0407653	0.841396	0.117839	0	0.841396
9891	7641	CL100075898_L01_529	E2_D9	14827896	10124084	2877749	23230	3234	13.9217	E9	atac	2.15614	0.42	0.425786	2.94978	EPI	0.166523	0.46953	0.363946	0	0.46953
13784	9978	CL100075898_L01_530	E2_D9	6682319	4650691	928813	26906	5084	18.8954	E9	atac	2.50565	0.61	0.512302	2.35964	EPI	0.0451025	0.84082	0.114078	0	0.84082
17197	11994	CL100075898_L01_531	E2_D9	9453683	6909322	1614520	31837	6416	20.1527	E9	atac	2.4254	0.57	0.540158	2.58256	EPI	0.0103684	0.925255	0.0643762	0	0.925255
12291	8994	CL100075898_L01_532	E2_D9	12070815	8077125	3255843	23475	4459	18.9947	E9	atac	2.76746	0.71	0.523578	2.56583	EPI	0.0416696	0.849414	0.108916	0	0.849414
25217	16318	CL100075898_L01_533	E2_D9	13015337	9336107	3051697	48733	9404	19.297	E9	atac	2.83906	0.74	0.517452	2.36619	EPI	0.00677797	0.932777	0.0604446	0	0.932777
11969	8838	CL100075898_L01_534	E2_D9	11105008	7966425	3585185	26115	4345	16.6379	E9	atac	2.51647	0.62	0.458319	2.04973	EPI	0.0318665	0.861098	0.107036	0	0.861098
11638	8644	CL100075898_L01_535	E2_D9	11982208	8859249	4636914	23001	4401	19.134	E9	atac	2.75911	0.71	0.505978	2.7117	EPI	0.0532147	0.838631	0.108154	0	0.838631
5682	4395	CL100075898_L01_536	E2_D9	13765696	8485791	4760201	13804	2122	15.3724	E9	atac	2.14428	0.41	0.41162	2.81732	EPI	0.172824	0.676857	0.15032	0	0.676857
17583	12555	CL100075898_L01_537	E2_D9	11938642	9959039	4579951	31270	6169	19.7282	E9	atac	2.52573	0.62	0.562296	2.87035	EPI	0.151444	0.425178	0.423379	0	0.425178
6985	5631	CL100075898_L01_538	E2_D9	10076310	5772766	2057509	13614	2471	18.1504	E9	atac	2.36296	0.53	0.513075	3.08431	EPI	0.1616	0.684891	0.153508	0	0.684891
7665	6090	CL100075898_L01_539	E2_D9	12882892	7505251	3517787	18044	2671	14.8027	E9	atac	2.68249	0.68	0.424795	2.57666	EPI	0.174131	0.682389	0.143479	0	0.682389
6934	5926	CL100075898_L01_541	E2_D9	8411084	4452923	926914	15873	2286	14.4018	E9	atac	2.40681	0.56	0.436842	2.79242	EPI	0.31618	0.525921	0.157899	0	0.525921
5835	4891	CL100075898_L01_542	E2_D9	9559125	6046297	1333464	14973	1942	12.97	E9	atac	3.05602	0.79	0.389701	2.91712	EPI	0.170041	0.679561	0.150397	0	0.679561
13061	9856	CL100075898_L01_543	E2_D9	10546246	8465604	3945774	21587	3928	18.1961	E9	atac	1.94215	0.32	0.60504	2.99689	TE	0.826454	0.127125	0.0464206	0	0.826454
9756	7497	CL100075898_L01_544	E2_D9	8886676	6605010	3059103	17086	3196	18.7054	E9	atac	2.7241	0.7	0.570994	3.10481	TE	0.765121	0.142926	0.0919524	0	0.765121
11287	8330	CL100075898_L01_545	E2_D9	11790240	8017167	3917427	22190	4185	18.8598	E9	atac	2.26608	0.48	0.508653	2.82314	EPI	0.116413	0.757976	0.125611	0	0.757976
10020	7475	CL100075898_L01_546	E2_D9	10188732	7719853	3598064	17613	3610	20.4962	E9	atac	2.39352	0.55	0.568898	2.95129	TE	0.528539	0.300861	0.1706	0	0.528539
14447	10774	CL100075898_L01_547	E2_D9	14006195	11349142	5047941	28434	4292	15.0946	E9	atac	2.10495	0.39	0.508089	2.54086	TE	0.795139	0.144712	0.0601488	0	0.795139
15740	11002	CL100075898_L01_548	E2_D9	15745312	12385964	6157698	30159	6032	20.0007	E9	atac	2.43037	0.57	0.521901	2.6214	EPI	0.044155	0.84392	0.111925	0	0.84392
12430	8899	CL100075898_L02_549	E2_D9	16894488	12607362	6243495	25533	4896	19.1752	E9	atac	3.19186	0.82	0.486821	2.66177	EPI	0.00301257	0.832662	0.127646	0.0366796	0.832662
24292	16250	CL100075898_L02_550	E2_D9	22862102	16662752	7766221	47437	8861	18.6795	E9	atac	3.07788	0.8	0.51209	2.3014	EPI	0	0.972383	0.00809936	0.0195178	0.972383
10895	8203	CL100075898_L02_551	E2_D9	7799317	5537338	2645665	19023	3641	19.14	E9	atac	2.155	0.42	0.572728	3.25937	TE	0.792519	0.162725	0.0384878	0.00626842	0.792519
5767	5379	CL100075898_L02_552	E2_D9	13577823	1873793	47100	11754	1774	15.0927	E9	atac	5.31269	0.98	0.490641	3.26067	EPI	0.0151149	0.371533	0.347577	0.265775	0.371533
13725	9915	CL100075898_L02_553	E2_D9	17737407	12903004	6520435	26075	4971	19.0642	E9	atac	2.73229	0.7	0.526366	2.69206	EPI	0.0060228	0.713288	0.166604	0.114085	0.713288
7657	5801	CL100075898_L02_555	E2_D9	13023477	9950784	5087288	15754	2854	18.116	E9	atac	3.61549	0.89	0.486035	2.23892	EPI	0.00488522	0.700559	0.190931	0.103625	0.700559
28869	21913	CL100075898_L02_561	E2_D15	9328855	7851611	717530	66264	7455	11.2505	E15	atac	5.59408	0.98	0.435666	1.85569	VE/YE	0.0029433	0.0186865	0.967805	0.0105653	0.967805
26343	17352	CL100075898_L02_563	E2_D15	21636374	16781407	5226234	55925	9473	16.9388	E15	atac	7.13613	0.99	0.471042	2.3234	EPI	0	0.798559	0.108989	0.0924519	0.798559
26623	20010	CL100075898_L02_564	E2_D15	10520394	7574547	789577	54291	7660	14.1092	E15	atac	9.80187	1	0.490376	1.95332	EPI	0.0159817	0.467057	0.149035	0.367926	0.467057
17174	12731	CL100075898_L02_565	E2_D15	5671309	4656652	996649	37904	6001	15.8321	E15	atac	9.01745	1	0.453092	1.978	EPI	0.00422615	0.621217	0.245338	0.129218	0.621217
24534	18954	CL100075898_L02_566	E2_D15	6827221	5086678	1418746	44590	6488	14.5503	E15	atac	5.9554	0.99	0.550213	1.94869	EXMC	0.0411518	0.19033	0.0755139	0.693004	0.693004
35999	24147	CL100075898_L02_567	E2_D15	7701622	5341191	421566	65615	11114	16.9382	E15	atac	5.16875	0.98	0.54864	2.20599	VE/YE	0	0.166463	0.479931	0.353606	0.479931
22134	16485	CL100075898_L02_568	E2_D15	12163856	8664465	2042176	40750	6830	16.7607	E15	atac	5.05542	0.97	0.543166	2.25396	EXMC	0.0202505	0.348534	0.28126	0.349956	0.349956
36249	23296	CL100075898_L02_569	E2_D15	15955583	13186669	2355247	68009	11700	17.2036	E15	atac	4.48932	0.96	0.533003	2.65662	EXMC	0.0248246	0.362482	0.18148	0.431213	0.431213
21310	16185	CL100075898_L02_570	E2_D15	11519891	8821919	1430016	47272	6642	14.0506	E15	atac	5.66243	0.99	0.450795	2.08584	EPI	0	0.672315	0.175523	0.152162	0.672315
25927	18778	CL100075898_L02_571	E2_D15	16275585	13675233	1776340	57352	7901	13.7763	E15	atac	5.90128	0.99	0.452068	2.07218	EPI	0.00380721	0.49253	0.327654	0.176008	0.49253
34560	23811	CL100075898_L02_573	E2_D15	11033266	8824956	1182616	63042	9651	15.3088	E15	atac	4.4285	0.95	0.548206	2.18973	EXMC	0.0360088	0.184971	0.0949407	0.684079	0.684079
12079	9016	CL100075898_L02_574	E2_D15	14076444	7495963	1890991	20878	4541	21.7502	E15	atac	4.28932	0.94	0.578552	2.50238	EPI	0.0130322	0.53011	0.323568	0.13329	0.53011
36565	26450	CL100075898_L02_575	E2_D15	16123491	12244455	1035527	80843	8995	11.1265	E15	atac	4.31118	0.94	0.452296	2.16335	VE/YE	0	0.00992899	0.978441	0.0116301	0.978441
30993	22517	CL100075898_L02_576	E2_D15	15802231	12545151	1905227	54447	8056	14.796	E15	atac	5.61811	0.99	0.569232	2.16644	EXMC	0.0414537	0.137829	0.0152184	0.805499	0.805499
29310	21035	CL100075898_L02_577	E2_D15	14231921	9945242	817813	56284	8046	14.2954	E15	atac	5.83885	0.99	0.520752	2.0399	EXMC	0.0178808	0.242012	0.290349	0.449758	0.449758
13118	10283	CL100075898_L02_578	E2_D15	10012000	7354408	1294150	29594	4147	14.013	E15	atac	4.4093	0.95	0.443266	2.65629	VE/YE	0.00158578	0.154438	0.774258	0.0697184	0.774258
23711	17901	CL100075898_L02_579	E2_D15	12873377	7663772	806473	42217	6060	14.3544	E15	atac	5.28973	0.98	0.561646	1.94273	EXMC	0.0215592	0.245257	0.240542	0.492642	0.492642
16711	13055	CL100075898_L02_580	E2_D15	11862713	6478387	1224205	35240	4886	13.8649	E15	atac	5.04559	0.97	0.474205	2.5973	VE/YE	0	0.0658677	0.910641	0.0234917	0.910641
11651	9323	CL100075898_L02_581	E2_D15	6837751	4068258	542035	24139	3378	13.994	E15	atac	5.50139	0.98	0.482663	2.34126	VE/YE	0	0.102523	0.871325	0.0261527	0.871325
13876	11152	CL100075898_L02_582	E2_D15	11174559	8470211	1378442	35085	4332	12.3472	E15	atac	4.63956	0.96	0.395497	1.93036	EPI	0.00716768	0.479222	0.333829	0.179781	0.479222
10058	8253	CL100075898_L02_583	E2_D15	15026265	7134976	1238266	19738	3076	15.5842	E15	atac	4.59078	0.96	0.509575	2.54856	VE/YE	0.00843683	0.300325	0.522906	0.168332	0.522906
5405	4987	CL100075898_L02_584	E2_D15	30835030	3582685	41070	11595	1622	13.9888	E15	atac	3.94609	0.92	0.466149	2.80229	EPI	0.0131122	0.380145	0.373354	0.233389	0.380145
27129	19592	CL100075898_L02_585	E2_D15	11394183	8581156	1040465	50308	7277	14.4649	E15	atac	3.18135	0.82	0.539258	2.38201	VE/YE	0	0.0126409	0.985834	0.00152553	0.985834
9431	7373	CL100075898_L02_586	E2_D15	14061192	7704315	2882960	19254	3299	17.1341	E15	atac	4.29543	0.94	0.48982	2.35992	EPI	0.00973174	0.551415	0.287565	0.151289	0.551415
33738	22980	CL100075898_L02_587	E2_D15	10992828	8814809	788652	76103	9820	12.9036	E15	atac	5.18977	0.98	0.44332	2.14819	EPI	0.203443	0.552479	0.0578436	0.186234	0.552479
15442	11963	CL100075898_L02_588	E2_D15	13090369	9784220	1444874	28312	4571	16.1451	E15	atac	2.9749	0.78	0.545422	2.8453	VE/YE	0.00306018	0.140079	0.764796	0.0920649	0.764796
25400	17836	CL100075898_L02_589	E2_D15	14644527	11303258	1630935	62535	8003	12.7976	E15	atac	3.33826	0.85	0.406173	2.52233	EPI	0	0.768394	0.111174	0.120432	0.768394
22397	16247	CL100075898_L02_590	E2_D15	16824666	11058237	1979189	34579	6583	19.0376	E15	atac	3.87137	0.91	0.647705	2.38461	VE/YE	0.00796468	0.203297	0.428113	0.360625	0.428113
26145	17633	CL100075898_L02_591	E2_D15	12130988	10172733	1036275	67625	8888	13.1431	E15	atac	4.07495	0.93	0.386617	2.35135	EXMC	0.0311463	0.22032	0.0346743	0.713859	0.713859
46532	28162	CL100075898_L02_592	E2_D15	15160459	12334533	2119928	66760	14215	21.2927	E15	atac	3.7051	0.9	0.697004	2.27215	EXMC	0.0318205	0.246374	0.0598141	0.661991	0.661991
15016	11426	CL100075898_L02_593	E2_D15	10585951	5766693	1385787	26621	5042	18.9399	E15	atac	4.36878	0.95	0.564066	2.44972	VE/YE	0.00534986	0.253537	0.6196	0.121513	0.6196
23515	17292	CL100075898_L02_594	E2_D15	9711154	7686935	1460266	36149	6979	19.3062	E15	atac	4.05771	0.93	0.650502	2.2957	EXMC	0.041811	0.248789	0.101513	0.607888	0.607888
31345	21435	CL100075898_L02_595	E2_D15	16736586	13667057	1796364	60797	8856	14.5665	E15	atac	3.66661	0.89	0.515568	2.5097	EXMC	0.0350462	0.144005	0.00468479	0.816264	0.816264
16789	13168	CL100075898_L02_596	E2_D15	18870036	12851066	2948408	30127	4583	15.2123	E15	atac	3.87209	0.91	0.557274	2.60414	EXMC	0.0324543	0.259253	0.144237	0.564057	0.564057
40215	27068	CL100076464_L01_504	E1_D11	10097113	8150935	1165859	72414	9683	13.3717	E11	atac	2.42094	0.57	0.555348	2.6535	TE	0.858832	0.127729	0.00808821	0.005351	0.858832
34790	24325	CL100076464_L01_505	E1_D11	12987781	10661162	1862018	66612	8037	12.0654	E11	atac	2.77464	0.71	0.522278	2.44391	TE	0.629081	0.140792	0.229909	0.000218499	0.629081
46409	30948	CL100076464_L01_506	E1_D11	12941622	10990450	1629304	85583	9417	11.0034	E11	atac	1.8088	0.23	0.542269	2.49408	TE	0.816776	0.14737	0.0208179	0.0150357	0.816776
21704	16818	CL100076464_L01_510	E1_D11	9194928	7351383	1301554	43001	5075	11.8021	E11	atac	2.36185	0.53	0.504732	2.80193	TE	0.768044	0.175146	0.0315491	0.0252605	0.768044
10968	8368	CL100076464_L01_511	E1_D11	12727662	9671966	5116288	22358	3146	14.071	E11	atac	3.25271	0.83	0.490563	2.70107	TE	0.766769	0.191245	0.00749177	0.034495	0.766769
41815	29274	CL100076464_L01_512	E1_D11	14029275	12311687	2758685	77986	8400	10.7712	E11	atac	1.85158	0.26	0.536186	2.68128	TE	0.738822	0.165906	0.0785987	0.0166731	0.738822
47223	29574	CL100076464_L01_513	E1_D11	17449720	14764114	3601990	85060	11261	13.2389	E11	atac	2.54888	0.64	0.555173	2.64426	TE	0.931665	0.0556394	0.00602749	0.00666832	0.931665
33112	23362	CL100076464_L01_514	E1_D11	11751758	9581151	1606695	61182	7691	12.5707	E11	atac	2.14359	0.41	0.541205	2.58111	TE	0.808889	0.150683	0.0289657	0.0114624	0.808889
20032	15362	CL100076464_L01_516	E1_D11	13547924	10548696	3010669	44765	5418	12.1032	E11	atac	2.70807	0.69	0.447492	2.33055	TE	0.590841	0.226054	0.150279	0.0328259	0.590841
28284	20281	CL100076464_L01_517	E1_D11	13042067	10797131	1386967	56144	7354	13.0985	E11	atac	2.41041	0.56	0.503776	2.72031	TE	0.764112	0.199321	0.0264779	0.0100887	0.764112
43721	28496	CL100076464_L01_521	E1_D11	15979847	12704230	3226869	69266	8796	12.6989	E11	atac	1.65427	0.14	0.631204	2.39879	TE	0.873895	0.125699	0	0.000406293	0.873895
33216	23489	CL100076464_L01_522	E1_D11	14358702	11846165	2291649	65853	7971	12.1042	E11	atac	2.2514	0.47	0.504396	2.72828	TE	0.841379	0.118648	0.0277402	0.0122323	0.841379
16451	11577	CL100076464_L01_523	E1_D11	10180322	8087610	3239660	31603	5390	17.0553	E11	atac	3.25985	0.83	0.520552	3.0504	EPI	0.274991	0.529953	0	0.195056	0.529953
31998	22805	CL100076464_L01_524	E1_D11	14379568	11173992	2185430	73431	8897	12.1161	E11	atac	2.75302	0.7	0.435756	2.27683	EPI	0.255098	0.401265	0.123519	0.220117	0.401265
17804	13930	CL100076464_L01_527	E1_D11	13164075	9369552	1336519	34601	4286	12.3869	E11	atac	2.49781	0.61	0.514552	2.19118	TE	0.80856	0.127047	0.0300136	0.0343793	0.80856
20862	16197	CL100076464_L01_530	E1_D11	10366797	6741632	912966	40999	4882	11.9076	E11	atac	2.31227	0.5	0.508842	2.33778	TE	0.734519	0.170029	0.0597768	0.0356753	0.734519
45461	29185	CL100076464_L01_531	E1_D11	34015901	12553865	1815634	106601	11573	10.8564	E11	atac	1.23371	0.02	0.426459	2.70352	TE	0.87744	0.106757	0.0049261	0.0108769	0.87744
26178	19316	CL100076464_L01_532	E1_D11	11283825	8534545	1246180	51799	6136	11.8458	E11	atac	2.77803	0.72	0.505377	2.22242	TE	0.856407	0.105213	0.0237521	0.0146277	0.856407
29434	20790	CL100076464_L01_533	E1_D11	12861383	10889724	1694806	60845	6724	11.051	E11	atac	2.25277	0.47	0.483754	2.00109	TE	0.955471	0.0229543	0.0209504	0.000624814	0.955471
38771	25916	CL100076464_L01_537	E1_D11	13845988	10910781	1757279	62482	8425	13.4839	E11	atac	1.80991	0.24	0.620515	3.06821	TE	0.869741	0.0731074	0.0571515	0	0.869741
24695	18910	CL100076464_L01_539	E1_D11	15536106	11660782	2235176	49250	5464	11.0944	E11	atac	2.60657	0.66	0.501421	2.20611	TE	0.70829	0.176452	0.0985833	0.0166752	0.70829
24842	18457	CL100076464_L01_541	E1_D11	14080742	9179943	2194056	40989	5970	14.5649	E11	atac	1.80868	0.23	0.606065	2.7333	TE	0.871856	0.106486	0	0.0216576	0.871856
19739	15191	CL100076464_L01_542	E1_D11	9924157	7244606	1447358	32844	4081	12.4254	E11	atac	1.8397	0.25	0.600993	2.71643	TE	0.864639	0.115437	0.000246402	0.0196777	0.864639
15703	12040	CL100076464_L01_543	E1_D11	10472550	7316071	1405522	28618	3922	13.7047	E11	atac	2.3175	0.51	0.548711	2.69512	TE	0.499088	0.228701	0.168337	0.103874	0.499088
44547	31013	CL100076464_L01_544	E1_D11	13340885	11765475	2155640	79884	8588	10.7506	E11	atac	1.7799	0.21	0.557646	2.34043	TE	0.70897	0.0957857	0.18411	0.0111338	0.70897
24076	18621	CL100076464_L01_545	E1_D11	13585468	10726643	2797701	44319	4827	10.8915	E11	atac	1.79293	0.22	0.543243	2.51931	TE	0.676304	0.176589	0.144496	0.00261152	0.676304
21502	16125	CL100076464_L02_549	E1_D11	12947819	9870253	1307912	48212	5218	10.823	E11	atac	2.32494	0.51	0.445989	2.29707	TE	0.952758	0.0387543	0.00457586	0.00391226	0.952758
21771	16044	CL100076464_L02_551	E1_D11	6317459	5020797	866643	39163	5263	13.4387	E11	atac	2.07354	0.38	0.555907	2.79148	TE	0.95463	0.0411267	3.18805e-05	0.0042114	0.95463
41721	28288	CL100076464_L02_553	E1_D11	15995311	12842303	2017051	73762	7600	10.3034	E11	atac	1.67487	0.16	0.565616	2.46486	TE	0.87075	0.127078	0.000106065	0.00206647	0.87075
28587	19324	CL100076464_L02_554	E1_D11	8892370	6981326	1336526	55193	7721	13.9891	E11	atac	1.94179	0.31	0.517946	2.66114	TE	0.962508	0.0335113	8.91151e-06	0.00397208	0.962508
27037	20239	CL100076464_L02_556	E1_D11	12845875	10571695	2150305	53196	5836	10.9707	E11	atac	2.46799	0.59	0.508253	2.19068	TE	0.768331	0.0646181	0.104516	0.0625349	0.768331
33266	23639	CL100076464_L02_559	E1_D11	13981415	11876569	2104552	59639	6271	10.5149	E11	atac	2.17126	0.43	0.557789	2.42523	TE	0.753153	0.120178	0.117221	0.00944845	0.753153
104096	51911	CL100076464_L02_560	E1_D11	17653948	16206163	2819861	231689	23415	10.1062	E11	atac	1.8519	0.26	0.449292	2.29617	TE	0.817135	0.040236	0.142629	0	0.817135
60997	37573	CL100076464_L02_561	E1_D11	19466455	17272182	2953597	114653	12205	10.6452	E11	atac	2.37298	0.54	0.532014	2.261	TE	0.57523	0.104558	0.319036	0.0011764	0.57523
63654	36955	CL100076464_L02_562	E1_D11	11094333	9932837	1508418	120897	14681	12.1434	E11	atac	2.51725	0.62	0.526514	2.45508	TE	0.961221	0.0364595	0	0.00231987	0.961221
38905	26786	CL100076464_L02_563	E1_D11	14690328	12157655	1375737	74959	8594	11.4649	E11	atac	2.34633	0.52	0.519017	2.30882	TE	0.956852	0.0346012	0.00457891	0.00396745	0.956852
34110	24029	CL100076464_L02_566	E1_D11	9471128	8008876	1746786	58366	7390	12.6615	E11	atac	1.92206	0.3	0.584416	2.42848	TE	0.960239	0.0384376	0.00132315	0	0.960239
45286	27977	CL100076464_L02_567	E1_D11	8256523	7032660	979600	88124	11073	12.5652	E11	atac	1.52074	0.09	0.51389	2.39332	TE	0.773305	0.153242	0.0669133	0.00653972	0.773305
69970	37309	CL100076464_L02_569	E1_D11	10463297	9180156	1025663	100660	14529	14.4337	E11	atac	1.45576	0.07	0.695112	2.60661	TE	0.979917	0.0172295	0.0028534	0	0.979917
32414	23108	CL100076464_L02_573	E1_D11	13142968	10867270	2608914	53353	7306	13.6937	E11	atac	1.76458	0.2	0.607538	2.59911	TE	0.962272	0.0371513	4.53616e-05	0.000531389	0.962272
31585	18544	CL100076464_L02_575	E1_D11	19278762	16889994	5321635	77467	11191	14.4462	E11	atac	1.96275	0.33	0.407722	3.11987	EPI	0.42384	0.479669	0	0.0964908	0.479669
42810	26258	CL100076464_L02_576	E1_D11	17546800	15441774	2195134	100090	11778	11.7674	E11	atac	2.15734	0.42	0.427715	2.50277	TE	0.951829	0.0394566	0.00519732	0.00351736	0.951829
22024	15406	CL100076464_L02_577	E1_D11	17505388	11991268	2774230	38442	5673	14.7573	E11	atac	1.63988	0.13	0.572915	2.76199	TE	0.952647	0.0472119	0.000141381	0	0.952647
42222	28140	CL100076464_L02_578	E1_D11	14136423	12255127	2648839	73154	8131	11.1149	E11	atac	1.5073	0.08	0.577166	2.69564	TE	0.939002	0.0567325	0.00297603	0.00128968	0.939002
44232	27585	CL100076464_L02_580	E1_D11	11166622	9511059	1862438	74528	10027	13.454	E11	atac	2.23086	0.46	0.593495	2.22494	TE	0.958359	0.0388467	0	0.00279394	0.958359
43428	28921	CL100076464_L02_582	E1_D11	16976581	14614806	2518311	81486	8596	10.5491	E11	atac	1.50276	0.08	0.53295	2.35418	TE	0.843769	0.100814	0.0424165	0.0130003	0.843769
35317	20196	CL100076464_L02_583	E1_D11	14585498	11667664	3647969	64992	11430	17.5868	E11	atac	1.71919	0.18	0.543405	2.60366	TE	0.986363	0.0105715	0	0.00306549	0.986363
53582	32497	CL100076464_L02_584	E1_D11	19390735	15255925	3887721	89096	11227	12.601	E11	atac	1.89382	0.28	0.601396	2.61024	TE	0.850128	0.149872	0	0	0.850128
26181	18882	CL100076464_L02_585	E1_D11	14962625	12156616	2567163	51723	5512	10.6568	E11	atac	1.93051	0.31	0.506177	2.5905	TE	0.927639	0.0717764	0	0.000584812	0.927639
20894	15382	CL100076464_L02_587	E1_D11	12025643	8876780	1605224	35324	5106	14.4548	E11	atac	2.2659	0.48	0.591496	2.65695	TE	0.949137	0.0468683	0	0.00399479	0.949137
47327	31672	CL100076464_L02_588	E1_D11	11505462	10224706	1918728	91404	10703	11.7096	E11	atac	3.20877	0.83	0.517778	2.47874	TE	0.440558	0.175639	0.317492	0.0663114	0.440558
49284	27591	CL100076464_L02_590	E1_D11	17520447	14910376	1693135	137652	14045	10.2033	E11	atac	1.86027	0.26	0.358033	2.54959	TE	0.963847	0.0331448	0	0.00300838	0.963847
11438	8809	CL100076464_L02_591	E1_D11	18766281	14967608	9082366	20457	2559	12.5092	E11	atac	2.20385	0.45	0.559124	2.98279	TE	0.917497	0.081333	0	0.00117026	0.917497
10621	7954	CL100076464_L02_594	E1_D11	12707218	7011013	3467967	18417	3130	16.9952	E11	atac	2.30169	0.49	0.576695	2.52778	TE	0.950864	0.0480749	0.00106129	0	0.950864
35421	23374	CL100076464_L02_596	E1_D11	15337385	12422560	3681778	56967	7846	13.7729	E11	atac	1.78075	0.21	0.621781	2.75577	TE	0.95709	0.0398716	2.3128e-05	0.00301495	0.95709
25018	18667	CL100076807_L01_502	E2_D17	8503685	7571290	1449068	48938	6404	13.0859	E17	atac	2.21121	0.45	0.511218	2.47304	VE/YE	0.000719659	0.0192449	0.966046	0.0139897	0.966046
37367	24251	CL100076807_L01_503	E2_D17	13217507	12134377	5323964	60963	8789	14.4169	E17	atac	1.54233	0.1	0.612946	3.09272	TE	0.963152	0.00331088	0.00630487	0.0272323	0.963152
23230	16678	CL100076807_L01_504	E2_D17	8462719	7338991	1990950	38754	6843	17.6575	E17	atac	2.82696	0.73	0.599422	2.82009	EXMC	0	0.046858	0.00836626	0.944776	0.944776
39610	26677	CL100076807_L01_506	E2_D17	12049539	10810403	2521745	63581	9796	15.4071	E17	atac	2.80005	0.72	0.622985	2.39899	EXMC	0.0161052	0.0583824	0.0845498	0.840963	0.840963
64581	35667	CL100076807_L01_507	E2_D17	18777100	17419481	6506264	107851	15614	14.4774	E17	atac	1.25751	0.03	0.598798	2.89856	TE	0.954599	0.00272414	0.00554398	0.0371329	0.954599
24172	17142	CL100076807_L01_508	E2_D17	8268500	7482038	2342047	52613	7779	14.7853	E17	atac	3.41472	0.86	0.45943	2.40114	EPI	0	0.97082	0.0224249	0.00675499	0.97082
65784	37093	CL100076807_L01_509	E2_D17	16347815	13269760	2503709	122133	18204	14.9051	E17	atac	1.94356	0.32	0.538626	2.72736	VE/YE	0.00147824	0.0145096	0.968807	0.0152047	0.968807
16394	10928	CL100076807_L01_510	E2_D17	10060688	8774334	3869792	28911	5555	19.2141	E17	atac	3.03066	0.79	0.567051	3.39827	VE/YE	0.00424645	0.0257368	0.877372	0.0926453	0.877372
19768	14913	CL100076807_L01_511	E2_D17	9628323	8340902	1860496	40648	5420	13.334	E17	atac	2.43938	0.58	0.486322	2.50054	VE/YE	0.00685205	0.0126153	0.966799	0.0137336	0.966799
39505	24653	CL100076807_L01_512	E2_D17	14150074	12869147	4241535	75577	13803	18.2635	E17	atac	2.82878	0.74	0.522712	2.40344	EPI	0	0.995119	0.00149584	0.00338533	0.995119
45613	29109	CL100076807_L01_513	E2_D17	11780863	10907505	1647004	86610	11665	13.4684	E17	atac	2.70908	0.69	0.526648	2.51015	VE/YE	0	0.00622612	0.987801	0.005973	0.987801
33022	22575	CL100076807_L01_514	E2_D17	9709561	8519386	1628781	55061	9284	16.8613	E17	atac	2.7666	0.71	0.599735	2.28856	EXMC	0	0.0481899	0.0113616	0.940449	0.940449
22673	16453	CL100076807_L01_515	E2_D17	10855569	9498018	3408141	35309	6438	18.2333	E17	atac	2.38825	0.55	0.642131	2.56264	EXMC	0.0162178	0.0492938	0.101497	0.832991	0.832991
21960	15803	CL100076807_L01_516	E2_D17	10786653	9194175	2662250	33226	6373	19.1808	E17	atac	2.4364	0.58	0.660928	2.55261	EXMC	0	0.045556	0.0332514	0.921193	0.921193
33425	21697	CL100076807_L01_517	E2_D17	20195184	18083614	6974823	51096	8085	15.8232	E17	atac	1.5519	0.1	0.654161	3.01622	TE	0.94469	0.00324106	0.00499423	0.0470749	0.94469
31368	22513	CL100076807_L01_518	E2_D17	10618046	9380090	2529464	54803	8325	15.1908	E17	atac	2.56945	0.64	0.572377	2.30887	EXMC	0.00903799	0.103274	0.0361879	0.8515	0.8515
21383	15415	CL100076807_L01_519	E2_D17	11015844	9355807	2705684	31644	4771	15.0771	E17	atac	1.65733	0.15	0.675736	2.92669	TE	0.946324	0.00192978	0.00466697	0.047079	0.946324
26037	18765	CL100076807_L01_520	E2_D17	10434841	8832011	1471249	44786	6814	15.2146	E17	atac	2.09938	0.39	0.581365	2.747	VE/YE	0.00130933	0.00937686	0.980188	0.00912592	0.980188
31224	22800	CL100076807_L01_521	E2_D17	12967856	11562117	1669022	66467	7813	11.7547	E17	atac	2.86415	0.75	0.469767	2.17041	VE/YE	0	0.111636	0.672187	0.216177	0.672187
24607	17090	CL100076807_L01_522	E2_D17	14898620	13382744	6360940	52535	8435	16.056	E17	atac	3.07081	0.8	0.468393	3.09989	EPI	0	0.69139	0.0485646	0.260045	0.69139
16173	12409	CL100076807_L01_523	E2_D17	10434166	8393211	1443642	28220	4124	14.6137	E17	atac	2.10873	0.4	0.573104	2.76891	VE/YE	0	0.00815109	0.983092	0.00875678	0.983092
18832	14171	CL100076807_L01_524	E2_D17	13747764	11500590	4218895	31085	5236	16.8441	E17	atac	2.09874	0.39	0.605823	2.8116	EXMC	0.0163919	0.0675003	0.089562	0.826546	0.826546
23044	16060	CL100076807_L01_525	E2_D17	19344420	17049034	6587220	41877	6791	16.2165	E17	atac	1.77834	0.21	0.550278	2.97728	TE	0.977891	0.00678	0.00487144	0.0104577	0.977891
23672	17243	CL100076807_L01_526	E2_D17	12664709	10529426	3761857	37344	6565	17.5798	E17	atac	2.37447	0.54	0.63389	2.55726	EXMC	0.0259296	0.0691117	0.156685	0.748273	0.748273
19944	14256	CL100076807_L01_527	E2_D17	13368757	10449778	3188864	29508	6094	20.652	E17	atac	2.49313	0.61	0.675885	2.80348	EXMC	0.00510415	0.0498648	0.128782	0.81625	0.81625
25153	18385	CL100076807_L01_528	E2_D17	11812087	10162147	3343098	40091	6773	16.8941	E17	atac	2.71917	0.7	0.627398	2.5768	EXMC	0.0201863	0.0683318	0.142371	0.769111	0.769111
37153	22820	CL100076807_L01_529	E2_D17	16858648	14502850	4897995	55018	11627	21.1331	E17	atac	2.22676	0.46	0.675288	3.0651	EXMC	0	0.0161605	0.00904029	0.974799	0.974799
13833	10772	CL100076807_L01_530	E2_D17	10747917	9072540	4097302	22156	3992	18.0177	E17	atac	2.09041	0.39	0.624346	3.16338	EXMC	0.0301297	0.0798244	0.222028	0.668017	0.668017
17628	13117	CL100076807_L01_531	E2_D17	9682745	7788284	2057238	34151	4945	14.4798	E17	atac	2.26191	0.47	0.516178	2.64171	TE	0.966614	0.00644475	0.0162514	0.0106898	0.966614
32777	19257	CL100076807_L01_532	E2_D17	11425174	9801418	2841722	43715	11602	26.5401	E17	atac	1.77537	0.21	0.749788	3.0153	EXMC	0	0.000800993	0	0.999199	0.999199
20071	14833	CL100076807_L01_534	E2_D17	8666730	6897165	1862926	31561	5791	18.3486	E17	atac	2.50632	0.61	0.635943	2.70337	EXMC	0.00420129	0.0353344	0.0297096	0.930755	0.930755
15946	11867	CL100076807_L01_535	E2_D17	10474788	8892055	3528722	29320	5490	18.7244	E17	atac	2.61213	0.66	0.543861	2.7059	EPI	0	0.959334	0.00199869	0.038667	0.959334
6766	5678	CL100076807_L01_537	E2_D17	7877602	5726032	1652697	11136	1869	16.7834	E17	atac	2.40141	0.56	0.607579	2.79697	EXMC	0.0251587	0.0618608	0.403026	0.509954	0.509954
18024	13378	CL100076807_L01_538	E2_D17	12378957	10642275	5689304	27417	5297	19.3201	E17	atac	2.38416	0.54	0.657402	2.88407	TE	0.970159	0.00853723	0.00539413	0.0159097	0.970159
25678	18849	CL100076807_L01_539	E2_D17	13089646	11148659	4474410	41019	6009	14.6493	E17	atac	2.00718	0.36	0.626003	2.47615	TE	0.648644	0.133775	0.0882857	0.129295	0.648644
17372	13050	CL100076807_L01_541	E2_D17	12579936	10339651	3159031	30188	4739	15.6983	E17	atac	1.71837	0.18	0.57546	3.05506	VE/YE	0	0.00359037	0.99641	0	0.99641
15299	11820	CL100076807_L01_543	E2_D17	12934364	8940458	3257071	23412	4328	18.4862	E17	atac	2.00575	0.36	0.653468	3.39067	EXMC	0.0210642	0.045578	0.141631	0.791727	0.791727
15660	11279	CL100076807_L01_544	E2_D17	12893542	9369373	3961923	22751	5607	24.6451	E17	atac	2.32136	0.51	0.688321	3.47608	EXMC	0	0.0333591	0.129384	0.837257	0.837257
19732	15316	CL100076807_L01_545	E2_D17	12805474	11173970	4963926	33191	4187	12.6149	E17	atac	1.85743	0.26	0.594499	3.47018	TE	0.883615	0.0691224	0.018556	0.0287069	0.883615
13664	10896	CL100076807_L01_546	E2_D17	9998933	7772467	2766660	22771	3330	14.6239	E17	atac	1.8829	0.28	0.600061	2.71441	EXMC	0.0252363	0.0614003	0.168079	0.745285	0.745285
15609	11899	CL100076807_L01_547	E2_D17	16355907	14044849	7843913	27462	4708	17.1437	E17	atac	1.80614	0.23	0.568385	3.27047	EXMC	0.102529	0.150813	0.289031	0.457626	0.457626
14089	10628	CL100076807_L01_548	E2_D17	12926796	10782323	3733289	37006	4561	12.325	E17	atac	2.13244	0.4	0.380722	2.46908	VE/YE	0.163692	0.0726422	0.411226	0.35244	0.411226
21285	15385	CL100076807_L02_550	E2_D17	13816958	11887492	4723144	35675	6456	18.0967	E17	atac	2.52544	0.62	0.596636	2.7605	EXMC	0.00902462	0.0340176	0.0260398	0.930918	0.930918
41036	27345	CL100076807_L02_551	E2_D17	4814727	4422917	1133548	74622	8797	11.7887	E17	atac	2.54293	0.63	0.549918	2.27139	TE	0.985224	0.0121319	0	0.00264404	0.985224
11419	8870	CL100076807_L02_552	E2_D17	8203764	6650040	1588932	19159	3320	17.3287	E17	atac	3.0605	0.79	0.596012	2.40687	EXMC	0.148822	0.0540493	0.0541127	0.743016	0.743016
10276	7865	CL100076807_L02_553	E2_D17	8906576	5816897	1806296	16558	3660	22.1041	E17	atac	2.68455	0.68	0.620606	3.07371	EXMC	0.270203	0.0463754	0	0.683421	0.683421
33136	20940	CL100076807_L02_554	E2_D17	8048624	7212085	2287080	52398	9702	18.516	E17	atac	2.01028	0.36	0.632391	2.92181	TE	0.989398	0.00884912	0	0.00175284	0.989398
19266	14072	CL100076807_L02_555	E2_D17	11192435	9491421	2785024	30099	5630	18.7049	E17	atac	2.51144	0.62	0.640088	2.48627	EXMC	0.00369691	0.0266547	0.011261	0.958387	0.958387
35875	23483	CL100076807_L02_556	E2_D17	13962345	11852549	2678155	59424	10673	17.9608	E17	atac	2.47862	0.6	0.603712	2.86784	VE/YE	0	0.0135383	0.698778	0.287684	0.698778
25210	16848	CL100076807_L02_557	E2_D17	12936806	11078711	3785160	45964	7107	15.4621	E17	atac	3.11231	0.8	0.548473	2.87103	TE	0.983227	0.0048648	0	0.0119082	0.983227
22598	15151	CL100076807_L02_558	E2_D17	8725611	7296516	2156839	35372	7197	20.3466	E17	atac	3.13186	0.81	0.638867	2.87608	TE	0.986552	0.00831308	0	0.00513453	0.986552
25993	18477	CL100076807_L02_559	E2_D17	8217045	6741977	1255537	47064	7444	15.8168	E17	atac	2.91322	0.76	0.55229	2.29308	EXMC	0	0.0212371	0	0.978763	0.978763
17455	12502	CL100076807_L02_560	E2_D17	10332270	7789456	2059377	27783	5705	20.5341	E17	atac	3.17538	0.81	0.628262	3.06362	EXMC	0.0564627	0.0362794	0	0.907258	0.907258
16836	12826	CL100076807_L02_561	E2_D17	8012934	6471730	1412044	27279	4859	17.8122	E17	atac	2.82864	0.73	0.617178	2.1421	EXMC	0.0154232	0.0419635	0.0556282	0.886985	0.886985
19582	13574	CL100076807_L02_562	E2_D17	6238222	5035658	1704553	28604	5944	20.7803	E17	atac	2.17928	0.43	0.68459	2.58141	TE	0.986187	0.00823459	0	0.00557883	0.986187
10446	8073	CL100076807_L02_564	E2_D17	5238646	3606831	826214	16325	3484	21.3415	E17	atac	3.25946	0.83	0.639877	2.50726	EXMC	0.290041	0.0517065	0.0353236	0.622929	0.622929
25238	18209	CL100076807_L02_566	E2_D17	6084908	4695279	945533	37084	6356	17.1395	E17	atac	2.03182	0.37	0.680563	2.43015	EXMC	0.0149849	0.0460871	0.236334	0.702594	0.702594
9230	7238	CL100076807_L02_567	E2_D17	7837607	4201773	1300223	15213	3270	21.4948	E17	atac	3.03675	0.79	0.606718	2.87791	EXMC	0.396366	0.0673503	0.00851396	0.52777	0.52777
6631	5166	CL100076807_L02_568	E2_D17	2395197	1698276	274431	10118	2679	26.4776	E17	atac	3.08302	0.8	0.655367	2.814	EXMC	0	0.045293	0	0.954707	0.954707
15693	11855	CL100076807_L02_569	E2_D17	5839462	4212957	1237912	22685	4965	21.8867	E17	atac	2.30678	0.5	0.691779	2.84135	EXMC	0.0769475	0.0455656	0.0205288	0.856958	0.856958
13331	9969	CL100076807_L02_570	E2_D17	11184492	7532854	2646392	21307	4716	22.1336	E17	atac	2.70818	0.69	0.625663	2.95304	EXMC	0.121746	0.0363784	0	0.841875	0.841875
12590	9847	CL100076807_L02_571	E2_D17	8215209	5406345	1485552	19924	3969	19.9207	E17	atac	3.32192	0.84	0.631901	2.77304	EXMC	0.276325	0.0523741	0.00649871	0.664802	0.664802
19875	13567	CL100076807_L02_572	E2_D17	16725688	12054908	3956795	30048	6325	21.0497	E17	atac	2.45021	0.58	0.661442	2.68064	TE	0.979684	0.00558539	0	0.0147305	0.979684
16704	12365	CL100076807_L02_573	E2_D17	7570440	5317120	1052468	24583	5217	21.222	E17	atac	2.80226	0.72	0.679494	2.61532	EXMC	0	0.0219729	0	0.978027	0.978027
34667	21004	CL100076807_L02_574	E2_D17	13103904	10021438	2390238	52284	11580	22.1483	E17	atac	2.34831	0.52	0.663052	2.98452	EXMC	0	0.0144428	0	0.985557	0.985557
18770	13303	CL100076807_L02_576	E2_D17	10340873	7678367	1672103	28835	6316	21.9039	E17	atac	3.17352	0.81	0.650945	2.48178	EXMC	0	0.0214923	0	0.978508	0.978508
19912	14958	CL100076807_L02_577	E2_D17	12661336	9847779	2855537	36324	5573	15.3425	E17	atac	1.96385	0.33	0.548178	2.92496	EXMC	0.0226841	0.0488613	0.10665	0.821805	0.821805
20636	13934	CL100076807_L02_578	E2_D17	11368620	9772696	2835619	54573	7042	12.9038	E17	atac	2.25888	0.47	0.378136	2.88526	TE	0.985004	0.00835866	0	0.0066369	0.985004
27922	18024	CL100076807_L02_579	E2_D17	11927763	10196337	4329117	42345	8778	20.7297	E17	atac	1.73368	0.19	0.659393	3.40745	TE	0.991175	0.00417372	0	0.00465145	0.991175
26519	18436	CL100076807_L02_580	E2_D17	10662004	8051089	2581799	41588	6701	16.1128	E17	atac	2.47758	0.6	0.63766	2.83294	TE	0.99313	0.00244917	0	0.00442128	0.99313
14319	10623	CL100076807_L02_581	E2_D17	9101078	6471162	2489102	21099	3912	18.5412	E17	atac	1.7162	0.18	0.678658	3.01088	TE	0.983025	0.00901021	0	0.00796501	0.983025
63265	36277	CL100076807_L02_582	E2_D17	16900701	13818845	3626091	104014	13297	12.7839	E17	atac	1.52102	0.09	0.608235	2.55164	TE	0.969247	0.0307534	0	0	0.969247
25676	16931	CL100076807_L02_584	E2_D17	17275959	11863502	4073301	41499	6728	16.2124	E17	atac	1.93047	0.31	0.618714	3.15387	TE	0.898421	0.0276316	0.0412797	0.0326682	0.898421
13685	10274	CL100076807_L02_586	E2_D17	12823804	7009396	1020588	33063	4153	12.5609	E17	atac	2.77578	0.71	0.413907	2.3316	TE	0.968712	0.0109142	0	0.0203736	0.968712
19800	15115	CL100076807_L02_587	E2_D17	18571352	8993694	2771429	37104	4408	11.8801	E17	atac	1.80801	0.23	0.533635	2.39778	TE	0.928876	0.016917	0.00561445	0.0485925	0.928876
18938	14055	CL100076807_L02_588	E2_D17	15507413	6532124	1402452	39765	5018	12.6191	E17	atac	1.88841	0.28	0.476248	2.71045	TE	0.98338	0.00978685	0	0.00683309	0.98338
5708	4916	CL100076807_L02_589	E2_D17	13023252	3468337	499226	10893	1726	15.845	E17	atac	2.68793	0.68	0.524006	2.39445	TE	0.492134	0.061836	0	0.44603	0.492134
21892	16003	CL100076807_L02_590	E2_D17	18744044	11496357	3812686	35800	5280	14.7486	E17	atac	1.97839	0.35	0.611508	2.62473	TE	0.982114	0.0143125	0	0.00357384	0.982114
19061	14272	CL100076807_L02_591	E2_D17	19842633	6977414	1063651	39065	5558	14.2276	E17	atac	1.94643	0.32	0.48793	2.81796	TE	0.98472	0.00866751	0	0.00661242	0.98472
16564	11165	CL100076807_L02_592	E1_D9	12593290	9922709	4491456	24563	5719	23.283	E9	atac	2.22217	0.46	0.674348	3.44425	TE	0.886221	0.109287	0	0.00449166	0.886221
11298	8608	CL100076807_L02_593	E1_D9	11619372	7402108	3775186	18097	3503	19.3568	E9	atac	2.31318	0.5	0.624302	3.283	TE	0.862811	0.114897	0	0.0222922	0.862811
15142	11153	CL100076807_L02_594	E1_D9	11055808	7598434	3098725	23828	4393	18.4363	E9	atac	1.93066	0.31	0.635471	2.83174	TE	0.914924	0.0639337	0.00228007	0.0188619	0.914924
10223	8209	CL100076807_L02_595	E1_D9	18153554	8446163	1715942	29126	3097	10.6331	E9	atac	1.71487	0.17	0.350992	2.57508	TE	0.836496	0.0508358	0.00302591	0.109642	0.836496
14536	10559	CL100076807_L02_596	E1_D9	21906582	16784691	9067247	23716	4600	19.3962	E9	atac	2.45923	0.59	0.61292	3.6056	TE	0.872336	0.0524862	0	0.0751783	0.872336
34883	24306	CL100089487_L01_549	E2_D11	11180251	9812700	2470835	68978	8454	12.2561	E11	atac	3.58645	0.89	0.505712	2.40182	TE	0.692373	0.280244	0.0239505	0.00343212	0.692373
15630	11925	CL100089487_L01_550	E2_D11	11094073	8575789	1852149	31288	4282	13.6858	E11	atac	3.54379	0.88	0.499553	2.56667	EPI	0.101487	0.741396	0.064088	0.093029	0.741396
11886	8553	CL100089487_L01_552	E2_D11	8158553	5519753	1546077	23311	4369	18.7422	E11	atac	4.98278	0.97	0.509888	2.81475	EPI	0.103415	0.78309	0.0321594	0.0813363	0.78309
26664	19162	CL100089487_L01_553	E2_D11	9076286	7463241	976559	52391	7290	13.9146	E11	atac	3.5614	0.88	0.508942	2.6118	TE	0.835963	0.138297	0.0215036	0.00423719	0.835963
62544	37807	CL100089487_L01_556	E2_D11	14239989	13216219	2793642	119055	14294	12.0062	E11	atac	2.48419	0.6	0.525337	2.39677	TE	0.831782	0.0401506	0.122211	0.00585694	0.831782
39024	26088	CL100089487_L01_557	E2_D11	11420659	10062988	2015688	75709	9223	12.1822	E11	atac	3.30376	0.84	0.515447	2.02974	TE	0.884379	0.0487804	0.0566043	0.0102363	0.884379
10182	8179	CL100089487_L01_558	E2_D11	8678738	7667430	4403600	19983	3134	15.6833	E11	atac	4.72009	0.97	0.509533	2.97875	TE	0.596034	0.247927	0.141194	0.0148455	0.596034
30158	21377	CL100089487_L01_559	E2_D11	8686576	7812834	853775	60346	7173	11.8865	E11	atac	2.77626	0.72	0.499751	2.36034	TE	0.871618	0.0753014	0.0443607	0.00871957	0.871618
20847	12932	CL100089487_L01_560	E2_D11	12594793	10993975	3702227	37621	8058	21.4189	E11	atac	4.28825	0.94	0.554132	3.60905	EPI	0.122113	0.753367	0.0246825	0.0998366	0.753367
22021	15826	CL100089487_L01_561	E2_D11	10890364	9175368	1851669	43662	6211	14.2252	E11	atac	3.32353	0.85	0.504352	2.32204	EPI	0.0972727	0.729988	0.0673179	0.105421	0.729988
20491	15449	CL100089487_L01_562	E2_D11	6183012	5516742	842471	40835	5630	13.7872	E11	atac	3.474	0.87	0.5018	2.50822	EPI	0.0843061	0.769163	0.0570513	0.08948	0.769163
17458	12738	CL100089487_L01_563	E2_D11	12418874	11197494	4073787	36494	5795	15.8793	E11	atac	4.4993	0.96	0.47838	2.21365	EPI	0.135541	0.66964	0.177262	0.0175571	0.66964
22251	16709	CL100089487_L01_564	E2_D11	4804518	3191902	422915	41626	5514	13.2465	E11	atac	3.47143	0.87	0.534546	2.04733	TE	0.875877	0.0520012	0.062193	0.00992908	0.875877
16393	11927	CL100089487_L01_565	E2_D11	4096403	3530595	671020	29493	5297	17.9602	E11	atac	2.94206	0.77	0.555827	2.73419	EPI	0.0561665	0.805953	0.0763226	0.0615581	0.805953
31177	22124	CL100089487_L01_567	E2_D11	5377059	4937026	885270	64969	8329	12.82	E11	atac	3.19099	0.82	0.479875	2.44033	EPI	0.118968	0.646621	0.112014	0.122397	0.646621
27769	20528	CL100089487_L01_568	E2_D11	7094117	5919191	1620859	51592	6112	11.8468	E11	atac	2.47527	0.59	0.538242	2.447	TE	0.844569	0.0544354	0.0743069	0.0266888	0.844569
18898	13964	CL100089487_L01_569	E2_D11	5077411	4525409	894232	31614	5112	16.1701	E11	atac	3.01671	0.79	0.597773	2.69813	TE	0.888371	0.0866315	0.0120374	0.0129602	0.888371
74740	41244	CL100089487_L01_570	E2_D11	12078604	11506551	1056025	133596	15886	11.8911	E11	atac	2.39027	0.55	0.559448	2.58285	TE	0.845984	0.148648	0.00202393	0.0033442	0.845984
29965	19871	CL100089487_L01_571	E2_D11	8970117	8033074	2147710	50598	8057	15.9236	E11	atac	2.65407	0.67	0.592217	2.97801	TE	0.980978	0.0145489	0.0044727	0	0.980978
29954	21346	CL100089487_L01_572	E2_D11	15336352	14531457	3897841	70063	7830	11.1757	E11	atac	3.42903	0.86	0.42753	2.09269	TE	0.790014	0.0509963	0.134177	0.0248124	0.790014
31175	22482	CL100089487_L01_573	E2_D11	8738299	8151896	1832225	53218	6314	11.8644	E11	atac	2.2812	0.48	0.585798	2.45246	TE	0.868933	0.0565933	0.0529845	0.0214892	0.868933
44689	28559	CL100089487_L01_575	E2_D11	11211344	10543326	1787007	75449	10203	13.523	E11	atac	2.73458	0.7	0.592307	2.36608	TE	0.974805	0.0198953	0.00208701	0.00321247	0.974805
16546	12832	CL100089487_L01_576	E2_D11	8226088	7285167	1641180	31337	4217	13.4569	E11	atac	3.35156	0.85	0.528002	2.57822	TE	0.838524	0.129004	0.0269888	0.00548331	0.838524
15314	11815	CL100089487_L01_577	E2_D11	7722757	7040150	1658682	27409	3925	14.3201	E11	atac	2.96499	0.78	0.558722	2.57134	TE	0.884599	0.0857789	0.0241788	0.00544299	0.884599
22476	15063	CL100089487_L01_578	E2_D11	10356246	9826660	3619914	47387	7985	16.8506	E11	atac	4.6386	0.96	0.474307	2.38354	EPI	0	0.93023	0.0697701	0	0.93023
17879	13968	CL100089487_L01_579	E2_D11	5567586	4887124	1015854	31907	4456	13.9656	E11	atac	2.94965	0.77	0.560347	2.46162	TE	0.771404	0.101015	0.110124	0.0174576	0.771404
21853	15788	CL100089487_L01_580	E2_D11	7114101	6574376	1951198	43662	6656	15.2444	E11	atac	2.90959	0.76	0.500504	2.29255	EPI	0.114179	0.750626	0.0241139	0.111082	0.750626
28254	20631	CL100089487_L01_581	E2_D11	7255221	6761277	1986869	56393	6030	10.6928	E11	atac	2.67724	0.68	0.50102	2.45112	TE	0.498211	0.371821	0.102371	0.027596	0.498211
66207	38722	CL100089487_L01_582	E2_D11	17895666	16523185	2403692	124906	13403	10.7305	E11	atac	2.07746	0.38	0.530055	2.40721	TE	0.694092	0.261133	0.0319702	0.0128056	0.694092
23785	17394	CL100089487_L01_583	E2_D11	8531863	7965051	2137978	45586	5694	12.4907	E11	atac	3.03805	0.79	0.521761	2.27416	TE	0.772739	0.0956755	0.11074	0.0208458	0.772739
28508	19944	CL100089487_L01_584	E2_D11	18731692	13082535	3768146	51844	6822	13.1587	E11	atac	2.45257	0.59	0.54988	2.45728	TE	0.861543	0.018781	0.103587	0.0160886	0.861543
10048	7347	CL100089487_L01_585	E2_D15	13887352	9404300	4670537	18896	3949	20.8986	E15	atac	3.41383	0.86	0.531753	2.86731	EPI	0.292307	0.582357	0.105384	0.0199514	0.582357
45685	31084	CL100089487_L01_586	E2_D15	13738033	11529609	1127069	93004	11937	12.8349	E15	atac	4.09241	0.93	0.491215	2.2137	VE/YE	0.00593092	0.0240078	0.952068	0.0179938	0.952068
16201	12785	CL100089487_L01_587	E2_D15	7739144	5741081	653954	32713	4761	14.5538	E15	atac	4.64185	0.96	0.495247	1.94204	EPI	0.103787	0.558034	0.291634	0.0465449	0.558034
11527	9284	CL100089487_L01_588	E2_D15	9650955	6309809	1046305	22856	3390	14.832	E15	atac	3.65723	0.89	0.504331	2.345	VE/YE	0.181118	0.215788	0.578999	0.0240947	0.578999
29822	22470	CL100089487_L01_589	E2_D15	12099327	8104520	834620	51493	7199	13.9805	E15	atac	3.73096	0.9	0.579147	2.1126	VE/YE	0.118714	0.0640906	0.435389	0.381807	0.435389
13822	10528	CL100089487_L01_590	E2_D15	12900569	8744223	1771567	26920	4439	16.4896	E15	atac	6.79435	0.99	0.513447	2.88075	VE/YE	0.0743175	0.0614301	0.864252	0	0.864252
25989	17639	CL100089487_L01_591	E2_D15	13935732	11093674	2633256	57761	9256	16.0247	E15	atac	4.9849	0.97	0.44994	2.58163	EPI	0	1	0	0	1
29437	21252	CL100089487_L01_592	E2_D15	10956187	8804060	986882	59003	8226	13.9417	E15	atac	4.78183	0.97	0.498907	2.43873	VE/YE	0.00231541	0	0.993547	0.00413746	0.993547
23122	17012	CL100089487_L01_593	E2_D15	7434562	5740782	1127973	43798	7347	16.7747	E15	atac	4.07398	0.93	0.527924	2.28355	EPI	0.018332	0.680318	0.228643	0.072707	0.680318
22074	16524	CL100089487_L01_594	E2_D15	9225329	6801916	1610405	47203	7557	16.0096	E15	atac	6.75032	0.99	0.46764	2.1867	EPI	0.00109868	0.980439	0.0165017	0.00196064	0.980439
33718	22293	CL100089487_L01_595	E2_D15	14272599	11752977	2658222	66209	11534	17.4206	E15	atac	4.37964	0.95	0.509266	2.48181	EPI	0.00322518	0.949611	0.0414065	0.00575729	0.949611
16953	13042	CL100089487_L01_596	E2_D15	13789961	11061229	1671007	38798	5497	14.1683	E15	atac	5.50677	0.98	0.436956	2.21341	EPI	0.0957272	0.593756	0.28618	0.0243367	0.593756
10486	8576	CL100089487_L02_501	E3_D15	6437866	4668002	490432	20474	3116	15.2193	E15	atac	4.08098	0.93	0.512162	2.61397	EXMC	0	0.116827	0.00445524	0.878718	0.878718
22767	16242	CL100089487_L02_502	E3_D15	9541747	7155620	823071	56494	7142	12.6421	E15	atac	1.89388	0.28	0.402999	2.19698	EXMC	0	0.0502632	0.000478915	0.949258	0.949258
19954	15127	CL100089487_L02_503	E3_D15	5343691	4828173	679395	39658	5722	14.4284	E15	atac	2.79945	0.72	0.503152	2.36728	EXMC	0	0.037944	0.00723747	0.954819	0.954819
19426	14736	CL100089487_L02_504	E3_D15	5080795	4314473	331183	41216	5453	13.2303	E15	atac	3.09449	0.8	0.471322	2.51117	VE/YE	0	0.0741828	0.791918	0.1339	0.791918
34748	22807	CL100089487_L02_505	E3_D15	7927596	7299619	896244	65718	11193	17.0319	E15	atac	3.5686	0.88	0.528744	2.68045	EXMC	0	0.0301571	0.00766538	0.962178	0.962178
24307	17137	CL100089487_L02_506	E3_D15	5828182	5247301	205953	44728	6756	15.1046	E15	atac	2.41703	0.57	0.54344	2.70518	VE/YE	0.000417418	0.0212284	0.889945	0.0884092	0.889945
16958	12847	CL100089487_L02_508	E3_D15	3993949	3470007	269221	33578	5033	14.989	E15	atac	2.83699	0.74	0.505033	2.69004	VE/YE	0	0.0204933	0.868069	0.111437	0.868069
17702	13678	CL100089487_L02_509	E3_D15	5924217	4842737	360000	36883	5081	13.776	E15	atac	3.68033	0.89	0.47995	2.30509	VE/YE	0	0.0434722	0.81462	0.141908	0.81462
15911	12855	CL100089487_L02_510	E3_D15	5910345	2618027	199426	35149	4372	12.4385	E15	atac	4.01826	0.92	0.452673	2.16306	EXMC	0	0.123008	0.00906395	0.867928	0.867928
18572	14235	CL100089487_L02_511	E3_D15	7003996	5867050	589103	34599	5513	15.934	E15	atac	4.69135	0.96	0.536779	2.36861	EXMC	0	0.18277	0.00537955	0.81185	0.81185
7765	6979	CL100089487_L02_513	E3_D15	2613778	400539	2659	15409	2458	15.9517	E15	atac	12.279	1	0.503926	2.23546	EXMC	0	0.286125	0.0538896	0.659985	0.659985
18210	13515	CL100089487_L02_514	E3_D15	10260204	6956308	591050	36741	5882	16.0094	E15	atac	3.45686	0.87	0.495632	2.56474	EXMC	0	0.197889	0.0098686	0.792242	0.792242
16479	12539	CL100089487_L02_515	E3_D15	4976183	4323278	544814	29023	5270	18.158	E15	atac	4.5787	0.96	0.567791	2.56519	EXMC	0	0.233188	0.0206403	0.746171	0.746171
9256	7741	CL100089487_L02_516	E3_D15	3123349	2574623	239677	16775	2680	15.9762	E15	atac	4.95323	0.97	0.551773	2.83292	EXMC	0	0.0687056	0.0120955	0.919199	0.919199
16041	11836	CL100089487_L02_517	E3_D15	6284805	5476212	866337	30361	4864	16.0206	E15	atac	3.46401	0.87	0.528342	3.00406	EXMC	0	0.0250273	0.0076161	0.967357	0.967357
15893	12166	CL100089487_L02_518	E3_D15	4342397	3376170	318568	26974	4796	17.7801	E15	atac	4.04712	0.93	0.589197	2.57439	EXMC	0	0.0397003	0.00581294	0.954487	0.954487
25506	18899	CL100089487_L02_520	E3_D15	6010600	5561938	241175	60313	6842	11.3442	E15	atac	5.43498	0.98	0.422894	2.03832	EXMC	0	0.176244	0	0.823756	0.823756
19971	14818	CL100089487_L02_521	E3_D15	6501373	5791292	462599	37154	5381	14.483	E15	atac	3.63642	0.89	0.53752	2.41958	EXMC	0	0.0224971	0.00993476	0.967568	0.967568
31522	20988	CL100089487_L02_522	E3_D15	7205592	4435248	188647	53147	9507	17.8881	E15	atac	2.99053	0.78	0.59311	2.93148	EXMC	0	0.156556	0.0360949	0.807349	0.807349
29635	21059	CL100089487_L02_523	E3_D15	8774386	7095737	550136	58559	7784	13.2926	E15	atac	3.92127	0.92	0.506071	2.22415	EXMC	0	0.0842668	0.0010146	0.914719	0.914719
4630	4320	CL100089487_L02_524	E3_D15	3115689	932544	1799	11003	1407	12.7874	E15	atac	6.47972	0.99	0.420794	2.34314	EXMC	0	0.185573	0.0522691	0.762158	0.762158
36010	23145	CL100089487_L02_525	E3_D15	16398056	13613668	1220590	59851	10947	18.2904	E15	atac	2.98881	0.78	0.601661	2.79183	EXMC	0	0.0231767	0.00911375	0.96771	0.96771
25891	18549	CL100089487_L02_526	E3_D15	7448016	6583959	784435	47761	7455	15.609	E15	atac	3.76721	0.9	0.542095	2.49769	EXMC	0	0.0381644	0.00725814	0.954577	0.954577
24122	17546	CL100089487_L02_527	E3_D15	8026674	6954133	716437	45254	7200	15.9102	E15	atac	3.93643	0.92	0.533036	2.31972	EXMC	0	0.128425	0.00330008	0.868275	0.868275
14585	11613	CL100089487_L02_528	E3_D15	4144008	3422860	392075	27463	4323	15.7412	E15	atac	4.05448	0.93	0.531078	2.61864	EXMC	0	0.145237	0.0155398	0.839223	0.839223
26551	18801	CL100089487_L02_529	E3_D15	12296884	11077015	1524865	53444	8115	15.1841	E15	atac	3.76218	0.9	0.4968	2.65641	EPI	0	0.53995	0.0109061	0.449144	0.53995
15507	12212	CL100089487_L02_530	E3_D15	4707782	3732438	335339	27467	4613	16.7947	E15	atac	6.12514	0.99	0.564568	2.30621	EXMC	0	0.259686	0.0249484	0.715366	0.715366
15459	11331	CL100089487_L02_531	E3_D15	6061729	4350353	590373	27410	5299	19.3324	E15	atac	3.25226	0.83	0.563991	3.00139	EXMC	0	0.0775837	0.0113439	0.911072	0.911072
18868	14512	CL100089487_L02_532	E3_D15	4706395	3598504	125203	33612	5256	15.6373	E15	atac	2.23823	0.46	0.561347	2.73336	EXMC	0	0.0546499	0.0602548	0.885095	0.885095
7172	6525	CL100089487_L02_533	E3_D15	2153466	334952	7473	14871	2261	15.2041	E15	atac	12.5463	1	0.482281	2.89871	EXMC	0	0.26727	0.0444172	0.688312	0.688312
19586	14762	CL100089487_L02_535	E3_D15	6184073	5497342	48932	52721	6400	12.1394	E15	atac	5.58376	0.98	0.371503	2.03846	EPI	0	0.616467	0.0461573	0.337375	0.616467
11182	9012	CL100089487_L02_536	E3_D15	6262557	4721509	678638	19850	3413	17.194	E15	atac	3.65816	0.89	0.563325	2.38108	EXMC	0	0.0915582	0.0248399	0.883602	0.883602
17515	12696	CL100089487_L02_537	E3_D15	10086988	7807547	1027451	35592	6245	17.5461	E15	atac	3.81036	0.91	0.492105	2.08992	EPI	0	0.564349	0.032549	0.403102	0.564349
19268	14180	CL100089487_L02_538	E3_D15	7032247	5671798	700928	34108	5851	17.1543	E15	atac	3.79882	0.91	0.564911	2.46484	EXMC	0	0.0426767	0.0135647	0.943759	0.943759
14189	11062	CL100089487_L02_539	E3_D15	4679802	3836989	229267	24799	3878	15.6377	E15	atac	3.87729	0.91	0.57216	2.53139	EXMC	0	0.0416524	0.00774293	0.950605	0.950605
19392	14544	CL100089487_L02_540	E3_D15	11379092	4228359	188853	32930	5644	17.1394	E15	atac	3.82886	0.91	0.588886	2.26246	EXMC	0	0.0291896	0.0465002	0.92431	0.92431
18268	14164	CL100089487_L02_541	E3_D15	7741858	4589300	142694	40027	5171	12.9188	E15	atac	2.47949	0.6	0.456392	2.59856	EXMC	0	0.092372	0.0723497	0.835278	0.835278
12168	9172	CL100089487_L02_542	E3_D15	3609486	2803110	321260	20248	4423	21.8441	E15	atac	4.28854	0.94	0.600948	2.48034	EXMC	0	0.0792098	0.0205892	0.900201	0.900201
22028	15091	CL100089487_L02_543	E3_D15	6071222	3798511	290413	34547	7867	22.7719	E15	atac	3.93702	0.92	0.637624	2.71249	EXMC	0	0.0749149	0.0184395	0.906646	0.906646
20901	14912	CL100089487_L02_544	E3_D15	7162881	5907642	478743	35190	6474	18.3973	E15	atac	4.03295	0.92	0.593947	2.70836	EXMC	0	0.0278441	0.0109235	0.961232	0.961232
25468	18143	CL100089487_L02_545	E3_D15	6073659	4554730	346024	42828	7344	17.1477	E15	atac	2.67766	0.68	0.594658	2.62872	EXMC	0	0.0444706	0.0631618	0.892368	0.892368
20500	14666	CL100089487_L02_546	E3_D15	5452242	4640575	349056	36203	6625	18.2996	E15	atac	3.54206	0.88	0.566251	2.917	EXMC	0	0.0314243	0.0172015	0.951374	0.951374
20635	15341	CL100089487_L02_547	E3_D15	5238994	3527188	245842	36409	6540	17.9626	E15	atac	4.07506	0.93	0.566755	2.60199	EXMC	0	0.140686	0.0900567	0.769257	0.769257
20716	14342	CL100089487_L02_548	E3_D15	10220435	4762647	769894	32763	6384	19.4854	E15	atac	3.10316	0.8	0.632299	2.72685	EXMC	0	0.0446737	0.0181027	0.937224	0.937224
19999	15201	CL100089488_L01_549	E3_D15	17742670	11217921	1318424	55076	6019	10.9285	E15	atac	2.45099	0.59	0.363116	2.45201	EXMC	0	0.0897477	0.039665	0.870587	0.870587
19696	14044	CL100089488_L01_550	E3_D15	10539840	7198947	12798	46689	6446	13.8062	E15	atac	4.45917	0.95	0.421855	2.17135	EPI	0	1	0	0	1
13810	10603	CL100089488_L01_551	E3_D15	3559652	2492460	228360	22984	4311	18.7565	E15	atac	3.34035	0.85	0.600853	2.47705	EXMC	0	0.0395848	0.0166597	0.943756	0.943756
27955	19175	CL100089488_L01_552	E3_D15	6050261	5519614	424959	57243	8582	14.9922	E15	atac	3.20143	0.82	0.488357	2.27395	EPI	0.0462153	0.656557	0.116667	0.180561	0.656557
18563	13260	CL100089488_L01_553	E3_D15	6123984	4446880	299035	33163	5893	17.7698	E15	atac	3.18589	0.82	0.55975	2.50935	EXMC	0	0.0425886	0.0153391	0.942072	0.942072
11534	8910	CL100089488_L01_554	E3_D15	2596548	2138085	106213	18588	3554	19.1199	E15	atac	3.637	0.89	0.620508	2.75351	EXMC	0	0.030158	0.0165181	0.953324	0.953324
19283	14697	CL100089488_L01_555	E3_D15	6833514	6015420	591565	37654	5242	13.9215	E15	atac	3.19039	0.82	0.51211	2.57874	EXMC	0	0.11603	0.00751323	0.876457	0.876457
6080	5562	CL100089488_L01_557	E3_D15	6206174	2027257	1149	15065	1812	12.0279	E15	atac	4.60146	0.96	0.403584	2.37	EXMC	0	0.0701897	0.0558922	0.873918	0.873918
19644	14579	CL100089488_L01_558	E3_D15	4719583	3792999	235219	35266	5622	15.9417	E15	atac	2.35958	0.53	0.557024	2.82184	EXMC	0.179835	0.215288	0.0561201	0.548757	0.548757
12223	9463	CL100089488_L01_559	E3_D15	7338997	5277549	650216	27547	4153	15.0761	E15	atac	5.53254	0.98	0.443714	2.39449	EXMC	0	0.378524	0.0116646	0.609811	0.609811
41772	25802	CL100089488_L01_560	E3_D15	9948795	7829721	403462	103929	13538	13.0262	E15	atac	3.30245	0.84	0.401928	2.195	EPI	0	1	0	0	1
11464	8716	CL100089488_L01_561	E3_D15	7663673	4169226	390687	18896	3967	20.9939	E15	atac	3.99954	0.92	0.606689	2.80454	EXMC	0	0.0317547	0.0207403	0.947505	0.947505
4783	4494	CL100089488_L01_563	E3_D15	13526821	2802322	2950	11808	1455	12.3222	E15	atac	4.19904	0.93	0.405064	2.52128	EXMC	0	0.0662537	0.0596375	0.874109	0.874109
16073	12412	CL100089488_L01_564	E3_D15	3587588	3042371	229241	28898	4649	16.0876	E15	atac	3.49867	0.87	0.556198	2.72077	EXMC	0	0.0613371	0.0130239	0.925639	0.925639
19666	14468	CL100089488_L01_565	E3_D15	3260656	1897928	139454	35055	5651	16.1204	E15	atac	2.91129	0.76	0.561004	2.44641	EXMC	0	0.0663084	0.0146477	0.919044	0.919044
16054	12297	CL100089488_L01_566	E3_D15	3971841	2845130	210877	27424	4430	16.1537	E15	atac	4.20297	0.94	0.5854	2.13378	EXMC	0	0.0603772	0.0120502	0.927573	0.927573
9304	7481	CL100089488_L01_568	E3_D15	2986462	1785083	135824	16496	3230	19.5805	E15	atac	3.71339	0.9	0.564016	2.61397	EXMC	0	0.0311171	0.0199195	0.948963	0.948963
37837	26509	CL100089488_L01_569	E3_D15	7025935	4189476	157056	78897	9370	11.8762	E15	atac	1.84988	0.26	0.479575	2.35332	EXMC	0.0161281	0.186714	0.24268	0.554479	0.554479
14016	10907	CL100089488_L01_570	E3_D15	5974169	4692510	669201	32084	4598	14.3311	E15	atac	3.60554	0.89	0.436853	2.21962	EPI	0	0.983073	0	0.0169274	0.983073
13197	10314	CL100089488_L01_571	E3_D15	3116425	2363911	143674	22306	4070	18.2462	E15	atac	3.52799	0.88	0.591635	2.49468	EXMC	0	0.0463202	0.0185658	0.935114	0.935114
13155	10306	CL100089488_L01_572	E3_D15	6930350	5437415	919138	24498	4016	16.3932	E15	atac	3.82723	0.91	0.536983	2.4341	EXMC	0	0.0566051	0.0120165	0.931378	0.931378
16647	12422	CL100089488_L01_573	E3_D15	6210807	5303950	303828	30452	5144	16.8922	E15	atac	3.85075	0.91	0.546664	2.48957	EXMC	0	0.0522493	0.0126238	0.935127	0.935127
40541	27562	CL100089488_L01_574	E3_D15	15054205	13868894	783122	96586	10555	10.9281	E15	atac	3.3589	0.86	0.41974	1.98462	EXMC	0	0.101332	0.136528	0.76214	0.76214
17925	13420	CL100089488_L01_575	E3_D15	7168614	5545777	293697	31466	4923	15.6455	E15	atac	3.34651	0.85	0.569662	2.16598	EXMC	0	0.0528913	0.0122113	0.934897	0.934897
22140	16096	CL100089488_L01_576	E3_D15	8080068	6873590	593229	39313	6158	15.664	E15	atac	3.43505	0.87	0.563172	2.3659	EXMC	0	0.0925262	0.0096661	0.897808	0.897808
24344	17111	CL100089488_L01_577	E3_D15	10498076	6037110	330004	49936	7047	14.1121	E15	atac	2.47288	0.59	0.487504	2.4465	EXMC	0	0.0561654	0.0131856	0.930649	0.930649
52657	31987	CL100089488_L01_578	E3_D15	7390847	6038455	432232	89484	13654	15.2586	E15	atac	2.96528	0.78	0.588452	2.54897	EXMC	0	0.297689	0	0.702311	0.702311
18164	13265	CL100089488_L01_579	E3_D15	5025422	4276220	432116	43722	5869	13.4234	E15	atac	4.62325	0.96	0.415443	2.19505	EPI	0	0.863967	0.0129811	0.123052	0.863967
4313	3953	CL100089488_L01_580	E3_D15	6076125	1699459	52816	11638	1174	10.0876	E15	atac	1.2862	0.03	0.370596	2.01738	EXMC	0	0.032221	0.0211438	0.946635	0.946635
18689	13903	CL100089488_L01_581	E3_D15	3080367	2562576	110481	29666	5379	18.1319	E15	atac	2.75434	0.71	0.62998	2.50559	EXMC	0	0.0589006	0.0200996	0.921	0.921
32573	22457	CL100089488_L01_582	E3_D15	6421588	5793538	184677	56334	8446	14.9927	E15	atac	3.12682	0.81	0.578212	2.16045	EXMC	0	0.105961	0.00317962	0.89086	0.89086
24199	17973	CL100089488_L01_583	E3_D15	8081004	7182356	490818	47194	6065	12.8512	E15	atac	3.08862	0.8	0.512756	2.35142	EXMC	0	0.14349	0.0375373	0.818973	0.818973
8799	7740	CL100089488_L01_584	E3_D15	5335892	731589	1919	16664	2734	16.4066	E15	atac	11.8042	1	0.528024	2.57344	EXMC	0	0.0699278	0.0419501	0.888122	0.888122
16526	12391	CL100089488_L01_585	E3_D15	10128446	7090538	948556	26362	4905	18.6063	E15	atac	3.6823	0.89	0.626887	2.2904	EXMC	0	0.0494883	0.0142272	0.936285	0.936285
37522	24028	CL100089488_L01_586	E3_D15	12435688	11600318	2009055	87653	12590	14.3635	E15	atac	3.91134	0.91	0.428074	2.27849	EPI	0	1	0	0	1
33528	19565	CL100089488_L01_588	E3_D15	10080233	9140048	1339272	60260	11667	19.3611	E15	atac	3.33128	0.85	0.556389	2.59679	EXMC	0	0.198947	0.0941567	0.706896	0.706896
15053	11290	CL100089488_L01_589	E3_D15	5534036	4506611	332557	23008	4711	20.4755	E15	atac	3.27913	0.84	0.654251	2.90639	EXMC	0	0.0349162	0	0.965084	0.965084
25184	16576	CL100089488_L01_590	E3_D15	10029423	9006807	1075130	50430	8714	17.2794	E15	atac	3.76641	0.9	0.499385	2.43593	EXMC	0	0.0362721	0.0168776	0.94685	0.94685
14145	10614	CL100089488_L01_591	E3_D15	9264395	5773823	388623	29087	4479	15.3986	E15	atac	1.97816	0.34	0.4863	2.1832	EXMC	0	0.0388786	0.016463	0.944658	0.944658
16277	12422	CL100089488_L01_592	E3_D15	6061281	4824725	438865	25763	4800	18.6314	E15	atac	2.66698	0.68	0.631798	2.42345	EXMC	0	0.0596338	0.0135064	0.92686	0.92686
15045	11887	CL100089488_L01_593	E3_D15	5517022	4427900	338431	27380	3908	14.2732	E15	atac	4.42469	0.95	0.549489	2.07133	EXMC	0	0.074474	0.0111414	0.914385	0.914385
8928	7228	CL100089488_L01_594	E3_D15	5187770	4031400	606830	22472	2895	12.8827	E15	atac	4.37763	0.95	0.397294	1.82755	EXMC	0	0.234193	0.236317	0.52949	0.52949
15733	11865	CL100089488_L01_595	E3_D15	8124622	6613994	615658	39681	5124	12.913	E15	atac	4.25031	0.94	0.396487	1.98935	EPI	0	0.999608	0.000391999	0	0.999608
19557	14750	CL100089488_L02_502	E2_D19	11446360	6622246	1346245	29795	4961	16.6504	E19	atac	1.94798	0.32	0.656385	2.67878	TE	0.801478	0.016251	0	0.182271	0.801478
9342	7636	CL100089488_L02_503	E2_D19	5292923	3755430	967469	14239	2947	20.6967	E19	atac	2.05587	0.37	0.656085	2.99683	TE	0.485852	0.0639205	0.00618207	0.444045	0.485852
11447	9301	CL100089488_L02_504	E2_D19	5535970	2996373	608434	17716	3633	20.5069	E19	atac	2.59489	0.65	0.646139	2.63781	EXMC	0.404263	0.0299394	0.00882276	0.556975	0.556975
29800	20446	CL100089488_L02_505	E2_D19	10011270	6861309	1268054	49943	7767	15.5517	E19	atac	1.85847	0.26	0.59668	2.72626	TE	0.828858	9.10943e-05	0.0211444	0.149907	0.828858
15531	11568	CL100089488_L02_506	E2_D19	7230261	5497237	1378419	23456	4474	19.074	E19	atac	2.0814	0.39	0.662133	3.0496	TE	0.819207	0.0390762	0	0.141716	0.819207
14165	11220	CL100089488_L02_507	E2_D19	7243511	6051390	2080727	22338	3634	16.2682	E19	atac	2.37801	0.54	0.634121	3.02858	TE	0.84336	0.0395412	0	0.117099	0.84336
37157	23262	CL100089488_L02_510	E2_D19	8268841	6647015	1878939	53489	10128	18.9347	E19	atac	1.65845	0.15	0.694666	3.01369	TE	0.879026	0.00924255	0.000362988	0.111368	0.879026
25215	17516	CL100089488_L02_511	E2_D19	8275003	6879090	1063593	39878	7564	18.9679	E19	atac	2.49926	0.61	0.632304	2.67346	EXMC	0.140894	0.0249977	0.0170167	0.817091	0.817091
52492	29968	CL100089488_L02_512	E2_D19	15025422	10119191	2044938	89158	12365	13.8686	E19	atac	1.09722	0.01	0.588753	2.95483	TE	0.846199	0.00155043	0.000528005	0.151722	0.846199
37458	24345	CL100089488_L02_513	E2_D19	10744297	9692351	1568026	60471	8095	13.3866	E19	atac	1.45141	0.07	0.619437	2.84105	TE	0.826659	0.00159977	0.0113707	0.160371	0.826659
28687	19189	CL100089488_L02_515	E2_D19	7304611	6025100	474572	47624	9908	20.8046	E19	atac	2.61601	0.66	0.602364	2.78455	EPI	0	0.986128	0	0.0138721	0.986128
14544	11323	CL100089488_L02_516	E2_D19	6353223	4273632	679485	23565	4749	20.1528	E19	atac	2.24694	0.47	0.617187	3.05072	EXMC	0.455588	0.0783825	0.00640633	0.459623	0.459623
15711	12220	CL100089488_L02_518	E2_D19	6457625	5213039	1345039	23957	4031	16.826	E19	atac	1.98177	0.35	0.6558	3.11803	TE	0.781092	0.00502453	0	0.213884	0.781092
23364	16910	CL100089488_L02_520	E2_D19	6712928	5599625	1283111	36109	6856	18.987	E19	atac	2.51166	0.62	0.647041	2.66861	TE	0.793365	0.01494	0.00221656	0.189479	0.793365
19593	14065	CL100089488_L02_521	E2_D19	6986713	5638721	1311182	29543	5598	18.9487	E19	atac	2.11699	0.4	0.663203	2.95464	TE	0.892681	0.00252113	0	0.104798	0.892681
17393	13394	CL100089488_L02_522	E2_D19	9008180	7297270	2262552	26186	4517	17.2497	E19	atac	1.80898	0.23	0.66421	2.77448	TE	0.822786	0.0684456	0	0.108768	0.822786
20133	13582	CL100089488_L02_523	E2_D19	12357938	9339795	3175441	33444	7109	21.2564	E19	atac	1.88478	0.28	0.601991	3.60889	EXMC	0.178245	0.0326561	0.00882107	0.780278	0.780278
18074	13384	CL100089488_L02_524	E2_D19	8270236	6411660	1680863	28349	4968	17.5244	E19	atac	2.52481	0.62	0.637553	2.70688	TE	0.872451	0.0279905	0	0.0995583	0.872451
17592	13465	CL100089488_L02_525	E2_D19	12144642	8813349	2327081	27538	5250	19.0646	E19	atac	2.33373	0.51	0.638826	2.7529	EXMC	0.444292	0.0544868	0.00719679	0.494024	0.494024
7401	6356	CL100089488_L02_526	E2_D19	11300616	6731449	4541429	14841	2274	15.3224	E19	atac	2.99983	0.79	0.498686	3.48508	TE	0.679795	0.114689	0	0.205515	0.679795
14815	10920	CL100089488_L02_527	E2_D19	9426744	7464412	2930748	21975	4601	20.9374	E19	atac	2.24476	0.47	0.674175	3.9826	TE	0.870876	0.0292183	0	0.0999057	0.870876
15941	11994	CL100089488_L02_528	E2_D19	5050855	4035589	853568	25120	4500	17.914	E19	atac	2.41787	0.57	0.634594	3.27354	TE	0.979036	0.00727271	0.00283154	0.0108601	0.979036
17164	13241	CL100089488_L02_529	E2_D19	10126904	6319198	1452416	27675	5153	18.6197	E19	atac	2.63983	0.67	0.620199	3.04938	EXMC	0.331623	0.0326049	0.00889451	0.626878	0.626878
46389	28845	CL100089488_L02_530	E2_D19	9506482	8670562	2331151	69717	12454	17.8636	E19	atac	1.81871	0.24	0.66539	2.98321	TE	0.748711	0.0860397	0	0.165249	0.748711
24320	17959	CL100089488_L02_531	E2_D19	12785414	7449241	1789311	41217	6826	16.5611	E19	atac	1.9765	0.34	0.590048	2.97585	TE	0.811123	0.0206713	0.00144824	0.166757	0.811123
27931	19226	CL100089488_L02_532	E2_D19	9045391	7378719	2036606	42740	8308	19.4385	E19	atac	1.88619	0.28	0.65351	2.86071	TE	0.904879	0.00498028	0.000107827	0.0900333	0.904879
9261	7362	CL100089488_L02_533	E2_D19	6599213	3268841	40806	17802	3213	18.0485	E19	atac	3.31651	0.84	0.520222	3.24236	TE	0.573878	0.232695	0	0.193427	0.573878
33566	22056	CL100089488_L02_534	E2_D19	11287568	9767826	3262913	54237	8758	16.1476	E19	atac	1.78491	0.22	0.618876	2.9068	TE	0.850788	0	0.0160886	0.133123	0.850788
26430	18330	CL100089488_L02_535	E2_D19	9089960	7372053	1357919	41183	6445	15.6497	E19	atac	1.85167	0.26	0.64177	2.95372	TE	0.805539	0.000845216	0.00018733	0.193429	0.805539
32362	21394	CL100089488_L02_536	E2_D19	14657199	8630506	1779539	55615	7645	13.7463	E19	atac	1.50792	0.08	0.581893	2.92581	TE	0.812315	0.000291468	0.0197409	0.167653	0.812315
31439	21301	CL100089488_L02_537	E2_D19	11997782	10323890	2942428	48196	7746	16.0719	E19	atac	2.05683	0.38	0.652316	2.86108	TE	0.843648	0.0134417	9.6186e-06	0.1429	0.843648
8485	7294	CL100089488_L02_538	E2_D19	4569366	3016481	654361	16651	2508	15.0622	E19	atac	3.35465	0.85	0.509579	2.96763	TE	0.7798	0.0536858	0	0.166515	0.7798
34448	23417	CL100089488_L02_539	E2_D19	9802619	8463842	1841283	53732	7508	13.9731	E19	atac	1.56984	0.11	0.641108	2.55452	TE	0.818227	2.73942e-06	0.00557563	0.176195	0.818227
14060	11002	CL100089488_L02_540	E2_D19	7769496	6072191	1057123	20841	4256	20.4213	E19	atac	2.69468	0.69	0.674632	2.53036	EXMC	0.22153	0.0360283	0.0104433	0.731998	0.731998
22636	16157	CL100089488_L02_541	E2_D19	8642061	7710920	2259154	34943	5572	15.946	E19	atac	1.86569	0.27	0.647798	3.07598	TE	0.838796	0.000108444	0.0160029	0.145093	0.838796
14377	11353	CL100089488_L02_542	E2_D19	5482128	4490346	1066188	21957	3667	16.7008	E19	atac	1.98545	0.35	0.65478	3.02137	TE	0.776507	0.00470268	0	0.21879	0.776507
15810	11580	CL100089488_L02_543	E2_D19	7084687	4893859	342258	25602	6005	23.4552	E19	atac	3.02081	0.79	0.61753	2.814	EPI	0.0606761	0.895884	0	0.0434396	0.895884
13028	10406	CL100089488_L02_544	E2_D19	6044386	3846707	1056714	21483	4039	18.8009	E19	atac	2.4438	0.58	0.606433	3.07884	TE	0.796022	0.0616255	0	0.142353	0.796022
12486	9932	CL100089488_L02_545	E2_D19	4883770	3455524	743251	18820	3448	18.3209	E19	atac	2.10962	0.4	0.663443	3.90357	TE	0.778076	0.00318971	0	0.218734	0.778076
40769	24868	CL100089488_L02_546	E2_D19	9821301	8396948	2053477	60505	9990	16.511	E19	atac	1.32667	0.04	0.673812	3.06795	TE	0.845752	9.89794e-05	0.0172171	0.136932	0.845752
21904	16262	CL100089488_L02_547	E2_D19	11275848	7297611	1362336	36267	5548	15.2977	E19	atac	1.39603	0.06	0.603965	2.96388	TE	0.831107	0.0292168	0.000916637	0.138759	0.831107
22840	15292	CL100089488_L02_548	E2_D19	8922880	6540683	925355	39376	8552	21.7188	E19	atac	2.90132	0.76	0.580049	2.8634	EPI	0.0165925	0.948608	0.000323506	0.0344759	0.948608
23522	16811	CL100089489_L01_551	E2_D19	3220061	2674537	718360	34274	6280	18.3229	E19	atac	1.43371	0.06	0.686293	3.06798	TE	0.92648	0.0288621	0.0437472	0.000910234	0.92648
11185	8635	CL100089489_L01_553	E2_D19	10497844	3595085	854273	15232	3855	25.3086	E19	atac	1.45662	0.07	0.734309	3.34339	TE	0.925371	0.00258248	0	0.072047	0.925371
11939	9435	CL100089489_L01_554	E2_D19	4154472	2817554	268344	17400	2854	16.4023	E19	atac	1.26665	0.03	0.686149	2.42135	TE	0.982445	0.0112563	0.00556716	0.000731614	0.982445
10446	8136	CL100089489_L01_555	E2_D19	9543532	6573981	2030294	15404	3109	20.1831	E19	atac	2.04217	0.37	0.678136	3.21141	TE	0.970864	0.00080337	0	0.0283327	0.970864
16096	12150	CL100089489_L01_556	E2_D19	12174084	9227304	2439195	23896	4049	16.9443	E19	atac	1.95512	0.32	0.673586	3.00122	TE	0.985754	0.0115621	0.00245581	0.000227675	0.985754
11241	8834	CL100089489_L01_557	E2_D19	7741494	4635551	1297949	16622	3372	20.2864	E19	atac	1.87552	0.27	0.676272	2.77471	EXMC	0.0700362	0.0329258	0.00781528	0.889223	0.889223
13961	10607	CL100089489_L01_558	E2_D19	6664189	4835237	1054424	19325	3453	17.868	E19	atac	1.24151	0.02	0.722432	3.74232	TE	0.865987	0.00013251	0.000261941	0.133619	0.865987
21963	15559	CL100089489_L01_560	E2_D19	12535432	8936207	2909549	36860	6239	16.9262	E19	atac	1.65519	0.14	0.595849	3.06958	TE	0.987702	0.0122983	0	0	0.987702
15484	11075	CL100089489_L01_561	E2_D19	11503907	6696677	1207044	22586	4697	20.7961	E19	atac	1.83597	0.25	0.685557	3.40982	TE	0.990157	0.00912731	0	0.000716147	0.990157
12744	9748	CL100089489_L01_562	E2_D19	7816164	5551668	2294663	19438	4310	22.1731	E19	atac	1.74652	0.19	0.655623	2.83032	EXMC	0.239748	0.051429	0.0101099	0.698713	0.698713
9575	7509	CL100089489_L01_564	E2_D19	4119538	2764719	201544	14572	2935	20.1414	E19	atac	1.62315	0.13	0.657082	3.11608	TE	0.966989	0.0139342	0.000398121	0.0186784	0.966989
12342	8775	CL100089489_L01_565	E2_D19	5162367	3679197	1545490	18080	4621	25.5586	E19	atac	1.69104	0.16	0.682633	3.36942	EXMC	0	0.060428	0.00437995	0.935192	0.935192
16295	12516	CL100089489_L01_567	E2_D19	4855389	3557661	933546	23471	4739	20.1909	E19	atac	1.86873	0.27	0.694261	3.35	TE	0.736632	0.0168765	0.00265264	0.243839	0.736632
7089	5562	CL100089489_L01_569	E2_D19	4266251	2052407	441038	10658	2807	26.337	E19	atac	1.55229	0.1	0.665134	3.3865	EXMC	0	0.103594	0.000385021	0.896021	0.896021
10933	8401	CL100089489_L01_570	E2_D19	7139474	2953210	601496	16922	3970	23.4606	E19	atac	1.50883	0.09	0.646082	3.56184	EXMC	0	0.0619394	0.00516865	0.932892	0.932892
7046	5069	CL100089489_L01_571	E2_D19	5881281	3614465	1284598	11109	3139	28.2564	E19	atac	1.80369	0.23	0.634261	3.44212	EXMC	0.0124854	0.135351	0.00485728	0.847306	0.847306
15505	11974	CL100089489_L01_574	E2_D19	12733427	10105711	2732407	25544	3467	13.5727	E19	atac	1.73122	0.19	0.606992	2.54927	TE	0.877521	0.00112416	0.0285305	0.0928248	0.877521
14381	10469	CL100089489_L01_576	E2_D19	8806047	7125370	2258709	28134	4981	17.7046	E19	atac	2.15878	0.42	0.511161	3.4333	TE	0.772801	0.0228364	0.00157172	0.202791	0.772801
11282	8833	CL100089489_L01_577	E2_D19	6943922	5178639	1642439	16322	2926	17.9267	E19	atac	2.0475	0.37	0.691214	2.95095	TE	0.912123	0.00822431	0	0.079653	0.912123
6429	5293	CL100089489_L01_578	E2_D19	6435213	3402580	723132	11564	2213	19.137	E19	atac	1.37889	0.06	0.555949	2.95961	EXMC	0.0230257	0.087724	0.00263871	0.886612	0.886612
6700	5383	CL100089489_L01_579	E2_D19	5016684	3631807	1162531	10993	2343	21.3136	E19	atac	1.92235	0.3	0.609479	3.57577	EXMC	0	0.093329	0.00236509	0.904306	0.904306
19452	13708	CL100089489_L01_580	E2_D19	8259492	7225601	1954130	33247	6485	19.5055	E19	atac	1.60422	0.12	0.585075	3.21489	EXMC	0.112827	0.0423711	0.00742826	0.837373	0.837373
13370	10282	CL100089489_L01_581	E2_D19	4013830	2744534	297249	21589	3863	17.8934	E19	atac	1.84865	0.25	0.619297	3.17247	EXMC	0.0354456	0.0273982	0.00775497	0.929401	0.929401
6060	5413	CL100089489_L01_584	E2_D19	13434166	3134265	5922	11579	1960	16.9272	E19	atac	1.68542	0.16	0.523361	3.23318	TE	0.541408	0.0272121	0.0398377	0.391542	0.541408
10276	8179	CL100089489_L02_501	E2_D13	7079804	5031065	898710	20340	3097	15.2262	E13	atac	3.54	0.88	0.505211	2.22203	EXMC	0.00681823	0.163013	0.111136	0.719033	0.719033
9233	7512	CL100089489_L02_503	E2_D13	6863909	4462474	1035776	16511	2606	15.7834	E13	atac	3.23984	0.83	0.559203	2.24154	EXMC	0	0.0559258	0.184114	0.75996	0.75996
12586	9527	CL100089489_L02_504	E2_D13	6808146	4199030	807885	21223	4515	21.2741	E13	atac	3.19997	0.82	0.593036	2.86249	EXMC	0	0.0649124	0.0643061	0.870781	0.870781
24701	17118	CL100089489_L02_505	E2_D13	7933941	6998218	1377200	42553	7871	18.4969	E13	atac	2.9166	0.76	0.580476	2.89231	EPI	0.0673337	0.480847	0.00631485	0.445504	0.480847
5981	4954	CL100089489_L02_506	E2_D13	4609484	3431164	1080040	10050	1944	19.3433	E13	atac	2.57048	0.64	0.595124	3.35191	EXMC	0	0.0558749	0.120595	0.82353	0.82353
8968	7190	CL100089489_L02_507	E2_D13	5243521	4250986	1442098	16040	2640	16.4589	E13	atac	2.37369	0.54	0.559102	3.06229	EXMC	0.0917246	0.406523	0.0447321	0.45702	0.45702
7530	6091	CL100089489_L02_508	E2_D13	4238160	3083067	687166	13980	2409	17.2318	E13	atac	3.04089	0.79	0.538627	3.04756	EXMC	0	0.0798596	0.146391	0.773749	0.773749
8698	6928	CL100089489_L02_510	E2_D13	5200323	3967992	1028490	15933	2686	16.8581	E13	atac	2.61356	0.66	0.545911	2.88184	EXMC	0.0134373	0.173312	0.108716	0.704535	0.704535
6139	5239	CL100089489_L02_511	E2_D13	10425009	4574368	1403460	11454	1809	15.7936	E13	atac	2.58425	0.65	0.53597	3.48184	EXMC	0.000438567	0.115488	0.161836	0.722237	0.722237
8967	7254	CL100089489_L02_512	E2_D13	9325267	6874339	1115904	20719	2850	13.7555	E13	atac	3.09181	0.8	0.432791	2.54851	EXMC	0	0.0638331	0.257604	0.678563	0.678563
11093	8743	CL100089489_L02_513	E2_D13	7473699	5266058	1276029	19362	3329	17.1935	E13	atac	3.44426	0.87	0.572926	2.4812	EXMC	0	0.0447579	0.0892954	0.865947	0.865947
11618	9222	CL100089489_L02_514	E2_D13	7307126	4187745	878397	19883	3593	18.0707	E13	atac	2.81109	0.73	0.584318	2.62073	EXMC	0	0.065348	0.15886	0.775792	0.775792
11446	9182	CL100089489_L02_515	E2_D13	5709635	4286202	1295424	20315	3539	17.4206	E13	atac	2.57248	0.65	0.563426	3.18163	EXMC	0.0248917	0.194688	0.108911	0.671509	0.671509
12076	9223	CL100089489_L02_516	E2_D13	6490133	3870044	1028812	20388	3790	18.5894	E13	atac	2.2925	0.49	0.592309	3.08793	EXMC	0	0.0517494	0.0726068	0.875644	0.875644
7490	6059	CL100089489_L02_517	E2_D13	6135545	3222484	836421	11991	2501	20.8573	E13	atac	2.8069	0.73	0.624635	2.74256	EXMC	0	0.069477	0.0732849	0.857238	0.857238
9367	7723	CL100089489_L02_520	E2_D13	8632462	4125757	1411396	16327	2837	17.3761	E13	atac	2.34079	0.52	0.573712	2.92766	VE/YE	0	0.0399908	0.488121	0.471888	0.488121
6983	5854	CL100089489_L02_521	E2_D13	11635435	5737979	1849494	14943	2319	15.519	E13	atac	2.33338	0.51	0.467309	3.5029	EXMC	0	0.0758075	0.189967	0.734226	0.734226
18041	13240	CL100089489_L02_522	E2_D13	12175350	5306338	1285885	28591	5595	19.5691	E13	atac	2.385	0.55	0.631003	3.08117	EXMC	0	0.0435877	0.138478	0.817934	0.817934
9444	7730	CL100089489_L02_523	E2_D13	15296709	5315129	861973	20243	2998	14.8101	E13	atac	1.90078	0.29	0.466532	2.76349	EXMC	0	0.0534738	0.11406	0.832466	0.832466
4135	3623	CL100089489_L02_524	E2_D13	13546470	6958931	2521455	13232	1356	10.2479	E13	atac	1.25785	0.03	0.3125	3.16168	EXMC	0	0.061035	0.204544	0.734421	0.734421
6190	5181	CL100089489_L02_525	E2_D13	12286065	6335031	2762298	11090	2076	18.7196	E13	atac	2.92164	0.77	0.558161	3.60594	EXMC	0	0.0866074	0.24723	0.666163	0.666163
15726	11931	CL100089489_L02_526	E2_D13	8744994	6711226	2524900	24975	4042	16.1842	E13	atac	2.27633	0.48	0.62967	2.69142	TE	0.845837	0.00648817	0.0216663	0.126008	0.845837
7146	5684	CL100089489_L02_527	E2_D13	7511339	5272410	2059593	11326	2620	23.1326	E13	atac	2.98892	0.78	0.630938	3.92573	EXMC	0	0.0572237	0.0706327	0.872144	0.872144
8924	7235	CL100089489_L02_528	E2_D13	13396221	2352294	749517	14198	2807	19.7704	E13	atac	2.56431	0.64	0.628539	2.56737	EXMC	0	0.0603637	0.143075	0.796561	0.796561
6908	5709	CL100089489_L02_529	E2_D13	8616946	4581187	1278585	11861	2045	17.2414	E13	atac	2.86659	0.75	0.582413	2.95178	EXMC	0	0.0502782	0.0844601	0.865262	0.865262
16379	12357	CL100089489_L02_530	E2_D13	6263655	4121460	1272891	24472	5034	20.5704	E13	atac	2.59783	0.65	0.669296	3.08177	EXMC	0	0.0754256	0.154245	0.770329	0.770329
8701	6971	CL100089489_L02_531	E2_D13	9550882	5059326	1431538	13401	2939	21.9312	E13	atac	2.61908	0.66	0.64928	2.9156	EXMC	0	0.0637481	0.075312	0.86094	0.86094
6386	5342	CL100089489_L02_532	E2_D13	8820963	4560071	1571300	11870	1818	15.3159	E13	atac	2.13961	0.41	0.537995	3.21998	VE/YE	0	0.0553605	0.894664	0.0499757	0.894664
7755	6345	CL100089489_L02_533	E2_D13	9299873	3959159	1230342	12098	2509	20.739	E13	atac	3.14854	0.81	0.641015	2.63203	EXMC	0	0.0609077	0.167652	0.771441	0.771441
15153	11275	CL100089489_L02_534	E2_D13	8858003	6212617	1845457	22708	4588	20.2043	E13	atac	2.48295	0.6	0.667298	3.00915	EXMC	0	0.0506863	0.13409	0.815224	0.815224
7656	6304	CL100089489_L02_535	E2_D13	7263620	4179599	1512355	12273	2474	20.1581	E13	atac	2.55311	0.64	0.623808	3.20558	EXMC	0	0.0572678	0.09608	0.846652	0.846652
8065	5919	CL100089489_L02_536	E2_D13	11423418	8297569	4292608	14493	3150	21.7346	E13	atac	2.72457	0.7	0.556476	3.08628	EXMC	0	0.215916	0.106935	0.677148	0.677148
9611	7844	CL100089489_L02_537	E2_D13	8635842	5035683	1429857	16278	2744	16.8571	E13	atac	2.56279	0.64	0.590429	3.29471	EXMC	0.0427953	0.231308	0.0928811	0.633016	0.633016
12589	9599	CL100089489_L02_540	E2_D13	9936590	6873733	1543907	25412	4389	17.2714	E13	atac	2.82684	0.73	0.495396	3.26114	EXMC	0	0.0560533	0.0723636	0.871583	0.871583
6628	5598	CL100089489_L02_543	E2_D13	10223882	3811955	1117737	13294	2160	16.2479	E13	atac	2.76661	0.71	0.498571	2.93553	EXMC	0	0.0574956	0.330768	0.611736	0.611736
7034	5900	CL100089489_L02_544	E2_D13	10856137	4749376	1928263	11416	2386	20.9005	E13	atac	2.93952	0.77	0.616153	2.87827	EXMC	0	0.0680615	0.246964	0.684974	0.684974
13768	10515	CL100089489_L02_545	E2_D13	7824509	5992918	1794307	22222	4237	19.0667	E13	atac	2.32737	0.51	0.619566	2.98755	EPI	0.160528	0.53919	0.0197575	0.280525	0.53919
8646	7016	CL100089489_L02_548	E2_D13	10320500	5485813	1620613	15900	2613	16.434	E13	atac	2.41053	0.56	0.543774	3.19913	EXMC	0	0.0874186	0.19212	0.720461	0.720461
16743	13013	CL100089490_L01_549	E2_D13	9097977	8083070	1252220	31473	4955	15.7437	E13	atac	3.09216	0.8	0.53198	2.85801	EXMC	0.0928796	0.260326	0.0784134	0.568381	0.568381
10895	8893	CL100089490_L01_550	E2_D13	7423313	6094160	1605888	20164	3272	16.2269	E13	atac	3.22629	0.83	0.540319	2.39561	EXMC	0.127509	0.245109	0.185859	0.441524	0.441524
10091	8302	CL100089490_L01_551	E2_D13	4154778	2816614	438296	18734	2909	15.5279	E13	atac	3.49304	0.87	0.538646	2.23039	EXMC	0.119499	0.24387	0.219715	0.416916	0.416916
12152	9972	CL100089490_L01_553	E2_D13	11028553	4965176	1328140	22553	3754	16.6452	E13	atac	2.42163	0.57	0.53882	2.71148	EXMC	0.146184	0.262522	0.137773	0.453521	0.453521
12307	9917	CL100089490_L01_554	E2_D13	6530359	4625357	874665	25644	3801	14.8222	E13	atac	2.87107	0.75	0.479917	3.13794	EXMC	0.0835079	0.26837	0.161786	0.486336	0.486336
37411	25223	CL100089490_L01_555	E2_D13	15181090	13953446	2600874	77403	10778	13.9245	E13	atac	3.20237	0.83	0.483328	2.81745	EPI	0.0812332	0.412833	0.116883	0.389051	0.412833
13970	12074	CL100089490_L01_556	E2_D13	12394230	799833	150692	26363	4167	15.8062	E13	atac	5.01877	0.97	0.529909	2.68616	EXMC	0.166822	0.256722	0.206133	0.370323	0.370323
10906	8857	CL100089490_L01_557	E2_D13	7047230	5396710	903348	20020	3333	16.6484	E13	atac	2.84537	0.74	0.544755	2.57965	EXMC	0.126233	0.268326	0.150305	0.455135	0.455135
16749	12544	CL100089490_L01_558	E2_D13	7846068	7022162	1360918	37206	5359	14.4036	E13	atac	3.35867	0.86	0.450169	2.3078	EXMC	0.0723753	0.274287	0.177873	0.475465	0.475465
16195	12744	CL100089490_L01_559	E2_D13	7180627	6516614	778545	33316	4358	13.0808	E13	atac	4.44143	0.95	0.486103	2.02291	EXMC	0.0654402	0.26983	0.0912863	0.573443	0.573443
15558	12065	CL100089490_L01_560	E2_D13	7755034	6774745	889766	27374	4511	16.4791	E13	atac	3.71425	0.9	0.56835	2.62279	EXMC	0.0879963	0.22804	0.145383	0.538581	0.538581
17116	12907	CL100089490_L01_561	E2_D13	7410700	6455465	617357	34642	5404	15.5996	E13	atac	3.72556	0.9	0.494082	2.30826	EXMC	0.0122389	0.353842	0.136154	0.497765	0.497765
11095	9129	CL100089490_L01_562	E2_D13	3793233	3125558	391045	20312	3059	15.0601	E13	atac	3.28158	0.84	0.546229	2.42187	EXMC	0.116091	0.251485	0.132551	0.499874	0.499874
16116	12665	CL100089490_L01_563	E2_D13	7812717	6986014	721353	29992	4687	15.6275	E13	atac	3.77721	0.9	0.537343	2.46043	EXMC	0.0950673	0.276318	0.098503	0.530112	0.530112
18889	14563	CL100089490_L01_564	E2_D13	4135622	3688952	595034	36298	5290	14.5738	E13	atac	3.4185	0.86	0.520387	2.51931	EXMC	0.0814243	0.234275	0.084472	0.599828	0.599828
39772	26167	CL100089490_L01_565	E2_D13	5104143	4714717	611414	77889	11570	14.8545	E13	atac	2.66784	0.68	0.510624	2.36675	EPI	0.100177	0.59645	0.0563257	0.247047	0.59645
10726	8782	CL100089490_L01_566	E2_D13	4322244	3065527	598647	19232	3105	16.145	E13	atac	3.19223	0.82	0.557716	2.51382	EXMC	0.124362	0.246522	0.158576	0.47054	0.47054
5820	4734	CL100089490_L01_567	E2_D13	3035479	2480825	720796	11962	2103	17.5807	E13	atac	4.79795	0.97	0.486541	3.14485	EXMC	0.124549	0.334178	0.193758	0.347515	0.347515
13939	11006	CL100089490_L01_568	E2_D13	5902318	5221297	658159	24919	4024	16.1483	E13	atac	3.27121	0.84	0.559372	2.48591	EPI	0.0614861	0.525938	0.113294	0.299282	0.525938
18009	14004	CL100089490_L01_569	E2_D13	7495814	5366676	1311171	38153	5394	14.1378	E13	atac	2.69246	0.69	0.472021	2.20534	EXMC	0.122581	0.248348	0.149342	0.479729	0.479729
40208	24695	CL100089490_L01_570	E2_D13	10047789	9146234	828894	69038	11791	17.079	E13	atac	2.29557	0.49	0.582404	2.65199	EXMC	0	0.205153	0.0109864	0.783861	0.783861
15094	11911	CL100089490_L01_571	E2_D13	6995241	6031310	999324	30469	4117	13.5121	E13	atac	2.9669	0.78	0.495389	2.515	EPI	0.0639945	0.476671	0.0781105	0.381224	0.476671
15316	12164	CL100089490_L01_572	E2_D13	11178890	7818626	1179637	30636	4402	14.3687	E13	atac	3.43263	0.86	0.499935	2.34827	EXMC	0.101364	0.271479	0.11771	0.509446	0.509446
6665	5601	CL100089490_L01_573	E2_D13	3831630	3342144	653422	11513	1901	16.5118	E13	atac	2.82159	0.73	0.578911	2.69714	EXMC	0.110446	0.273867	0.16671	0.448977	0.448977
8261	6957	CL100089490_L01_574	E2_D13	6369928	5513919	1098919	17299	2335	13.4979	E13	atac	4.11874	0.93	0.477542	2.12691	EPI	0.0989493	0.583413	0.0340365	0.283601	0.583413
10177	8329	CL100089490_L01_575	E2_D13	4915193	4410399	768074	17247	2927	16.9711	E13	atac	3.46857	0.87	0.590074	1.80536	EXMC	0	0.233723	0.0945108	0.671767	0.671767
9499	7922	CL100089490_L01_576	E2_D13	7017733	5909083	1082213	16618	2695	16.2174	E13	atac	3.27789	0.84	0.571609	2.84862	EXMC	0.127637	0.259692	0.207418	0.405253	0.405253
12218	9639	CL100089490_L01_577	E1_D9	17325787	11306906	5273722	21279	3696	17.3692	E9	atac	2.57543	0.65	0.574181	2.91236	TE	0.569731	0.151242	0.0605592	0.218468	0.569731
11096	8559	CL100089490_L01_578	E1_D9	17400726	11668446	6207676	17794	3710	20.8497	E9	atac	2.39826	0.56	0.623581	4.03493	TE	0.600775	0.140335	0.0632239	0.195667	0.600775
14917	10965	CL100089490_L01_579	E1_D9	19119700	15071590	9039381	24956	4924	19.7307	E9	atac	2.3142	0.5	0.597732	3.30236	TE	0.561255	0.151024	0.0629526	0.224768	0.561255
10061	8001	CL100089490_L01_580	E1_D9	16012939	10548708	5854252	17496	3185	18.2042	E9	atac	2.53094	0.63	0.575046	3.4729	TE	0.480602	0.162794	0.0808359	0.275767	0.480602
17203	12276	CL100089490_L01_581	E1_D9	12634557	9546540	4307639	26877	5171	19.2395	E9	atac	2.08549	0.39	0.640064	3.00832	TE	0.785278	0.145082	0.00572274	0.0639167	0.785278
15018	11348	CL100089490_L01_582	E1_D9	19825664	14185342	6699159	24909	4678	18.7804	E9	atac	2.54484	0.63	0.602915	2.77239	TE	0.591772	0.146895	0.0552214	0.206112	0.591772
16734	11991	CL100089490_L01_584	E1_D9	26380073	20036159	9212604	28180	5247	18.6196	E9	atac	2.51039	0.62	0.593825	2.87531	TE	0.53865	0.163094	0.0628041	0.235452	0.53865
21782	16316	CL100089490_L01_586	E2_D15	12840421	9319532	1808086	40650	6911	17.0012	E15	atac	3.41384	0.86	0.535843	2.73258	VE/YE	0	0.0302393	0.969761	0	0.969761
29170	20628	CL100089490_L01_587	E2_D15	11837627	9735765	2067339	56763	9996	17.6101	E15	atac	4.86395	0.97	0.513891	2.28404	EPI	0.0689055	0.720124	0.0109357	0.200035	0.720124
13860	11590	CL100089490_L01_588	E2_D15	8064166	5682550	821540	23498	3552	15.1162	E15	atac	3.97393	0.92	0.589837	2.38329	EXMC	0.137291	0.185157	0.128773	0.548779	0.548779
16119	12510	CL100089490_L01_589	E2_D15	12841728	9895593	3059375	32403	5236	16.159	E15	atac	4.03397	0.92	0.497454	2.48323	VE/YE	0	0.105199	0.798664	0.0961366	0.798664
15777	12261	CL100089490_L01_590	E2_D15	12987603	10020445	2921306	32989	5474	16.5934	E15	atac	4.36472	0.94	0.47825	2.41252	EXMC	0.0817291	0.322084	0.235481	0.360707	0.360707
5346	4898	CL100089490_L01_591	E2_D15	13867083	4579455	2983460	10084	1644	16.3031	E15	atac	4.22199	0.94	0.530147	2.68949	EXMC	0.184195	0.254634	0.189999	0.371173	0.371173
12820	9973	CL100089490_L01_592	E2_D15	12190519	8016675	2582456	21433	4345	20.2725	E15	atac	2.79139	0.72	0.598143	3.04191	EXMC	0.154345	0.246867	0.170443	0.428345	0.428345
21222	15950	CL100089490_L01_593	E2_D15	10829127	7822146	1962111	38165	6774	17.7492	E15	atac	4.47678	0.95	0.556059	2.5125	EPI	0.150012	0.481552	0.18447	0.183967	0.481552
23746	18391	CL100089490_L01_594	E2_D15	8983672	6686488	1251331	36262	6325	17.4425	E15	atac	3.34806	0.85	0.654845	2.327	EXMC	0.110888	0.194766	0.054844	0.639502	0.639502
27435	18516	CL100089490_L01_596	E2_D15	20751218	15224105	3537866	42929	9687	22.5652	E15	atac	3.20048	0.82	0.639078	3.01643	EXMC	0.119039	0.26922	0.148356	0.463385	0.463385
39425	25258	CL100089490_L02_503	E2_D20	10941845	9900248	2066081	69329	9728	14.0316	E20	atac	2.00292	0.35	0.568665	2.89253	TE	0.981609	0.000617286	0	0.0177733	0.981609
39659	25097	CL100089490_L02_505	E2_D20	11314524	9709271	1915409	65360	10037	15.3565	E20	atac	2.09542	0.39	0.606778	2.81153	TE	0.960785	0.00220481	0.000178971	0.036831	0.960785
75040	39809	CL100089490_L02_506	E2_D20	18612366	17540660	4868590	125918	19852	15.7658	E20	atac	2.77733	0.72	0.595943	2.51978	TE	0.947737	0.0150094	0	0.0372537	0.947737
16995	12505	CL100089490_L02_507	E2_D20	11799072	9680122	4627309	28184	4879	17.3112	E20	atac	1.67642	0.16	0.603002	2.74454	TE	0.93785	0.00719136	0	0.0549585	0.93785
20018	14670	CL100089490_L02_508	E2_D20	6708491	5918054	1321805	32991	5018	15.2102	E20	atac	1.9462	0.32	0.606772	2.83309	TE	0.986078	0.00391411	0.00025244	0.0097554	0.986078
13091	10125	CL100089490_L02_509	E2_D20	7202833	5980807	1229059	21363	3779	17.6895	E20	atac	2.54173	0.63	0.612788	3.07347	TE	0.963519	0.0104875	0.000647319	0.0253466	0.963519
10979	8553	CL100089490_L02_510	E2_D20	6762544	4070636	566416	17542	3823	21.7934	E20	atac	2.83797	0.74	0.625869	2.82302	TE	0.591489	0.175943	0.00788688	0.224681	0.591489
29807	19690	CL100089490_L02_511	E2_D20	12862134	11783227	3610461	53329	8644	16.2088	E20	atac	2.73214	0.7	0.558927	2.7123	TE	0.917377	0.025976	0.000170464	0.0564766	0.917377
13039	10063	CL100089490_L02_512	E2_D20	6279772	5365487	30981	24374	4376	17.9536	E20	atac	2.90807	0.76	0.534955	2.40149	EPI	0.315278	0.567326	0.0259576	0.0914387	0.567326
15943	12067	CL100089490_L02_513	E2_D20	7130288	5884694	102081	29714	5209	17.5305	E20	atac	3.17585	0.81	0.536548	2.74341	EPI	0.337409	0.540818	0.0190815	0.102692	0.540818
28901	20548	CL100089490_L02_514	E2_D20	8990385	8227695	1588692	47758	6721	14.073	E20	atac	1.92586	0.3	0.605155	2.67671	TE	0.971779	0.00127665	5.83257e-05	0.0268863	0.971779
21627	15286	CL100089490_L02_515	E2_D20	8757806	7726276	2008807	35461	5817	16.4039	E20	atac	2.07326	0.38	0.609881	3.17469	TE	0.982197	0.00354565	0.000276276	0.0139814	0.982197
35410	22435	CL100089490_L02_516	E2_D20	10429755	9085357	1861561	57079	8575	15.023	E20	atac	1.73074	0.18	0.620368	2.75102	TE	0.985289	0.0014958	6.19723e-05	0.0131529	0.985289
26069	17976	CL100089490_L02_517	E2_D20	13758676	12464050	4952868	42638	8103	19.0042	E20	atac	2.54358	0.63	0.611403	3.06014	TE	0.976264	0.0114599	0	0.0122759	0.976264
18247	13944	CL100089490_L02_519	E2_D20	7062723	6038383	1516318	31198	4315	13.831	E20	atac	1.82797	0.25	0.584877	3.1397	TE	0.980913	0.000667478	0	0.0184196	0.980913
27156	18805	CL100089490_L02_520	E2_D20	7954854	7012124	1490187	47986	6876	14.3292	E20	atac	2.22709	0.46	0.565915	2.5999	TE	0.965404	0.00415398	0.000368997	0.030073	0.965404
11658	9272	CL100089490_L02_521	E2_D20	7921904	5674264	905198	19712	3560	18.0601	E20	atac	2.59297	0.65	0.591416	2.49872	EXMC	0.30657	0.135855	0.0607008	0.496874	0.496874
26623	18708	CL100089490_L02_522	E2_D20	9588045	8488960	1959195	43138	6389	14.8106	E20	atac	2.30911	0.5	0.617159	2.9988	TE	0.986281	0.000721821	0	0.0129973	0.986281
15098	11906	CL100089490_L02_523	E2_D20	8484955	6840439	1162439	26706	3604	13.4951	E20	atac	2.37514	0.54	0.565341	2.74785	TE	0.961398	0.0108495	0.000652517	0.0270994	0.961398
25766	17196	CL100089490_L02_524	E2_D20	9771302	8683760	2603274	42029	8461	20.1313	E20	atac	2.35287	0.53	0.613053	3.10211	TE	0.880559	0.0429142	0.00127081	0.0752561	0.880559
21566	15569	CL100089490_L02_525	E2_D20	17895061	11384741	2448825	35462	5590	15.7634	E20	atac	1.96991	0.34	0.608144	2.97953	TE	0.966754	0.00498146	0.000386301	0.027878	0.966754
13322	10301	CL100089490_L02_526	E2_D20	5561575	4528116	2756	24021	4618	19.2248	E20	atac	3.03217	0.79	0.554598	2.67015	EPI	0.410825	0.471093	0.0135048	0.104578	0.471093
16402	12536	CL100089490_L02_527	E2_D20	9983916	8268107	2034763	26675	4264	15.985	E20	atac	1.94136	0.31	0.614883	2.79854	TE	0.984781	0.00251342	0.000175565	0.0125297	0.984781
8447	6987	CL100089490_L02_528	E2_D20	4437505	3516167	937173	13632	2345	17.2022	E20	atac	2.0331	0.37	0.619645	2.87564	TE	0.955045	0.0111161	0.000550099	0.0332887	0.955045
24265	17622	CL100089490_L02_529	E2_D20	13819402	12690078	4399160	42280	5832	13.7938	E20	atac	1.76712	0.2	0.573912	2.82925	TE	0.959151	0.000873261	0	0.0399755	0.959151
6211	5349	CL100089490_L02_530	E2_D20	5829012	4169456	2496028	10701	2009	18.7739	E20	atac	2.39912	0.56	0.580413	3.13959	TE	0.875656	0.0542165	0.00225972	0.0678678	0.875656
11425	9168	CL100089490_L02_531	E2_D20	6270358	4703375	1091379	17914	3752	20.9445	E20	atac	2.43404	0.58	0.637769	2.78736	TE	0.484474	0.180393	0.0459631	0.289169	0.484474
17712	13426	CL100089490_L02_532	E2_D20	8892165	8029265	3469175	29967	4788	15.9776	E20	atac	2.37454	0.54	0.59105	2.8986	TE	0.933632	0.0447389	0.00441583	0.0172137	0.933632
14321	10864	CL100089490_L02_534	E2_D20	8797970	7068725	3270084	22721	4704	20.7033	E20	atac	1.93351	0.31	0.630298	3.64451	TE	0.954175	0.00868927	0	0.0371353	0.954175
33508	22423	CL100089490_L02_535	E2_D20	10816095	9340415	2723936	49679	7516	15.1291	E20	atac	1.96198	0.33	0.67449	2.72467	TE	0.983945	0	0	0.0160552	0.983945
14322	10760	CL100089490_L02_536	E2_D20	10496207	8872744	3224656	21654	3537	16.3342	E20	atac	2.25913	0.47	0.661402	2.92619	TE	0.979774	0.00178941	0	0.0184362	0.979774
28871	19975	CL100089490_L02_541	E2_D20	10851184	9687733	1554532	51191	6902	13.4828	E20	atac	2.40153	0.56	0.563986	2.3197	TE	0.96494	0.000200216	0	0.0348599	0.96494
20192	15047	CL100089490_L02_542	E2_D20	6245393	5599100	673710	35412	5601	15.8167	E20	atac	2.44361	0.58	0.570202	2.62615	EXMC	0	0.0516568	0.000807521	0.947536	0.947536
37436	25468	CL100089490_L02_543	E2_D20	10246723	9424298	1423253	69072	8537	12.3596	E20	atac	1.90986	0.29	0.541985	2.61401	TE	0.943008	0.004205	0.000310107	0.0524769	0.943008
42722	27898	CL100089490_L02_544	E2_D20	12662784	11632984	3245029	72540	9341	12.877	E20	atac	1.7603	0.2	0.588944	2.86169	TE	0.965271	0	0	0.0347286	0.965271
6398	5809	CL100089490_L02_545	E2_D20	11175124	1660681	257518	12685	1850	14.5842	E20	atac	2.70966	0.69	0.504375	2.7542	TE	0.86014	0.0545394	0.00230924	0.0830116	0.86014
39750	24536	CL100089490_L02_546	E2_D20	10225599	9335738	1239469	71560	13369	18.6822	E20	atac	2.922	0.77	0.555478	2.4961	EPI	0.0628591	0.647521	0.0334407	0.256179	0.647521
31214	21346	CL100089490_L02_547	E2_D20	11348018	10406570	1731819	54405	7335	13.4822	E20	atac	1.98712	0.35	0.573734	2.81444	TE	0.960394	0.00103287	0.00243688	0.036136	0.960394
24480	16892	CL100089491_L01_550	E3_D9	18956242	15161792	5764871	45917	6958	15.1534	E9	atac	1.92947	0.3	0.533136	3.42527	TE	0.867194	0.0743408	0.048057	0.010408	0.867194
16762	11601	CL100089491_L01_551	E3_D9	7253976	6356038	3294190	30647	5811	18.9611	E9	atac	1.95804	0.33	0.546938	3.0483	TE	0.868015	0.110688	0.0142829	0.0070142	0.868015
25994	18465	CL100089491_L01_552	E3_D9	13372994	9900737	2996099	42355	6566	15.5023	E9	atac	1.56819	0.11	0.613717	3.13161	TE	0.899215	0.0977356	0	0.00304906	0.899215
14100	9653	CL100089491_L01_553	E3_D9	16593250	12615183	6580512	26001	5247	20.18	E9	atac	1.92754	0.3	0.542287	3.41475	TE	0.807889	0.110818	0.0662529	0.0150408	0.807889
23344	16298	CL100089491_L01_555	E3_D9	18033267	14952551	5330277	36686	6121	16.6848	E9	atac	1.63716	0.13	0.636319	2.50411	TE	0.893884	0.100972	0	0.00514423	0.893884
20032	14396	CL100089491_L01_556	E3_D9	20108798	14070893	4774161	35638	6449	18.0959	E9	atac	1.96443	0.33	0.562097	2.902	TE	0.829399	0.0896198	0.0667905	0.0141905	0.829399
22466	16471	CL100089491_L01_557	E3_D9	27335112	11189236	2080675	52205	6076	11.6387	E9	atac	1.0094	0	0.430342	3.04283	TE	0.861028	0.0964117	0.0343064	0.00825402	0.861028
24366	17549	CL100089491_L01_558	E3_D9	14370997	11850757	3765048	40299	5897	14.6331	E9	atac	1.72254	0.18	0.60463	3.03277	TE	0.851836	0.0612134	0.0768046	0.010146	0.851836
24678	16596	CL100089491_L01_559	E3_D9	16561785	12736217	3841208	38900	6562	16.8689	E9	atac	1.81754	0.24	0.634396	3.4002	TE	0.899435	0.098893	0	0.00167247	0.899435
10658	8516	CL100089491_L01_560	E3_D9	13576771	9272236	2937318	18117	2555	14.1028	E9	atac	1.33982	0.04	0.588287	3.60618	TE	0.877262	0.094067	0.0212907	0.00738058	0.877262
18556	13068	CL100089491_L01_562	E3_D9	10820755	6585076	2423608	27096	5156	19.0286	E9	atac	1.23627	0.02	0.684824	3.41554	TE	0.890362	0.105791	0	0.00384756	0.890362
8820	7225	CL100089491_L01_565	E3_D9	5805900	3712717	1016285	13758	2054	14.9295	E9	atac	0.964054	0	0.641082	3.5175	TE	0.871598	0.0684964	0.0474412	0.0124647	0.871598
11900	9142	CL100089491_L01_566	E3_D9	7248121	5128893	1616642	17984	3121	17.3543	E9	atac	1.73029	0.18	0.661699	2.65646	TE	0.883671	0.0942192	0.0144929	0.00761721	0.883671
15054	11370	CL100089491_L01_568	E3_D9	4034982	2686931	532789	24298	4274	17.5899	E9	atac	1.63061	0.13	0.619557	2.89659	TE	0.925844	0.0741557	0	0	0.925844
7792	6188	CL100089491_L01_569	E3_D9	7422241	5340592	2222668	12750	2243	17.5922	E9	atac	1.66284	0.15	0.611137	2.70588	TE	0.865408	0.0988961	0.026405	0.0092911	0.865408
11110	7484	CL100089491_L01_570	E3_D9	24970272	19700465	12811179	25042	4508	18.0018	E9	atac	1.27869	0.03	0.443655	3.25133	TE	0.843189	0.0969547	0.0452002	0.0146563	0.843189
6439	5193	CL100089491_L01_571	E3_D9	10704097	6242086	3351804	10345	1982	19.159	E9	atac	1.52011	0.09	0.622426	3.47748	TE	0.872413	0.0978392	0.0206266	0.00912144	0.872413
31286	19516	CL100089491_L01_572	E3_D9	14966574	12982524	2794336	57006	8655	15.1826	E9	atac	2.62513	0.66	0.548819	2.95342	TE	0.890695	0.108669	0	0.000635695	0.890695
8928	7376	CL100089491_L01_574	E3_D9	27038054	9631309	3678260	17859	2483	13.9034	E9	atac	1.37086	0.05	0.499916	3.14498	TE	0.874732	0.0716338	0.0419143	0.01172	0.874732
13731	9849	CL100089491_L01_576	E3_D9	15534374	9743585	4408272	20939	4273	20.4069	E9	atac	2.18839	0.44	0.655762	2.6377	TE	0.890407	0.103553	0	0.00603938	0.890407
4763	4177	CL100089491_L01_578	E3_D9	15055896	4591010	1225639	11918	1462	12.2672	E9	atac	1.37045	0.05	0.399648	2.95787	TE	0.843799	0.0958895	0.0466741	0.0136377	0.843799
10160	7757	CL100089491_L01_581	E3_D9	7375477	5214127	2158382	15348	2853	18.5887	E9	atac	2.14276	0.41	0.661976	3.26689	TE	0.891813	0.102378	0	0.00580827	0.891813
6758	5285	CL100089491_L01_582	E3_D9	16289151	9570792	6031194	12056	2109	17.4934	E9	atac	1.92246	0.3	0.560551	3.57175	TE	0.876153	0.0749274	0.0381416	0.0107781	0.876153
8932	6981	CL100089491_L01_584	E3_D9	20239421	12784164	6244612	14726	2580	17.52	E9	atac	1.65928	0.15	0.606546	3.49533	TE	0.881347	0.0767971	0.0318087	0.0100469	0.881347
7810	6216	CL100089491_L01_585	E3_D9	14250269	8443640	4207631	13488	2261	16.763	E9	atac	2.26784	0.48	0.579033	3.24976	TE	0.875877	0.0783268	0.035827	0.0099696	0.875877
7548	6127	CL100089491_L01_587	E3_D9	10649330	6845597	3248173	13565	2271	16.7416	E9	atac	1.7518	0.19	0.556432	2.91588	TE	0.881374	0.0771025	0.0314736	0.0100498	0.881374
8105	6693	CL100089491_L01_588	E3_D9	12385491	6255805	291313	17551	2037	11.6062	E9	atac	2.17544	0.43	0.461797	2.7983	TE	0.87893	0.0699467	0.0398145	0.0113089	0.87893
35043	23341	CL100089491_L01_590	E3_D17	22790534	8544065	10629	75637	11049	14.6079	E17	atac	1.78965	0.22	0.463305	2.55379	EPI	0.315654	0.486814	0.182986	0.0145464	0.486814
12271	10058	CL100089491_L01_592	E3_D17	7131982	5660335	1156845	22255	3054	13.7228	E17	atac	2.74753	0.7	0.551382	2.38851	TE	0.734489	0.069147	0.176338	0.0200253	0.734489
28857	20873	CL100089491_L01_593	E3_D17	6887724	5692345	221110	61593	7744	12.5729	E17	atac	2.19471	0.44	0.468511	2.59549	VE/YE	0	0.0101808	0.987972	0.00184706	0.987972
6826	5979	CL100089491_L01_594	E3_D17	4590859	2749756	98875	13986	1819	13.0059	E17	atac	1.88384	0.28	0.488059	2.86289	TE	0.730597	0.0818957	0.170456	0.0170517	0.730597
15656	12324	CL100089491_L02_501	E3_D17	9610161	7397261	2235618	27952	4425	15.8307	E17	atac	2.8534	0.74	0.560103	2.75867	TE	0.888035	0.0234637	0.0746211	0.0138801	0.888035
9860	8197	CL100089491_L02_502	E3_D17	6710463	4465762	160727	17569	2645	15.0549	E17	atac	2.3449	0.52	0.561216	2.43777	EXMC	0	0.113984	0.0273762	0.85864	0.85864
7208	5275	CL100089491_L02_503	E3_D17	7375648	5149410	2035853	14107	2673	18.948	E17	atac	1.6227	0.13	0.510952	2.75158	VE/YE	0.0376423	0.303393	0.604951	0.0540131	0.604951
7482	6189	CL100089491_L02_504	E3_D17	4601340	3088275	10515	19331	2363	12.2239	E17	atac	2.50739	0.61	0.387047	2.76274	VE/YE	0.199422	0.263341	0.501574	0.0356623	0.501574
11775	9657	CL100089491_L02_505	E3_D17	6250747	4386556	686199	19776	3303	16.7021	E17	atac	1.65301	0.14	0.595419	2.66207	EXMC	0	0.00240238	0.314537	0.68306	0.68306
21296	16379	CL100089491_L02_507	E3_D17	7490899	5822657	364365	45394	5802	12.7814	E17	atac	2.87784	0.75	0.469137	2.3097	EPI	0	0.511929	0.277246	0.210825	0.511929
28474	20104	CL100089491_L02_508	E3_D17	5169542	4359231	308310	56852	8506	14.9617	E17	atac	2.21457	0.45	0.500844	2.16624	EPI	0	0.954288	0.0457121	0	0.954288
30889	21288	CL100089491_L02_509	E3_D17	7137182	6121836	322012	59034	8985	15.22	E17	atac	2.20052	0.45	0.523241	2.59569	VE/YE	0	0.151492	0.777765	0.070743	0.777765
22773	16743	CL100089491_L02_510	E3_D17	7239330	4301534	1205223	42707	5927	13.8783	E17	atac	3.54782	0.88	0.533238	2.06531	TE	0.965655	0.0191781	0.00372352	0.0114437	0.965655
15375	12234	CL100089491_L02_511	E3_D17	8005316	5082738	1044375	28014	3790	13.5289	E17	atac	2.91762	0.76	0.548833	1.98862	TE	0.897222	0.0219288	0.0552106	0.0256389	0.897222
32610	20933	CL100089491_L02_512	E3_D17	8356562	5568887	921421	51868	10506	20.2553	E17	atac	1.82312	0.24	0.628711	3.14721	EXMC	0	0.0153074	0.00411828	0.980574	0.980574
25215	17624	CL100089491_L02_513	E3_D17	6838905	5524238	298501	45189	7887	17.4534	E17	atac	3.92835	0.92	0.55799	2.73902	EXMC	0	0.252244	0.000738351	0.747017	0.747017
28143	20366	CL100089491_L02_514	E3_D17	6234070	4959726	978223	48406	6688	13.8165	E17	atac	1.78329	0.22	0.581395	2.8696	TE	0.934305	0.00245254	0.0349338	0.0283083	0.934305
17557	13610	CL100089491_L02_515	E3_D17	5222821	3825243	80752	33471	5005	14.9532	E17	atac	2.49668	0.61	0.524544	2.4646	EXMC	0.00614464	0.0724476	0.433886	0.487521	0.487521
13609	11097	CL100089491_L02_517	E3_D17	7766253	5048036	283086	26796	3709	13.8416	E17	atac	1.44763	0.07	0.507874	2.60698	VE/YE	0.066175	0.208577	0.371335	0.353913	0.371335
23755	17415	CL100089491_L02_519	E3_D17	4392703	3399844	145117	46726	7233	15.4796	E17	atac	1.58404	0.11	0.508389	2.75694	VE/YE	0	0.33717	0.534798	0.128033	0.534798
17307	13814	CL100089491_L02_520	E3_D17	4681713	3650564	226840	38779	4758	12.2695	E17	atac	2.19535	0.44	0.446298	2.33021	VE/YE	0	0.400364	0.503408	0.0962282	0.503408
20833	15211	CL100089491_L02_521	E3_D17	6346542	4729691	440906	38550	6529	16.9364	E17	atac	2.96357	0.78	0.540415	2.38637	EXMC	0	0.0128538	0.00771786	0.979428	0.979428
37381	25633	CL100089491_L02_522	E3_D17	8611300	7159574	427785	76207	9933	13.0342	E17	atac	2.43157	0.57	0.490519	2.54294	VE/YE	0	0.00660111	0.992744	0.00065537	0.992744
41206	26081	CL100089491_L02_523	E3_D17	10263461	8250713	2124433	62886	10522	16.7319	E17	atac	1.35237	0.05	0.655249	2.55082	TE	0.969852	0.0301482	0	0	0.969852
21640	16073	CL100089491_L02_524	E3_D17	8598415	5906315	1639105	38593	5858	15.1789	E17	atac	2.20325	0.45	0.560723	2.633	TE	0.912007	0.00649363	0.0814994	0	0.912007
32678	22658	CL100089491_L02_525	E3_D17	13268591	11289198	695622	59864	9522	15.9061	E17	atac	2.81544	0.73	0.545871	2.70876	EXMC	0.0997802	0.368863	0.0253527	0.506004	0.506004
16039	12314	CL100089491_L02_526	E3_D17	9860900	4700720	253518	31337	5128	16.364	E17	atac	2.28393	0.48	0.511823	2.55921	EPI	0.08123	0.477919	0	0.44085	0.477919
58942	32995	CL100089491_L02_527	E3_D17	13626716	12143575	2715569	90624	13851	15.284	E17	atac	1.54542	0.1	0.650402	2.95091	TE	0.998995	0	0	0.00100521	0.998995
10473	8363	CL100089491_L02_528	E3_D17	3101027	2249187	90174	18249	3480	19.0695	E17	atac	2.89695	0.76	0.573894	2.36309	EXMC	0	0.00194527	0.0064834	0.991571	0.991571
77607	42716	CL100089491_L02_529	E3_D17	13182168	12119144	2110290	131758	20747	15.7463	E17	atac	2.18923	0.44	0.589012	2.60295	TE	0.910429	0.0440999	0.0082221	0.037249	0.910429
19666	15150	CL100089491_L02_530	E3_D17	7067922	5399376	313085	39915	5465	13.6916	E17	atac	2.39472	0.55	0.492697	2.88523	VE/YE	0.0554958	0.00583838	0.937446	0.00122005	0.937446
5412	4864	CL100089491_L02_531	E3_D17	5577063	2796566	162373	11742	1544	13.1494	E17	atac	1.95691	0.33	0.46091	2.58694	VE/YE	0.272683	0.238914	0.481333	0.00707027	0.481333
28739	19543	CL100089491_L02_532	E3_D17	9431292	7435030	2050011	44465	7068	15.8956	E17	atac	1.39797	0.06	0.646329	2.8176	TE	0.99888	0.000133318	0	0.000986673	0.99888
24153	17135	CL100089491_L02_533	E3_D17	8752339	4712861	337879	42190	7840	18.5826	E17	atac	2.92381	0.77	0.572482	2.25474	EPI	0.293967	0.609971	0.0225711	0.0734907	0.609971
18283	13473	CL100089491_L02_534	E3_D17	7245905	5576985	1053738	29231	5041	17.2454	E17	atac	2.32917	0.51	0.625466	2.443	TE	0.960718	0.015978	0	0.023304	0.960718
32033	22352	CL100089491_L02_535	E3_D17	9564890	5609087	146796	68402	9081	13.2759	E17	atac	1.68695	0.16	0.468305	2.83961	VE/YE	0	0.0159197	0.948063	0.0360169	0.948063
45525	27818	CL100089491_L02_536	E3_D17	9334109	7851901	1125048	71221	12437	17.4625	E17	atac	2.14915	0.42	0.639208	2.79507	TE	0.984879	0.00290992	0.00756287	0.00464836	0.984879
71546	36128	CL100089491_L02_537	E3_D17	11241410	9962897	972547	112569	22465	19.9566	E17	atac	1.58592	0.11	0.635575	2.95368	VE/YE	0	0.135073	0.807149	0.0577779	0.807149
6059	5224	CL100089491_L02_538	E3_D17	7005656	3658838	427551	13498	1833	13.5798	E17	atac	2.14057	0.41	0.448881	2.77443	VE/YE	0.201998	0.239359	0.518218	0.0404256	0.518218
27367	18977	CL100089491_L02_539	E3_D17	7377936	6172011	403798	52615	8888	16.8925	E17	atac	3.1777	0.81	0.520137	2.36471	EPI	0.101245	0.825632	0	0.0731228	0.825632
12453	10287	CL100089491_L02_541	E3_D17	14602563	4024317	101281	28913	3354	11.6003	E17	atac	2.36697	0.53	0.430706	2.15889	VE/YE	0	0.0183224	0.977884	0.00379382	0.977884
36510	23394	CL100089491_L02_542	E3_D17	7372584	6049108	210657	68080	11968	17.5793	E17	atac	2.49272	0.6	0.536281	2.65368	EPI	0.132621	0.593385	0.0728366	0.201157	0.593385
16824	12464	CL100089491_L02_543	E3_D17	7967057	6535747	1160314	35313	4254	12.0466	E17	atac	2.6668	0.68	0.476425	2.33686	TE	0.950316	0.00748064	0.0403429	0.00186043	0.950316
13934	10207	CL100089491_L02_545	E3_D17	8881262	4003705	777224	23629	5438	23.0141	E17	atac	2.60217	0.66	0.589699	3.21468	EXMC	0	0.0202601	0	0.97974	0.97974
29844	21035	CL100089491_L02_546	E3_D17	7591561	5720924	226456	58622	8125	13.86	E17	atac	1.79192	0.22	0.509092	2.50775	VE/YE	0	0.0422776	0.871038	0.086684	0.871038
47355	29727	CL100089491_L02_547	E3_D17	13913894	12025434	3075377	74956	11532	15.385	E17	atac	2.01585	0.36	0.631771	2.65616	TE	0.934311	0.00790531	0.014292	0.0434918	0.934311
15426	12387	CL100089491_L02_548	E3_D17	11980650	5674367	270208	35082	4022	11.4646	E17	atac	1.7858	0.22	0.439713	2.49696	VE/YE	0.00716692	0.00680492	0.984364	0.00166398	0.984364
14495	11620	CL100089491_L02_549	E3_D17	15169449	2382014	437008	24728	3867	15.6381	E17	atac	1.92811	0.3	0.586178	2.64289	TE	0.874197	0.000480518	0.125322	0	0.874197
4580	4039	CL100089491_L02_551	E3_D17	3785594	1439950	386494	10356	1225	11.8289	E17	atac	0.890528	0	0.442256	2.71941	TE	0.75726	0.00275117	0.225798	0.0141912	0.75726
28866	20577	CL100089491_L02_552	E3_D17	8076303	6187377	1436089	54846	7250	13.2188	E17	atac	2.9919	0.78	0.52631	2.29669	TE	0.954753	0.023173	0	0.0220743	0.954753
11484	9593	CL100089491_L02_553	E3_D17	5739164	3823302	148470	23989	3236	13.4895	E17	atac	2.13831	0.41	0.478719	2.5192	EXMC	0.298411	0.0810973	0.280335	0.340157	0.340157
32906	22072	CL100089491_L02_554	E3_D17	5345824	4293205	833197	69941	9189	13.1382	E17	atac	3.56711	0.88	0.470482	2.39447	TE	0.961855	0.0254034	0	0.0127415	0.961855
28151	19260	CL100089491_L02_556	E3_D17	14991366	4664365	539971	51582	9362	18.1497	E17	atac	2.92323	0.77	0.545752	2.67148	EXMC	0	0.0347574	0.0118222	0.95342	0.95342
10620	8659	CL100089491_L02_557	E3_D17	6030792	3581913	282123	22053	3341	15.1499	E17	atac	2.41199	0.56	0.481567	2.39833	EPI	0	0.804599	0.195401	0	0.804599
7519	6695	CL100089491_L02_558	E3_D17	5842687	2343214	112911	15750	1966	12.4825	E17	atac	1.25015	0.03	0.477397	2.64968	VE/YE	0.0701525	0.0394448	0.849867	0.0405353	0.849867
22349	16610	CL100089491_L02_560	E3_D17	6546659	4330667	167826	39997	6437	16.0937	E17	atac	1.52466	0.09	0.558767	3.31398	EXMC	0	0.26441	0.00692046	0.72867	0.72867
20197	14701	CL100089932_L01_501	E1_D20	12453166	8599065	1991781	31228	6032	19.316	E20	atac	2.43973	0.58	0.646759	3.12772	EXMC	0	0.0419053	0.0295401	0.928555	0.928555
19568	14171	CL100089932_L01_502	E1_D20	8847387	7467922	1198677	31404	5582	17.7748	E20	atac	2.71424	0.69	0.623105	2.75278	EXMC	0	0.0403072	0.0198015	0.939891	0.939891
25165	17810	CL100089932_L01_503	E1_D20	9704452	8579656	2066550	38399	6978	18.1723	E20	atac	1.73947	0.19	0.655356	2.77191	EXMC	0	0.0239319	0.0154048	0.960663	0.960663
35638	22987	CL100089932_L01_504	E1_D20	8228818	6979931	1156161	60427	9896	16.3768	E20	atac	2.53048	0.63	0.589769	2.67203	EXMC	0	0.0101458	0.0147803	0.975074	0.975074
27280	19205	CL100089932_L01_505	E1_D20	8328308	6844600	934730	46243	8025	17.354	E20	atac	2.6073	0.66	0.589927	2.45907	EXMC	0	0.0321106	0.0112975	0.956592	0.956592
29849	20999	CL100089932_L01_506	E1_D20	7753472	6039380	65041	49082	8010	16.3196	E20	atac	2.38507	0.55	0.608146	2.4379	EXMC	0.0292255	0.027988	0.0118115	0.930975	0.930975
18426	12079	CL100089932_L01_507	E1_D20	9967829	8189550	2111161	28978	6311	21.7786	E20	atac	1.9606	0.33	0.635862	3.31411	EXMC	0	0.0197153	0.00432053	0.975964	0.975964
25993	18291	CL100089932_L01_508	E1_D20	6153286	5097456	1149706	41048	7359	17.9278	E20	atac	2.3948	0.55	0.633234	2.66535	EXMC	0	0.0328637	0.0198504	0.947286	0.947286
22189	16245	CL100089932_L01_509	E1_D20	8162870	6597628	1076704	38744	6564	16.942	E20	atac	2.60993	0.66	0.572708	2.72255	EXMC	0	0.0137111	0.00178406	0.984505	0.984505
25262	18126	CL100089932_L01_510	E1_D20	9023801	7414618	1769048	40729	7145	17.5428	E20	atac	2.0746	0.38	0.620246	2.65422	EXMC	0	0.0349397	0.0138511	0.951209	0.951209
37228	24485	CL100089932_L01_511	E1_D20	11341791	8322154	725300	58793	9993	16.9969	E20	atac	2.14559	0.42	0.633205	2.47531	EXMC	0	0.0218716	0.0101453	0.967983	0.967983
28313	18805	CL100089932_L01_512	E1_D20	11190720	9155847	83059	49919	9049	18.1274	E20	atac	2.57242	0.65	0.567179	2.50857	EPI	0.0384455	0.950733	0	0.010821	0.950733
22392	15601	CL100089932_L01_514	E1_D20	8846456	6118587	794272	35811	7180	20.0497	E20	atac	2.48048	0.6	0.625283	2.73386	EXMC	0.0396262	0.0332537	0.0109708	0.916149	0.916149
23326	16747	CL100089932_L01_515	E1_D20	7453479	6330144	312323	48065	7690	15.9992	E20	atac	3.75166	0.9	0.485301	2.65661	EPI	0.00182304	0.997823	0	0.000353539	0.997823
13364	10313	CL100089932_L01_517	E1_D20	8871080	5899822	1265853	21481	3935	18.3185	E20	atac	2.42179	0.57	0.622131	2.6399	EXMC	0	0.0375949	0.0131854	0.94922	0.94922
36257	22404	CL100089932_L01_519	E1_D20	6985492	5838926	520452	63152	12649	20.0295	E20	atac	2.88894	0.75	0.574123	2.41843	EPI	0	1	0	0	1
28519	20464	CL100089932_L01_520	E1_D20	8270903	6953909	1498316	46910	7416	15.809	E20	atac	2.2986	0.49	0.607951	2.75719	EXMC	0	0.00878089	0.00631695	0.984902	0.984902
27295	17914	CL100089932_L01_521	E1_D20	9676006	7641525	1360386	40593	8267	20.3656	E20	atac	2.05735	0.38	0.672407	2.81585	EXMC	0	0.0119015	0.0028985	0.9852	0.9852
23531	16350	CL100089932_L01_522	E1_D20	10472453	8267838	1832031	35842	7175	20.0184	E20	atac	2.14158	0.41	0.65652	2.84303	EXMC	0	0.0296463	0.0130312	0.957322	0.957322
28189	19690	CL100089932_L01_523	E1_D20	9754876	8102002	1791373	48173	7187	14.9191	E20	atac	2.67175	0.68	0.585162	2.81879	TE	0.968068	0.00317482	0.0287567	0	0.968068
18195	13572	CL100089932_L01_524	E1_D20	12523131	7962063	2638598	28876	5371	18.6002	E20	atac	2.69378	0.69	0.630108	2.80125	EXMC	0	0.0211655	0.01434	0.964495	0.964495
9163	7170	CL100089932_L01_525	E1_D20	13588933	6354190	1706127	16522	3226	19.5255	E20	atac	2.18851	0.44	0.554594	3.16602	EXMC	0.192864	0.014465	0.163755	0.628917	0.628917
16569	12410	CL100089932_L01_526	E1_D20	9392070	7271962	1542555	31096	5080	16.3365	E20	atac	2.3033	0.49	0.532834	2.94755	VE/YE	0.123311	0.00112507	0.638305	0.237259	0.638305
20440	15724	CL100089932_L01_527	E1_D20	8376399	6354222	262625	37503	5142	13.7109	E20	atac	1.95599	0.33	0.545023	2.62636	VE/YE	0	0.00938047	0.982676	0.00794362	0.982676
21250	15800	CL100089932_L01_528	E1_D20	6043762	5048342	1170679	36440	5723	15.7053	E20	atac	2.66405	0.67	0.58315	2.67184	EXMC	0	0.0317998	0.00109717	0.967103	0.967103
34635	21295	CL100089932_L01_529	E1_D20	13223107	11000590	2692726	47817	11255	23.5377	E20	atac	1.9647	0.33	0.724324	3.30626	EXMC	0	0.00919547	0.00132855	0.989476	0.989476
21690	16315	CL100089932_L01_530	E1_D20	7267049	5188194	1152684	35127	5804	16.5229	E20	atac	2.15742	0.42	0.617474	2.71109	EXMC	0	0.0232374	0.00235492	0.974408	0.974408
12258	9791	CL100089932_L01_531	E1_D20	6009381	3656783	615256	19767	3881	19.6337	E20	atac	2.83267	0.74	0.620124	3.02393	EXMC	0.057077	0.0308879	0.0129033	0.899132	0.899132
13113	10535	CL100089932_L01_532	E1_D20	5921245	4038036	704204	25000	3828	15.312	E20	atac	1.87345	0.27	0.52452	3.01767	VE/YE	0.123551	0.00795439	0.639162	0.229333	0.639162
18816	13697	CL100089932_L01_533	E1_D20	10472104	7067152	1774463	26918	5849	21.729	E20	atac	2.0222	0.36	0.699012	3.09459	EXMC	0	0.0324892	0.0177329	0.949778	0.949778
6295	4795	CL100089932_L01_534	E1_D20	6123761	3772124	1371349	11486	2290	19.9373	E20	atac	2.75029	0.7	0.548059	3.17279	EXMC	0.191854	0.0195864	0.0682614	0.720298	0.720298
17223	13418	CL100089932_L01_535	E1_D20	6054758	4254580	347715	27983	4793	17.1283	E20	atac	2.28454	0.48	0.615481	2.73715	EXMC	0	0.0211662	0.00540597	0.973428	0.973428
20118	14694	CL100089932_L01_536	E1_D20	9347737	6547955	1596793	30742	6253	20.3403	E20	atac	1.92126	0.3	0.654414	2.85605	EXMC	0	0.0431853	0.012205	0.94461	0.94461
19898	14137	CL100089932_L01_537	E1_D20	12533048	8770893	3549626	30683	7035	22.928	E20	atac	2.32881	0.51	0.648502	3.14264	EXMC	0.0499723	0.0296503	0.0140048	0.906373	0.906373
18273	13488	CL100089932_L01_538	E1_D20	7711955	5333325	425554	29437	5390	18.3103	E20	atac	1.97639	0.34	0.620749	2.80548	EXMC	0	0.03135	0.010686	0.957964	0.957964
14860	11229	CL100089932_L01_540	E1_D20	13569849	10138896	3971920	26636	5184	19.4624	E20	atac	2.58332	0.65	0.557892	3.22305	EXMC	0.118846	0.00681331	0.00824991	0.866091	0.866091
18524	14262	CL100089932_L01_541	E1_D20	10400090	8154107	2286826	34795	4943	14.2061	E20	atac	1.70071	0.17	0.532375	2.84739	EXMC	0	0.0224094	0.00264086	0.97495	0.97495
15911	12163	CL100089932_L01_543	E1_D20	9110868	5659460	817156	31642	5167	16.3296	E20	atac	2.75359	0.71	0.502844	2.60051	EXMC	0.0857649	0.0293191	0.011576	0.87334	0.87334
18510	14188	CL100089932_L01_544	E1_D20	11369609	7931830	2748035	30751	5404	17.5734	E20	atac	2.35989	0.53	0.601932	2.64622	EXMC	0	0.0187691	0.0116733	0.969558	0.969558
19300	14459	CL100089932_L01_545	E1_D20	6803271	4622469	910906	28554	5728	20.0602	E20	atac	2.52613	0.63	0.675912	2.63878	EXMC	0	0.0387439	0.0168334	0.944423	0.944423
14371	11232	CL100089932_L01_546	E1_D20	9265480	6831401	3506876	23104	4651	20.1307	E20	atac	2.4931	0.6	0.622014	3.20384	EXMC	0.0292346	0.0141186	0.00402402	0.952623	0.952623
21665	15778	CL100089932_L01_548	E1_D20	13281088	11610830	5540055	36179	6865	18.9751	E20	atac	2.37652	0.54	0.598828	2.70248	TE	0.567005	0.00526388	0.060055	0.367676	0.567005
24447	18895	CL100089932_L02_501	E2_D11	10166725	9275025	2169428	47957	4955	10.3322	E11	atac	2.43681	0.58	0.509769	2.28683	TE	0.573699	0.0440303	0.255585	0.126686	0.573699
13145	10409	CL100089932_L02_502	E2_D11	9532401	7306750	1711164	25337	3586	14.1532	E11	atac	3.5783	0.88	0.518806	2.87385	TE	0.792173	0.143703	0.0338583	0.0302659	0.792173
26735	18032	CL100089932_L02_503	E2_D11	10745262	9650851	2918770	44889	7584	16.895	E11	atac	2.44082	0.58	0.59558	2.84063	EPI	0.164459	0.507417	0.0530531	0.275071	0.507417
20744	15385	CL100089932_L02_504	E2_D11	8932743	8192753	2562815	37955	5445	14.3459	E11	atac	2.13942	0.41	0.546542	2.19841	TE	0.936951	0.0359389	0.00393919	0.0231711	0.936951
33265	22130	CL100089932_L02_505	E2_D11	9860331	8851308	1927479	56515	8533	15.0986	E11	atac	2.64742	0.67	0.588605	2.52738	TE	0.946911	0.0286468	0.00143498	0.0230075	0.946911
29355	19249	CL100089932_L02_506	E2_D11	12458902	11630595	3841575	64728	9735	15.0399	E11	atac	2.85743	0.75	0.453513	2.37873	EPI	0.108721	0.845984	0.0267886	0.0185066	0.845984
8118	5496	CL100089932_L02_507	E2_D11	10671178	9000627	5433406	14855	3083	20.754	E11	atac	2.07343	0.38	0.546483	3.08517	EPI	0.322561	0.625073	0.0291433	0.0232227	0.625073
9273	7104	CL100089932_L02_508	E2_D11	6278555	5556933	2212452	21116	3218	15.2396	E11	atac	4.35434	0.94	0.439146	2.61118	EPI	0.27633	0.642611	0.0566554	0.0244037	0.642611
39441	25063	CL100089932_L02_510	E2_D11	9937546	9258524	3265028	64254	10310	16.0457	E11	atac	2.66041	0.67	0.613829	2.71026	TE	0.806251	0.0955327	0.00741558	0.0908011	0.806251
16028	11873	CL100089932_L02_511	E2_D11	11032228	9669258	2281996	33039	5080	15.3758	E11	atac	2.64101	0.67	0.485124	2.33881	TE	0.4593	0.450694	0.0578996	0.0321066	0.4593
37573	25348	CL100089932_L02_512	E2_D11	13733797	12700027	3335359	66735	8361	12.5287	E11	atac	2.63314	0.67	0.563018	2.61335	TE	0.92117	0.0386135	0.0188756	0.0213409	0.92117
24256	17816	CL100089932_L02_514	E2_D11	10181749	9263422	1865405	46359	6215	13.4062	E11	atac	3.54451	0.88	0.523221	2.59786	TE	0.870363	0.084071	0.0166611	0.0289046	0.870363
12361	9242	CL100089932_L02_515	E2_D11	11879199	10634515	5645483	26988	4024	14.9103	E11	atac	3.4264	0.86	0.458018	2.84832	TE	0.555677	0.35046	0.0543363	0.0395271	0.555677
16034	12098	CL100089932_L02_516	E2_D11	8491057	7466332	2204712	26890	4344	16.1547	E11	atac	2.26855	0.48	0.596281	2.80377	TE	0.778424	0.132433	0.0536991	0.0354441	0.778424
5514	5082	CL100089932_L02_517	E2_D11	4086328	944242	261372	10229	1550	15.153	E11	atac	2.96274	0.77	0.539056	2.613	TE	0.682093	0.226486	0.051217	0.0402041	0.682093
19427	14082	CL100089932_L02_518	E2_D11	11833032	10789784	2993827	44363	6282	14.1604	E11	atac	3.34545	0.85	0.43791	2.33784	EPI	0.330149	0.593305	0.0439751	0.032571	0.593305
30960	21207	CL100089932_L02_519	E2_D11	10977933	10089733	3124402	50277	7044	14.0104	E11	atac	2.37998	0.54	0.615789	2.73084	TE	0.95323	0.0306963	0.00252861	0.0135449	0.95323
27617	18760	CL100089932_L02_520	E2_D11	10176462	8095145	1896838	47653	7994	16.7754	E11	atac	2.59805	0.65	0.579544	2.59716	EPI	0.159744	0.55333	0.0356526	0.251273	0.55333
27187	18756	CL100089932_L02_521	E2_D11	13286214	11795213	3438197	48096	7206	14.9825	E11	atac	2.26016	0.47	0.565265	2.47332	TE	0.974971	0.00351784	0	0.0215114	0.974971
18827	13017	CL100089932_L02_522	E2_D11	10129468	9020165	3149837	36243	6807	18.7816	E11	atac	2.70173	0.69	0.519466	2.5933	EPI	0.108725	0.82458	0.0591033	0.00759144	0.82458
25301	18278	CL100089932_L02_523	E2_D11	13528185	12524365	2997831	56884	6034	10.6076	E11	atac	2.89033	0.75	0.444782	1.91022	TE	0.850245	0.0531154	0.0449444	0.0516953	0.850245
14143	9428	CL100089932_L02_524	E2_D11	11895966	10733354	5384958	27560	5692	20.6531	E11	atac	2.6485	0.67	0.513171	3.15263	EPI	0.304286	0.60249	0.0826639	0.0105595	0.60249
20278	12678	CL100089932_L02_525	E2_D11	17332872	15260175	6656818	37789	8326	22.0329	E11	atac	3.27023	0.83	0.536611	2.93087	EPI	0.344168	0.608643	0.0288444	0.0183444	0.608643
13240	9293	CL100089932_L02_526	E2_D11	11523755	10360952	4985852	22868	4741	20.732	E11	atac	2.87795	0.75	0.578975	2.6532	EPI	0.306589	0.612165	0.0564955	0.0247509	0.612165
22876	15979	CL100089932_L02_527	E2_D11	13559547	12002723	3566573	43659	7126	16.3219	E11	atac	2.84058	0.74	0.52397	3.05115	EPI	0.147903	0.571835	0.0234316	0.256831	0.571835
7705	5579	CL100089932_L02_528	E2_D11	7466114	6490813	3526218	13150	2982	22.6768	E11	atac	2.46371	0.59	0.585932	3.70198	TE	0.474312	0.373625	0.0470521	0.105011	0.474312
39460	23249	CL100089932_L02_529	E2_D11	21823767	20304819	7803587	74641	13729	18.3934	E11	atac	2.71694	0.7	0.528664	2.60176	EPI	0	0.986298	0.013702	0	0.986298
21726	14368	CL100089932_L02_530	E2_D11	10728475	9676741	4219856	40855	8081	19.7797	E11	atac	2.90147	0.76	0.531783	2.76841	EPI	0.263539	0.655029	0.0576486	0.0237837	0.655029
12322	9599	CL100089932_L02_531	E2_D11	10900792	9343945	3635990	21008	3093	14.723	E11	atac	2.28386	0.48	0.586538	3.22047	TE	0.873011	0.0864265	0.0221587	0.0184042	0.873011
12194	9719	CL100089932_L02_532	E2_D11	6851831	5801178	1262987	21698	2968	13.6787	E11	atac	2.17247	0.43	0.561987	2.59168	VE/YE	0.222124	0.168212	0.578618	0.0310473	0.578618
12879	8579	CL100089932_L02_533	E2_D11	12019625	10930125	5936991	23739	5312	22.3767	E11	atac	2.757	0.71	0.542525	2.92045	EPI	0.27665	0.678907	0.0271132	0.0173301	0.678907
7826	5717	CL100089932_L02_534	E2_D11	8474011	5629798	3223074	16380	3042	18.5714	E11	atac	3.12233	0.8	0.477778	3.2433	EPI	0.382068	0.560707	0.0319474	0.025278	0.560707
20589	14937	CL100089932_L02_535	E2_D11	10719236	9768149	4155825	33273	4859	14.6034	E11	atac	2.18652	0.44	0.61879	2.75294	TE	0.927425	0.0436729	0.0118388	0.0170634	0.927425
18525	12799	CL100089932_L02_536	E2_D11	10325776	9241587	3300369	30902	6255	20.2414	E11	atac	2.53276	0.63	0.599476	3.11712	EPI	0.138703	0.561699	0.0216986	0.277899	0.561699
21016	14838	CL100089932_L02_537	E2_D11	10839265	9085784	4199288	31126	6047	19.4275	E11	atac	2.4132	0.57	0.675191	3.2622	TE	0.904866	0.0572187	0.0189704	0.0189451	0.904866
24636	17762	CL100089932_L02_539	E2_D11	10912414	9534505	3641115	40491	5819	14.3711	E11	atac	1.99064	0.35	0.608432	2.62234	TE	0.900506	0.0617839	0.0157555	0.0219546	0.900506
12179	9538	CL100089932_L02_541	E2_D11	7930049	6730954	2449437	18912	3084	16.3071	E11	atac	2.28586	0.49	0.643983	3.32405	TE	0.851095	0.0916184	0.032161	0.025126	0.851095
13769	10747	CL100089932_L02_542	E2_D11	7015134	6088881	1830798	28280	3607	12.7546	E11	atac	2.93156	0.77	0.486881	2.36635	TE	0.848133	0.105327	0.0242848	0.0222552	0.848133
25215	18262	CL100089932_L02_544	E2_D11	10349740	9524916	3168722	45362	6072	13.3857	E11	atac	2.89406	0.76	0.555862	2.28739	TE	0.752932	0.162059	0.0239551	0.0610536	0.752932
35230	22067	CL100089932_L02_545	E2_D11	8989223	8054454	1193734	61349	10527	17.1592	E11	atac	2.78643	0.72	0.574255	2.66568	EPI	0.171324	0.606952	0.00649214	0.215232	0.606952
33351	21917	CL100089932_L02_547	E2_D11	14709602	7169569	1993464	51915	8230	15.8528	E11	atac	2.41557	0.57	0.642415	2.69289	TE	0.942511	0.0273598	0.0152679	0.0148618	0.942511
24924	18017	CL100089932_L02_548	E2_D11	10184321	9472311	3070375	42470	5997	14.1206	E11	atac	2.31152	0.5	0.586861	2.84838	TE	0.908033	0.0593895	0.0162026	0.0163747	0.908033
20237	14871	CL200077913_L02_549	E1_D20	6008420	4879772	409941	35917	6170	17.1785	E20	atac	2.87223	0.75	0.563438	2.6534	EXMC	0	0.00332689	0.00049633	0.996177	0.996177
22929	16570	CL200077913_L02_550	E1_D20	7831127	6564885	1493953	37677	6052	16.0629	E20	atac	1.82397	0.25	0.608568	2.44718	EXMC	0.0132858	0.0105052	0	0.976209	0.976209
26794	19405	CL200077913_L02_552	E1_D20	4037287	3391614	202254	56033	7003	12.498	E20	atac	2.27859	0.48	0.478182	2.27083	VE/YE	0	0.0259823	0.948446	0.0255716	0.948446
21735	14714	CL200077913_L02_553	E1_D20	5182889	4173424	342458	36594	7465	20.3995	E20	atac	1.57147	0.11	0.59395	2.86913	EPI	0.108479	0.847305	0	0.0442153	0.847305
20161	15269	CL200077913_L02_554	E1_D20	4287928	2053261	33774	34215	5843	17.0773	E20	atac	2.32433	0.51	0.589244	2.54797	EXMC	0	0.0455713	0	0.954429	0.954429
14799	11462	CL200077913_L02_555	E1_D20	9557963	3859119	154349	33687	4762	14.136	E20	atac	3.51672	0.87	0.439309	2.33306	EPI	0	0.999743	0.000256993	0	0.999743
25403	18337	CL200077913_L02_556	E1_D20	7017265	5814267	1557881	45215	6909	15.2803	E20	atac	2.33924	0.52	0.561827	2.56355	TE	0.92893	0.0154284	0.0552387	0.000402395	0.92893
27284	19570	CL200077913_L02_557	E1_D20	4571052	3614307	75104	46164	7511	16.2703	E20	atac	2.50331	0.61	0.591023	2.34919	EXMC	0.00604184	0.022716	0.0234925	0.94775	0.94775
32044	21106	CL200077913_L02_558	E1_D20	5151025	4401327	737778	47052	8980	19.0853	E20	atac	2.16026	0.42	0.681034	2.55539	EXMC	0	0.0133506	0.00709935	0.97955	0.97955
19451	13827	CL200077913_L02_561	E1_D20	4766666	3818321	107135	36872	6870	18.632	E20	atac	3.29907	0.84	0.527528	2.68536	EPI	0	1	0	0	1
12491	10057	CL200077913_L02_562	E1_D20	6496846	1284821	852	25088	4216	16.8048	E20	atac	3.27162	0.84	0.497887	2.56051	EPI	0	0.9998	0.000199784	0	0.9998
10832	7842	CL200077913_L02_563	E1_D20	6983337	3140221	539216	17629	3715	21.0732	E20	atac	1.94937	0.32	0.614442	3.29474	EXMC	0	0.0648265	0	0.935174	0.935174
23460	17203	CL200077913_L02_566	E1_D20	4429063	2653933	538594	36982	5890	15.9267	E20	atac	2.01716	0.36	0.634363	2.63424	TE	0.989689	0.00953633	0	0.000775159	0.989689
24839	18173	CL200077913_L02_567	E1_D20	3971257	2575451	571731	47297	6979	14.7557	E20	atac	2.64013	0.67	0.525171	2.31069	EXMC	0.0248496	0.0194455	0.0375193	0.918186	0.918186
51603	30666	CL200077913_L02_568	E1_D20	4610162	3423960	302629	87538	16955	19.3687	E20	atac	3.17343	0.81	0.589493	2.43003	EPI	0	0.9997	0.00029971	0	0.9997
16073	11620	CL200077913_L02_570	E1_D20	5502302	4192372	295805	28962	5228	18.0512	E20	atac	1.99304	0.35	0.554969	2.44427	EXMC	0	0.00349518	0	0.996505	0.996505
18030	12752	CL200077913_L02_571	E1_D20	6060820	3932677	1497639	29046	6310	21.7242	E20	atac	2.4834	0.6	0.62074	3.00084	EXMC	0.00233215	0.0303988	0	0.967269	0.967269
14140	9765	CL200077913_L02_573	E1_D20	6284011	4645406	1477009	23670	5248	22.1715	E20	atac	2.10254	0.39	0.597381	2.6604	EXMC	0.00491652	0.0549145	0	0.940169	0.940169
20208	14812	CL200077913_L02_574	E1_D20	6969814	5753384	988110	29272	5709	19.5033	E20	atac	2.2989	0.49	0.690353	2.59154	EXMC	0	0.0101029	0.000788412	0.989109	0.989109
21552	15836	CL200077913_L02_575	E1_D20	5599722	4498038	536718	31064	5876	18.9158	E20	atac	2.23635	0.46	0.693793	2.4749	EXMC	0	0.00332322	0.000143741	0.996533	0.996533
16072	11530	CL200077913_L02_576	E1_D20	6311531	4631318	557007	26332	5333	20.2529	E20	atac	1.68097	0.16	0.61036	2.3925	EXMC	0	0.011207	0	0.988793	0.988793
47036	27790	CL200077913_L02_577	E1_D20	8010249	7210840	1594806	65707	11538	17.5598	E20	atac	1.62262	0.12	0.715845	2.82254	TE	0.995948	0.00405135	9.24921e-07	0	0.995948
14244	9880	CL200077913_L02_578	E1_D20	4863753	3697933	515	26865	5226	19.4528	E20	atac	2.77109	0.71	0.530207	2.74988	EPI	0	1	0	0	1
11567	9482	CL200077913_L02_579	E1_D20	3639576	2419330	632652	20062	3586	17.8746	E20	atac	2.58701	0.65	0.576563	2.81761	EXMC	0	0.0116025	0.0634124	0.924985	0.924985
21118	14571	CL200077913_L02_580	E1_D20	3238685	2523205	1215	33773	7765	22.9917	E20	atac	2.4781	0.6	0.625292	2.77832	EPI	0	1	0	0	1
16434	11683	CL200077913_L02_581	E1_D20	4004325	3181603	1066536	26763	6207	23.1925	E20	atac	2.82032	0.73	0.614057	2.91031	TE	0.990049	0.00609346	0	0.00385778	0.990049
17101	11915	CL200077913_L02_582	E1_D20	6210545	5031426	5801	29221	6642	22.7302	E20	atac	3.34794	0.85	0.58523	2.60302	EPI	0	0.999952	4.76435e-05	0	0.999952
33762	20659	CL200077913_L02_583	E1_D20	6712847	5298183	14368	55087	12226	22.194	E20	atac	2.54582	0.63	0.612885	3.00869	EPI	0	1	0	0	1
19164	13722	CL200077913_L02_584	E1_D20	10205968	7826697	1136422	30999	5988	19.3168	E20	atac	1.89574	0.29	0.618213	2.62086	EXMC	0	0.000246719	0.000404551	0.999349	0.999349
17224	12604	CL200077913_L02_585	E1_D20	4415041	3291915	110177	30303	6141	20.2653	E20	atac	2.82336	0.73	0.568393	2.58394	EPI	0	1	0	0	1
54198	30390	CL200077913_L02_586	E1_D20	9613468	8709284	1912593	93771	16782	17.8968	E20	atac	2.18994	0.44	0.577983	2.72051	TE	0.985589	0.0144109	0	0	0.985589
42624	25877	CL200077913_L02_587	E1_D20	5759187	5127551	1165256	63925	11153	17.447	E20	atac	2.14029	0.41	0.666781	2.90295	TE	0.997462	0.0025384	0	0	0.997462
6340	4730	CL200077913_L02_589	E1_D20	3179795	2007648	202347	11924	2558	21.4525	E20	atac	2.86508	0.75	0.531701	3.15	EXMC	0	0.129028	0.015531	0.855441	0.855441
10197	7963	CL200077913_L02_590	E1_D20	4348715	2778562	8655	15456	3659	23.6737	E20	atac	2.40759	0.56	0.659744	2.66261	EXMC	0.0347714	0.174314	0.02054	0.770375	0.770375
12060	7993	CL200077913_L02_591	E1_D20	8704746	6520687	2653382	18383	4922	26.7747	E20	atac	1.66806	0.15	0.656041	4.04579	EXMC	0	0.174752	0	0.825248	0.825248
17835	14178	CL200077913_L02_592	E1_D20	4259140	3456323	273687	38038	4539	11.9328	E20	atac	2.34861	0.52	0.468873	2.08455	VE/YE	0	0.0235573	0.958768	0.0176751	0.958768
12658	9585	CL200077913_L02_593	E1_D20	3791421	2746879	548787	18221	4464	24.4992	E20	atac	2.22457	0.46	0.694693	2.69532	EXMC	0	0.0108447	0	0.989155	0.989155
21431	14870	CL200077913_L02_595	E1_D20	5121413	4106181	33301	36889	7707	20.8924	E20	atac	2.47044	0.59	0.580959	2.88227	EPI	0	0.999941	5.86109e-05	0	0.999941
24104	17906	CL200077913_L02_596	E1_D20	8468509	7082220	818158	40567	6248	15.4017	E20	atac	1.97637	0.34	0.594178	2.5085	EXMC	0.031431	0.0321129	0.256635	0.679821	0.679821
