# Supplementary material for: Developmental dynamics of chromatin accessibility during post-implantation development of monkey embryos
Source: Gigascience. 2023 May 25;12:giad038. doi: 10.1093/gigascience/giad038 (PMC10209733; doi:10.1093/gigascience/giad038)
Supplement: giad038_Supplemental_Figures_and_Tables [file giad038_supplemental_figures_and_tables.zip › TableS2.xlsx]

## Sheet: Table_S2
p_val	avg_logFC	pct.1	pct.2	p_val_adj	cluster	peak	link_gene
2.76578e-34	0.895196	0.41	0.077	5.78588e-29	EPI	chr4:139804220-139805929	TCF19
3.15226e-34	0.855923	0.455	0.081	6.59437e-29	EPI	chr7:154376597-154377784	FOXN3
2.66559e-32	0.832893	0.41	0.072	5.57629e-27	EPI	chr2:49596927-49598740	ZIC1
6.56597e-30	0.690236	0.54	0.158	1.37357e-24	EPI	chr19:54740101-54741514	CACNG7
1.49345e-29	0.7278	0.46	0.104	3.12423e-24	EPI	chr14:5052859-5054388	FGF4
5.20472e-28	1.09465	0.265	0.018	1.0888e-22	EPI	chr8:20428450-20429438	LZTS1
1.99841e-27	0.864993	0.38	0.066	4.18058e-22	EPI	chr16:50087949-50088968	SRCIN1
2.52687e-27	0.849752	0.355	0.055	5.28609e-22	EPI	chr6:138651537-138652822	CXXC5
3.83078e-27	0.579939	0.53	0.153	8.0138e-22	EPI	chr14:11556619-11558540	ZBTB3
5.49585e-27	0.8668	0.335	0.049	1.1497e-21	EPI	chr19:3233032-3233929	CELF5
6.81315e-27	0.744846	0.425	0.078	1.42528e-21	EPI	chr5:111989201-111990176	LARP7
9.34183e-27	0.928504	0.335	0.053	1.95426e-21	EPI	chr17:82297184-82298538	CLYBL
1.62527e-26	0.556523	0.615	0.237	3.39999e-21	EPI	chr19:54820030-54821779	CACNG7
2.75816e-26	0.855411	0.345	0.045	5.76993e-21	EPI	chr9:132716913-132718410	VENTX
1.60422e-25	1.04947	0.25	0.019	3.35595e-20	EPI	chr8:74159861-74160582	TERF1
2.19863e-25	0.873438	0.3	0.042	4.59943e-20	EPI	chr11:56850819-56852019	ATP23
3.75157e-25	0.532866	0.59	0.215	7.8481e-20	EPI	chr19:54822389-54824190	CACNG7
4.58814e-25	0.561404	0.52	0.193	9.59815e-20	EPI	chr19:50246037-50248767	PIH1D1
6.54128e-25	1.10733	0.21	0.012	1.3684e-19	EPI	chr3:46613982-46614784	LRWD1
1.82418e-24	0.847678	0.34	0.057	3.81609e-19	EPI	chr2:162812772-162814064	DPPA4
1.90048e-24	0.934875	0.255	0.022	3.9757e-19	EPI	chr16:56337260-56337845	SLC25A39
2.14333e-24	0.990996	0.23	0.017	4.48375e-19	EPI	chr7:2932500-2933219	SNRPN
2.96941e-24	0.4066	0.685	0.337	6.21186e-19	EPI	chr17:82583609-82587034	ZIC5
9.50743e-24	0.721276	0.34	0.069	1.98891e-18	EPI	chr12:37435041-37436278	KIF5C
1.83977e-23	0.498381	0.61	0.247	3.8487e-18	EPI	chr19:3270741-3272450	CELF5
3.39219e-23	1.18785	0.205	0.012	7.09628e-18	EPI	chr5:127716515-127717066	JADE1
5.81067e-23	1.09988	0.23	0.018	1.21556e-17	EPI	chr2:86381892-86382443	SOX2
6.58548e-23	0.908336	0.265	0.032	1.37765e-17	EPI	chr12:109192489-109193587	TUBA4A
1.336e-22	0.645803	0.4	0.091	2.79484e-17	EPI	chr9:91799633-91800989	CEP55
1.75248e-22	0.879146	0.26	0.031	3.66609e-17	EPI	chr16:77501131-77502386	TBC1D16
2.27215e-22	0.910046	0.245	0.024	4.75322e-17	EPI	chr1:96606112-96606726	SLC50A1
3.47544e-22	0.781541	0.305	0.058	7.27045e-17	EPI	chr20:61204614-61205548	TLE7
1.31806e-21	0.653704	0.36	0.089	2.75732e-16	EPI	chr20:3283807-3285379	BICDL2
1.3892e-21	1.06151	0.22	0.017	2.90615e-16	EPI	chr9:89470852-89471278	HTR7
1.52138e-21	0.464757	0.515	0.222	3.18266e-16	EPI	chr4:133579352-133581304	RNF8
1.92552e-21	0.931296	0.24	0.021	4.02808e-16	EPI	chr18:9910978-9911681	RTTN
1.93984e-21	0.536573	0.445	0.135	4.05804e-16	EPI	chr19:4761826-4762932	HDGFL2
2.43372e-21	0.906611	0.21	0.013	5.09123e-16	EPI	chr16:4387803-4388302	MYBBP1A
3.76423e-21	0.558233	0.435	0.152	7.87457e-16	EPI	chr20:3363852-3366103	BICDL2
4.80615e-21	1.03053	0.21	0.018	1.00542e-15	EPI	chr11:54602535-54603369	RDH5
5.50124e-21	0.83599	0.295	0.054	1.15083e-15	EPI	chr4:39557015-39558285	MYB
6.3908e-21	0.589586	0.37	0.093	1.33692e-15	EPI	chr7:29810334-29812573	ONECUT1
1.34554e-20	0.646639	0.37	0.09	2.8148e-15	EPI	chr19:7886545-7887493	CLEC4G
1.54658e-20	0.900404	0.26	0.037	3.23537e-15	EPI	chr7:100474071-100475123	MBIP
1.82545e-20	0.849731	0.25	0.031	3.81875e-15	EPI	chr13:65446866-65447931	SIX3
1.99128e-20	0.7672	0.28	0.045	4.16566e-15	EPI	chr11:129668666-129669378	TMEM132B
2.00016e-20	0.861857	0.235	0.032	4.18423e-15	EPI	chr6:140956086-140956765	PCDH1
2.84563e-20	0.814616	0.275	0.046	5.95291e-15	EPI	chr12:121231577-121232430	B3GNT7
3.28928e-20	0.798632	0.26	0.036	6.88101e-15	EPI	chr7:124937687-124939000	MNAT1
6.04162e-20	0.898035	0.225	0.023	1.26388e-14	EPI	chr19:55336844-55337521	TTYH1
6.21231e-20	0.887829	0.24	0.026	1.29959e-14	EPI	chr6:137163955-137164855	GFRA3
7.4188e-20	0.975203	0.22	0.021	1.55198e-14	EPI	chr7:111936395-111937007	MDGA2
1.47761e-19	0.791785	0.25	0.037	3.09109e-14	EPI	chr9:115473040-115474116	CCDC172
1.6008e-19	0.962649	0.235	0.027	3.34879e-14	EPI	chr5:127793489-127794205	JADE1
2.02983e-19	0.858358	0.23	0.032	4.2463e-14	EPI	chr7:69993861-69994631	MESP2
2.3063e-19	0.379281	0.63	0.299	4.82466e-14	EPI	chr9:41806602-41808532	RASGEF1A
2.69456e-19	0.88238	0.24	0.031	5.63689e-14	EPI	chr14:10165168-10165910	MACROD1
3.01062e-19	0.62672	0.385	0.116	6.29807e-14	EPI	chr7:87294457-87296383	ZFHX2
3.77456e-19	0.738834	0.29	0.058	7.89619e-14	EPI	chr3:93773879-93774787	HOXA1
5.58008e-19	0.700723	0.315	0.063	1.16732e-13	EPI	chr5:111985846-111987267	LARP7
6.60006e-19	0.631686	0.34	0.086	1.3807e-13	EPI	chr3:54861189-54863185	CALN1
6.92201e-19	0.753432	0.27	0.042	1.44805e-13	EPI	chr4:56031479-56032464	PPP1R14C
8.11958e-19	0.513405	0.475	0.159	1.69858e-13	EPI	chr1:58386409-58388126	NR5A2
9.76397e-19	0.801098	0.255	0.036	2.04257e-13	EPI	chr9:92368480-92369238	FRA10AC1
1.09914e-18	0.85557	0.23	0.032	2.29935e-13	EPI	chr19:50689078-50689733	VRK3
1.63243e-18	0.770884	0.255	0.049	3.41496e-13	EPI	chr7:73649147-73649957	RGMA
1.73916e-18	0.536085	0.39	0.105	3.63823e-13	EPI	chr13:105336430-105338266	SOX11
2.50263e-18	0.498666	0.455	0.148	5.23538e-13	EPI	chr17:7710543-7712170	CDX2
2.56933e-18	0.512512	0.41	0.121	5.37492e-13	EPI	chr10:40766734-40768223	XRN2
2.6943e-18	0.846281	0.235	0.028	5.63635e-13	EPI	chr2:86340551-86341729	SOX2
2.71861e-18	0.703996	0.285	0.058	5.6872e-13	EPI	chr6:140130555-140131566	PCDHB12
3.26574e-18	0.953943	0.215	0.027	6.83177e-13	EPI	chr6:128056566-128057299	SLC27A6
3.85704e-18	0.629103	0.375	0.107	8.06874e-13	EPI	chr7:42283903-42286021	ANKDD1A
4.73885e-18	0.865597	0.235	0.036	9.91343e-13	EPI	chr7:42286122-42286947	RBPMS2
5.27663e-18	0.889641	0.205	0.024	1.10384e-12	EPI	chrX:16383041-16383639	SCML2
5.93537e-18	0.621498	0.375	0.121	1.24165e-12	EPI	chr15:36248242-36249912	TMEM246
6.20176e-18	0.633357	0.3	0.066	1.29738e-12	EPI	chr15:102135262-102136666	ZBTB34
6.54589e-18	0.81701	0.265	0.048	1.36937e-12	EPI	chr2:148832517-148833352	ADCY5
7.77566e-18	0.585917	0.365	0.105	1.62663e-12	EPI	chr7:87255873-87257711	ZFHX2
7.8367e-18	0.76867	0.26	0.045	1.6394e-12	EPI	chr9:45658237-45659364	SLC18A3
9.51758e-18	0.497864	0.42	0.176	1.99103e-12	EPI	chr19:38801339-38802897	YIF1B
1.00585e-17	0.729175	0.275	0.062	2.1042e-12	EPI	chr17:82596236-82597955	ZIC2
1.24998e-17	0.452362	0.485	0.193	2.61489e-12	EPI	chr10:41187255-41189907	XRN2
1.28734e-17	0.420979	0.55	0.258	2.69306e-12	EPI	chr11:55448576-55450067	PAN2
1.33836e-17	0.697223	0.325	0.077	2.79978e-12	EPI	chr11:43673822-43675313	NELL2
1.40928e-17	0.852766	0.22	0.032	2.94814e-12	EPI	chr12:121400955-121402065	B3GNT7
2.17607e-17	0.750801	0.25	0.046	4.55223e-12	EPI	chr20:19039-20156	LUC7L
2.90527e-17	0.673947	0.26	0.055	6.07768e-12	EPI	chr14:52855724-52856766	CALCA
3.26755e-17	0.574101	0.315	0.082	6.83555e-12	EPI	chr9:3500133-3501528	PITRM1
3.84844e-17	0.679602	0.27	0.06	8.05074e-12	EPI	chr19:12870770-12871550	DHPS
4.03164e-17	0.608626	0.325	0.076	8.43399e-12	EPI	chr19:15235459-15236126	SLC1A6
4.04962e-17	0.824052	0.235	0.041	8.47159e-12	EPI	chr6:24888406-24889361	CDH10
4.14326e-17	0.871281	0.215	0.031	8.6675e-12	EPI	chr14:121898656-121899455	DCPS
4.85476e-17	0.896906	0.215	0.03	1.01559e-11	EPI	chr8:42307349-42308069	SFRP1
5.78001e-17	0.660401	0.29	0.076	1.20915e-11	EPI	chr11:52076566-52078004	RARG
5.78663e-17	0.466844	0.425	0.147	1.21053e-11	EPI	chr19:11759165-11760641	RGL3
8.58749e-17	0.837152	0.215	0.037	1.79646e-11	EPI	chr1:63598573-63599515	TMCC2
9.70741e-17	0.794422	0.255	0.05	2.03074e-11	EPI	chr1:202101947-202102836	EXTL1
1.01809e-16	0.72761	0.27	0.055	2.1298e-11	EPI	chr7:11799964-11801150	ZNF770
1.0825e-16	0.665941	0.32	0.082	2.26454e-11	EPI	chr9:131467461-131468641	BNIP3
1.16651e-16	0.497958	0.425	0.166	2.44028e-11	EPI	chr19:7936879-7938298	FBN3
1.70237e-16	0.431936	0.485	0.198	3.56128e-11	EPI	chr9:99681625-99684636	SEMA4G
1.76227e-16	0.419717	0.475	0.192	3.68657e-11	EPI	chr3:45140617-45142736	TFR2
1.875e-16	0.83279	0.225	0.031	3.92241e-11	EPI	chr5:112138705-112139475	ANK2
1.934e-16	0.488856	0.41	0.154	4.04582e-11	EPI	chr9:98390417-98392353	CUTC
1.96587e-16	0.626255	0.295	0.076	4.1125e-11	EPI	chr4:165125031-165126078	NRN1
2.51261e-16	0.600866	0.35	0.123	5.25626e-11	EPI	chr19:35493686-35494970	SCN1B
2.54037e-16	0.865091	0.22	0.033	5.31433e-11	EPI	chr15:72257255-72257880	KDM4C
2.76078e-16	0.833389	0.215	0.027	5.77542e-11	EPI	chr2:192209192-192209702	ROBO2
3.27611e-16	0.4628	0.385	0.139	6.85346e-11	EPI	chr4:138746905-138748235	RNF5
3.47982e-16	0.461371	0.515	0.212	7.27961e-11	EPI	chr19:55971648-55972873	COX6B2
3.65318e-16	0.853929	0.215	0.031	7.64226e-11	EPI	chr9:68127238-68128027	DNAJC12
3.82814e-16	0.77699	0.22	0.036	8.00827e-11	EPI	chr17:27658931-27659887	RCBTB2
4.12595e-16	0.649208	0.28	0.062	8.63128e-11	EPI	chr13:65444970-65446657	SIX3
4.14147e-16	0.422278	0.48	0.229	8.66376e-11	EPI	chr1:100873186-100876304	ANXA9
4.77218e-16	0.355415	0.65	0.368	9.98315e-11	EPI	chr19:827890-829802	GPX4
5.01456e-16	0.741291	0.23	0.045	1.04902e-10	EPI	chr5:153033546-153034508	RNF175
6.03476e-16	0.788116	0.245	0.05	1.26244e-10	EPI	chr9:42962266-42962851	CXCL12
8.607e-16	0.56311	0.37	0.135	1.80054e-10	EPI	chr1:90668118-90669885	TSTD1
8.98539e-16	0.472764	0.49	0.243	1.8797e-10	EPI	chr5:111862185-111864860	LARP7
9.56117e-16	0.764999	0.205	0.026	2.00015e-10	EPI	chr13:105306168-105306968	SOX11
1.22483e-15	0.560119	0.355	0.131	2.56229e-10	EPI	chr1:164068807-164070637	FOXD3
1.23418e-15	0.325316	0.68	0.371	2.58184e-10	EPI	chr19:51839198-51841681	KLK5
1.38879e-15	0.615209	0.315	0.081	2.90529e-10	EPI	chr1:222240790-222241516	CHD5
1.53011e-15	0.735989	0.245	0.057	3.2009e-10	EPI	chr1:190048510-190049335	DNALI1
1.56079e-15	0.682223	0.255	0.053	3.26509e-10	EPI	chr13:85641937-85642968	DNMT3A
1.61233e-15	0.690754	0.26	0.062	3.37291e-10	EPI	chr12:96230256-96231456	ADAM23
2.03923e-15	0.448885	0.435	0.183	4.26597e-10	EPI	chr1:200698903-200701209	SYTL1
2.25637e-15	0.621167	0.3	0.069	4.72022e-10	EPI	chr7:121067199-121068563	OTX2
2.33351e-15	0.595007	0.295	0.069	4.88159e-10	EPI	chr1:117525563-117526551	PSRC1
2.37291e-15	0.84339	0.22	0.032	4.96401e-10	EPI	chr12:65306744-65307635	HOXD1
2.53724e-15	0.350278	0.575	0.33	5.30778e-10	EPI	chr1:16255701-16257727	PCNX2
2.66747e-15	0.798944	0.23	0.044	5.58022e-10	EPI	chr9:91791636-91792608	CEP55
2.71441e-15	0.662116	0.23	0.036	5.67841e-10	EPI	chr5:58775113-58775918	CDKL2
2.91383e-15	0.355085	0.605	0.352	6.09559e-10	EPI	chr1:86915957-86918103	MRPL55
2.95966e-15	0.653037	0.23	0.039	6.19145e-10	EPI	chr4:140883214-140884192	TRIM15
3.53914e-15	0.563298	0.355	0.116	7.40369e-10	EPI	chr9:55573799-55575361	DYDC2
3.96714e-15	0.448232	0.42	0.189	8.29905e-10	EPI	chr19:52862219-52863840	PPP2R1A
4.01115e-15	0.528321	0.325	0.108	8.39112e-10	EPI	chr8:146009123-146009797	TONSL
4.03263e-15	0.744391	0.21	0.03	8.43605e-10	EPI	chr5:157843040-157843669	RXFP1
4.14557e-15	0.820576	0.205	0.03	8.67232e-10	EPI	chr9:43027868-43028426	CXCL12
4.43679e-15	0.750315	0.23	0.033	9.28153e-10	EPI	chr12:37658478-37659212	KIF5C
4.89792e-15	0.431657	0.465	0.221	1.02462e-09	EPI	chr19:46435781-46437026	ERCC1
4.99392e-15	0.69255	0.265	0.075	1.0447e-09	EPI	chr5:153032054-153033138	RNF175
5.22177e-15	0.595809	0.27	0.069	1.09237e-09	EPI	chr19:8156069-8157426	TGFBR3L
5.2279e-15	0.68222	0.245	0.049	1.09365e-09	EPI	chr9:132715336-132716379	VENTX
5.33285e-15	0.629762	0.295	0.085	1.11561e-09	EPI	chr11:1851706-1852779	WNT5B
5.68169e-15	0.453207	0.395	0.147	1.18858e-09	EPI	chr19:47945780-47946892	NPAS1
5.88588e-15	0.386976	0.52	0.274	1.2313e-09	EPI	chr6:138833298-138836666	CXXC5
6.65915e-15	0.646654	0.255	0.058	1.39306e-09	EPI	chr9:132599494-132600390	VENTX
7.12605e-15	0.65984	0.255	0.051	1.49073e-09	EPI	chr19:57166842-57167585	GALP
7.49458e-15	0.660287	0.245	0.05	1.56783e-09	EPI	chr15:399383-400707	EHMT1
7.89932e-15	0.709608	0.27	0.077	1.6525e-09	EPI	chr19:7861969-7862810	CLEC4G
7.9646e-15	0.428132	0.48	0.246	1.66615e-09	EPI	chr11:78094101-78096364	SYT1
8.29385e-15	0.440529	0.42	0.161	1.73503e-09	EPI	chr8:25336692-25338628	NEFM
8.53582e-15	0.544365	0.355	0.113	1.78565e-09	EPI	chr1:63947587-63948848	CDK18
1.05348e-14	0.498498	0.345	0.118	2.20383e-09	EPI	chr1:220442081-220442782	PER3
1.10815e-14	0.461027	0.415	0.172	2.3182e-09	EPI	chr13:36564486-36566417	NOTO
1.57207e-14	0.641473	0.265	0.062	3.28868e-09	EPI	chr9:132723931-132725139	UTF1
1.66838e-14	0.753294	0.225	0.041	3.49017e-09	EPI	chr12:65137197-65138388	HOXD10
1.68291e-14	0.806147	0.205	0.033	3.52055e-09	EPI	chr5:21618229-21619008	ADGRA3
1.69347e-14	0.467725	0.4	0.165	3.54266e-09	EPI	chr20:3331052-3333330	BICDL2
1.73498e-14	0.638824	0.27	0.069	3.62948e-09	EPI	chr18:17668348-17669308	ZCCHC2
1.94417e-14	0.738607	0.21	0.042	4.0671e-09	EPI	chrX:108647624-108648473	ALG13
2.02033e-14	0.765169	0.22	0.046	4.22642e-09	EPI	chr19:13257228-13258075	RNASEH2A
2.02754e-14	0.692993	0.235	0.046	4.24152e-09	EPI	chr7:154864701-154865407	KCNK13
2.16174e-14	0.530977	0.305	0.096	4.52225e-09	EPI	chr10:13937226-13938751	MFNG
2.17507e-14	0.323111	0.59	0.379	4.55015e-09	EPI	chr19:18178836-18180613	UNC13A
3.17131e-14	0.567345	0.32	0.095	6.63423e-09	EPI	chr2:19771938-19773083	EOMES
3.27196e-14	0.515405	0.32	0.107	6.84478e-09	EPI	chr8:111182934-111184067	KCNV1
3.68279e-14	0.326288	0.615	0.392	7.70422e-09	EPI	chr2:85506629-85508814	DNAJC19
3.90241e-14	0.631178	0.25	0.054	8.16366e-09	EPI	chr19:50243919-50244484	PIH1D1
4.11817e-14	0.773958	0.235	0.055	8.61501e-09	EPI	chr6:75908616-75909533	TBCA
4.24819e-14	0.620166	0.24	0.051	8.887e-09	EPI	chr8:22183701-22185426	DOK2
4.35342e-14	0.377438	0.475	0.228	9.10714e-09	EPI	chr19:3260769-3262188	CELF5
4.46992e-14	0.527442	0.39	0.158	9.35084e-09	EPI	chr19:50525507-50526528	TBC1D17
4.79031e-14	0.559179	0.3	0.081	1.00211e-08	EPI	chr3:5251359-5253224	MX1
5.14434e-14	0.54067	0.28	0.071	1.07617e-08	EPI	chr2:49613031-49614309	ZIC1
5.77326e-14	0.452417	0.38	0.156	1.20774e-08	EPI	chr2:103538833-103540082	ZNF589
7.07112e-14	0.666808	0.225	0.048	1.47924e-08	EPI	chr16:56105728-56106294	SLC25A39
8.07198e-14	0.78079	0.21	0.041	1.68862e-08	EPI	chr2:122176253-122177101	LRIG1
9.15539e-14	0.596514	0.22	0.045	1.91526e-08	EPI	chr20:57275598-57276761	HAS3
9.32153e-14	0.351156	0.53	0.27	1.95002e-08	EPI	chr19:620955-622679	ARHGAP45
9.82486e-14	0.438453	0.41	0.188	2.05531e-08	EPI	chr19:54749884-54751843	PRKCG
1.00223e-13	0.464379	0.34	0.127	2.09661e-08	EPI	chr8:146159585-146161833	TONSL
1.06131e-13	0.584759	0.25	0.066	2.2202e-08	EPI	chr12:109133802-109134997	TUBA4A
1.2112e-13	0.403344	0.42	0.139	2.53378e-08	EPI	chr19:50401528-50403365	PRMT1
1.23878e-13	0.382316	0.465	0.201	2.59147e-08	EPI	chr20:77647532-77649052	CDH15
1.29619e-13	0.652086	0.24	0.053	2.71156e-08	EPI	chr11:124285155-124285917	POP5
1.50656e-13	0.271165	0.715	0.532	3.15165e-08	EPI	chr19:55883904-55888027	SYT5
1.59434e-13	0.648465	0.23	0.05	3.33528e-08	EPI	chr10:61878474-61879506	TCF15
1.71136e-13	0.581715	0.295	0.089	3.58007e-08	EPI	chr20:2036629-2038367	NDUFB10
1.73266e-13	0.49218	0.34	0.138	3.62463e-08	EPI	chr8:23034845-23036568	PEBP4
1.84352e-13	0.504566	0.315	0.103	3.85654e-08	EPI	chr1:114287945-114289847	PPM1J
1.87091e-13	0.558335	0.325	0.109	3.91386e-08	EPI	chr3:112618907-112620634	ICA1
1.96287e-13	0.785778	0.215	0.049	4.10624e-08	EPI	chr2:105484879-105485656	SEMA3B
2.27708e-13	0.525785	0.32	0.107	4.76353e-08	EPI	chr10:33610139-33611523	HDHD5
2.39047e-13	0.508407	0.325	0.108	5.00075e-08	EPI	chr17:82576688-82577960	ZIC2
2.42466e-13	0.478914	0.37	0.144	5.07227e-08	EPI	chr19:38972990-38973799	YIF1B
2.42483e-13	0.583643	0.25	0.068	5.07262e-08	EPI	chr16:17518318-17519749	NT5M
2.97929e-13	0.675338	0.245	0.062	6.23252e-08	EPI	chr1:200633831-200634778	CD164L2
3.14131e-13	0.480763	0.395	0.162	6.57146e-08	EPI	chr19:17659048-17660117	BST2
3.25754e-13	0.631128	0.25	0.055	6.81461e-08	EPI	chr14:118982252-118983109	BSX
3.46803e-13	0.716998	0.215	0.041	7.25495e-08	EPI	chr4:105134495-105135269	ADGRB3
3.91405e-13	0.720468	0.215	0.05	8.188e-08	EPI	chr15:72328150-72328726	KDM4C
4.17337e-13	0.646905	0.245	0.068	8.73049e-08	EPI	chr19:41016631-41017781	SNRPA
4.21135e-13	0.589032	0.255	0.058	8.80993e-08	EPI	chr3:93621456-93622079	EVX1
4.66525e-13	0.551393	0.275	0.072	9.75946e-08	EPI	chr13:65364903-65366180	SIX3
4.9053e-13	0.550811	0.26	0.086	1.02617e-07	EPI	chr4:155582603-155583986	JARID2
5.14555e-13	0.641318	0.245	0.057	1.07642e-07	EPI	chr4:150974888-150975760	ID4
5.58683e-13	0.393098	0.405	0.175	1.16874e-07	EPI	chr2:124582025-124583321	FAM19A4
6.80698e-13	0.561715	0.305	0.102	1.42399e-07	EPI	chr14:12260074-12261411	BEST1
6.87324e-13	0.553089	0.235	0.067	1.43785e-07	EPI	chr10:10959244-10960560	ADSL
7.20888e-13	0.662302	0.215	0.055	1.50806e-07	EPI	chrX:134418925-134420225	ZIC3
7.33277e-13	0.395525	0.395	0.158	1.53398e-07	EPI	chr6:138824524-138826462	NRG2
7.73084e-13	0.761525	0.205	0.045	1.61725e-07	EPI	chr8:42073656-42074439	SFRP1
8.08963e-13	0.380111	0.475	0.27	1.69231e-07	EPI	chr11:6620389-6623371	GAPDH
1.03069e-12	0.603109	0.22	0.049	2.15614e-07	EPI	chr20:44249880-44250621	GNAO1
1.08932e-12	0.601079	0.22	0.053	2.27881e-07	EPI	chr13:84967515-84968523	ASXL2
1.29879e-12	0.528741	0.26	0.078	2.71699e-07	EPI	chr16:77380668-77381791	TBC1D16
1.34485e-12	0.379191	0.435	0.207	2.81336e-07	EPI	chr9:100796092-100798183	FGF8
1.47716e-12	0.466414	0.33	0.132	3.09015e-07	EPI	chr10:40758906-40761104	XRN2
1.49484e-12	0.603923	0.275	0.086	3.12712e-07	EPI	chr5:184010145-184011743	CASP3
1.56815e-12	0.469474	0.32	0.111	3.28048e-07	EPI	chr1:64037902-64038931	CDK18
1.59239e-12	0.532067	0.28	0.093	3.33121e-07	EPI	chr9:131463296-131464133	BNIP3
1.62771e-12	0.498849	0.31	0.114	3.4051e-07	EPI	chr1:37702161-37704142	TDRD5
1.85e-12	0.70332	0.205	0.041	3.87012e-07	EPI	chr10:13226221-13227090	GCAT
1.87652e-12	0.344584	0.57	0.302	3.92559e-07	EPI	chr20:72288693-72289864	SLC38A8
2.19039e-12	0.429484	0.41	0.199	4.58218e-07	EPI	chr19:54780594-54781557	CACNG7
2.27029e-12	0.493832	0.265	0.1	4.74933e-07	EPI	chr15:5427797-5429257	RPL7A
2.38559e-12	0.415273	0.37	0.166	4.99053e-07	EPI	chr8:68203717-68206099	CSPP1
2.78337e-12	0.478434	0.35	0.121	5.82268e-07	EPI	chr19:56495306-56496913	UBE2S
3.05433e-12	0.479134	0.315	0.111	6.3895e-07	EPI	chr12:122458989-122460715	EFHD1
3.15142e-12	0.521877	0.305	0.109	6.59261e-07	EPI	chr12:65060427-65061688	HOXD1
3.46762e-12	0.489142	0.285	0.117	7.2541e-07	EPI	chr3:157710396-157712165	POT1
3.47368e-12	0.572348	0.24	0.064	7.26677e-07	EPI	chr16:55706970-55708178	CD300LG
3.62003e-12	0.525099	0.31	0.102	7.57292e-07	EPI	chr19:54141445-54142961	ZNF415
3.74438e-12	0.439196	0.335	0.125	7.83306e-07	EPI	chr1:193037356-193038646	DLGAP3
3.82693e-12	0.267887	0.635	0.418	8.00575e-07	EPI	chr16:4956477-4960852	ARRB2
4.01147e-12	0.694282	0.215	0.05	8.3918e-07	EPI	chr19:42428019-42428827	POU2F2
4.43565e-12	0.55171	0.27	0.076	9.27916e-07	EPI	chr9:133052870-133054458	CALY
4.60659e-12	0.539408	0.24	0.063	9.63676e-07	EPI	chr15:62040475-62041565	BNC2
4.76581e-12	0.620282	0.21	0.04	9.96983e-07	EPI	chr12:97570968-97571862	C2orf80
5.61751e-12	0.402753	0.375	0.15	1.17516e-06	EPI	chr4:340717-342493	TBP
6.89535e-12	0.692683	0.21	0.046	1.44247e-06	EPI	chr5:111869099-111870193	LARP7
7.14667e-12	0.499196	0.28	0.094	1.49505e-06	EPI	chr6:137537764-137539227	GFRA3
7.31205e-12	0.558945	0.265	0.067	1.52964e-06	EPI	chr12:59642942-59643944	SP5
7.59665e-12	0.414959	0.385	0.158	1.58918e-06	EPI	chr7:94760330-94762370	AP4S1
7.80972e-12	0.667059	0.225	0.055	1.63375e-06	EPI	chr11:136402318-136403560	MMP17
1.10659e-11	0.322826	0.51	0.275	2.31494e-06	EPI	chr19:11755643-11757518	RGL3
1.16975e-11	0.60532	0.22	0.046	2.44706e-06	EPI	chr6:58302582-58303309	RAB3C
1.26206e-11	0.457221	0.315	0.121	2.64016e-06	EPI	chr16:57786420-57788196	WNT3
1.28496e-11	0.585257	0.245	0.082	2.68808e-06	EPI	chr19:21088972-21090474	ZNF66
1.33123e-11	0.465258	0.335	0.149	2.78486e-06	EPI	chr10:33698630-33699919	HDHD5
1.40077e-11	0.606274	0.25	0.073	2.93035e-06	EPI	chr19:2965934-2966648	CELF5
1.46468e-11	0.594826	0.235	0.066	3.06405e-06	EPI	chr19:15775256-15776169	EPHX3
1.47173e-11	0.560488	0.265	0.091	3.07879e-06	EPI	chr19:18310272-18311648	KCNN1
1.55994e-11	0.613353	0.21	0.06	3.26332e-06	EPI	chr10:61942420-61943340	TCF15
1.56744e-11	0.38814	0.42	0.186	3.27901e-06	EPI	chr19:14330420-14332011	RFX1
1.57831e-11	0.554636	0.24	0.077	3.30175e-06	EPI	chr19:8073279-8074439	PCP2
1.58065e-11	0.505818	0.25	0.067	3.30664e-06	EPI	chr16:55753283-55754247	CD300LG
1.59396e-11	0.36262	0.39	0.161	3.33449e-06	EPI	chr4:139396424-139397700	NCR3
1.61692e-11	0.261259	0.58	0.355	3.38251e-06	EPI	chr1:95655425-95659201	LAMTOR2
1.78901e-11	0.400213	0.37	0.188	3.74251e-06	EPI	chr17:15876314-15877959	CCDC169
1.7893e-11	0.410595	0.34	0.149	3.74313e-06	EPI	chr14:13280762-13282398	SLC15A3
1.80765e-11	0.478471	0.26	0.082	3.78152e-06	EPI	chr4:140082717-140083737	DDR1
1.81883e-11	0.33046	0.49	0.247	3.8049e-06	EPI	chr19:56197225-56198892	UBE2S
1.82558e-11	0.671757	0.205	0.042	3.81902e-06	EPI	chr14:118963080-118964057	CRTAM
1.9957e-11	0.474797	0.32	0.132	4.1749e-06	EPI	chr4:56279459-56281107	IYD
2.02498e-11	0.521069	0.26	0.09	4.23616e-06	EPI	chr4:100573511-100574729	KHDC3L
2.07881e-11	0.588449	0.23	0.066	4.34877e-06	EPI	chr14:129343-130215	RASSF7
2.21992e-11	0.581781	0.225	0.062	4.64396e-06	EPI	chr16:9131458-9132574	SPDYE4
2.26467e-11	0.58543	0.225	0.067	4.73757e-06	EPI	chr1:40635358-40636237	RGS16
2.38494e-11	0.559135	0.225	0.058	4.98917e-06	EPI	chr12:65125115-65126656	HOXD10
2.48848e-11	0.583744	0.21	0.05	5.20578e-06	EPI	chr3:172085541-172086606	UBN2
2.78893e-11	0.250346	0.65	0.468	5.83431e-06	EPI	chr19:49462028-49464539	CA11
2.80527e-11	0.601771	0.225	0.066	5.86848e-06	EPI	chr2:105113503-105114476	TRAIP
2.83937e-11	0.423286	0.375	0.174	5.93982e-06	EPI	chr4:74194164-74196565	COQ3
2.88771e-11	0.513258	0.255	0.075	6.04095e-06	EPI	chr6:25075458-25076112	CDH10
3.16064e-11	0.565709	0.235	0.072	6.61191e-06	EPI	chr12:61026708-61027741	DLX1
3.20578e-11	0.391678	0.37	0.153	6.70632e-06	EPI	chr7:141910259-141911616	ZDHHC22
3.25672e-11	0.496335	0.25	0.068	6.81289e-06	EPI	chr17:5876376-5877512	SHISA2
3.32647e-11	0.448281	0.315	0.145	6.9588e-06	EPI	chr12:122202070-122204412	EFHD1
3.67898e-11	0.399369	0.34	0.157	7.69624e-06	EPI	chr3:124100917-124102419	DBF4
3.71915e-11	0.45218	0.315	0.123	7.78028e-06	EPI	chr7:87201482-87203123	ZFHX2
3.90901e-11	0.49222	0.28	0.09	8.17745e-06	EPI	chr1:200610500-200611711	CD164L2
4.15059e-11	0.525379	0.25	0.089	8.68282e-06	EPI	chr3:184088571-184090060	CRYGN
4.23256e-11	0.443453	0.355	0.152	8.85431e-06	EPI	chr3:93483188-93485823	HOXA1
4.23564e-11	0.372713	0.375	0.154	8.86074e-06	EPI	chr1:183638007-183640064	DPH2
4.57393e-11	0.584076	0.215	0.063	9.56843e-06	EPI	chr16:1534463-1535295	RILP
4.58003e-11	0.379164	0.35	0.153	9.5812e-06	EPI	chr3:45267182-45268477	SRRT
5.2566e-11	0.376743	0.41	0.186	1.09965e-05	EPI	chr19:15761794-15763069	EPHX3
5.46847e-11	0.411459	0.39	0.188	1.14398e-05	EPI	chr7:87826619-87828133	IPO4
5.56175e-11	0.459679	0.335	0.131	1.16349e-05	EPI	chr19:18029689-18031336	NXNL1
5.83299e-11	0.573605	0.215	0.069	1.22023e-05	EPI	chr19:8071991-8073078	FBN3
6.26398e-11	0.51206	0.265	0.099	1.31039e-05	EPI	chr10:33317664-33318594	CECR2
6.52632e-11	0.402451	0.3	0.102	1.36527e-05	EPI	chr10:22005119-22007096	AP1B1
6.5833e-11	0.348416	0.385	0.194	1.37719e-05	EPI	chr14:16163317-16165819	UBE2L6
6.66223e-11	0.577911	0.28	0.111	1.39371e-05	EPI	chr19:41135157-41135785	SNRPA
6.71588e-11	0.306222	0.53	0.285	1.40493e-05	EPI	chr19:19595552-19597349	HAPLN4
6.814e-11	0.353408	0.415	0.19	1.42545e-05	EPI	chr19:38625872-38627932	YIF1B
7.26002e-11	0.584111	0.205	0.051	1.51876e-05	EPI	chr1:181950372-181951068	MUTYH
7.95378e-11	0.57495	0.255	0.094	1.66389e-05	EPI	chr2:144478831-144480019	HDAC11
8.08675e-11	0.352198	0.435	0.226	1.69171e-05	EPI	chr16:33386039-33387480	CBX1
8.24554e-11	0.419432	0.3	0.108	1.72493e-05	EPI	chr15:43435555-43436639	HINT2
8.69836e-11	0.464944	0.295	0.113	1.81965e-05	EPI	chr13:85776302-85777586	DNMT3A
8.88458e-11	0.605438	0.21	0.063	1.85861e-05	EPI	chr6:466433-467494	BRD9
9.529e-11	0.502363	0.255	0.073	1.99342e-05	EPI	chrX:140468109-140469028	SLITRK4
9.58173e-11	0.318923	0.47	0.294	2.00445e-05	EPI	chr15:87241022-87243104	GCNT1
9.9419e-11	0.392915	0.3	0.096	2.07979e-05	EPI	chr20:37629208-37630791	HEATR3
1.00375e-10	0.513283	0.305	0.123	2.09978e-05	EPI	chr1:95000816-95002535	SH2D2A
1.01613e-10	0.424787	0.35	0.156	2.1257e-05	EPI	chr12:65154212-65155955	MTX2
1.0467e-10	0.65098	0.205	0.044	2.18965e-05	EPI	chr14:118970812-118971779	CRTAM
1.05473e-10	0.579715	0.215	0.057	2.20643e-05	EPI	chr18:69869684-69870588	MTCL1
1.20407e-10	0.43551	0.255	0.086	2.51885e-05	EPI	chr11:116874060-116874970	OAS2
1.31081e-10	0.603298	0.24	0.08	2.74214e-05	EPI	chr2:86351398-86352767	SOX2
1.34012e-10	0.608136	0.245	0.078	2.80347e-05	EPI	chr14:4976960-4978490	FGF19
1.36296e-10	0.346055	0.37	0.188	2.85125e-05	EPI	chr19:42954693-42956767	PAFAH1B3
1.45515e-10	0.391726	0.39	0.201	3.0441e-05	EPI	chr8:145987589-145988974	TMEM249
1.45547e-10	0.428495	0.27	0.099	3.04477e-05	EPI	chr2:86320207-86321668	SOX2
1.46136e-10	0.439868	0.36	0.161	3.0571e-05	EPI	chr19:38911814-38912561	YIF1B
1.5875e-10	0.52697	0.225	0.064	3.32097e-05	EPI	chr19:49578711-49579283	CA11
1.58894e-10	0.623559	0.235	0.077	3.32399e-05	EPI	chr14:136439-137808	RASSF7
1.6073e-10	0.359449	0.38	0.175	3.36239e-05	EPI	chr19:13112964-13114490	DHPS
1.77384e-10	0.488232	0.225	0.077	3.71078e-05	EPI	chr5:4465195-4466150	ABLIM2
1.92213e-10	0.565758	0.21	0.053	4.02101e-05	EPI	chr19:14611851-14613166	ADGRL1
1.95787e-10	0.34519	0.415	0.19	4.09576e-05	EPI	chr1:216431663-216433860	FBXO2
2.1618e-10	0.378283	0.39	0.199	4.52237e-05	EPI	chr2:5017032-5018891	FGF12
2.20362e-10	0.453868	0.255	0.102	4.60987e-05	EPI	chr5:49460649-49461340	WDFY3
2.24088e-10	0.71366	0.205	0.062	4.68782e-05	EPI	chr5:186112538-186113248	MTNR1A
2.37791e-10	0.349963	0.405	0.194	4.97447e-05	EPI	chr16:34383541-34385598	UBE2Z
2.40111e-10	0.354737	0.37	0.167	5.023e-05	EPI	chr9:62343037-62344590	CFAP70
2.79022e-10	0.432806	0.295	0.123	5.837e-05	EPI	chr20:66049275-66051062	CLEC3A
2.85469e-10	0.497132	0.25	0.089	5.97187e-05	EPI	chr1:38978500-38979500	MR1
3.12639e-10	0.432819	0.29	0.126	6.54026e-05	EPI	chr1:94855509-94856506	CRABP2
3.18869e-10	0.413818	0.3	0.117	6.67058e-05	EPI	chr10:28071170-28072786	GNAZ
3.2721e-10	0.436454	0.305	0.131	6.84506e-05	EPI	chr1:198771805-198772658	PTPRU
3.41202e-10	0.263639	0.555	0.356	7.13777e-05	EPI	chr19:13098787-13100236	DHPS
4.06446e-10	0.510644	0.245	0.084	8.50264e-05	EPI	chr4:155768953-155769845	JARID2
4.58816e-10	0.254271	0.61	0.388	9.5982e-05	EPI	chr11:56440796-56443667	SLC26A10
4.89713e-10	0.386346	0.36	0.167	0.000102446	EPI	chr8:9709430-9710713	PINX1
5.29215e-10	0.256816	0.57	0.364	0.000110709	EPI	chr1:96672660-96676129	PMVK
5.54377e-10	0.581353	0.245	0.082	0.000115973	EPI	chr1:222143687-222144915	RPL22
5.74269e-10	0.279992	0.58	0.342	0.000120134	EPI	chr1:95002585-95005004	NES
5.90106e-10	0.380061	0.355	0.183	0.000123447	EPI	chr20:3294888-3296590	BICDL2
6.08562e-10	0.496869	0.285	0.104	0.000127308	EPI	chr9:100812160-100813195	FGF8
6.21164e-10	0.370411	0.38	0.192	0.000129944	EPI	chr19:11818040-11819391	RGL3
7.02111e-10	0.542543	0.23	0.068	0.000146878	EPI	chr12:65069533-65070849	HOXD1
7.19254e-10	0.268915	0.515	0.305	0.000150464	EPI	chr15:1114613-1117500	NPDC1
7.28441e-10	0.389442	0.325	0.136	0.000152386	EPI	chr11:56455869-56457109	B4GALNT1
7.51576e-10	0.325744	0.44	0.244	0.000157226	EPI	chr1:195525904-195527355	MARCKSL1
7.99064e-10	0.337396	0.43	0.248	0.00016716	EPI	chrX:116402431-116405722	UPF3B
8.14484e-10	0.359511	0.355	0.168	0.000170386	EPI	chr20:56769304-56770407	CDH1
9.02506e-10	0.382615	0.325	0.127	0.0001888	EPI	chr16:50196474-50198022	PCGF2
9.05227e-10	0.573159	0.205	0.06	0.000189369	EPI	chr1:63205500-63206638	PIK3C2B
9.07229e-10	0.358507	0.385	0.206	0.000189788	EPI	chr19:41117818-41119150	SPTBN4
9.28389e-10	0.459949	0.245	0.087	0.000194214	EPI	chr4:72131668-72133029	GRIK2
9.73797e-10	0.511881	0.24	0.087	0.000203713	EPI	chr20:55331920-55332856	EXOC3L1
9.97005e-10	0.42073	0.265	0.091	0.000208569	EPI	chr14:12675466-12676940	PPP1R32
1.00665e-09	0.506709	0.22	0.075	0.000210586	EPI	chr1:95015924-95016810	SH2D2A
1.07119e-09	0.484766	0.225	0.077	0.000224087	EPI	chr19:13093048-13094155	DHPS
1.09648e-09	0.284647	0.475	0.249	0.000229379	EPI	chr8:25292588-25295587	NEFL
1.15687e-09	0.533802	0.215	0.067	0.000242012	EPI	chr5:12630301-12631227	BOD1L1
1.1794e-09	0.38463	0.315	0.135	0.000246724	EPI	chr19:49478992-49480353	RASIP1
1.18802e-09	0.462163	0.275	0.104	0.000248527	EPI	chr13:36556145-36557178	NOTO
1.19576e-09	0.455193	0.255	0.096	0.000250146	EPI	chr4:154375811-154376993	GMPR
1.19714e-09	0.528993	0.22	0.078	0.000250435	EPI	chr19:35464460-35465665	GRAMD1A
1.21296e-09	0.376458	0.31	0.154	0.000253745	EPI	chr16:16962187-16963628	ZSWIM7
1.26287e-09	0.531226	0.24	0.081	0.000264187	EPI	chr16:1962404-1963840	SMYD4
1.27603e-09	0.312741	0.435	0.275	0.00026694	EPI	chr12:121442845-121444733	B3GNT7
1.27834e-09	0.498836	0.225	0.073	0.000267422	EPI	chr6:69560290-69561132	MCCC2
1.31829e-09	0.444238	0.24	0.078	0.000275779	EPI	chr7:139013050-139014080	VRTN
1.38414e-09	0.334931	0.39	0.207	0.000289556	EPI	chr3:172484591-172485646	HIPK2
1.41353e-09	0.398118	0.285	0.116	0.000295703	EPI	chr1:63959597-63960927	CDK18
1.43986e-09	0.387551	0.32	0.157	0.000301211	EPI	chr11:6450603-6452300	CD9
1.44411e-09	0.316762	0.455	0.26	0.0003021	EPI	chr19:17915273-17916727	BST2
1.63039e-09	0.398707	0.305	0.126	0.000341069	EPI	chr13:65224662-65226455	SIX3
1.6941e-09	0.289335	0.475	0.287	0.000354398	EPI	chr9:18178170-18180906	STAM
1.84419e-09	0.303797	0.42	0.198	0.000385796	EPI	chr19:50037169-50038231	TRPM4
1.88852e-09	0.468751	0.28	0.117	0.000395069	EPI	chr7:36109518-36110692	SLTM
1.89204e-09	0.365885	0.29	0.12	0.000395805	EPI	chr11:10971374-10972125	MAGOHB
2.03039e-09	0.582102	0.21	0.064	0.000424747	EPI	chr16:44006319-44007257	MPO
2.06163e-09	0.36906	0.29	0.103	0.000431282	EPI	chr17:77582691-77584019	SOX21
2.25326e-09	0.486376	0.205	0.059	0.00047137	EPI	chr19:14312484-14313824	NANOS3
2.2627e-09	0.450604	0.245	0.089	0.000473345	EPI	chr19:766830-768462	GPX4
2.30298e-09	0.530369	0.225	0.067	0.000481773	EPI	chr19:38628009-38629042	YIF1B
2.30868e-09	0.397543	0.31	0.139	0.000482964	EPI	chr9:99667598-99669666	SEMA4G
2.31973e-09	0.422817	0.275	0.116	0.000485276	EPI	chr1:113980949-113981720	PPM1J
2.39842e-09	0.291265	0.48	0.256	0.000501737	EPI	chr19:39803305-39805569	RPS16
2.42603e-09	0.574651	0.22	0.08	0.000507513	EPI	chr5:175295044-175296501	WDR17
2.71688e-09	0.50455	0.235	0.084	0.000568359	EPI	chr19:20193781-20194796	CDCA8
2.77969e-09	0.386708	0.345	0.163	0.000581497	EPI	chr13:39302419-39304289	ADD2
2.91537e-09	0.462517	0.245	0.087	0.00060988	EPI	chr6:150018592-150019910	MYOZ3
2.93466e-09	0.437646	0.275	0.091	0.000613915	EPI	chrX:134446974-134448652	ZIC3
3.0248e-09	0.543151	0.215	0.068	0.000632773	EPI	chr20:3289858-3290897	MMP25
3.05812e-09	0.461346	0.24	0.093	0.000639743	EPI	chr6:176406418-176407861	RNF44
3.15953e-09	0.463713	0.245	0.08	0.000660958	EPI	chr9:48769670-48770610	SNCG
3.22734e-09	0.39537	0.285	0.112	0.000675143	EPI	chr8:146193653-146195153	TMEM249
3.38571e-09	0.425485	0.275	0.099	0.000708274	EPI	chr6:176395663-176396355	RNF44
3.4521e-09	0.503202	0.22	0.073	0.000722162	EPI	chr7:87999466-88000360	IPO4
3.71269e-09	0.467039	0.21	0.071	0.000776676	EPI	chr11:56762252-56763548	AGAP2
3.72252e-09	0.425889	0.235	0.091	0.000778734	EPI	chr19:46864956-46865936	HIF3A
3.73204e-09	0.308964	0.325	0.118	0.000780724	EPI	chr7:121059934-121061327	OTX2
3.78566e-09	0.321122	0.415	0.204	0.000791941	EPI	chr19:54732035-54732882	PRKCG
4.37856e-09	0.276815	0.49	0.296	0.000915973	EPI	chr19:17869603-17871323	BST2
4.52874e-09	0.298152	0.425	0.243	0.00094739	EPI	chr20:55481802-55482792	HSD11B2
4.54005e-09	0.423046	0.255	0.094	0.000949757	EPI	chr16:50040376-50041743	SRCIN1
4.67251e-09	0.52265	0.215	0.069	0.000977467	EPI	chr4:134952767-134953278	CLPSL1
4.72884e-09	0.350802	0.305	0.117	0.00098925	EPI	chr1:64010456-64012292	CDK18
4.83133e-09	0.447351	0.265	0.103	0.00101069	EPI	chr1:195558188-195559467	RBBP4
5.15522e-09	0.415189	0.28	0.123	0.00107845	EPI	chr9:65230688-65233158	PALD1
5.28264e-09	0.432444	0.24	0.078	0.0011051	EPI	chr1:221915054-221916391	ZBTB48
5.30685e-09	0.487251	0.22	0.075	0.00111017	EPI	chr16:53805880-53807165	KCNH4
5.79968e-09	0.396224	0.3	0.123	0.00121326	EPI	chr7:4760926-4762241	GABRB3
6.41642e-09	0.507846	0.21	0.062	0.00134228	EPI	chr8:145360154-145361329	PYCR3
6.45919e-09	0.512193	0.215	0.081	0.00135123	EPI	chr1:48514494-48515717	BRINP3
6.61392e-09	0.505334	0.23	0.075	0.0013836	EPI	chr1:39075382-39076074	MR1
6.84847e-09	0.490742	0.25	0.109	0.00143267	EPI	chr19:47057578-47058509	IGFL1
7.41555e-09	0.513845	0.205	0.071	0.0015513	EPI	chr5:701063-702066	CPLX1
7.61529e-09	0.41763	0.245	0.084	0.00159308	EPI	chr12:4222062-4222866	CYP27C1
8.00201e-09	0.457929	0.255	0.114	0.00167398	EPI	chr4:141148417-141150064	ZFP57
8.06941e-09	0.447839	0.265	0.121	0.00168808	EPI	chr9:121450585-121452880	ATE1
9.03934e-09	0.482256	0.21	0.064	0.00189098	EPI	chr11:56589692-56590818	AGAP2
9.07758e-09	0.364596	0.35	0.184	0.00189898	EPI	chr5:112078976-112080845	LARP7
9.25914e-09	0.466058	0.23	0.067	0.00193696	EPI	chr3:157713250-157714240	POT1
9.50344e-09	0.319274	0.385	0.219	0.00198807	EPI	chr19:2122285-2125489	SF3A2
9.88907e-09	0.37235	0.345	0.175	0.00206874	EPI	chr5:153994176-153995747	RBM46
1.01584e-08	0.289134	0.435	0.251	0.00212509	EPI	chr16:51351128-51354455	TCAP
1.07724e-08	0.433647	0.215	0.081	0.00225353	EPI	chr20:55831489-55832347	ACD
1.08631e-08	0.418969	0.23	0.072	0.00227252	EPI	chr19:15295460-15296552	SLC1A6
1.10641e-08	0.324696	0.43	0.243	0.00231455	EPI	chr1:95087201-95089341	SH2D2A
1.10787e-08	0.281004	0.42	0.258	0.0023176	EPI	chr16:57708508-57710177	WNT3
1.10837e-08	0.402	0.275	0.104	0.00231865	EPI	chr7:33326806-33328081	TEX9
1.12394e-08	0.276359	0.46	0.296	0.00235123	EPI	chr14:15963408-15967548	SELENOH
1.13595e-08	0.46729	0.23	0.082	0.00237636	EPI	chr4:160328628-160329634	GCNT2
1.19763e-08	0.288989	0.375	0.212	0.00250538	EPI	chr1:184460230-184461086	CDC20
1.2004e-08	0.350939	0.35	0.148	0.00251117	EPI	chr16:55217339-55218743	ETV4
1.47287e-08	0.467109	0.215	0.073	0.00308117	EPI	chr1:192319668-192321067	CLSPN
1.52336e-08	0.30157	0.325	0.152	0.0031868	EPI	chr2:105519843-105521921	SEMA3B
1.55451e-08	0.449368	0.235	0.095	0.00325196	EPI	chr19:51615617-51616587	KLK4
1.58293e-08	0.362529	0.335	0.163	0.0033114	EPI	chr14:130038602-130040672	THYN1
1.63087e-08	0.555134	0.205	0.06	0.0034117	EPI	chr19:51905750-51906812	KLK4
1.63647e-08	0.42985	0.28	0.123	0.00342341	EPI	chr19:836401-838037	GPX4
1.65216e-08	0.407736	0.27	0.094	0.00345623	EPI	chr9:18236637-18237392	HACD1
1.91e-08	0.477429	0.235	0.085	0.00399563	EPI	chrX:149905632-149906630	PNMA3
2.03486e-08	0.486319	0.22	0.068	0.00425683	EPI	chr11:134540656-134541788	PIWIL1
2.03982e-08	0.336117	0.32	0.149	0.0042672	EPI	chr8:22157430-22159168	DOK2
2.06888e-08	0.492778	0.22	0.077	0.004328	EPI	chr7:137618821-137619598	DCAF4
2.09521e-08	0.500417	0.205	0.062	0.00438308	EPI	chr6:137124937-137125490	BRD8
2.0958e-08	0.470462	0.225	0.089	0.0043843	EPI	chr19:49510207-49510846	CA11
2.10713e-08	0.251338	0.525	0.335	0.00440801	EPI	chr6:138820245-138823059	DNAJC18
2.14356e-08	0.335552	0.305	0.148	0.00448422	EPI	chr10:37861224-37863538	SYNDIG1
2.18563e-08	0.443261	0.23	0.09	0.00457223	EPI	chr16:75743435-75745180	TMEM235
2.21868e-08	0.278575	0.405	0.242	0.00464137	EPI	chr7:124944690-124947069	MNAT1
2.37521e-08	0.407366	0.285	0.13	0.00496883	EPI	chr19:55895088-55896957	EPS8L1
2.54385e-08	0.435252	0.245	0.098	0.00532161	EPI	chr10:44221186-44222636	OVOL2
2.55276e-08	0.494362	0.25	0.112	0.00534024	EPI	chr19:36218123-36218983	HAUS5
2.58815e-08	0.319938	0.385	0.208	0.00541429	EPI	chr16:50779254-50780933	RPL19
2.75381e-08	0.325896	0.305	0.148	0.00576084	EPI	chr3:10085042-10087741	CLDN14
2.76642e-08	0.279102	0.44	0.237	0.00578721	EPI	chr5:12626765-12628555	BOD1L1
2.84456e-08	0.435796	0.25	0.091	0.00595068	EPI	chr11:127127472-127128463	DENR
2.94195e-08	0.34331	0.33	0.174	0.00615442	EPI	chr4:160478722-160480614	GCNT2
2.96373e-08	0.35927	0.22	0.072	0.00619998	EPI	chr11:99492507-99493578	USP44
2.97159e-08	0.364983	0.335	0.171	0.00621641	EPI	chr11:63813661-63815332	TBC1D30
3.03526e-08	0.282061	0.425	0.238	0.00634961	EPI	chr19:58620833-58622216	ZNF544
3.15737e-08	0.378955	0.315	0.138	0.00660506	EPI	chr3:155699003-155700279	CADPS2
3.20481e-08	0.463137	0.23	0.091	0.00670431	EPI	chr3:155081997-155083311	AASS
3.21515e-08	0.492042	0.225	0.103	0.00672594	EPI	chr15:44506001-44507095	DNAI1
3.24753e-08	0.360662	0.35	0.201	0.00679368	EPI	chr7:63311183-63312498	RPS17
3.27566e-08	0.481047	0.255	0.111	0.00685251	EPI	chr19:10337613-10339355	OLFM2
3.35557e-08	0.328916	0.385	0.217	0.00701968	EPI	chr3:121767815-121769072	CLDN12
3.64598e-08	0.493817	0.21	0.081	0.00762721	EPI	chr16:50730299-50730863	PLXDC1
4.05238e-08	0.400716	0.305	0.144	0.00847738	EPI	chr19:7820095-7821286	PCP2
4.24884e-08	0.439985	0.255	0.129	0.00888837	EPI	chr11:46760547-46762130	VDR
4.53097e-08	0.382316	0.235	0.086	0.00947856	EPI	chr10:24866823-24867901	ASPHD2
4.61418e-08	0.277327	0.405	0.22	0.00965263	EPI	chr12:59763304-59765845	SP5
4.61709e-08	0.433653	0.23	0.1	0.00965871	EPI	chr3:10090006-10091210	CLDN14
4.79074e-08	0.309277	0.345	0.171	0.010022	EPI	chr14:462585-465320	RASSF7
4.82828e-08	0.358688	0.32	0.156	0.0101005	EPI	chr19:58231795-58233003	ZNF772
4.8559e-08	0.294415	0.42	0.256	0.0101583	EPI	chr10:63183218-63184569	HCK
5.67413e-08	0.415654	0.205	0.067	0.01187	EPI	chr1:195334463-195335177	RBBP4
5.77611e-08	0.484842	0.23	0.094	0.0120833	EPI	chr1:90093982-90095011	FCGR2B
5.92803e-08	0.384045	0.21	0.063	0.0124011	EPI	chr19:8449576-8450361	TGFBR3L
5.95758e-08	0.341873	0.31	0.138	0.012463	EPI	chr1:208073682-208074587	PLA2G2C
6.04057e-08	0.350043	0.255	0.094	0.0126366	EPI	chr8:146162016-146163418	TONSL
6.18439e-08	0.406744	0.23	0.085	0.0129374	EPI	chr8:54916693-54917790	ATP6V1H
6.25445e-08	0.349239	0.305	0.154	0.013084	EPI	chr10:7921673-7923586	BIK
6.31364e-08	0.294829	0.37	0.204	0.0132078	EPI	chr19:38733521-38735211	YIF1B
6.68243e-08	0.277628	0.42	0.233	0.0139793	EPI	chr8:42253589-42255947	SFRP1
6.73095e-08	0.452114	0.235	0.093	0.0140808	EPI	chr6:64443297-64444450	SREK1IP1
6.74865e-08	0.32431	0.32	0.138	0.0141178	EPI	chr13:84038758-84040761	DPYSL5
6.78395e-08	0.256446	0.39	0.256	0.0141917	EPI	chr10:75191858-75193767	MYBL2
6.92025e-08	0.457614	0.205	0.075	0.0144768	EPI	chr5:164270847-164271561	APELA
7.19953e-08	0.31876	0.3	0.141	0.0150611	EPI	chrX:72173167-72174886	NEXMIF
7.26034e-08	0.374858	0.255	0.098	0.0151883	EPI	chr1:23410603-23412445	LRRC52
7.60608e-08	0.363379	0.29	0.156	0.0159115	EPI	chr20:3234008-3235728	BICDL2
7.87745e-08	0.471138	0.225	0.085	0.0164792	EPI	chr7:29300011-29300756	GNB5
8.07515e-08	0.368026	0.285	0.118	0.0168928	EPI	chr1:211742556-211743647	CROCC
8.32301e-08	0.306894	0.34	0.156	0.0174113	EPI	chr4:138726840-138728651	RNF5
8.41424e-08	0.347441	0.39	0.193	0.0176022	EPI	chr2:19785436-19787815	EOMES
9.39247e-08	0.424118	0.285	0.123	0.0196486	EPI	chr11:48396157-48397389	PRPF40B
9.6694e-08	0.338576	0.315	0.153	0.0202279	EPI	chr9:41680778-41682231	RASGEF1A
1.05603e-07	0.318959	0.275	0.144	0.0220916	EPI	chr9:101466479-101467495	FBXL15
1.0603e-07	0.380784	0.22	0.077	0.0221809	EPI	chr3:98651792-98652588	CDCA7L
1.08931e-07	0.416761	0.225	0.096	0.0227879	EPI	chr19:8685828-8686819	PRR36
1.10173e-07	0.378342	0.245	0.111	0.0230477	EPI	chr19:14858993-14859773	NDUFB7
1.1363e-07	0.352249	0.305	0.152	0.0237709	EPI	chr17:37133922-37135882	PCDH17
1.18743e-07	0.389214	0.235	0.094	0.0248405	EPI	chr19:49671215-49672186	CA11
1.20554e-07	0.383857	0.29	0.148	0.0252193	EPI	chr4:84857336-84858600	PNRC1
1.28379e-07	0.390345	0.255	0.125	0.0268562	EPI	chr7:170789392-170790375	MTA1
1.31521e-07	0.363462	0.245	0.112	0.0275135	EPI	chr9:60486500-60487323	COMTD1
1.33475e-07	0.400465	0.24	0.117	0.0279224	EPI	chr14:6706023-6707635	CDK2AP2
1.3743e-07	0.302342	0.365	0.201	0.0287497	EPI	chr12:121232919-121234263	B3GNT7
1.37512e-07	0.348553	0.275	0.145	0.0287668	EPI	chr11:63701597-63702965	RASSF3
1.40523e-07	0.32539	0.3	0.132	0.0293967	EPI	chr17:30380521-30381663	FAM124A
1.46767e-07	0.388056	0.235	0.105	0.030703	EPI	chr1:95284509-95286169	GPATCH4
1.48922e-07	0.384278	0.22	0.081	0.0311537	EPI	chr1:200623971-200625258	CD164L2
1.51781e-07	0.346885	0.255	0.107	0.0317519	EPI	chr8:54691719-54693642	ATP6V1H
1.54071e-07	0.466903	0.22	0.09	0.0322309	EPI	chrX:147308855-147310539	MAMLD1
1.55021e-07	0.313764	0.34	0.186	0.0324297	EPI	chr11:8058859-8059909	GDF3
1.60913e-07	0.325367	0.23	0.087	0.0336622	EPI	chr16:51211603-51213206	PNMT
1.70586e-07	0.266301	0.445	0.301	0.0356858	EPI	chr8:76564421-76566396	HNF4G
1.71333e-07	0.363654	0.285	0.126	0.035842	EPI	chr19:18708606-18710029	ISYNA1
1.76314e-07	0.380891	0.315	0.175	0.0368839	EPI	chr19:50232504-50233127	SLC17A7
1.7725e-07	0.352888	0.285	0.145	0.0370798	EPI	chr3:33203521-33205569	RBM11
1.85201e-07	0.384772	0.25	0.105	0.0387431	EPI	chr15:41970198-41971785	ZCCHC7
1.86599e-07	0.353143	0.205	0.08	0.0390356	EPI	chr19:52655654-52656602	ZNF614
1.93661e-07	0.283633	0.33	0.171	0.040513	EPI	chr3:42013933-42016560	ZNF853
1.94818e-07	0.465052	0.22	0.082	0.040755	EPI	chr16:7499980-7501067	SHBG
1.97947e-07	0.27737	0.36	0.189	0.0414094	EPI	chr2:113938609-113939735	FAM107A
1.98394e-07	0.32456	0.35	0.203	0.041503	EPI	chr19:35465709-35467314	GRAMD1A
2.03094e-07	0.268462	0.36	0.18	0.0424863	EPI	chr16:77381839-77383929	TBC1D16
2.0465e-07	0.330309	0.32	0.176	0.0428118	EPI	chr19:49954252-49955522	TRPM4
2.13128e-07	0.314091	0.245	0.105	0.0445853	EPI	chr6:138902646-138903519	CXXC5
2.67483e-07	0.308058	0.35	0.185	0.0559562	EPI	chr1:206824437-206825343	USP48
2.71657e-07	0.397974	0.21	0.075	0.0568292	EPI	chr17:82562365-82563795	ZIC2
2.80027e-07	0.428327	0.215	0.076	0.0585802	EPI	chr16:69183032-69183850	SOX9
2.96865e-07	0.276584	0.35	0.154	0.0621027	EPI	chr6:123643881-123644822	ZNF608
3.06531e-07	0.403559	0.23	0.094	0.0641247	EPI	chr1:190049424-190050081	DNALI1
3.15731e-07	0.423659	0.205	0.073	0.0660493	EPI	chr13:83594186-83595624	AGBL5
3.19817e-07	0.274293	0.34	0.199	0.0669042	EPI	chr2:38967041-38968992	SLC35G2
3.30753e-07	0.340757	0.34	0.195	0.0691919	EPI	chr19:11752779-11754146	TMEM205
3.36131e-07	0.341085	0.235	0.099	0.0703168	EPI	chr1:174861968-174862909	ZYG11A
3.52068e-07	0.404568	0.205	0.091	0.0736508	EPI	chr16:33224633-33225903	CBX1
3.65253e-07	0.412315	0.21	0.091	0.0764091	EPI	chr6:177321747-177322434	PRR7
4.33168e-07	0.30686	0.3	0.168	0.0906166	EPI	chr16:52012228-52014045	CDC6
4.34025e-07	0.323854	0.325	0.174	0.0907958	EPI	chr19:12861262-12862560	DHPS
4.45198e-07	0.483779	0.225	0.103	0.0931331	EPI	chr7:138929455-138930923	VRTN
4.45338e-07	0.450708	0.21	0.077	0.0931626	EPI	chr1:192994037-192995114	DLGAP3
4.47747e-07	0.284022	0.33	0.163	0.0936665	EPI	chr13:36557559-36559109	NOTO
4.97878e-07	0.324116	0.25	0.102	0.104154	EPI	chr1:61088886-61090524	SYT2
4.97906e-07	0.439	0.215	0.094	0.10416	EPI	chr7:4759478-4760290	GABRB3
5.06188e-07	0.27266	0.425	0.297	0.105892	EPI	chr4:135469199-135470472	TULP1
5.074e-07	0.256426	0.345	0.185	0.106146	EPI	chr19:49341032-49342861	CA11
5.29992e-07	0.302273	0.25	0.121	0.110872	EPI	chr10:9888543-9889874	TEF
5.42204e-07	0.38887	0.24	0.096	0.113426	EPI	chr11:8430770-8431804	NANOG
5.48821e-07	0.394892	0.215	0.093	0.114811	EPI	chr1:217373868-217375302	CASZ1
5.65896e-07	0.321677	0.285	0.152	0.118383	EPI	chr20:753728-755494	METTL26
5.72551e-07	0.447663	0.21	0.095	0.119775	EPI	chr2:192360266-192361399	ROBO2
5.84234e-07	0.336103	0.255	0.122	0.122219	EPI	chr6:149516126-149518177	CDX1
6.17504e-07	0.303948	0.335	0.184	0.129179	EPI	chr19:19337274-19338341	KLHL26
6.32959e-07	0.308678	0.275	0.143	0.132412	EPI	chr16:18020331-18022066	PEMT
6.73966e-07	0.254291	0.41	0.237	0.14099	EPI	chr8:25384426-25386448	NEFL
7.11587e-07	0.316628	0.275	0.114	0.14886	EPI	chr8:55490610-55492497	SOX17
7.63927e-07	0.304137	0.355	0.197	0.15981	EPI	chr13:83394639-83396317	TRIM54
8.01119e-07	0.41449	0.215	0.099	0.16759	EPI	chr19:51457905-51458619	C19orf81
8.04269e-07	0.359286	0.215	0.096	0.168249	EPI	chr7:141865031-141865862	GSTZ1
8.45022e-07	0.36563	0.255	0.123	0.176774	EPI	chr11:56733552-56735244	DTX3
9.05817e-07	0.340557	0.255	0.107	0.189492	EPI	chr12:63714649-63715467	CHRNA1
1.03245e-06	0.307275	0.24	0.105	0.215984	EPI	chr13:80239921-80241306	LCLAT1
1.03867e-06	0.252616	0.445	0.289	0.217284	EPI	chr20:129149-131678	AXIN1
1.04483e-06	0.300259	0.315	0.172	0.218573	EPI	chr10:64133215-64135390	DNMT3B
1.0587e-06	0.348046	0.25	0.122	0.221475	EPI	chr19:13057745-13059094	DHPS
1.06875e-06	0.269018	0.34	0.186	0.223576	EPI	chr1:195062053-195063412	HPCA
1.18261e-06	0.394567	0.23	0.099	0.247396	EPI	chr4:100469038-100470310	KHDC3L
1.20534e-06	0.427859	0.22	0.091	0.252152	EPI	chr4:29600519-29601488	HEY2
1.22529e-06	0.344175	0.22	0.089	0.256324	EPI	chr9:130751917-130752972	TCERG1L
1.22954e-06	0.2656	0.415	0.288	0.257214	EPI	chr11:7271762-7275008	CDCA3
1.24186e-06	0.355215	0.235	0.111	0.259792	EPI	chr1:96561399-96562339	EFNA4
1.2457e-06	0.359075	0.235	0.1	0.260595	EPI	chr19:48303776-48304548	KPTN
1.25015e-06	0.388877	0.22	0.098	0.261525	EPI	chr12:65143619-65145178	MTX2
1.3466e-06	0.301866	0.265	0.129	0.281702	EPI	chr13:63031390-63032607	EPCAM
1.41549e-06	0.292208	0.28	0.141	0.296114	EPI	chr1:96732410-96734032	PMVK
1.46717e-06	0.287416	0.3	0.156	0.306925	EPI	chr1:63952874-63954026	CDK18
1.48384e-06	0.323672	0.23	0.09	0.310413	EPI	chr3:45487839-45488784	COL26A1
1.49978e-06	0.307913	0.265	0.125	0.313746	EPI	chr13:83596056-83597724	AGBL5
1.54809e-06	0.349923	0.21	0.089	0.323852	EPI	chr16:55970639-55971736	SLC25A39
1.56032e-06	0.282282	0.315	0.172	0.326412	EPI	chr19:10171214-10172231	EIF3G
1.57252e-06	0.366319	0.215	0.077	0.328964	EPI	chr11:50974845-50976268	KRT83
1.62757e-06	0.348663	0.26	0.139	0.340479	EPI	chr15:87252888-87253676	GCNT1
1.68581e-06	0.265475	0.375	0.256	0.352662	EPI	chr1:222138653-222140741	GPR153
1.70796e-06	0.360014	0.235	0.113	0.357296	EPI	chr19:8401017-8402356	CTXN1
1.71856e-06	0.376189	0.235	0.113	0.359514	EPI	chr17:82587180-82588958	ZIC5
1.73279e-06	0.361296	0.23	0.091	0.36249	EPI	chr15:11313043-11314195	WDR38
1.80407e-06	0.415433	0.21	0.105	0.377403	EPI	chr3:89725821-89726616	CRHR2
1.85751e-06	0.2933	0.335	0.203	0.388581	EPI	chr5:140990988-140992442	IL15
1.90135e-06	0.343522	0.275	0.152	0.397753	EPI	chr3:183856705-183858410	NOS3
2.04461e-06	0.323679	0.31	0.17	0.427722	EPI	chr16:71910582-71911334	USH1G
2.1968e-06	0.321147	0.23	0.107	0.459559	EPI	chr16:24603481-24604469	UNC119
2.21799e-06	0.308734	0.3	0.168	0.463992	EPI	chr1:165070224-165072468	L1TD1
2.72556e-06	0.283722	0.315	0.185	0.570173	EPI	chr19:14959055-14959970	NDUFB7
2.75597e-06	0.280687	0.3	0.144	0.576535	EPI	chr16:52137509-52138942	CDC6
2.77442e-06	0.278262	0.385	0.249	0.580395	EPI	chr10:355128-356828	SHANK3
2.84151e-06	0.275002	0.34	0.208	0.594429	EPI	chr16:60834959-60836124	LIMD2
2.86349e-06	0.345867	0.225	0.117	0.599028	EPI	chr7:56963840-56965429	CHRNA5
2.88277e-06	0.326844	0.275	0.153	0.603062	EPI	chr12:131600443-131601518	D2HGDH
2.93761e-06	0.325481	0.235	0.111	0.614533	EPI	chr10:40891263-40892676	XRN2
3.05723e-06	0.340843	0.235	0.109	0.639557	EPI	chr11:56723126-56724689	ATP23
3.06671e-06	0.342783	0.215	0.109	0.64154	EPI	chr4:140231767-140232519	DHX16
3.12202e-06	0.283617	0.305	0.157	0.653111	EPI	chr1:96723447-96725203	SLC50A1
3.14617e-06	0.287964	0.295	0.148	0.658164	EPI	chr20:56049465-56050578	EDC4
3.18753e-06	0.316422	0.235	0.107	0.666816	EPI	chr16:54429448-54431000	EZH1
3.22065e-06	0.26558	0.285	0.15	0.673744	EPI	chr19:38749870-38751300	YIF1B
3.79628e-06	0.375485	0.205	0.093	0.794163	EPI	chr7:170340398-170341636	SIVA1
3.91942e-06	0.375702	0.21	0.086	0.819924	EPI	chrX:70812125-70813088	CDX4
4.19678e-06	0.366353	0.26	0.134	0.877946	EPI	chr1:227384312-227385491	AGRN
4.20203e-06	0.373095	0.225	0.107	0.879043	EPI	chr19:46832736-46833470	IGFL1
4.40559e-06	0.324067	0.265	0.129	0.921628	EPI	chr19:49672253-49673585	CA11
4.76056e-06	0.395811	0.24	0.144	0.995886	EPI	chr9:96147666-96148742	FRAT2
5.11983e-06	0.252366	0.28	0.138	1	EPI	chr10:33520748-33522104	HDHD5
5.17797e-06	0.320213	0.31	0.183	1	EPI	chrX:47689505-47690890	PIM2
5.28706e-06	0.286348	0.345	0.224	1	EPI	chr16:77831205-77833123	RNF213
5.66705e-06	0.321102	0.26	0.123	1	EPI	chr16:33908198-33909803	HOXB6
5.79978e-06	0.270018	0.295	0.144	1	EPI	chr19:55996816-55997938	COX6B2
5.86625e-06	0.290319	0.275	0.141	1	EPI	chr19:49594139-49595833	CA11
6.13173e-06	0.326782	0.255	0.12	1	EPI	chr11:116813465-116814329	DTX1
6.47255e-06	0.326216	0.24	0.107	1	EPI	chr15:11653962-11655000	ADGRD2
6.6877e-06	0.357092	0.225	0.121	1	EPI	chr15:5620751-5622258	GTF3C5
7.03197e-06	0.307324	0.26	0.131	1	EPI	chr19:8569888-8571486	PRR36
7.20046e-06	0.268675	0.245	0.112	1	EPI	chr16:4792877-4793881	CHRNE
7.24301e-06	0.29852	0.235	0.108	1	EPI	chr1:32790556-32792188	MRPS14
7.28269e-06	0.252423	0.33	0.194	1	EPI	chr11:56617261-56618645	AGAP2
7.48555e-06	0.392262	0.225	0.116	1	EPI	chr19:58651983-58653197	ZNF544
7.56132e-06	0.299753	0.235	0.123	1	EPI	chr16:33192603-33194212	CBX1
8.09315e-06	0.276279	0.415	0.292	1	EPI	chr19:6917340-6919050	SH2D3A
8.87049e-06	0.33877	0.235	0.112	1	EPI	chr2:101583491-101584591	TDGF1
9.12167e-06	0.373844	0.22	0.102	1	EPI	chr9:98401979-98403654	CNNM1
9.48132e-06	0.277359	0.325	0.202	1	EPI	chr20:146932-148688	LUC7L
9.59819e-06	0.350471	0.21	0.096	1	EPI	chr19:45509822-45510481	BCAM
9.61016e-06	0.288139	0.24	0.125	1	EPI	chr19:40701072-40701822	CNTD2
1.00849e-05	0.326038	0.205	0.086	1	EPI	chr2:107804068-107804923	STAB1
1.00863e-05	0.250306	0.315	0.19	1	EPI	chr16:79102767-79104096	SLC25A10
1.11494e-05	0.30222	0.26	0.14	1	EPI	chr9:100809346-100810383	FGF8
1.1155e-05	0.314798	0.25	0.126	1	EPI	chr19:54110389-54111312	ZNF415
1.11593e-05	0.320668	0.215	0.102	1	EPI	chr7:87257928-87258578	ZFHX2
1.20155e-05	0.264126	0.315	0.194	1	EPI	chr8:145993768-145995121	FOXH1
1.20366e-05	0.315229	0.22	0.113	1	EPI	chr19:49495084-49496141	CA11
1.25666e-05	0.276949	0.26	0.14	1	EPI	chr3:44924054-44925171	TFR2
1.27233e-05	0.312567	0.23	0.129	1	EPI	chr1:175536846-175537689	BTF3L4
1.33243e-05	0.292133	0.245	0.125	1	EPI	chr18:17758190-17759619	PHLPP1
1.4065e-05	0.257349	0.29	0.144	1	EPI	chr3:183936047-183937439	CRYGN
1.41156e-05	0.286141	0.265	0.148	1	EPI	chr10:77691647-77692689	TNNC2
1.56995e-05	0.263291	0.34	0.212	1	EPI	chr19:19248626-19250210	TMEM59L
1.63179e-05	0.259117	0.365	0.269	1	EPI	chr1:68381924-68383287	G0S2
1.65438e-05	0.333785	0.215	0.107	1	EPI	chr19:20089684-20090527	CDCA8
1.71197e-05	0.268284	0.26	0.156	1	EPI	chr14:59821749-59823702	RIC3
1.82147e-05	0.272736	0.235	0.12	1	EPI	chr14:533286-534691	RASSF7
1.89958e-05	0.267065	0.35	0.229	1	EPI	chr20:56880637-56882904	CDH1
1.9075e-05	0.357995	0.215	0.108	1	EPI	chr7:170282339-170283375	SIVA1
1.98674e-05	0.27188	0.275	0.152	1	EPI	chr7:87799566-87800822	EMC9
1.99858e-05	0.262884	0.22	0.089	1	EPI	chr3:87584263-87585311	RP9
2.12559e-05	0.27381	0.23	0.113	1	EPI	chr10:96304800-96306481	SAMD10
2.17004e-05	0.292003	0.26	0.139	1	EPI	chr12:108581530-108582632	PRKAG3
2.21908e-05	0.255022	0.275	0.168	1	EPI	chr6:136564359-136565923	KLHL3
2.30387e-05	0.292237	0.215	0.111	1	EPI	chr11:100705725-100706697	NEDD1
2.39892e-05	0.30709	0.205	0.08	1	EPI	chr19:50347810-50348429	GFY
2.50156e-05	0.329328	0.205	0.096	1	EPI	chr16:51307250-51308543	TCAP
2.53757e-05	0.340985	0.22	0.116	1	EPI	chr20:672054-673360	STUB1
2.56426e-05	0.29519	0.245	0.136	1	EPI	chr14:10554864-10555905	OTUB1
2.86498e-05	0.271182	0.245	0.143	1	EPI	chr3:5019454-5021198	RIPK4
2.96848e-05	0.338226	0.255	0.149	1	EPI	chr4:136624391-136625500	GRM4
3.44354e-05	0.291669	0.215	0.098	1	EPI	chr16:7731237-7732107	SOX15
3.46129e-05	0.26198	0.32	0.229	1	EPI	chr13:36748208-36750083	NOTO
3.70675e-05	0.253542	0.27	0.145	1	EPI	chr10:59764126-59765782	NOP56
3.72647e-05	0.301332	0.27	0.156	1	EPI	chr19:35958672-35960175	GAPDHS
3.73828e-05	0.374362	0.22	0.138	1	EPI	chr1:200857912-200858675	SYTL1
3.77021e-05	0.337907	0.21	0.103	1	EPI	chr10:77690017-77691460	ACOT8
3.77684e-05	0.313489	0.205	0.107	1	EPI	chr13:1705649-1706502	ANKRD39
3.83093e-05	0.31442	0.245	0.134	1	EPI	chr11:56531799-56532919	DTX3
3.83295e-05	0.250436	0.275	0.168	1	EPI	chr19:45099120-45100064	ZNF229
3.88584e-05	0.271401	0.3	0.157	1	EPI	chr6:123484616-123486103	ZNF608
4.09853e-05	0.272001	0.26	0.148	1	EPI	chr19:59190031-59191783	TRIM28
4.12572e-05	0.257246	0.31	0.186	1	EPI	chr19:19651807-19653023	HAPLN4
4.66444e-05	0.279111	0.305	0.176	1	EPI	chr2:141220164-141221875	PRRT3
5.02227e-05	0.273101	0.25	0.136	1	EPI	chr19:18109762-18110492	KCNN1
5.1649e-05	0.269446	0.23	0.116	1	EPI	chr7:42400009-42401193	RBPMS2
5.48076e-05	0.296943	0.265	0.157	1	EPI	chr14:675775-677366	DEAF1
5.64506e-05	0.275268	0.245	0.136	1	EPI	chr8:9989669-9990977	PINX1
6.30756e-05	0.265437	0.265	0.159	1	EPI	chr2:45083372-45085710	U2SURP
6.40994e-05	0.281481	0.225	0.121	1	EPI	chr19:45654246-45655672	CBLC
6.79309e-05	0.272324	0.235	0.136	1	EPI	chr7:73676210-73677101	RGMA
6.93248e-05	0.30571	0.205	0.099	1	EPI	chr16:72846809-72847988	TMEM94
7.63362e-05	0.328662	0.21	0.109	1	EPI	chr4:17756481-17757554	HDAC2
8.28612e-05	0.253608	0.3	0.203	1	EPI	chr6:69260156-69261290	OCLN
9.27017e-05	0.2543	0.235	0.129	1	EPI	chr1:211390814-211391851	CROCC
0.000105269	0.305855	0.265	0.158	1	EPI	chr6:1013652-1014958	SLC6A3
0.000146019	0.277738	0.225	0.126	1	EPI	chr7:2763975-2765214	SNRPN
0.000154354	0.256995	0.25	0.156	1	EPI	chr19:13047449-13048262	DHPS
0.000155246	0.271264	0.225	0.136	1	EPI	chr8:71143210-71144056	PRDM14
0.000155919	0.281935	0.24	0.129	1	EPI	chr1:87317102-87317967	HIST3H2A
0.000157288	0.251968	0.23	0.13	1	EPI	chr20:29864251-29865957	BCKDK
0.00016228	0.25577	0.265	0.154	1	EPI	chr1:64190687-64193107	CDK18
0.000171853	0.253379	0.235	0.127	1	EPI	chr12:106306125-106307122	IGFBP2
0.000187832	0.253076	0.21	0.112	1	EPI	chr19:10368204-10369191	ICAM5
0.00019434	0.257563	0.23	0.144	1	EPI	chr13:85624145-85625988	DNMT3A
0.00021863	0.260445	0.255	0.158	1	EPI	chr11:53291755-53292700	NFE2
0.000225154	0.264618	0.225	0.145	1	EPI	chr3:44542481-44543905	PPP1R35
0.000278649	0.272576	0.225	0.123	1	EPI	chr6:153873287-153874920	HAND1
0.000301858	0.274699	0.215	0.126	1	EPI	chr1:218558706-218559790	PIK3CD
0.000306692	0.278936	0.22	0.136	1	EPI	chr19:11596120-11597580	SPC24
0.000353876	0.254416	0.285	0.167	1	EPI	chr19:56297595-56298412	ZNF581
0.000430525	0.25995	0.23	0.153	1	EPI	chr14:11331589-11333554	TMEM223
0.000431628	0.309836	0.22	0.138	1	EPI	chr1:26110354-26111144	MPC2
0.000456931	0.269987	0.225	0.132	1	EPI	chr19:13060300-13061230	RNASEH2A
0.000504612	0.282742	0.23	0.15	1	EPI	chr16:54988796-54989686	RPL27
0.00072544	0.270296	0.22	0.126	1	EPI	chr3:52013380-52014441	AUTS2
0.000860631	0.26447	0.22	0.132	1	EPI	chr1:90016050-90017325	FCGR2B
0.000871051	0.262051	0.205	0.135	1	EPI	chr19:14150246-14151679	NANOS3
0.000880372	0.272354	0.215	0.141	1	EPI	chr2:158112140-158112883	DRD3
0.00156119	0.257733	0.21	0.13	1	EPI	chr14:114997719-114999134	CBL
0.00157662	0.25914	0.21	0.143	1	EPI	chr3:44901083-44902148	TFR2
4.61691e-33	1.35249	0.48	0.033	9.65835e-28	VE/YE	chr4:67244408-67245505	PRDM1
3.97845e-31	1.36201	0.382	0.019	8.32271e-26	VE/YE	chr4:123755135-123755984	ADGRF1
2.29705e-29	1.47051	0.363	0.011	4.80531e-24	VE/YE	chr5:80033576-80034140	KIT
7.68283e-29	1.45156	0.412	0.024	1.60721e-23	VE/YE	chr6:15208928-15209918	ANKH
2.73689e-28	1.46421	0.363	0.017	5.72543e-23	VE/YE	chr17:82836507-82837197	PCCA
1.58071e-27	1.40768	0.382	0.021	3.30677e-22	VE/YE	chr16:49219824-49220492	HNF1B
2.17042e-27	1.55755	0.304	0.007	4.54042e-22	VE/YE	chr1:84765946-84766405	EPHX1
2.8733e-26	1.26874	0.363	0.021	6.0108e-21	VE/YE	chr16:18550525-18551251	MIEF2
3.95989e-26	1.38428	0.363	0.025	8.2839e-21	VE/YE	chr16:54558008-54558950	WNK4
1.61614e-25	1.48461	0.324	0.011	3.38089e-20	VE/YE	chr14:117604136-117604953	SORL1
1.8935e-25	1.37604	0.353	0.026	3.96111e-20	VE/YE	chr17:82850410-82851279	PCCA
1.75446e-24	1.32205	0.343	0.019	3.67024e-19	VE/YE	chr12:50826630-50827182	DPP4
8.15608e-24	1.49463	0.245	0.007	1.70621e-18	VE/YE	chr8:12160722-12161322	PRAG1
2.33678e-23	1.31919	0.353	0.023	4.88842e-18	VE/YE	chr8:55480986-55481598	SOX17
4.36386e-23	1.21528	0.343	0.029	9.12898e-18	VE/YE	chr20:69827841-69828528	PLCG2
4.62947e-23	1.08339	0.392	0.047	9.68463e-18	VE/YE	chr12:22736607-22737494	CXCR4
5.71608e-23	1.24146	0.353	0.032	1.19577e-17	VE/YE	chr10:63009083-63010151	DUSP15
8.40479e-23	1.45887	0.284	0.013	1.75824e-17	VE/YE	chr7:101456320-101456817	FOXA1
9.83282e-23	1.48557	0.304	0.016	2.05698e-17	VE/YE	chr2:150265730-150266343	CD86
1.77212e-22	1.47047	0.284	0.011	3.70718e-17	VE/YE	chr7:159830292-159830775	SERPINA5
3.24385e-22	1.37877	0.284	0.014	6.78598e-17	VE/YE	chr18:35535740-35536467	RNF165
3.43725e-22	1.28736	0.353	0.027	7.19055e-17	VE/YE	chr6:139170434-139171045	IGIP
4.37142e-22	1.43246	0.294	0.015	9.14478e-17	VE/YE	chr1:115230430-115230908	C1orf162
5.22082e-22	1.33577	0.333	0.022	1.09217e-16	VE/YE	chr11:89477590-89478133	KBTBD12
5.62289e-22	1.27645	0.265	0.013	1.17628e-16	VE/YE	chr20:21351263-21351918	IGSF6
7.07658e-22	1.43142	0.294	0.014	1.48038e-16	VE/YE	chr6:15189803-15190168	ANKH
7.41624e-22	1.22446	0.343	0.03	1.55144e-16	VE/YE	chr8:22517528-22518199	PPP3CC
8.10669e-22	1.45394	0.294	0.018	1.69588e-16	VE/YE	chr11:97381729-97382316	SOCS2
1.01724e-21	1.00479	0.412	0.058	2.12802e-16	VE/YE	chr14:112783191-112783979	APOC3
1.14731e-21	0.993594	0.343	0.053	2.40011e-16	VE/YE	chr8:27757573-27758385	CHRNA2
1.38287e-21	1.47444	0.284	0.015	2.89289e-16	VE/YE	chr2:68668779-68669557	SI
2.70768e-21	1.35086	0.333	0.033	5.66433e-16	VE/YE	chr9:106158248-106159206	SORCS1
2.80682e-21	1.29251	0.304	0.017	5.87173e-16	VE/YE	chr7:135464459-135465079	MAP3K9
3.10541e-21	1.62719	0.245	0.006	6.49636e-16	VE/YE	chr6:46300752-46301176	HCN1
3.33234e-21	1.27834	0.324	0.026	6.97108e-16	VE/YE	chr10:39788414-39789054	FOXA2
3.80085e-21	1.14133	0.363	0.042	7.95118e-16	VE/YE	chr20:16075567-16076381	ABCC6
5.69557e-21	1.35152	0.314	0.022	1.19149e-15	VE/YE	chr10:77089527-77090451	DBNDD2
5.93408e-21	1.35668	0.314	0.018	1.24138e-15	VE/YE	chr7:20737903-20738567	ELL3
1.10888e-20	1.21926	0.343	0.033	2.31973e-15	VE/YE	chr5:52480536-52481411	RASGEF1B
1.20608e-20	1.32897	0.304	0.018	2.52305e-15	VE/YE	chr16:33306574-33307253	PRR15L
1.82422e-20	1.43932	0.245	0.007	3.81618e-15	VE/YE	chr11:132612014-132612521	TMEM132C
2.92177e-20	1.05714	0.333	0.037	6.11219e-15	VE/YE	chr5:85945873-85946503	AFF1
3.14998e-20	1.10187	0.373	0.056	6.5896e-15	VE/YE	chr14:61851878-61853087	CCKBR
3.186e-20	1.01621	0.373	0.039	6.66495e-15	VE/YE	chr3:124264645-124265437	ADAM22
6.59987e-20	1.34716	0.284	0.018	1.38066e-14	VE/YE	chr12:22593888-22594410	CXCR4
6.97432e-20	1.27594	0.304	0.025	1.45899e-14	VE/YE	chr9:91347890-91348537	HHEX
8.63313e-20	1.54265	0.225	0.007	1.80601e-14	VE/YE	chr11:132672394-132672806	TMEM132C
9.48343e-20	1.47411	0.235	0.007	1.98389e-14	VE/YE	chr1:187331443-187331950	COL9A2
9.72864e-20	1.07304	0.373	0.043	2.03518e-14	VE/YE	chr7:18124127-18124936	CHP1
1.02842e-19	1.03598	0.392	0.071	2.1514e-14	VE/YE	chr10:39703754-39705369	FOXA2
1.10801e-19	1.1677	0.304	0.024	2.31791e-14	VE/YE	chr4:42830770-42831313	NHSL1
1.99965e-19	1.36938	0.245	0.009	4.18316e-14	VE/YE	chr8:32116210-32116614	NRG1
2.03501e-19	1.34859	0.265	0.019	4.25714e-14	VE/YE	chr5:84821136-84821794	ARHGAP24
2.1459e-19	1.32219	0.235	0.008	4.48911e-14	VE/YE	chr13:86947458-86947871	TP53I3
3.02491e-19	1.49807	0.225	0.008	6.32796e-14	VE/YE	chr20:76929416-76929792	CYBA
3.132e-19	1.29785	0.294	0.025	6.55199e-14	VE/YE	chr4:169838943-169839688	FOXQ1
3.18122e-19	1.56456	0.225	0.007	6.65495e-14	VE/YE	chr11:7697100-7697499	CD163
3.49996e-19	1.20457	0.284	0.024	7.32173e-14	VE/YE	chr3:69894106-69894852	GRB10
5.77203e-19	1.00608	0.343	0.033	1.20748e-13	VE/YE	chr7:101779164-101780006	FOXA1
6.6396e-19	1.34357	0.255	0.016	1.38897e-13	VE/YE	chr7:129962611-129963051	FUT8
7.2026e-19	1.28389	0.294	0.025	1.50675e-13	VE/YE	chr3:69146549-69147228	COBL
8.68801e-19	1.3131	0.265	0.015	1.81749e-13	VE/YE	chr12:108759202-108759808	NHEJ1
1.08625e-18	1.20552	0.304	0.03	2.27239e-13	VE/YE	chr8:55528821-55529587	SOX17
1.17831e-18	1.51713	0.206	0.006	2.46497e-13	VE/YE	chr20:38259135-38259432	NKD1
1.2794e-18	1.00394	0.373	0.064	2.67644e-13	VE/YE	chr14:54725640-54726309	RASSF10
1.46933e-18	0.929059	0.373	0.066	3.07377e-13	VE/YE	chr14:52643213-52644218	INSC
1.63969e-18	1.45185	0.265	0.017	3.43014e-13	VE/YE	chr6:128410779-128411508	ADAMTS19
1.80692e-18	1.10433	0.333	0.033	3.77998e-13	VE/YE	chr6:139155219-139155957	IGIP
2.4817e-18	1.70869	0.206	0.005	5.1916e-13	VE/YE	chr8:81841930-81842221	ZNF704
2.72813e-18	1.40246	0.245	0.014	5.70711e-13	VE/YE	chr1:187328627-187329296	COL9A2
4.19132e-18	1.36284	0.275	0.021	8.76803e-13	VE/YE	chr17:30328814-30329226	FAM124A
4.44076e-18	1.16758	0.284	0.022	9.28984e-13	VE/YE	chr1:187338771-187339328	COL9A2
4.69596e-18	1.44682	0.225	0.011	9.82371e-13	VE/YE	chr2:112520189-112520607	HESX1
5.48436e-18	1.27954	0.255	0.023	1.1473e-12	VE/YE	chr11:129194683-129195126	SCARB1
6.09099e-18	1.04187	0.304	0.024	1.27421e-12	VE/YE	chr13:89772581-89773185	APOB
6.58136e-18	1.31827	0.265	0.017	1.37679e-12	VE/YE	chr14:7246823-7247383	GPR152
7.29067e-18	1.2782	0.275	0.026	1.52517e-12	VE/YE	chr7:42466071-42466662	SLC51B
7.62607e-18	1.25152	0.245	0.011	1.59534e-12	VE/YE	chr2:140130661-140131171	SRGAP3
7.98001e-18	1.24666	0.265	0.022	1.66938e-12	VE/YE	chr8:98938290-98939150	LAPTM4B
9.10027e-18	1.1492	0.304	0.035	1.90373e-12	VE/YE	chr7:50939068-50939846	NEO1
9.33567e-18	1.23929	0.304	0.031	1.95298e-12	VE/YE	chr10:48301892-48302553	FLRT3
1.07186e-17	1.38584	0.206	0.007	2.24229e-12	VE/YE	chr12:118038871-118039217	SPHKAP
1.18563e-17	1.26224	0.235	0.011	2.48028e-12	VE/YE	chr12:57426771-57427142	NOSTRIN
1.28743e-17	1.16682	0.255	0.017	2.69325e-12	VE/YE	chr7:39889880-39890400	TLN2
1.35082e-17	1.23838	0.235	0.01	2.82584e-12	VE/YE	chr15:58934534-58935144	SLC24A2
1.44145e-17	0.904258	0.363	0.061	3.01545e-12	VE/YE	chr4:2399863-2401068	DACT2
1.7001e-17	1.20881	0.314	0.034	3.55652e-12	VE/YE	chr4:148393955-148394503	PRL
1.81273e-17	1.24488	0.265	0.016	3.79214e-12	VE/YE	chr12:58167972-58168518	KLHL41
1.99023e-17	1.30692	0.245	0.015	4.16345e-12	VE/YE	chr14:114753124-114753637	TTC36
2.12575e-17	1.38124	0.235	0.013	4.44696e-12	VE/YE	chr18:5612262-5612690	C18orf63
2.3872e-17	1.12066	0.294	0.032	4.9939e-12	VE/YE	chr6:142094786-142095391	ARHGAP26
2.44833e-17	1.28273	0.245	0.017	5.12179e-12	VE/YE	chr4:33770621-33771138	ARHGAP18
2.83021e-17	1.28297	0.284	0.022	5.92066e-12	VE/YE	chr5:61191791-61192273	AFP
2.97662e-17	1.31534	0.225	0.01	6.22694e-12	VE/YE	chr11:69828093-69828483	PTPRR
2.99127e-17	1.66969	0.206	0.008	6.25759e-12	VE/YE	chr14:125644106-125644371	ST14
3.24638e-17	1.12821	0.304	0.032	6.79127e-12	VE/YE	chr11:31597231-31598126	TSPAN11
3.95341e-17	1.51365	0.225	0.01	8.27033e-12	VE/YE	chr4:23001062-23001338	FAM184A
4.55945e-17	1.28038	0.255	0.024	9.53813e-12	VE/YE	chr14:112760407-112761031	APOC3
5.39645e-17	0.969484	0.324	0.045	1.12891e-11	VE/YE	chr11:108118360-108119222	CHST11
5.5364e-17	1.13387	0.284	0.032	1.15819e-11	VE/YE	chr16:50342159-50342811	EPOP
5.71206e-17	1.20163	0.265	0.019	1.19493e-11	VE/YE	chr12:91095011-91095658	MPP4
6.77941e-17	1.34619	0.235	0.014	1.41822e-11	VE/YE	chr9:109857704-109858193	RBM20
7.60618e-17	1.32714	0.255	0.017	1.59117e-11	VE/YE	chr8:55515578-55516063	SOX17
9.44089e-17	0.993342	0.343	0.047	1.97499e-11	VE/YE	chr1:219004421-219005365	SLC2A5
1.02269e-16	1.37247	0.206	0.008	2.13943e-11	VE/YE	chr9:63611105-63611446	PSAP
1.05969e-16	1.33758	0.255	0.019	2.21683e-11	VE/YE	chr1:206874020-206874713	ALPL
1.12561e-16	1.30511	0.235	0.014	2.35471e-11	VE/YE	chr10:39767503-39767874	FOXA2
1.23419e-16	1.14822	0.265	0.024	2.58187e-11	VE/YE	chr9:96623340-96623867	GOLGA7B
1.35166e-16	0.993606	0.304	0.048	2.82761e-11	VE/YE	chr13:40011282-40012183	ANXA4
1.85491e-16	0.988113	0.324	0.038	3.88037e-11	VE/YE	chr16:24945684-24946200	SLC13A2
2.18764e-16	1.13639	0.265	0.021	4.57644e-11	VE/YE	chr16:49151205-49151781	HNF1B
2.19575e-16	1.08781	0.284	0.034	4.59341e-11	VE/YE	chr3:97556755-97557557	FAM126A
2.27741e-16	1.14697	0.255	0.016	4.76423e-11	VE/YE	chr15:74336989-74337431	SPATA6L
2.45639e-16	1.20319	0.255	0.022	5.13863e-11	VE/YE	chr10:58407166-58407803	ADRA1D
2.62639e-16	1.27793	0.225	0.01	5.49428e-11	VE/YE	chr6:178251298-178251838	COL23A1
2.82693e-16	1.08688	0.275	0.027	5.91381e-11	VE/YE	chr9:99275471-99275935	PKD2L1
3.33687e-16	1.03162	0.284	0.03	6.98056e-11	VE/YE	chr18:35596070-35597208	RNF165
3.40255e-16	1.33019	0.225	0.014	7.11796e-11	VE/YE	chr7:18582856-18583410	TYRO3
3.616e-16	1.24183	0.245	0.019	7.56449e-11	VE/YE	chr7:46134591-46135212	ITGA11
3.77149e-16	1.12891	0.235	0.019	7.88976e-11	VE/YE	chr16:18372746-18373259	ATPAF2
3.94073e-16	1.35706	0.225	0.014	8.2438e-11	VE/YE	chr5:185094845-185095249	SORBS2
4.0825e-16	1.10523	0.304	0.038	8.54038e-11	VE/YE	chr1:133337495-133338122	BCAR3
4.99324e-16	1.42811	0.225	0.014	1.04456e-10	VE/YE	chr1:170438725-170439234	C8B
5.07154e-16	0.693688	0.5	0.166	1.06094e-10	VE/YE	chr14:40304886-40306849	LGR4
5.63318e-16	1.31972	0.225	0.014	1.17843e-10	VE/YE	chr19:54861903-54862305	TMC4
5.63989e-16	1.09802	0.255	0.026	1.17984e-10	VE/YE	chr19:49118349-49118918	CCDC114
6.20615e-16	1.45814	0.206	0.01	1.29829e-10	VE/YE	chr3:140839292-140839616	LAMB4
6.32757e-16	1.15425	0.275	0.032	1.3237e-10	VE/YE	chr18:49285730-49286575	KLHL14
6.8667e-16	1.33703	0.206	0.009	1.43648e-10	VE/YE	chr6:177628565-177628900	FAM193B
7.33324e-16	0.870282	0.353	0.058	1.53408e-10	VE/YE	chr20:65647049-65647661	ADAMTS18
7.60511e-16	0.628604	0.529	0.17	1.59095e-10	VE/YE	chr15:1516427-1517941	LCN10
7.85644e-16	0.975179	0.333	0.056	1.64353e-10	VE/YE	chr17:90155784-90156730	FAM155A
7.91038e-16	1.09366	0.294	0.039	1.65481e-10	VE/YE	chr16:49175314-49176222	HNF1B
8.57955e-16	1.07098	0.284	0.032	1.7948e-10	VE/YE	chr1:181234879-181235633	FAAH
8.78395e-16	1.07408	0.284	0.037	1.83756e-10	VE/YE	chr10:33299036-33299626	SLC25A18
9.07857e-16	0.971674	0.304	0.033	1.89919e-10	VE/YE	chr1:40910498-40911163	NPL
1.22135e-15	1.33477	0.216	0.016	2.555e-10	VE/YE	chr10:21024054-21024594	GAL3ST1
1.2588e-15	1.05161	0.235	0.018	2.63334e-10	VE/YE	chr3:172924410-172924960	HIPK2
1.32857e-15	0.887013	0.363	0.076	2.77931e-10	VE/YE	chr9:109901052-109902133	RBM20
1.57122e-15	0.688762	0.412	0.09	3.28692e-10	VE/YE	chr2:166167508-166169263	CBLB
1.59237e-15	1.4922	0.206	0.009	3.33117e-10	VE/YE	chr8:55398328-55398657	SOX17
1.61695e-15	1.34016	0.216	0.011	3.38258e-10	VE/YE	chr11:132613971-132614418	TMEM132C
1.61825e-15	0.806566	0.363	0.066	3.38531e-10	VE/YE	chr3:83185019-83186026	ELMO1
1.61843e-15	1.25868	0.225	0.014	3.38567e-10	VE/YE	chr1:132791992-132792371	ABCA4
1.79368e-15	1.17093	0.216	0.014	3.75228e-10	VE/YE	chr17:77819793-77820321	ABCC4
1.83442e-15	1.13937	0.265	0.024	3.83751e-10	VE/YE	chr16:49136758-49137626	HNF1B
1.92165e-15	0.600643	0.529	0.169	4.02e-10	VE/YE	chr6:138824524-138826462	NRG2
3.10927e-15	1.2409	0.255	0.024	6.50445e-10	VE/YE	chr12:111236414-111236968	EPHA4
3.37168e-15	1.34838	0.225	0.015	7.05339e-10	VE/YE	chr13:61008979-61009442	FSHR
3.59645e-15	1.30409	0.235	0.018	7.5236e-10	VE/YE	chr6:31708327-31708841	CDH6
3.85323e-15	0.994863	0.255	0.026	8.06077e-10	VE/YE	chr6:60231313-60231836	ELOVL7
4.17052e-15	1.20797	0.245	0.019	8.72453e-10	VE/YE	chr10:77091198-77091587	DBNDD2
4.76895e-15	1.36062	0.216	0.013	9.97641e-10	VE/YE	chr2:177924503-177925090	PROS1
4.89587e-15	1.22895	0.235	0.017	1.02419e-09	VE/YE	chr9:103869130-103869673	SORCS3
5.31756e-15	0.914644	0.304	0.037	1.11241e-09	VE/YE	chr9:60660060-60660673	DUSP13
5.964e-15	0.684913	0.461	0.131	1.24764e-09	VE/YE	chr1:104436205-104437000	PDZK1
8.83818e-15	0.63432	0.51	0.153	1.8489e-09	VE/YE	chr3:95351-97393	PRMT2
8.95284e-15	0.803017	0.353	0.07	1.87289e-09	VE/YE	chr3:176098232-176099541	OR9A2
9.3435e-15	1.3199	0.225	0.019	1.95461e-09	VE/YE	chr9:15142110-15142648	FAM107B
1.11369e-14	1.01889	0.284	0.038	2.32979e-09	VE/YE	chr3:103816790-103817666	AGR3
1.15556e-14	1.10137	0.275	0.039	2.41737e-09	VE/YE	chr8:12220217-12220767	PRAG1
1.19439e-14	1.07936	0.225	0.017	2.49861e-09	VE/YE	chr6:31849027-31849602	CDH6
1.32849e-14	0.817472	0.353	0.067	2.77914e-09	VE/YE	chr5:37271098-37272081	PGM2
1.38114e-14	1.20637	0.225	0.019	2.88929e-09	VE/YE	chr2:74979607-74980183	SLC2A2
1.79556e-14	1.10732	0.275	0.042	3.75622e-09	VE/YE	chr14:107298354-107299474	POU2AF1
1.85488e-14	1.4118	0.216	0.018	3.88032e-09	VE/YE	chr1:127302735-127303142	PALMD
2.059e-14	1.10489	0.225	0.026	4.30733e-09	VE/YE	chr19:7717639-7718184	CAMSAP3
2.26387e-14	0.851354	0.353	0.066	4.7359e-09	VE/YE	chr13:66105693-66106467	SLC3A1
2.35312e-14	1.25656	0.225	0.019	4.92261e-09	VE/YE	chr6:43455949-43456415	CCDC152
2.38325e-14	1.31777	0.216	0.015	4.98565e-09	VE/YE	chr11:70527576-70528057	LGR5
2.43155e-14	1.00667	0.265	0.033	5.08668e-09	VE/YE	chr14:66655011-66655740	RRM1
2.46544e-14	0.965179	0.284	0.048	5.15757e-09	VE/YE	chr3:14316975-14317829	MRAP
3.03191e-14	1.27827	0.225	0.021	6.34261e-09	VE/YE	chr10:58424014-58424625	ADRA1D
3.52692e-14	1.36114	0.206	0.013	7.37813e-09	VE/YE	chr11:61942861-61943356	PPM1H
4.10413e-14	1.16693	0.216	0.015	8.58563e-09	VE/YE	chr15:24998248-24998654	KIAA1958
4.1507e-14	1.1353	0.216	0.018	8.68305e-09	VE/YE	chr7:45026499-45026946	C15orf61
4.17046e-14	1.42234	0.206	0.016	8.72438e-09	VE/YE	chr11:29958345-29958857	FAR2
4.17921e-14	1.08551	0.265	0.029	8.7427e-09	VE/YE	chrX:99475059-99475771	ARMCX5
4.24126e-14	0.823224	0.294	0.065	8.87251e-09	VE/YE	chr13:40213341-40214164	ANXA4
4.53523e-14	1.00921	0.275	0.037	9.48747e-09	VE/YE	chr14:21589030-21589858	C11orf94
4.58814e-14	0.799545	0.363	0.072	9.59816e-09	VE/YE	chr1:216568685-216569959	DRAXIN
4.60958e-14	0.45386	0.598	0.275	9.643e-09	VE/YE	chr1:219274986-219276794	CA6
5.06867e-14	0.914181	0.294	0.05	1.06034e-08	VE/YE	chr19:6247458-6247970	VMAC
5.34287e-14	1.05013	0.255	0.027	1.1177e-08	VE/YE	chr6:150613726-150614382	SLC36A1
5.4506e-14	1.09393	0.235	0.018	1.14024e-08	VE/YE	chr5:185308465-185308920	SORBS2
7.20533e-14	1.03386	0.225	0.026	1.50732e-08	VE/YE	chr16:36022030-36022939	TOB1
8.02887e-14	0.90858	0.324	0.064	1.6796e-08	VE/YE	chr12:22499717-22500562	CXCR4
8.78389e-14	1.27599	0.206	0.013	1.83755e-08	VE/YE	chr4:20961931-20962360	RFX6
1.03351e-13	1.0276	0.255	0.026	2.16204e-08	VE/YE	chr11:25906167-25906754	CASC1
1.03906e-13	1.17975	0.216	0.023	2.17367e-08	VE/YE	chr9:85824445-85824942	SGMS1
1.06519e-13	1.0961	0.235	0.023	2.22832e-08	VE/YE	chr14:14247774-14248296	TCN1
1.08864e-13	1.14859	0.235	0.023	2.27738e-08	VE/YE	chr6:41316272-41316701	PTGER4
1.13197e-13	0.718694	0.363	0.082	2.36802e-08	VE/YE	chr7:139013050-139014080	VRTN
1.19173e-13	0.983277	0.255	0.029	2.49303e-08	VE/YE	chr16:75316687-75317179	C17orf99
1.21076e-13	1.35968	0.216	0.017	2.53284e-08	VE/YE	chr6:93584295-93584642	FAM81B
1.21772e-13	1.11139	0.235	0.023	2.54742e-08	VE/YE	chr15:16535491-16535879	PSMD5
1.28831e-13	0.981885	0.265	0.038	2.69508e-08	VE/YE	chr11:80152823-80153693	ACSS3
1.3029e-13	1.06723	0.216	0.021	2.7256e-08	VE/YE	chr13:20454652-20455271	FABP1
1.33422e-13	1.0839	0.255	0.027	2.79111e-08	VE/YE	chr1:173166346-173166990	SSBP3
1.37941e-13	0.955426	0.275	0.037	2.88566e-08	VE/YE	chr1:182202097-182202541	TESK2
1.6739e-13	1.16372	0.235	0.021	3.50172e-08	VE/YE	chr10:76125756-76126186	HNF4A
1.81043e-13	1.1481	0.206	0.019	3.78734e-08	VE/YE	chr11:8055239-8055681	APOBEC1
1.91754e-13	1.16636	0.235	0.029	4.01139e-08	VE/YE	chr15:23345975-23346439	KIF12
1.93351e-13	0.927251	0.284	0.049	4.04481e-08	VE/YE	chr14:125904296-125904939	ST14
1.9989e-13	0.750094	0.353	0.088	4.1816e-08	VE/YE	chr16:52555717-52556813	KRT39
2.06274e-13	0.881853	0.324	0.057	4.31515e-08	VE/YE	chr18:54108837-54109443	CDH2
2.10357e-13	0.953941	0.255	0.033	4.40056e-08	VE/YE	chr10:48021979-48022422	FLRT3
2.4545e-13	1.10426	0.206	0.018	5.13468e-08	VE/YE	chr11:53494459-53495027	PPP1R1A
2.48137e-13	0.866012	0.294	0.041	5.1909e-08	VE/YE	chr18:64744518-64745169	TGIF1
2.52652e-13	1.26734	0.206	0.015	5.28535e-08	VE/YE	chr1:24880767-24881231	MAEL
2.78205e-13	1.08599	0.225	0.022	5.8199e-08	VE/YE	chr5:139172063-139172545	MGST2
2.80063e-13	1.13672	0.216	0.018	5.85878e-08	VE/YE	chr4:13821196-13821701	FIG4
2.8823e-13	1.16728	0.225	0.019	6.02963e-08	VE/YE	chr8:55257120-55257566	SOX17
3.07257e-13	0.971083	0.265	0.039	6.42766e-08	VE/YE	chr17:56176472-56177129	KLF12
3.29748e-13	0.850455	0.284	0.046	6.89816e-08	VE/YE	chr16:4914798-4915461	VMO1
3.56855e-13	1.27446	0.206	0.017	7.46524e-08	VE/YE	chr20:65699160-65699520	ADAMTS18
3.91323e-13	1.10435	0.225	0.026	8.18627e-08	VE/YE	chr4:15352323-15352846	REV3L
4.86407e-13	1.224	0.216	0.019	1.01754e-07	VE/YE	chr1:205403192-205403597	HTR1D
4.86825e-13	1.00679	0.245	0.026	1.01841e-07	VE/YE	chr11:132673133-132673571	TMEM132C
5.04141e-13	1.03644	0.265	0.04	1.05464e-07	VE/YE	chr8:131403918-131404741	FAM49B
5.63118e-13	1.11536	0.216	0.019	1.17801e-07	VE/YE	chr15:56402871-56403467	DMRTA1
5.71111e-13	0.91884	0.245	0.039	1.19474e-07	VE/YE	chr19:51756389-51757222	ACP4
6.32017e-13	1.13251	0.216	0.019	1.32215e-07	VE/YE	chr3:124244107-124244449	ADAM22
6.75585e-13	0.774784	0.343	0.081	1.41329e-07	VE/YE	chr3:10574104-10574899	DOPEY2
7.05825e-13	0.846906	0.245	0.038	1.47655e-07	VE/YE	chr2:7107485-7108145	CLDN1
9.97686e-13	0.879862	0.343	0.097	2.08711e-07	VE/YE	chr14:57452330-57453406	ADM
1.03108e-12	0.754093	0.333	0.062	2.15698e-07	VE/YE	chr3:97842478-97843351	FAM126A
1.16444e-12	1.2475	0.206	0.018	2.43596e-07	VE/YE	chr1:225229623-225230252	ARHGEF16
1.19309e-12	1.00568	0.235	0.026	2.49588e-07	VE/YE	chr2:134861055-134861811	LRRN1
1.20678e-12	0.525856	0.549	0.196	2.52452e-07	VE/YE	chr2:19785436-19787815	EOMES
1.36446e-12	0.460781	0.559	0.269	2.85439e-07	VE/YE	chr11:31889870-31891940	SINHCAF
1.43718e-12	1.14444	0.255	0.04	3.0065e-07	VE/YE	chr1:31621386-31622314	CENPL
1.44596e-12	0.831456	0.294	0.054	3.02488e-07	VE/YE	chr11:96881671-96882622	NUDT4
1.50609e-12	1.16005	0.216	0.029	3.15067e-07	VE/YE	chr13:1246217-1246894	NEURL3
1.53131e-12	1.07979	0.225	0.033	3.20343e-07	VE/YE	chr7:41541191-41541919	SNX22
1.54403e-12	1.17478	0.206	0.018	3.23004e-07	VE/YE	chr20:28192258-28192620	ZG16
1.56793e-12	0.954771	0.225	0.03	3.28004e-07	VE/YE	chr1:207874661-207875274	CDA
1.74017e-12	0.680544	0.353	0.076	3.64036e-07	VE/YE	chr17:5876376-5877512	SHISA2
1.97497e-12	1.05572	0.206	0.021	4.13155e-07	VE/YE	chr14:70613766-70614268	OR2AT4
2.13225e-12	0.757484	0.333	0.076	4.46056e-07	VE/YE	chr8:57674444-57675376	PENK
2.19201e-12	0.422838	0.529	0.233	4.58557e-07	VE/YE	chr9:85846135-85848415	SGMS1
2.27796e-12	0.419743	0.637	0.288	4.76537e-07	VE/YE	chr6:138833298-138836666	CXXC5
2.28285e-12	1.03173	0.216	0.023	4.7756e-07	VE/YE	chr16:51268152-51268630	NEUROD2
2.61458e-12	1.08263	0.206	0.017	5.46957e-07	VE/YE	chr1:15765013-15765601	SLC35F3
2.73355e-12	0.945563	0.265	0.045	5.71845e-07	VE/YE	chr1:174314356-174315304	PODN
2.98266e-12	1.08354	0.216	0.022	6.23957e-07	VE/YE	chr18:49444018-49444562	KLHL14
3.30163e-12	0.590212	0.412	0.127	6.90685e-07	VE/YE	chr13:63031390-63032607	EPCAM
3.59443e-12	0.941031	0.245	0.045	7.51938e-07	VE/YE	chr14:21028697-21029346	F2
4.33538e-12	0.995208	0.245	0.038	9.0694e-07	VE/YE	chr11:31572840-31573688	TSPAN11
4.48031e-12	0.693088	0.382	0.139	9.37258e-07	VE/YE	chr13:79239937-79240323	XDH
4.63053e-12	1.0635	0.216	0.019	9.68685e-07	VE/YE	chr11:70528220-70528697	LGR5
4.68889e-12	1.06272	0.225	0.03	9.80892e-07	VE/YE	chr8:83067092-83067669	ZFAND1
4.80452e-12	0.587259	0.422	0.146	1.00508e-06	VE/YE	chr4:15456302-15458268	REV3L
4.86268e-12	0.820511	0.314	0.079	1.01725e-06	VE/YE	chr4:86579196-86579851	C4H6orf163
4.93571e-12	0.699885	0.343	0.092	1.03253e-06	VE/YE	chr3:45487839-45488784	COL26A1
5.39084e-12	1.15611	0.216	0.021	1.12774e-06	VE/YE	chr4:67299996-67300513	PRDM1
6.47972e-12	0.98613	0.245	0.037	1.35552e-06	VE/YE	chr11:70648532-70649103	LGR5
6.73652e-12	1.03633	0.225	0.029	1.40925e-06	VE/YE	chr18:66980758-66981190	TMEM200C
7.53791e-12	0.872545	0.255	0.046	1.57689e-06	VE/YE	chr7:46137065-46137711	ITGA11
7.64049e-12	0.991499	0.235	0.03	1.59835e-06	VE/YE	chr18:54131722-54132147	CDH2
7.74741e-12	0.661059	0.373	0.111	1.62072e-06	VE/YE	chr19:6658613-6659983	DENND1C
8.01737e-12	0.75951	0.304	0.072	1.67719e-06	VE/YE	chr16:33786999-33788264	HOXB7
8.95295e-12	0.917091	0.225	0.023	1.87291e-06	VE/YE	chr5:152351492-152352124	TRIM2
9.10785e-12	0.539139	0.48	0.191	1.90532e-06	VE/YE	chr10:13691881-13694100	LGALS2
9.43994e-12	0.945497	0.245	0.041	1.97479e-06	VE/YE	chr5:118006230-118007043	METTL14
1.06005e-11	1.0702	0.216	0.025	2.21756e-06	VE/YE	chr14:57595171-57595665	ADM
1.09058e-11	0.819794	0.275	0.039	2.28144e-06	VE/YE	chr6:133022279-133022969	TCF7
1.09491e-11	0.887198	0.294	0.064	2.29049e-06	VE/YE	chr5:65927156-65927928	TMPRSS11F
1.10985e-11	0.760079	0.314	0.067	2.32176e-06	VE/YE	chr10:13515739-13516489	LGALS2
1.11828e-11	0.925226	0.216	0.025	2.33939e-06	VE/YE	chr14:21174901-21175404	ATG13
1.16585e-11	0.92158	0.245	0.031	2.43891e-06	VE/YE	chr6:112035295-112036078	MCC
1.23246e-11	0.934356	0.225	0.026	2.57825e-06	VE/YE	chr1:104437199-104437807	PDZK1
1.26282e-11	0.68397	0.343	0.073	2.64175e-06	VE/YE	chr17:24357595-24358369	GTF2F2
1.34942e-11	0.869836	0.255	0.042	2.82291e-06	VE/YE	chr1:179524369-179525021	TRABD2B
1.40011e-11	0.944179	0.255	0.042	2.92897e-06	VE/YE	chr19:46783002-46784025	FOXA3
1.55128e-11	1.18799	0.216	0.03	3.24519e-06	VE/YE	chr9:65129460-65130028	PALD1
1.75889e-11	0.957506	0.235	0.026	3.6795e-06	VE/YE	chr1:206936249-206936730	ALPL
2.0188e-11	0.94298	0.235	0.026	4.22323e-06	VE/YE	chr9:106184157-106184753	SORCS1
2.05671e-11	1.0852	0.216	0.025	4.30253e-06	VE/YE	chr15:104544699-104545238	DIRAS2
2.14392e-11	1.07799	0.206	0.029	4.48498e-06	VE/YE	chr3:100075492-100075977	SP8
2.14854e-11	0.858185	0.225	0.022	4.49464e-06	VE/YE	chr20:77125548-77126077	CYBA
2.26806e-11	0.956053	0.216	0.033	4.74467e-06	VE/YE	chr7:17877528-17877975	C15orf62
2.32899e-11	0.939434	0.235	0.034	4.87212e-06	VE/YE	chr13:79251415-79252049	XDH
2.33801e-11	0.985317	0.225	0.035	4.89101e-06	VE/YE	chr14:125606223-125606842	NFRKB
2.33895e-11	1.02171	0.216	0.033	4.89297e-06	VE/YE	chr1:187332328-187332833	COL9A2
2.41116e-11	0.890871	0.255	0.047	5.04403e-06	VE/YE	chr1:94460596-94461494	ETV3
2.45402e-11	0.865252	0.235	0.033	5.13368e-06	VE/YE	chr12:22642943-22643735	CXCR4
2.4547e-11	0.620414	0.373	0.115	5.1351e-06	VE/YE	chr1:97667254-97668653	TPM3
2.53674e-11	0.885718	0.245	0.035	5.30673e-06	VE/YE	chr10:72876886-72877489	LPIN3
2.70085e-11	1.0196	0.216	0.032	5.65003e-06	VE/YE	chr11:12854227-12854842	BORCS5
2.78281e-11	0.592988	0.402	0.147	5.82151e-06	VE/YE	chr6:141913066-141914230	ARHGAP26
2.82649e-11	1.00482	0.216	0.031	5.91288e-06	VE/YE	chr10:80600460-80601210	PREX1
2.99479e-11	0.937878	0.216	0.027	6.26494e-06	VE/YE	chr4:86948417-86948877	HTR1E
3.13227e-11	0.580823	0.412	0.151	6.55255e-06	VE/YE	chr20:38422286-38424018	NKD1
3.17483e-11	0.974288	0.206	0.025	6.64159e-06	VE/YE	chr12:22744306-22744865	CXCR4
3.2079e-11	0.996044	0.206	0.023	6.71077e-06	VE/YE	chr1:216306876-216307293	DRAXIN
3.40543e-11	0.876731	0.235	0.035	7.12398e-06	VE/YE	chr4:86835306-86836210	HTR1E
3.86411e-11	0.967098	0.206	0.022	8.08353e-06	VE/YE	chr15:104535203-104535598	DIRAS2
3.8675e-11	0.656417	0.343	0.075	8.09062e-06	VE/YE	chr12:108479849-108480479	CYP27A1
3.89711e-11	0.769654	0.324	0.082	8.15256e-06	VE/YE	chr19:6847785-6848726	DENND1C
4.04561e-11	0.928813	0.225	0.026	8.46321e-06	VE/YE	chr10:96250092-96250592	C20orf204
4.08635e-11	0.930683	0.216	0.033	8.54844e-06	VE/YE	chr11:88402527-88403198	EFCC1
4.21791e-11	0.724363	0.304	0.066	8.82365e-06	VE/YE	chr9:45045546-45046553	NCOA4
4.66263e-11	1.01405	0.206	0.024	9.75399e-06	VE/YE	chr1:216571687-216572126	DRAXIN
6.30924e-11	0.823648	0.235	0.035	1.31986e-05	VE/YE	chr1:184841963-184842899	TMEM269
6.51601e-11	0.853479	0.216	0.031	1.36312e-05	VE/YE	chr14:117466469-117466904	SORL1
8.24902e-11	0.94559	0.225	0.041	1.72565e-05	VE/YE	chr4:67402643-67403173	PRDM1
8.45068e-11	1.16303	0.206	0.021	1.76784e-05	VE/YE	chr15:1656041-1656517	LCN10
9.02833e-11	0.426219	0.529	0.249	1.88868e-05	VE/YE	chr9:63601953-63604490	PSAP
9.32962e-11	0.58985	0.363	0.096	1.95171e-05	VE/YE	chr20:21321771-21322845	METTL9
9.36411e-11	0.850399	0.255	0.051	1.95893e-05	VE/YE	chr14:34259467-34260044	DEPDC7
1.13378e-10	0.683168	0.333	0.095	2.37182e-05	VE/YE	chr12:90524036-90524706	CASP10
1.20305e-10	0.754775	0.343	0.104	2.51672e-05	VE/YE	chr9:91769516-91770864	CYP26A1
1.25066e-10	0.889167	0.206	0.029	2.61633e-05	VE/YE	chr4:167683245-167683692	SLC22A23
1.27559e-10	0.827834	0.255	0.042	2.66847e-05	VE/YE	chr13:37735425-37736168	CYP26B1
1.32069e-10	0.618988	0.324	0.105	2.76281e-05	VE/YE	chr2:14532054-14533543	TRIM71
1.34899e-10	0.669642	0.343	0.099	2.82203e-05	VE/YE	chr3:69529129-69530219	GRB10
1.5376e-10	0.830141	0.235	0.035	3.21658e-05	VE/YE	chr20:20175000-20175719	DCUN1D3
1.58077e-10	0.77233	0.294	0.075	3.30689e-05	VE/YE	chr1:42146416-42147668	COLGALT2
1.7224e-10	0.575185	0.382	0.102	3.60318e-05	VE/YE	chr13:63072599-63073753	EPCAM
1.86575e-10	0.901818	0.216	0.026	3.90306e-05	VE/YE	chr9:109973684-109974198	RBM20
2.30214e-10	0.933035	0.216	0.027	4.81596e-05	VE/YE	chr10:30557915-30558427	AIFM3
2.65361e-10	0.671235	0.333	0.092	5.55121e-05	VE/YE	chr1:216430377-216431463	DISP3
2.70338e-10	0.856807	0.235	0.046	5.65533e-05	VE/YE	chr18:47866167-47866902	NOL4
2.87941e-10	0.727567	0.255	0.051	6.02358e-05	VE/YE	chr4:163417817-163418811	BMP6
3.00783e-10	0.906133	0.235	0.045	6.29223e-05	VE/YE	chr5:66756668-66757332	STAP1
3.28149e-10	0.779146	0.245	0.046	6.86472e-05	VE/YE	chr19:33418530-33419199	RHPN2
3.31467e-10	0.714823	0.275	0.061	6.93412e-05	VE/YE	chr6:15166825-15167803	ANKH
3.6088e-10	0.710588	0.294	0.062	7.54943e-05	VE/YE	chr10:13766268-13767320	LGALS2
3.6757e-10	0.805925	0.255	0.057	7.68939e-05	VE/YE	chr9:99085829-99086638	PKD2L1
3.77233e-10	0.523476	0.343	0.116	7.89153e-05	VE/YE	chr11:8289709-8290263	CLEC4C
3.89762e-10	0.653599	0.333	0.091	8.15362e-05	VE/YE	chr7:121067199-121068563	OTX2
4.23198e-10	0.455015	0.48	0.231	8.8531e-05	VE/YE	chr7:18471877-18473830	TYRO3
4.26111e-10	0.872414	0.216	0.023	8.91403e-05	VE/YE	chr17:78014217-78014850	ABCC4
4.47331e-10	0.85532	0.206	0.033	9.35795e-05	VE/YE	chr6:147061524-147062121	SPINK1
4.56946e-10	0.963691	0.216	0.038	9.55908e-05	VE/YE	chr7:128076553-128077101	SYNE2
5.26122e-10	0.964736	0.206	0.03	0.000110062	VE/YE	chr8:95079930-95080394	PDP1
5.51297e-10	0.814636	0.235	0.045	0.000115329	VE/YE	chr14:113674574-113675157	DSCAML1
5.7019e-10	0.705632	0.284	0.062	0.000119281	VE/YE	chr15:43693000-43694285	FAM166B
5.70317e-10	1.01909	0.206	0.027	0.000119307	VE/YE	chr5:51885387-51885918	TMEM150C
5.93484e-10	0.938368	0.225	0.039	0.000124154	VE/YE	chr8:29599407-29600169	DUSP4
6.2564e-10	0.547788	0.382	0.146	0.000130881	VE/YE	chr3:176077741-176079254	OR9A2
6.31879e-10	0.678619	0.294	0.078	0.000132186	VE/YE	chr14:54580991-54582430	RASSF10
6.71364e-10	0.919514	0.225	0.032	0.000140446	VE/YE	chr4:67222328-67222775	PRDM1
6.96346e-10	0.743885	0.235	0.043	0.000145672	VE/YE	chr1:187771383-187772151	MYCL
7.16582e-10	0.494445	0.471	0.203	0.000149905	VE/YE	chr15:74590744-74594083	SPATA6L
7.93684e-10	0.790956	0.245	0.049	0.000166035	VE/YE	chr2:112482505-112483213	HESX1
8.60217e-10	0.662501	0.284	0.063	0.000179953	VE/YE	chr12:61313138-61314017	ITGA6
9.04787e-10	0.804245	0.245	0.045	0.000189277	VE/YE	chr15:92535126-92535866	TLE1
9.12763e-10	0.778477	0.245	0.045	0.000190946	VE/YE	chr3:99917879-99918571	SP8
9.16914e-10	0.916051	0.216	0.032	0.000191814	VE/YE	chr10:91232639-91233192	EDN3
9.25455e-10	0.632813	0.314	0.081	0.000193601	VE/YE	chr4:15573002-15573974	REV3L
9.35169e-10	0.726032	0.245	0.042	0.000195633	VE/YE	chr1:42114419-42115352	COLGALT2
1.24322e-09	0.572679	0.353	0.12	0.000260075	VE/YE	chr2:143498846-143499944	MKRN2OS
1.29316e-09	0.338791	0.51	0.227	0.000270522	VE/YE	chr3:48403503-48405119	CLDN3
1.3785e-09	0.866293	0.216	0.034	0.000288376	VE/YE	chr19:33381653-33382132	RHPN2
1.65621e-09	0.762859	0.255	0.064	0.000346471	VE/YE	chr4:26906398-26907320	PKIB
1.76481e-09	0.736872	0.235	0.056	0.000369189	VE/YE	chr11:55232145-55233056	IL23A
1.90468e-09	0.856152	0.225	0.039	0.000398449	VE/YE	chr7:120797452-120798032	TMEM260
2.2625e-09	0.788689	0.255	0.049	0.000473304	VE/YE	chr6:31737250-31738082	CDH6
2.29061e-09	0.801156	0.255	0.057	0.000479184	VE/YE	chr9:30146156-30146971	SVIL
2.36738e-09	0.696552	0.245	0.038	0.000495243	VE/YE	chr19:49115977-49116722	CCDC114
2.45641e-09	0.78274	0.235	0.047	0.000513868	VE/YE	chr10:91210408-91211017	EDN3
2.75413e-09	0.955545	0.206	0.035	0.00057615	VE/YE	chr6:163051042-163051592	CCNG1
2.82086e-09	0.509614	0.373	0.143	0.000590111	VE/YE	chr10:33520748-33522104	HDHD5
3.09451e-09	0.798826	0.225	0.041	0.000647355	VE/YE	chr10:37275070-37275662	ENTPD6
3.37081e-09	0.806699	0.245	0.056	0.000705157	VE/YE	chr5:139100704-139101547	MGST2
3.44315e-09	0.617302	0.324	0.104	0.000720289	VE/YE	chr1:182007502-182009025	TESK2
3.45625e-09	0.694218	0.245	0.066	0.00072303	VE/YE	chr9:15095883-15096799	FAM107B
3.4999e-09	0.596952	0.343	0.139	0.000732161	VE/YE	chr7:121059934-121061327	OTX2
3.57629e-09	0.842779	0.216	0.043	0.000748143	VE/YE	chr18:35461440-35462295	RNF165
3.66306e-09	0.760561	0.225	0.042	0.000766293	VE/YE	chr4:129214778-129215642	FOXP4
3.691e-09	0.605017	0.314	0.089	0.00077214	VE/YE	chr16:73481998-73482986	ACOX1
3.734e-09	0.711465	0.245	0.046	0.000781135	VE/YE	chr13:16818962-16819861	IL1A
3.76668e-09	0.74703	0.216	0.029	0.00078797	VE/YE	chr1:63423187-63423866	NFASC
3.76886e-09	0.679903	0.294	0.082	0.000788427	VE/YE	chr3:168909925-168910625	SLC13A4
4.05632e-09	0.485047	0.353	0.104	0.000848563	VE/YE	chr6:829040-830800	SLC6A19
4.10296e-09	0.85287	0.235	0.046	0.000858319	VE/YE	chr8:82007718-82008238	ZNF704
4.15832e-09	0.674413	0.225	0.04	0.0008699	VE/YE	chr12:111942386-111942988	PAX3
4.56074e-09	0.601086	0.275	0.071	0.000954084	VE/YE	chr17:22183437-22184322	EPSTI1
4.91267e-09	0.719168	0.265	0.058	0.00102771	VE/YE	chr3:19938366-19939131	ADAMTS5
4.92979e-09	0.54979	0.353	0.11	0.00103129	VE/YE	chr1:226136698-226137916	SKI
5.24816e-09	0.641582	0.255	0.051	0.00109789	VE/YE	chr14:115058427-115059153	CCDC84
5.30162e-09	0.743809	0.255	0.057	0.00110907	VE/YE	chr17:29058243-29059021	KPNA3
7.29609e-09	0.754717	0.225	0.045	0.00152631	VE/YE	chr20:20557084-20557778	CRYM
8.83621e-09	0.441595	0.441	0.168	0.00184849	VE/YE	chr16:48271913-48274303	LHX1
9.09526e-09	0.677287	0.245	0.058	0.00190268	VE/YE	chr10:22121048-22121855	RASL10A
9.22472e-09	0.640343	0.265	0.068	0.00192977	VE/YE	chr18:69869684-69870588	MTCL1
9.32211e-09	0.621373	0.304	0.102	0.00195014	VE/YE	chr19:35880205-35881638	CD22
9.40017e-09	0.795071	0.225	0.047	0.00196647	VE/YE	chr7:86999778-87000430	CEBPE
9.66557e-09	0.835147	0.206	0.041	0.00202199	VE/YE	chr3:77158529-77159269	HECW1
1.02018e-08	0.708546	0.275	0.073	0.00213416	VE/YE	chr11:55283509-55284661	COQ10A
1.06252e-08	0.865636	0.216	0.047	0.00222273	VE/YE	chr6:60230343-60230912	ELOVL7
1.11344e-08	0.721714	0.206	0.034	0.00232927	VE/YE	chr2:146259478-146260168	SLC41A3
1.26023e-08	0.682164	0.265	0.064	0.00263634	VE/YE	chr5:120231725-120232403	NDNF
1.29336e-08	0.779964	0.216	0.045	0.00270564	VE/YE	chr2:1884221-1884728	BDH1
1.31222e-08	0.609354	0.304	0.1	0.0027451	VE/YE	chr19:6226225-6227481	VMAC
1.42065e-08	0.879089	0.225	0.054	0.00297193	VE/YE	chr17:27620548-27621343	LPAR6
1.42978e-08	0.770299	0.206	0.035	0.00299102	VE/YE	chr17:30349920-30350476	FAM124A
1.59382e-08	0.599235	0.265	0.074	0.0033342	VE/YE	chr13:16757631-16758325	IL1A
1.59515e-08	0.738957	0.206	0.038	0.00333698	VE/YE	chr14:57338303-57339102	ADM
1.64464e-08	0.427777	0.392	0.167	0.0034405	VE/YE	chr10:62926285-62927480	BCL2L1
1.72781e-08	0.793402	0.216	0.04	0.00361449	VE/YE	chr17:24283435-24284066	GTF2F2
1.91216e-08	0.621676	0.265	0.067	0.00400015	VE/YE	chr11:57806189-57807445	LRIG3
2.16051e-08	0.595286	0.284	0.083	0.00451969	VE/YE	chr2:146305187-146305978	SLC41A3
2.40481e-08	0.57762	0.284	0.092	0.00503075	VE/YE	chr11:124913046-124914407	ACADS
2.96238e-08	0.769434	0.206	0.045	0.00619715	VE/YE	chr4:144073899-144074387	BTN1A1
2.97029e-08	0.693902	0.275	0.08	0.0062137	VE/YE	chr14:112774946-112776097	ZPR1
3.10172e-08	0.472759	0.343	0.127	0.00648865	VE/YE	chr7:18478986-18479855	TYRO3
3.14728e-08	0.483568	0.422	0.155	0.00658396	VE/YE	chr4:129149747-129150891	FOXP4
3.4468e-08	0.692258	0.216	0.042	0.00721054	VE/YE	chr5:182469394-182470142	CLDN22
3.53946e-08	0.672373	0.265	0.07	0.00740436	VE/YE	chr5:80275584-80276287	PDGFRA
3.56493e-08	0.527287	0.343	0.128	0.00745765	VE/YE	chr3:75899998-75900881	NPC1L1
3.9875e-08	0.490537	0.353	0.131	0.00834165	VE/YE	chr4:163257601-163258650	BMP6
4.02519e-08	0.432867	0.441	0.209	0.00842049	VE/YE	chr18:50661774-50663436	TTR
4.10828e-08	0.788962	0.206	0.045	0.00859432	VE/YE	chr2:108428160-108428875	CACNA1D
4.41754e-08	0.532063	0.333	0.124	0.00924128	VE/YE	chr5:51920732-51921763	TMEM150C
4.57492e-08	0.718504	0.206	0.04	0.00957051	VE/YE	chr4:167640904-167641778	SLC22A23
5.06614e-08	0.676328	0.216	0.047	0.0105981	VE/YE	chr16:72635593-72636263	GRB2
5.6414e-08	0.67624	0.235	0.057	0.0118015	VE/YE	chr15:92632026-92632788	TLE1
6.21511e-08	0.439619	0.422	0.189	0.0130017	VE/YE	chr19:46784062-46785235	FOXA3
6.24678e-08	0.600928	0.225	0.051	0.0130679	VE/YE	chr3:176519525-176520571	OR9A2
6.8004e-08	0.574753	0.304	0.107	0.0142261	VE/YE	chr17:5945540-5946982	SHISA2
6.95594e-08	0.375875	0.461	0.232	0.0145515	VE/YE	chr4:129090189-129092006	FOXP4
7.29458e-08	0.439863	0.363	0.131	0.0152599	VE/YE	chr9:65230688-65233158	PALD1
7.79483e-08	0.60201	0.284	0.078	0.0163064	VE/YE	chr7:11799964-11801150	ZNF770
8.51238e-08	0.756858	0.206	0.04	0.0178075	VE/YE	chr5:98819129-98819740	MTTP
9.26938e-08	0.634682	0.206	0.045	0.0193911	VE/YE	chr3:83211065-83211801	ELMO1
9.36885e-08	0.367289	0.441	0.208	0.0195992	VE/YE	chr10:20832455-20833567	GAL3ST1
9.37072e-08	0.512571	0.314	0.099	0.0196031	VE/YE	chr2:152035833-152037215	GPR156
9.41169e-08	0.563905	0.314	0.103	0.0196888	VE/YE	chr1:84554379-84555311	EPHX1
1.02217e-07	0.645969	0.225	0.045	0.0213832	VE/YE	chr6:76098645-76099538	TBCA
1.12286e-07	0.598052	0.216	0.046	0.0234897	VE/YE	chr11:53493402-53494222	PPP1R1A
1.20425e-07	0.640935	0.225	0.049	0.0251923	VE/YE	chr8:43369504-43370024	DKK4
1.21499e-07	0.678052	0.245	0.058	0.0254171	VE/YE	chr1:132653478-132654246	ABCA4
1.28319e-07	0.629912	0.275	0.098	0.0268437	VE/YE	chr11:46464524-46465446	VDR
1.29437e-07	0.715597	0.216	0.048	0.0270777	VE/YE	chr6:43380586-43381299	CCDC152
1.31772e-07	0.689887	0.216	0.04	0.027566	VE/YE	chr10:39766800-39767446	FOXA2
1.33878e-07	0.734064	0.235	0.063	0.0280066	VE/YE	chr5:52051929-52052648	TMEM150C
1.33889e-07	0.53009	0.304	0.11	0.0280089	VE/YE	chr4:17756481-17757554	HDAC2
1.38519e-07	0.650941	0.216	0.049	0.0289776	VE/YE	chr12:80237186-80237935	STAT4
1.43964e-07	0.538092	0.265	0.071	0.0301166	VE/YE	chr7:86821590-86822331	LMLN2
1.48248e-07	0.627281	0.235	0.058	0.0310128	VE/YE	chr1:21258574-21259119	RGS5
1.56899e-07	0.552228	0.275	0.091	0.0328224	VE/YE	chr9:112587581-112589193	HABP2
1.62923e-07	0.645247	0.216	0.054	0.0340828	VE/YE	chr12:106472202-106472945	IGFBP5
1.83169e-07	0.405705	0.363	0.144	0.0383181	VE/YE	chr16:7837988-7839893	KDM6B
1.9778e-07	0.526018	0.265	0.098	0.0413747	VE/YE	chr3:10743247-10744354	DOPEY2
2.29205e-07	0.686244	0.225	0.05	0.0479485	VE/YE	chr6:115388291-115389157	SEMA6A
2.46129e-07	0.346466	0.529	0.3	0.0514889	VE/YE	chr16:49191978-49195672	HNF1B
2.46195e-07	0.574765	0.235	0.067	0.0515029	VE/YE	chr4:143005070-143005866	ZNF165
2.60014e-07	0.683138	0.235	0.074	0.0543935	VE/YE	chr1:90413164-90413961	APOA2
2.69898e-07	0.678863	0.216	0.053	0.0564612	VE/YE	chr7:139040983-139041808	NPC2
2.74113e-07	0.596814	0.225	0.063	0.057343	VE/YE	chr14:34385388-34386073	DEPDC7
2.81321e-07	0.573221	0.225	0.053	0.058851	VE/YE	chr11:88079509-88080269	EFCC1
3.08518e-07	0.371065	0.402	0.158	0.0645404	VE/YE	chr10:33522709-33524018	HDHD5
3.11704e-07	0.474664	0.314	0.111	0.065207	VE/YE	chr20:72670087-72671170	ATP2C2
3.31328e-07	0.636391	0.206	0.046	0.0693122	VE/YE	chr2:112525062-112525717	IL17RD
3.34831e-07	0.362448	0.471	0.267	0.070045	VE/YE	chr16:51351128-51354455	TCAP
3.39241e-07	0.536839	0.304	0.14	0.0709674	VE/YE	chr1:134535324-134536284	GFI1
3.42434e-07	0.518783	0.294	0.095	0.0716354	VE/YE	chr11:13665998-13667565	HEBP1
3.48035e-07	0.466248	0.314	0.124	0.0728071	VE/YE	chr14:70830277-70831345	KLHL35
3.48456e-07	0.371697	0.373	0.144	0.0728952	VE/YE	chr4:163404918-163405709	DSP
3.72056e-07	0.613232	0.235	0.065	0.0778322	VE/YE	chr4:163274371-163275234	DSP
3.80246e-07	0.568277	0.265	0.079	0.0795456	VE/YE	chr5:93757101-93758358	PDLIM5
3.82623e-07	0.571919	0.265	0.081	0.0800428	VE/YE	chr14:121981864-121983030	DCPS
4.59749e-07	0.628663	0.216	0.049	0.0961773	VE/YE	chr16:4834346-4834790	VMO1
4.82071e-07	0.702009	0.206	0.054	0.100847	VE/YE	chr1:42193283-42193893	COLGALT2
5.19708e-07	0.341162	0.392	0.2	0.10872	VE/YE	chr13:16821546-16822792	IL1A
5.22522e-07	0.497289	0.333	0.119	0.109309	VE/YE	chr2:19771938-19773083	EOMES
5.26518e-07	0.677609	0.225	0.063	0.110145	VE/YE	chr1:95005386-95006199	LRRC71
5.31091e-07	0.607048	0.216	0.054	0.111102	VE/YE	chr4:139215933-139216934	SLC44A4
5.52405e-07	0.600519	0.235	0.074	0.11556	VE/YE	chr19:13143346-13144389	DHPS
5.607e-07	0.687231	0.216	0.049	0.117296	VE/YE	chr2:76052015-76052665	TMEM212
5.9114e-07	0.537543	0.245	0.075	0.123664	VE/YE	chr17:30444717-30445974	FAM124A
5.96764e-07	0.594337	0.225	0.062	0.12484	VE/YE	chr7:39836459-39837099	TLN2
6.12622e-07	0.607376	0.235	0.071	0.128157	VE/YE	chr12:109067888-109068778	NHEJ1
7.03562e-07	0.508514	0.275	0.09	0.147182	VE/YE	chr11:58025496-58026352	LRIG3
7.1265e-07	0.432164	0.324	0.126	0.149083	VE/YE	chr11:124929342-124930131	HNF1A
7.588e-07	0.582766	0.216	0.045	0.158737	VE/YE	chr16:4915517-4916128	CHRNE
8.08834e-07	0.467344	0.284	0.106	0.169204	VE/YE	chr11:108659069-108660197	SLC41A2
8.86041e-07	0.46422	0.343	0.129	0.185355	VE/YE	chr1:184328229-184329425	TMEM125
1.00179e-06	0.525066	0.284	0.09	0.209569	VE/YE	chr7:146285339-146286351	STON2
1.00811e-06	0.591402	0.235	0.08	0.210892	VE/YE	chr19:12209273-12210379	ZNF844
1.0281e-06	0.616211	0.235	0.071	0.215072	VE/YE	chr1:109511153-109512261	TRIM45
1.17843e-06	0.579974	0.245	0.062	0.246522	VE/YE	chr3:140497203-140497868	LAMB1
1.34047e-06	0.454841	0.294	0.114	0.280419	VE/YE	chr11:63703003-63704910	RASSF3
1.39762e-06	0.465487	0.284	0.099	0.292376	VE/YE	chr2:126810153-126811413	FOXP1
1.42653e-06	0.548527	0.225	0.066	0.298424	VE/YE	chr1:173138544-173139221	SSBP3
1.61903e-06	0.619519	0.235	0.087	0.338693	VE/YE	chr4:137404188-137405119	KIFC1
1.69288e-06	0.518123	0.216	0.068	0.354142	VE/YE	chr19:37330581-37331424	ZNF829
2.11084e-06	0.544562	0.235	0.076	0.441577	VE/YE	chr11:6554129-6555347	SCNN1A
2.31249e-06	0.513044	0.235	0.078	0.483761	VE/YE	chr19:35034683-35035625	UBA2
2.33813e-06	0.59125	0.206	0.056	0.489126	VE/YE	chr11:6300707-6301207	PLEKHG6
2.55122e-06	0.657995	0.216	0.076	0.533702	VE/YE	chr3:95908583-95909752	OSBPL3
2.66104e-06	0.379255	0.353	0.127	0.556676	VE/YE	chr10:33610139-33611523	HDHD5
2.70643e-06	0.675024	0.216	0.063	0.566171	VE/YE	chr7:41381488-41382241	SNX22
2.75752e-06	0.252396	0.618	0.443	0.57686	VE/YE	chr19:6957366-6959664	SH2D3A
3.09652e-06	0.637191	0.225	0.073	0.647776	VE/YE	chr19:35481339-35482047	LSR
3.15377e-06	0.329105	0.422	0.24	0.659754	VE/YE	chr2:152390211-152391526	MAATS1
3.17526e-06	0.467768	0.294	0.1	0.664249	VE/YE	chr16:72846809-72847988	TMEM94
3.38622e-06	0.552523	0.235	0.078	0.70838	VE/YE	chr15:74579539-74580380	SLC1A1
3.75534e-06	0.494117	0.225	0.076	0.785599	VE/YE	chr8:29926388-29927228	DUSP4
3.76544e-06	0.350641	0.392	0.174	0.787712	VE/YE	chr2:21981693-21983987	RARB
3.84677e-06	0.441666	0.284	0.108	0.804725	VE/YE	chr2:107559983-107561398	TNNC1
4.04408e-06	0.369045	0.353	0.156	0.846001	VE/YE	chr7:87799566-87800822	EMC9
4.08277e-06	0.330867	0.431	0.211	0.854094	VE/YE	chr1:200698903-200701209	SYTL1
4.27157e-06	0.542165	0.235	0.074	0.893591	VE/YE	chr11:8125457-8126186	CD163
4.6383e-06	0.400568	0.333	0.154	0.97031	VE/YE	chr15:16009590-16011024	GSN
4.89544e-06	0.506205	0.235	0.067	1	VE/YE	chr16:42398997-42399916	C17orf67
5.45123e-06	0.318071	0.422	0.235	1	VE/YE	chr4:67358549-67360658	PRDM1
5.62679e-06	0.518609	0.225	0.078	1	VE/YE	chr1:84812104-84812611	EPHX1
5.9898e-06	0.493631	0.225	0.063	1	VE/YE	chr3:72452718-72453868	ABCA13
6.64815e-06	0.395052	0.304	0.114	1	VE/YE	chr9:98665958-98667040	ABCC2
6.69012e-06	0.535532	0.206	0.05	1	VE/YE	chr15:101670823-101671255	RALGPS1
7.12286e-06	0.670536	0.206	0.058	1	VE/YE	chr11:30031585-30032284	FAR2
7.23717e-06	0.572604	0.206	0.054	1	VE/YE	chr16:73737945-73738839	FOXJ1
7.32173e-06	0.505779	0.265	0.09	1	VE/YE	chr16:78955728-78956995	FAAP100
7.35464e-06	0.498975	0.235	0.079	1	VE/YE	chr16:5293667-5294407	DHX33
7.36768e-06	0.324508	0.461	0.245	1	VE/YE	chr5:80270613-80272616	PDGFRA
7.41624e-06	0.378269	0.373	0.187	1	VE/YE	chr20:5331458-5333036	PPL
7.5086e-06	0.46812	0.235	0.074	1	VE/YE	chr11:56107523-56108540	NXPH4
7.56661e-06	0.517991	0.206	0.055	1	VE/YE	chr17:82353905-82354780	CLYBL
7.82734e-06	0.453539	0.235	0.065	1	VE/YE	chr1:186455069-186455865	SCMH1
8.47494e-06	0.327536	0.412	0.216	1	VE/YE	chr19:52862219-52863840	PPP2R1A
8.65443e-06	0.362526	0.382	0.156	1	VE/YE	chr10:40766734-40768223	XRN2
9.02526e-06	0.593094	0.235	0.09	1	VE/YE	chr5:37264836-37265421	PGM2
9.09597e-06	0.50129	0.265	0.098	1	VE/YE	chr1:117525563-117526551	PSRC1
9.14273e-06	0.446399	0.255	0.09	1	VE/YE	chr2:122046673-122047588	LRIG1
9.22449e-06	0.548405	0.225	0.081	1	VE/YE	chr12:99261103-99261733	MAP2
9.60192e-06	0.55261	0.216	0.088	1	VE/YE	chr11:6615855-6616725	PLEKHG6
9.63432e-06	0.47259	0.275	0.116	1	VE/YE	chr19:47812687-47813573	NPAS1
1.09994e-05	0.27024	0.431	0.216	1	VE/YE	chr2:5017032-5018891	FGF12
1.10903e-05	0.422631	0.284	0.103	1	VE/YE	chr1:90093982-90095011	FCGR2B
1.14005e-05	0.288003	0.441	0.212	1	VE/YE	chr1:216431663-216433860	FBXO2
1.1665e-05	0.434269	0.304	0.131	1	VE/YE	chr17:22167658-22168752	DNAJC15
1.1745e-05	0.466979	0.225	0.076	1	VE/YE	chr18:35598413-35599336	RNF165
1.19368e-05	0.453783	0.265	0.113	1	VE/YE	chr10:22401680-22402757	EMID1
1.1997e-05	0.448509	0.304	0.129	1	VE/YE	chr8:55490610-55492497	SOX17
1.24373e-05	0.4951	0.216	0.064	1	VE/YE	chr12:127411871-127412561	MLPH
1.3275e-05	0.526101	0.216	0.067	1	VE/YE	chr10:61956803-61957526	SLC52A3
1.34464e-05	0.256373	0.51	0.308	1	VE/YE	chr19:49579890-49580872	CA11
1.35595e-05	0.540929	0.235	0.079	1	VE/YE	chr14:118982252-118983109	BSX
1.37498e-05	0.490337	0.225	0.072	1	VE/YE	chr14:21762152-21763005	C11orf94
1.40607e-05	0.35802	0.353	0.151	1	VE/YE	chr9:109162864-109164093	ADD3
1.40999e-05	0.505117	0.206	0.071	1	VE/YE	chr15:96846100-96846896	C9orf153
1.49595e-05	0.410148	0.245	0.084	1	VE/YE	chr1:41311637-41312614	SMG7
1.56499e-05	0.313908	0.402	0.219	1	VE/YE	chr19:53274020-53276152	ZNF528
1.57697e-05	0.466966	0.255	0.102	1	VE/YE	chr7:120922298-120923450	OTX2
1.58568e-05	0.500083	0.225	0.068	1	VE/YE	chr4:42854759-42855891	NHSL1
1.65074e-05	0.520234	0.235	0.086	1	VE/YE	chr14:96754722-96755248	ARHGAP42
1.99614e-05	0.45443	0.314	0.136	1	VE/YE	chr9:91799633-91800989	CEP55
2.07962e-05	0.3506	0.363	0.177	1	VE/YE	chr4:340717-342493	TBP
2.20302e-05	0.575785	0.216	0.071	1	VE/YE	chr19:39625696-39626271	ACP7
2.26683e-05	0.469812	0.225	0.083	1	VE/YE	chr6:176885572-176886279	ZNF346
2.36187e-05	0.388229	0.275	0.113	1	VE/YE	chr9:18236637-18237392	HACD1
2.50478e-05	0.441243	0.265	0.102	1	VE/YE	chr19:1283887-1284744	ADAMTSL5
2.56568e-05	0.274129	0.412	0.187	1	VE/YE	chr17:7710543-7712170	CDX2
2.6655e-05	0.333145	0.314	0.155	1	VE/YE	chr11:63701597-63702965	RASSF3
2.71804e-05	0.445953	0.245	0.105	1	VE/YE	chr11:48118470-48119921	DNAJC22
2.94864e-05	0.401051	0.275	0.1	1	VE/YE	chr16:51307250-51308543	TCAP
3.082e-05	0.355976	0.275	0.121	1	VE/YE	chr8:54691719-54693642	ATP6V1H
3.11284e-05	0.261168	0.48	0.292	1	VE/YE	chr11:6620389-6623371	GAPDH
3.13518e-05	0.520365	0.206	0.076	1	VE/YE	chr16:7788142-7788928	KCNAB3
3.39376e-05	0.349259	0.333	0.168	1	VE/YE	chr7:51473844-51476034	CD276
3.42816e-05	0.401326	0.216	0.073	1	VE/YE	chr16:73298946-73299562	ACOX1
3.508e-05	0.382119	0.314	0.16	1	VE/YE	chr16:52137509-52138942	CDC6
3.91168e-05	0.48318	0.235	0.083	1	VE/YE	chr1:98254955-98255688	S100A14
3.91181e-05	0.378249	0.265	0.12	1	VE/YE	chr1:187379661-187380967	COL9A2
4.09021e-05	0.366693	0.314	0.143	1	VE/YE	chr16:57786420-57788196	WNT3
4.15006e-05	0.462765	0.225	0.075	1	VE/YE	chr14:32105993-32106774	PAMR1
4.32726e-05	0.370885	0.294	0.115	1	VE/YE	chr11:117990647-117991990	TBX5
4.4841e-05	0.533631	0.216	0.096	1	VE/YE	chr5:40868473-40869312	APBB2
4.62343e-05	0.325444	0.324	0.156	1	VE/YE	chr14:14733423-14734484	MPEG1
4.68183e-05	0.320501	0.353	0.167	1	VE/YE	chr16:72004618-72007095	SLC9A3R1
4.90253e-05	0.509511	0.245	0.102	1	VE/YE	chr14:115422976-115424311	USP2
5.00771e-05	0.590567	0.206	0.067	1	VE/YE	chr6:58302582-58303309	RAB3C
5.01327e-05	0.329763	0.304	0.164	1	VE/YE	chr4:169727973-169729928	FOXQ1
5.27843e-05	0.414919	0.284	0.118	1	VE/YE	chr16:32060389-32061966	SLFN13
5.45544e-05	0.295189	0.333	0.147	1	VE/YE	chr20:26240041-26241265	GTF3C1
5.52806e-05	0.295681	0.363	0.216	1	VE/YE	chr3:162026083-162027902	AHCYL2
5.76141e-05	0.370155	0.314	0.168	1	VE/YE	chr4:35160914-35163434	SMLR1
5.99445e-05	0.38794	0.245	0.095	1	VE/YE	chr12:97472938-97473813	FZD5
6.1045e-05	0.339747	0.363	0.191	1	VE/YE	chr12:108686053-108687678	IHH
6.2293e-05	0.287065	0.373	0.174	1	VE/YE	chr6:123643881-123644822	ZNF608
6.35306e-05	0.264593	0.392	0.215	1	VE/YE	chr1:184343585-184344864	C1orf210
6.35931e-05	0.390065	0.235	0.095	1	VE/YE	chr14:20910952-20911933	F2
6.40955e-05	0.363216	0.275	0.115	1	VE/YE	chr19:55750033-55751031	NLRP7
6.41289e-05	0.270943	0.353	0.15	1	VE/YE	chr8:146159585-146161833	TONSL
6.7184e-05	0.390372	0.225	0.073	1	VE/YE	chr15:32807252-32807890	ABCA1
7.58841e-05	0.384107	0.255	0.088	1	VE/YE	chr16:29340396-29341487	TMEM98
7.82778e-05	0.458555	0.245	0.098	1	VE/YE	chr10:32313370-32314625	GSC2
7.9471e-05	0.342611	0.216	0.058	1	VE/YE	chr3:93459584-93460301	EVX1
8.04079e-05	0.368897	0.255	0.096	1	VE/YE	chr16:19589619-19590606	ALDH3A2
8.26106e-05	0.490768	0.206	0.068	1	VE/YE	chr7:39767681-39768389	TLN2
8.36881e-05	0.26777	0.431	0.258	1	VE/YE	chr19:58620833-58622216	ZNF544
8.56371e-05	0.402472	0.206	0.059	1	VE/YE	chr7:88176779-88177730	CIDEB
8.80594e-05	0.310842	0.363	0.166	1	VE/YE	chr6:123484616-123486103	ZNF608
9.05616e-05	0.376866	0.275	0.105	1	VE/YE	chr4:133669487-133670322	PIM1
9.42908e-05	0.269208	0.402	0.218	1	VE/YE	chr7:16902336-16903649	BMF
9.63599e-05	0.353	0.294	0.134	1	VE/YE	chr1:63959597-63960927	CDK18
9.96268e-05	0.262494	0.373	0.205	1	VE/YE	chr16:74506377-74508445	SEC14L1
0.000104141	0.309502	0.353	0.167	1	VE/YE	chr1:220302538-220304083	ERRFI1
0.000105161	0.483233	0.225	0.087	1	VE/YE	chr4:145919331-145920212	ACOT13
0.000110038	0.406493	0.216	0.08	1	VE/YE	chr16:7836917-7837501	KCNAB3
0.000111613	0.304671	0.333	0.162	1	VE/YE	chr10:37861224-37863538	SYNDIG1
0.000114268	0.387903	0.225	0.094	1	VE/YE	chr11:631415-632130	WNK1
0.000120586	0.364022	0.275	0.129	1	VE/YE	chr10:48090657-48091293	FLRT3
0.000132223	0.330786	0.304	0.163	1	VE/YE	chr17:82575236-82576436	ZIC2
0.000137171	0.434415	0.216	0.096	1	VE/YE	chr17:24544025-24544940	GTF2F2
0.000146209	0.403763	0.255	0.121	1	VE/YE	chr1:207050510-207051467	ECE1
0.000151236	0.333941	0.245	0.089	1	VE/YE	chr1:178995251-178995937	SPATA6
0.00016161	0.512072	0.206	0.084	1	VE/YE	chr4:31210755-31211494	RSPO3
0.000168488	0.49707	0.225	0.087	1	VE/YE	chr14:20073578-20074873	SPI1
0.000180435	0.453277	0.206	0.079	1	VE/YE	chr17:29067890-29068537	SPRYD7
0.000182918	0.255597	0.382	0.199	1	VE/YE	chr20:3294888-3296590	BICDL2
0.000189329	0.339022	0.265	0.12	1	VE/YE	chr14:70692118-70693475	KLHL35
0.000194505	0.381444	0.235	0.096	1	VE/YE	chr2:45109929-45110769	PCOLCE2
0.000209822	0.410431	0.206	0.075	1	VE/YE	chr1:98355105-98356140	S100A14
0.000226702	0.378747	0.225	0.097	1	VE/YE	chr19:54622377-54623463	CACNG7
0.000234864	0.409497	0.206	0.073	1	VE/YE	chr19:55745459-55746091	NLRP2
0.000267472	0.309355	0.265	0.113	1	VE/YE	chr10:39692695-39693391	FOXA2
0.000281033	0.366559	0.255	0.1	1	VE/YE	chr18:60319048-60319937	GATA6
0.000285751	0.390607	0.225	0.088	1	VE/YE	chr17:82562365-82563795	ZIC2
0.000292855	0.348957	0.294	0.132	1	VE/YE	chr5:111989201-111990176	LARP7
0.00030388	0.323271	0.284	0.159	1	VE/YE	chr20:29575833-29576708	PRSS8
0.000332258	0.309385	0.324	0.161	1	VE/YE	chr17:7705159-7706517	CDX2
0.000353729	0.310748	0.245	0.096	1	VE/YE	chr8:27708925-27709626	CHRNA2
0.000366133	0.322374	0.284	0.146	1	VE/YE	chr1:91756707-91757799	CRP
0.00036723	0.339561	0.284	0.143	1	VE/YE	chr3:140492893-140494039	LAMB1
0.000371252	0.322787	0.225	0.106	1	VE/YE	chr8:59793122-59794158	SDCBP
0.000386484	0.316987	0.245	0.111	1	VE/YE	chr5:184010145-184011743	CASP3
0.000391985	0.387983	0.235	0.09	1	VE/YE	chr11:3321944-3323222	TSPAN9
0.000393035	0.33441	0.275	0.137	1	VE/YE	chr7:129043788-129044802	GPX2
0.000421196	0.378465	0.225	0.082	1	VE/YE	chr12:91603370-91604222	KIAA2012
0.000445088	0.380494	0.216	0.083	1	VE/YE	chr7:116306678-116307598	NID2
0.000449823	0.338799	0.225	0.115	1	VE/YE	chr5:109280746-109281682	LRIT3
0.000475153	0.287068	0.314	0.17	1	VE/YE	chr8:38467001-38467877	RAB11FIP1
0.000489627	0.261699	0.402	0.256	1	VE/YE	chr19:46435781-46437026	ERCC1
0.000590704	0.261039	0.343	0.209	1	VE/YE	chr11:6522070-6523490	SCNN1A
0.000590742	0.260207	0.324	0.187	1	VE/YE	chr2:103538833-103540082	ZNF589
0.000629685	0.325252	0.284	0.144	1	VE/YE	chr17:4928733-4929821	RNF17
0.000683306	0.2591	0.402	0.276	1	VE/YE	chr7:50061285-50062987	PARP6
0.000683361	0.278274	0.314	0.167	1	VE/YE	chr14:40101144-40102993	LGR4
0.000754968	0.465083	0.216	0.112	1	VE/YE	chr14:33578122-33578951	LMO2
0.000799474	0.32737	0.255	0.123	1	VE/YE	chr16:4630808-4632122	SMTNL2
0.000839695	0.263493	0.265	0.107	1	VE/YE	chr1:98358139-98358837	S100A14
0.00087545	0.329927	0.294	0.163	1	VE/YE	chr14:40290265-40291352	LGR4
0.000889983	0.306625	0.235	0.099	1	VE/YE	chr15:102135262-102136666	ZBTB34
0.00090704	0.275058	0.343	0.176	1	VE/YE	chr4:138726840-138728651	RNF5
0.000936003	0.348722	0.206	0.083	1	VE/YE	chr1:187856475-187857101	MYCL
0.00104439	0.25973	0.373	0.205	1	VE/YE	chr7:24648747-24650177	SEMA6D
0.00110408	0.315178	0.245	0.119	1	VE/YE	chr16:24603481-24604469	UNC119
0.00110467	0.272063	0.275	0.13	1	VE/YE	chr16:5081685-5083153	VMO1
0.0011203	0.300925	0.255	0.123	1	VE/YE	chr7:133584845-133586597	DCAF5
0.00116217	0.318806	0.265	0.161	1	VE/YE	chr14:19601572-19602908	PTPRJ
0.00116488	0.310267	0.225	0.105	1	VE/YE	chr19:45655791-45656837	APOC1B
0.00121413	0.253697	0.392	0.257	1	VE/YE	chr1:90341881-90343386	FCGR2B
0.00137028	0.303791	0.216	0.084	1	VE/YE	chr16:73907996-73909026	MXRA7
0.00152455	0.392432	0.206	0.094	1	VE/YE	chr1:97372417-97373191	IL6R
0.00153402	0.31965	0.255	0.151	1	VE/YE	chr11:6536075-6536896	SCNN1A
0.00153894	0.268277	0.275	0.152	1	VE/YE	chr19:12507916-12508941	ZNF625
0.00155912	0.294523	0.255	0.137	1	VE/YE	chr10:80595582-80596748	PREX1
0.00157128	0.273798	0.265	0.143	1	VE/YE	chr1:64010456-64012292	CDK18
0.00159059	0.379523	0.206	0.104	1	VE/YE	chr7:161311589-161312201	C14orf132
0.00159163	0.284056	0.206	0.078	1	VE/YE	chr14:126313779-126314927	ADAMTS15
0.00172304	0.298275	0.245	0.134	1	VE/YE	chr10:80420533-80421599	PREX1
0.00180535	0.322917	0.225	0.11	1	VE/YE	chr1:38978500-38979500	MR1
0.00191338	0.372486	0.206	0.092	1	VE/YE	chr16:69183032-69183850	SOX9
0.00207293	0.307004	0.216	0.098	1	VE/YE	chr19:8156069-8157426	TGFBR3L
0.00212583	0.281074	0.265	0.161	1	VE/YE	chr16:61555650-61557497	PECAM1
0.0022546	0.292447	0.225	0.105	1	VE/YE	chr14:121338518-121339149	FEZ1
0.00227855	0.280813	0.245	0.129	1	VE/YE	chr16:60768028-60769152	LIMD2
0.00233684	0.304368	0.245	0.128	1	VE/YE	chr1:62838626-62839854	PIK3C2B
0.00245536	0.252607	0.373	0.247	1	VE/YE	chr1:216650117-216651328	DRAXIN
0.00261488	0.330689	0.225	0.114	1	VE/YE	chr6:146369704-146370339	PPP2R2B
0.00262159	0.380731	0.235	0.124	1	VE/YE	chr16:16399912-16400881	CENPV
0.00267312	0.286849	0.235	0.134	1	VE/YE	chr10:83644356-83645553	SALL4
0.00268061	0.299298	0.206	0.1	1	VE/YE	chr1:212860502-212861464	TMEM82
0.00273835	0.250248	0.343	0.215	1	VE/YE	chr17:7723125-7724863	CDX2
0.00278729	0.35591	0.206	0.121	1	VE/YE	chr11:18941188-18942464	PIK3C2G
0.00280682	0.263525	0.206	0.092	1	VE/YE	chr9:17542046-17543085	VIM
0.00288331	0.310379	0.216	0.108	1	VE/YE	chr1:104337850-104338821	RNF115
0.00346401	0.296948	0.216	0.114	1	VE/YE	chr1:206845785-206846868	ECE1
0.00365482	0.263298	0.245	0.127	1	VE/YE	chr16:4792877-4793881	CHRNE
0.00379048	0.329528	0.216	0.113	1	VE/YE	chr11:127127472-127128463	DENR
0.00395702	0.266377	0.265	0.17	1	VE/YE	chr12:37697644-37698784	KIF5C
0.00410547	0.269752	0.363	0.272	1	VE/YE	chr11:56575464-56577093	KIF5A
0.00411044	0.281282	0.206	0.092	1	VE/YE	chr15:16063422-16064378	STOM
0.00423519	0.282155	0.255	0.122	1	VE/YE	chr1:174318766-174319933	SCP2
0.00424779	0.259596	0.333	0.204	1	VE/YE	chr11:8058859-8059909	GDF3
0.00434767	0.293352	0.255	0.138	1	VE/YE	chr6:55509189-55510603	IL6ST
0.00449754	0.278368	0.255	0.145	1	VE/YE	chr19:49672253-49673585	CA11
0.00492005	0.314712	0.235	0.122	1	VE/YE	chr3:84775776-84776766	HERPUD2
0.00493169	0.311156	0.206	0.119	1	VE/YE	chr19:35317974-35319250	GRAMD1A
0.00501301	0.311007	0.235	0.123	1	VE/YE	chr14:70737952-70738450	KLHL35
0.00505952	0.328313	0.206	0.112	1	VE/YE	chr6:60305228-60306230	ELOVL7
0.00511719	0.287429	0.206	0.104	1	VE/YE	chr11:6604309-6605371	GAPDH
0.00590157	0.302831	0.206	0.094	1	VE/YE	chr17:82596236-82597955	ZIC2
0.00606928	0.254967	0.206	0.121	1	VE/YE	chr11:56104638-56106431	NXPH4
0.00633987	0.274594	0.235	0.129	1	VE/YE	chr19:10337613-10339355	OLFM2
0.00657709	0.251443	0.235	0.132	1	VE/YE	chr4:145806590-145807609	ACOT13
0.00658701	0.370949	0.206	0.114	1	VE/YE	chr2:107313938-107314591	WDR82
0.00731733	0.285915	0.373	0.26	1	VE/YE	chr3:121733151-121734177	CLDN12
0.00771177	0.251795	0.275	0.203	1	VE/YE	chr9:113852445-113853797	FAM160B1
0.00872568	0.265112	0.235	0.136	1	VE/YE	chr19:7830309-7830992	ZNF358
0.00951693	0.283067	0.206	0.11	1	VE/YE	chr15:23648318-23649491	COL27A1
0.00970052	0.260099	0.206	0.112	1	VE/YE	chr12:95300747-95302141	NRP2
0.00991508	0.266415	0.206	0.118	1	VE/YE	chr8:146162016-146163418	TONSL
1.66463e-58	0.709824	0.524	0.077	3.48232e-53	EXMC	chr12:127117647-127118661	COL6A3
1.67158e-56	0.461663	0.784	0.353	3.49686e-51	EXMC	chr16:35603060-35606470	COL1A1
2.28302e-55	0.588741	0.597	0.127	4.77596e-50	EXMC	chr12:127127292-127129872	COL6A3
7.57369e-55	0.659159	0.513	0.07	1.58438e-49	EXMC	chr4:68672359-68674700	LIN28B
1.11279e-49	0.690544	0.437	0.06	2.32789e-44	EXMC	chr16:32157258-32158315	MMP28
5.94478e-49	0.729997	0.392	0.052	1.24362e-43	EXMC	chr18:48231413-48233025	ASXL3
5.46275e-47	0.638555	0.482	0.097	1.14278e-41	EXMC	chr12:77914951-77917532	COL3A1
1.16724e-46	0.642903	0.471	0.097	2.44181e-41	EXMC	chr6:38843520-38844865	EGFLAM
4.06751e-46	0.735494	0.392	0.048	8.50903e-41	EXMC	chr13:109266535-109267744	PXDN
2.63007e-45	0.755826	0.397	0.042	5.50198e-40	EXMC	chr6:55689900-55691294	ANKRD55
6.38257e-45	0.668225	0.413	0.069	1.3352e-39	EXMC	chr3:758520-760439	COL6A1
3.27655e-44	0.696707	0.405	0.06	6.85438e-39	EXMC	chr8:126446121-126447429	SQLE
1.57332e-43	0.697425	0.408	0.059	3.2913e-38	EXMC	chr2:120276301-120277394	ADAMTS9
2.34106e-43	0.570698	0.542	0.176	4.89739e-38	EXMC	chr12:107894708-107896854	GPBAR1
5.51611e-42	0.590965	0.487	0.114	1.15394e-36	EXMC	chr9:125548323-125549606	ADAM12
1.41001e-41	0.763306	0.332	0.037	2.94967e-36	EXMC	chr2:10202638-10204035	MASP1
1.99528e-41	0.692943	0.389	0.05	4.17402e-36	EXMC	chr3:117610940-117612208	COL1A2
3.09657e-41	0.62003	0.411	0.077	6.47787e-36	EXMC	chr15:23402871-23404575	COL27A1
3.61754e-41	0.630503	0.384	0.047	7.56771e-36	EXMC	chr8:128895221-128896857	MYC
9.91086e-41	0.588747	0.479	0.117	2.0733e-35	EXMC	chr3:657489-661414	COL6A1
1.24032e-40	0.730269	0.353	0.045	2.59468e-35	EXMC	chr12:36219048-36219907	ACVR2A
2.11608e-40	0.639327	0.4	0.069	4.42673e-35	EXMC	chr8:23684241-23685618	LOXL2
3.11415e-40	0.687302	0.318	0.038	6.51465e-35	EXMC	chr15:3190666-3192169	OLFM1
1.30767e-39	0.583333	0.432	0.094	2.73558e-34	EXMC	chr16:32143675-32145249	MMP28
1.47641e-39	0.503197	0.513	0.161	3.08858e-34	EXMC	chr3:1450775-1453284	COL18A1
2.00219e-39	0.700117	0.363	0.054	4.18848e-34	EXMC	chr17:29026944-29028043	SPRYD7
2.85219e-39	0.500434	0.576	0.169	5.96663e-34	EXMC	chr10:36763044-36765004	NINL
4.87547e-39	0.525789	0.497	0.13	1.01992e-33	EXMC	chr7:53276083-53278516	RPP25
5.70182e-39	0.723828	0.347	0.042	1.19279e-33	EXMC	chr12:107467777-107468750	TNS1
6.80614e-39	0.437725	0.653	0.274	1.42381e-33	EXMC	chr12:109205837-109209304	RESP18
6.93728e-39	0.368145	0.716	0.388	1.45124e-33	EXMC	chr19:41888198-41892302	AXL
1.94889e-38	0.683446	0.332	0.035	4.07697e-33	EXMC	chr3:149770555-149771998	WNT2
3.09242e-38	0.617872	0.382	0.075	6.46918e-33	EXMC	chr1:106595988-106597040	NOTCH2
3.88638e-38	0.507845	0.487	0.149	8.13011e-33	EXMC	chr8:28087297-28089042	SCARA3
3.9149e-38	0.640186	0.353	0.055	8.18977e-33	EXMC	chr3:40357117-40358463	ACTB
4.15853e-38	0.655136	0.363	0.07	8.69943e-33	EXMC	chr12:107483181-107484226	TNS1
5.34752e-38	0.62876	0.387	0.094	1.11868e-32	EXMC	chr2:10185936-10187372	MASP1
5.50407e-38	0.609381	0.421	0.114	1.15142e-32	EXMC	chr13:6608353-6609539	IL1RL1
7.26826e-38	0.519986	0.516	0.167	1.52048e-32	EXMC	chr14:1535397-1537526	CTSD
7.63712e-38	0.684174	0.371	0.05	1.59765e-32	EXMC	chr6:135122937-135123944	TGFBI
9.02496e-38	0.610709	0.395	0.085	1.88798e-32	EXMC	chr8:128979177-128981095	MYC
1.07239e-37	0.672961	0.337	0.052	2.24339e-32	EXMC	chr13:68522703-68523767	PKDCC
1.45378e-37	0.655534	0.342	0.055	3.04123e-32	EXMC	chr9:7885445-7886803	ITIH5
1.98038e-37	0.555582	0.432	0.14	4.14286e-32	EXMC	chr16:10289908-10292224	GAS7
6.29626e-37	0.794596	0.311	0.025	1.31715e-31	EXMC	chr20:52917542-52918266	CDH11
1.18954e-36	0.595704	0.403	0.092	2.48846e-31	EXMC	chr8:64315347-64316973	GGH
1.34471e-36	0.482591	0.547	0.196	2.81307e-31	EXMC	chr16:35717615-35720801	COL1A1
1.66488e-36	0.605037	0.366	0.06	3.48285e-31	EXMC	chr17:92831558-92833619	COL4A2
2.10826e-36	0.528647	0.445	0.119	4.41038e-31	EXMC	chr14:90727396-90729769	AMOTL1
2.40459e-36	0.673691	0.358	0.062	5.03029e-31	EXMC	chr12:127116490-127117556	COL6A3
2.70068e-36	0.555164	0.426	0.097	5.64969e-31	EXMC	chr19:31825760-31827751	TSHZ3
3.49659e-36	0.635904	0.361	0.052	7.31468e-31	EXMC	chr14:55353317-55354282	PARVA
8.21652e-36	0.437196	0.582	0.264	1.71885e-30	EXMC	chr18:64043434-64045426	EMILIN2
8.62025e-36	0.591291	0.384	0.089	1.80331e-30	EXMC	chr1:207114994-207116482	ECE1
1.18485e-35	0.557766	0.389	0.09	2.47864e-30	EXMC	chr11:94740197-94741639	LUM
1.37602e-35	0.501386	0.487	0.149	2.87857e-30	EXMC	chr10:36759878-36762816	NINL
1.75933e-35	0.675469	0.308	0.04	3.68044e-30	EXMC	chr1:167377990-167379266	C1orf87
2.15967e-35	0.670694	0.321	0.05	4.51791e-30	EXMC	chr12:127000143-127001244	COL6A3
2.76087e-35	0.639118	0.324	0.057	5.77559e-30	EXMC	chr11:128251737-128253296	CCDC92
1.08732e-34	0.57126	0.392	0.11	2.27462e-29	EXMC	chr7:82137773-82139726	CHSY1
1.20417e-34	0.37473	0.589	0.291	2.51907e-29	EXMC	chr12:127534573-127538608	RAMP1
2.59572e-34	0.762384	0.289	0.032	5.43012e-29	EXMC	chr5:39932215-39933314	CHRNA9
2.862e-34	0.713164	0.313	0.045	5.98715e-29	EXMC	chr2:159393553-159394453	CCDC80
3.34993e-34	0.741616	0.282	0.028	7.00788e-29	EXMC	chr9:125585403-125586289	ADAM12
3.56531e-34	0.613943	0.387	0.077	7.45844e-29	EXMC	chr15:3828949-3830186	COL5A1
4.12137e-34	0.471553	0.529	0.207	8.62169e-29	EXMC	chr14:55466401-55468854	PARVA
6.56391e-34	0.756116	0.245	0.015	1.37314e-28	EXMC	chr19:31409910-31411062	TSHZ3
7.24872e-34	0.611674	0.376	0.062	1.5164e-28	EXMC	chr12:129206973-129208287	HDAC4
8.94026e-34	0.770481	0.274	0.022	1.87026e-28	EXMC	chr18:70504348-70505422	TWSG1
1.07862e-33	0.679792	0.289	0.037	2.25642e-28	EXMC	chr1:13485658-13486816	NID1
1.17134e-33	0.722276	0.295	0.043	2.45037e-28	EXMC	chr2:48351853-48352895	PLSCR4
1.4194e-33	0.630903	0.355	0.048	2.96931e-28	EXMC	chr4:92317046-92318006	FAM46A
1.82067e-33	0.532533	0.442	0.112	3.80876e-28	EXMC	chr15:78436106-78438675	KANK1
1.83155e-33	0.541155	0.405	0.1	3.83151e-28	EXMC	chr14:11806553-11808165	AHNAK
1.93341e-33	0.620928	0.371	0.072	4.04459e-28	EXMC	chr9:59982119-59983610	ZNF503
2.24153e-33	0.531195	0.455	0.117	4.68916e-28	EXMC	chr14:124298274-124299892	FLI1
2.5794e-33	0.599974	0.392	0.11	5.39597e-28	EXMC	chr16:4598561-4599842	SMTNL2
3.43546e-33	0.743573	0.282	0.038	7.1868e-28	EXMC	chr8:120741648-120742636	ENPP2
4.33043e-33	0.522504	0.45	0.135	9.05905e-28	EXMC	chr6:180353789-180355401	GFPT2
1.32181e-32	0.675432	0.305	0.047	2.76517e-27	EXMC	chr16:32159041-32159980	MMP28
1.42373e-32	0.819003	0.25	0.018	2.97837e-27	EXMC	chr6:149648343-149648994	PDGFRB
1.55349e-32	0.687021	0.361	0.064	3.24982e-27	EXMC	chr8:104511623-104513354	CTHRC1
1.80647e-32	0.662363	0.287	0.033	3.77905e-27	EXMC	chr17:3918909-3919894	TNFRSF19
2.32736e-32	0.606287	0.345	0.07	4.86873e-27	EXMC	chr11:99953468-99954965	ELK3
3.01761e-32	0.590621	0.355	0.07	6.31269e-27	EXMC	chr11:110531621-110533201	TMEM263
3.67828e-32	0.424276	0.576	0.258	7.69478e-27	EXMC	chr19:47744749-47747896	ARHGAP35
4.34379e-32	0.65263	0.297	0.04	9.08698e-27	EXMC	chr9:102806297-102807092	STN1
4.88774e-32	0.623904	0.366	0.072	1.02249e-26	EXMC	chr10:8268650-8270212	ARFGAP3
5.40571e-32	0.774342	0.226	0.017	1.13085e-26	EXMC	chr18:71736259-71736861	APCDD1
6.0688e-32	0.654789	0.303	0.043	1.26956e-26	EXMC	chr2:18344233-18345450	RBMS3
6.70251e-32	0.671902	0.329	0.06	1.40213e-26	EXMC	chr9:101689290-101690832	TRIM8
9.45475e-32	0.540155	0.376	0.089	1.97789e-26	EXMC	chr8:43262963-43265282	VDAC3
1.26808e-31	0.617689	0.289	0.05	2.65277e-26	EXMC	chr11:10339772-10341013	CLEC2B
1.41189e-31	0.718604	0.318	0.05	2.95361e-26	EXMC	chr2:120248486-120249505	ADAMTS9
1.52929e-31	0.526162	0.371	0.107	3.19919e-26	EXMC	chr9:33843637-33845481	NRP1
2.28238e-31	0.663969	0.305	0.04	4.77463e-26	EXMC	chr12:89277270-89278728	SPATS2L
3.05127e-31	0.667236	0.297	0.043	6.38311e-26	EXMC	chr6:135085106-135086056	TGFBI
3.49103e-31	0.58766	0.337	0.079	7.30307e-26	EXMC	chr5:4674067-4675137	HTRA3
4.16872e-31	0.669923	0.305	0.042	8.72076e-26	EXMC	chr11:74901444-74902390	GLIPR1
4.85899e-31	0.645981	0.318	0.05	1.01648e-25	EXMC	chr13:84150484-84151604	KCNK3
5.39972e-31	0.558373	0.368	0.075	1.12959e-25	EXMC	chr6:179189880-179191337	ADAMTS2
6.26144e-31	0.674493	0.279	0.04	1.30986e-25	EXMC	chr3:43100914-43102099	TMEM130
6.33834e-31	0.566857	0.339	0.077	1.32595e-25	EXMC	chr1:220087263-220088496	ERRFI1
6.3949e-31	0.559891	0.361	0.072	1.33778e-25	EXMC	chr5:172470842-172472651	SCRG1
8.82462e-31	0.631253	0.321	0.059	1.84607e-25	EXMC	chr2:147328185-147329135	HEG1
1.09351e-30	0.64766	0.313	0.054	2.28756e-25	EXMC	chr6:81935089-81936247	VCAN
2.37765e-30	0.388616	0.579	0.283	4.97392e-25	EXMC	chr15:3720612-3723582	COL5A1
3.02438e-30	0.664282	0.295	0.045	6.32686e-25	EXMC	chr14:115463803-115464851	THY1
3.10127e-30	0.727975	0.282	0.037	6.4877e-25	EXMC	chr13:108032237-108033030	COLEC11
3.32058e-30	0.669477	0.258	0.03	6.94648e-25	EXMC	chr1:111513275-111514327	TSPAN2
3.42837e-30	0.631067	0.35	0.079	7.17198e-25	EXMC	chr14:124251787-124252782	ETS1
3.49021e-30	0.469163	0.474	0.179	7.30135e-25	EXMC	chr2:113284004-113285795	FLNB
3.71642e-30	0.596304	0.337	0.072	7.77456e-25	EXMC	chr3:40604428-40605805	ACTB
3.90309e-30	0.344028	0.616	0.331	8.16508e-25	EXMC	chr9:74003722-74008650	ARID5B
4.23458e-30	0.701082	0.276	0.037	8.85853e-25	EXMC	chr20:40970811-40971705	CHD9
4.39425e-30	0.649507	0.297	0.048	9.19256e-25	EXMC	chr11:15523623-15524762	ERP27
5.52039e-30	0.563311	0.35	0.105	1.15484e-24	EXMC	chr5:40025637-40027419	CHRNA9
6.377e-30	0.682325	0.263	0.035	1.33404e-24	EXMC	chr16:62055611-62056821	SMURF2
6.78612e-30	0.690769	0.247	0.028	1.41962e-24	EXMC	chr5:173003604-173004746	HAND2
6.8323e-30	0.510076	0.405	0.115	1.42928e-24	EXMC	chr3:76385290-76387363	MYL7
9.69026e-30	0.683338	0.255	0.027	2.02715e-24	EXMC	chr1:142659203-142660093	GNG5
1.06113e-29	0.662052	0.313	0.048	2.21984e-24	EXMC	chr14:57012787-57013613	CTR9
1.25229e-29	0.739284	0.268	0.035	2.61972e-24	EXMC	chr6:121810830-121812055	PRDM6
1.90203e-29	0.677308	0.258	0.028	3.97895e-24	EXMC	chr7:49642942-49644066	NR2E3
2.46224e-29	0.583539	0.382	0.084	5.15088e-24	EXMC	chr16:56401533-56402727	FZD2
2.4676e-29	0.709546	0.253	0.035	5.16209e-24	EXMC	chr14:12440912-12441890	FADS1
2.86292e-29	0.705581	0.25	0.027	5.98909e-24	EXMC	chr13:82462293-82463097	FOSL2
3.10431e-29	0.598606	0.311	0.06	6.49407e-24	EXMC	chr6:151016836-151017673	SPARC
3.15982e-29	0.61301	0.303	0.072	6.61018e-24	EXMC	chr11:15520471-15521570	SMCO3
4.0148e-29	0.597355	0.318	0.069	8.39877e-24	EXMC	chr3:173594498-173596192	SLC37A3
4.60513e-29	0.537308	0.395	0.112	9.63371e-24	EXMC	chr8:49649379-49651469	SNAI2
4.93223e-29	0.269004	0.821	0.639	1.0318e-23	EXMC	chr1:71198658-71206061	BATF3
5.5324e-29	0.73226	0.268	0.037	1.15735e-23	EXMC	chr4:54418813-54419641	SASH1
5.84111e-29	0.660105	0.316	0.057	1.22193e-23	EXMC	chr3:130262755-130264064	HGF
8.82043e-29	0.590134	0.321	0.072	1.84519e-23	EXMC	chr13:109320059-109321193	PXDN
9.05144e-29	0.727453	0.279	0.038	1.89351e-23	EXMC	chr13:84237071-84238401	KCNK3
9.50605e-29	0.670161	0.292	0.05	1.98862e-23	EXMC	chr8:30878666-30879527	LEPROTL1
1.04037e-28	0.343675	0.682	0.398	2.1764e-23	EXMC	chr5:172757498-172762900	SCRG1
1.04888e-28	0.619306	0.282	0.055	2.1942e-23	EXMC	chr10:49126042-49127166	ISM1
1.08083e-28	0.478245	0.447	0.189	2.26105e-23	EXMC	chr9:61550653-61551992	PLAU
1.15737e-28	0.604638	0.276	0.047	2.42115e-23	EXMC	chr15:3758723-3759925	COL5A1
1.4503e-28	0.59401	0.321	0.059	3.03395e-23	EXMC	chr2:147251965-147253020	HEG1
1.57518e-28	0.487527	0.411	0.14	3.29519e-23	EXMC	chr5:23986975-23988803	SOD3
1.57865e-28	0.711517	0.289	0.048	3.30245e-23	EXMC	chr17:92631450-92632610	COL4A2
1.58355e-28	0.545882	0.366	0.095	3.31271e-23	EXMC	chr18:61647691-61649279	COLEC12
1.62944e-28	0.650987	0.253	0.032	3.40871e-23	EXMC	chr13:109272622-109273715	PXDN
1.78814e-28	0.489199	0.45	0.174	3.7407e-23	EXMC	chr8:38589637-38591783	EIF4EBP1
1.8452e-28	0.698742	0.266	0.033	3.86006e-23	EXMC	chr10:13995480-13996421	C1QTNF6
1.91109e-28	0.548263	0.368	0.09	3.99791e-23	EXMC	chr9:113527211-113528411	AFAP1L2
2.38162e-28	0.403507	0.503	0.197	4.98222e-23	EXMC	chr5:172752969-172756328	SCRG1
2.39679e-28	0.585651	0.326	0.08	5.01397e-23	EXMC	chr15:109008666-109010324	C9orf3
2.44649e-28	0.58	0.334	0.082	5.11794e-23	EXMC	chr17:92659871-92661086	COL4A2
3.1077e-28	0.637593	0.266	0.033	6.50115e-23	EXMC	chr5:175948535-175949457	VEGFC
3.20127e-28	0.612633	0.292	0.059	6.69689e-23	EXMC	chr1:60082783-60083983	NAV1
3.77997e-28	0.644252	0.279	0.052	7.90752e-23	EXMC	chr14:90643152-90644147	AMOTL1
4.11107e-28	0.602233	0.353	0.069	8.60016e-23	EXMC	chr3:44442811-44443623	ZCWPW1
4.54232e-28	0.525778	0.387	0.124	9.5023e-23	EXMC	chr7:88933254-88935046	STXBP6
4.69238e-28	0.507005	0.424	0.134	9.81623e-23	EXMC	chr14:70862250-70863399	SERPINH1
5.49869e-28	0.645907	0.276	0.042	1.1503e-22	EXMC	chr12:127059885-127060746	COL6A3
5.61931e-28	0.599211	0.318	0.077	1.17553e-22	EXMC	chr8:43090611-43091772	PLAT
5.68873e-28	0.650269	0.261	0.035	1.19005e-22	EXMC	chr1:89636927-89638185	OLFML2B
6.4121e-28	0.53571	0.371	0.08	1.34138e-22	EXMC	chr2:117100538-117101604	PTPRG
6.52023e-28	0.665008	0.276	0.042	1.364e-22	EXMC	chr11:3890766-3891806	CRACR2A
7.43771e-28	0.729659	0.255	0.042	1.55593e-22	EXMC	chr2:8917908-8918893	LPP
9.63795e-28	0.466932	0.458	0.164	2.01621e-22	EXMC	chr2:173457978-173459845	ST3GAL6
9.82432e-28	0.441269	0.439	0.164	2.0552e-22	EXMC	chr3:45313309-45314930	PLOD3
1.4845e-27	0.602861	0.284	0.045	3.10549e-22	EXMC	chr7:115821274-115822337	FRMD6
1.75403e-27	0.63823	0.295	0.055	3.66934e-22	EXMC	chr1:59946195-59947173	TNNT2
2.05437e-27	0.671019	0.276	0.048	4.29764e-22	EXMC	chr16:10258635-10259851	GAS7
2.08577e-27	0.687521	0.25	0.035	4.36332e-22	EXMC	chr7:88790912-88791857	STXBP6
2.19427e-27	0.730309	0.253	0.035	4.5903e-22	EXMC	chr13:91708451-91709416	OSR1
2.49717e-27	0.496266	0.403	0.13	5.22395e-22	EXMC	chr20:73506152-73509033	ZDHHC7
3.25412e-27	0.68191	0.271	0.038	6.80746e-22	EXMC	chr13:68377226-68378131	PKDCC
3.29959e-27	0.590608	0.308	0.074	6.90258e-22	EXMC	chr16:35580531-35584306	COL1A1
4.18516e-27	0.500208	0.408	0.151	8.75515e-22	EXMC	chr9:118484849-118486211	GRK5
5.45232e-27	0.672193	0.279	0.048	1.1406e-21	EXMC	chr15:3876030-3876978	COL5A1
6.49569e-27	0.590345	0.334	0.069	1.35887e-21	EXMC	chr9:56171061-56171918	ZCCHC24
6.77634e-27	0.684233	0.255	0.032	1.41758e-21	EXMC	chr9:121075376-121076609	FGFR2
8.39114e-27	0.618843	0.326	0.075	1.75539e-21	EXMC	chr3:1456700-1457779	COL18A1
1.00317e-26	0.600884	0.318	0.052	2.09857e-21	EXMC	chr12:129041392-129042504	HDAC4
1.0964e-26	0.60118	0.295	0.062	2.29362e-21	EXMC	chr2:124899427-124900822	FRMD4B
1.3278e-26	0.580398	0.361	0.092	2.77769e-21	EXMC	chr1:64987980-64989058	EIF2D
1.72034e-26	0.627613	0.289	0.062	3.59887e-21	EXMC	chr1:60081391-60082216	NAV1
2.02139e-26	0.587253	0.297	0.062	4.22864e-21	EXMC	chr15:51636515-51638344	TEK
2.46825e-26	0.606984	0.313	0.059	5.16347e-21	EXMC	chr9:29312474-29313916	BAMBI
2.91891e-26	0.61079	0.284	0.054	6.10622e-21	EXMC	chr1:59960929-59962131	TNNT2
3.50934e-26	0.56353	0.3	0.062	7.34135e-21	EXMC	chr10:68885634-68887428	SRC
4.30421e-26	0.691625	0.218	0.023	9.0042e-21	EXMC	chr15:28417910-28418858	FRRS1L
4.36542e-26	0.604561	0.311	0.057	9.13223e-21	EXMC	chr6:172542567-172543565	ERGIC1
4.69121e-26	0.517323	0.363	0.089	9.81378e-21	EXMC	chr12:78314095-78315538	COL3A1
5.12263e-26	0.711775	0.224	0.037	1.07163e-20	EXMC	chr15:3916047-3916906	COL5A1
5.50785e-26	0.630884	0.276	0.052	1.15221e-20	EXMC	chr2:18071861-18074083	RBMS3
5.71977e-26	0.747786	0.211	0.02	1.19655e-20	EXMC	chr7:116265166-116265932	NID2
5.8295e-26	0.40805	0.518	0.217	1.2195e-20	EXMC	chr12:77666035-77667508	GULP1
6.39278e-26	0.550504	0.337	0.089	1.33734e-20	EXMC	chr9:125580027-125581066	ADAM12
7.03369e-26	0.514265	0.358	0.097	1.47141e-20	EXMC	chr3:789014-790433	COL6A1
7.57479e-26	0.53589	0.305	0.095	1.58461e-20	EXMC	chrX:68725550-68726480	NHSL2
8.01516e-26	0.438175	0.489	0.227	1.67673e-20	EXMC	chr3:93524112-93526481	HOXA10
8.07022e-26	0.655868	0.239	0.04	1.68825e-20	EXMC	chr5:39926909-39928400	CHRNA9
8.7346e-26	0.501908	0.355	0.104	1.82723e-20	EXMC	chr2:124734204-124735892	ARL6IP5
8.81342e-26	0.59879	0.311	0.059	1.84372e-20	EXMC	chr3:764223-765242	COL6A1
1.00105e-25	0.504646	0.355	0.104	2.09414e-20	EXMC	chr9:29275505-29277701	BAMBI
1.13088e-25	0.707854	0.255	0.042	2.36575e-20	EXMC	chr4:35960605-35961562	CTGF
1.14794e-25	0.710846	0.242	0.027	2.40144e-20	EXMC	chr8:109222533-109223617	RSPO2
1.20476e-25	0.554264	0.279	0.057	2.52029e-20	EXMC	chr7:164996774-164997838	EVL
1.20757e-25	0.684505	0.247	0.038	2.52617e-20	EXMC	chr6:113186558-113187248	KCNN2
1.57159e-25	0.660062	0.245	0.035	3.28769e-20	EXMC	chr5:40044218-40045601	CHRNA9
1.58343e-25	0.543447	0.295	0.059	3.31246e-20	EXMC	chr6:677093-678338	SLC12A7
1.68425e-25	0.587955	0.295	0.067	3.52336e-20	EXMC	chr6:150122812-150123791	SMIM3
2.23256e-25	0.618633	0.261	0.042	4.6704e-20	EXMC	chr9:86213500-86214872	MINPP1
2.63961e-25	0.651874	0.247	0.042	5.52193e-20	EXMC	chr4:68691175-68692394	HACE1
2.82818e-25	0.764007	0.208	0.022	5.91641e-20	EXMC	chr11:64965381-64966668	HMGA2
3.38555e-25	0.632205	0.239	0.04	7.08241e-20	EXMC	chr8:38769142-38769975	EIF4EBP1
3.47263e-25	0.622509	0.253	0.038	7.26457e-20	EXMC	chr2:139554260-139555359	LMCD1
3.84213e-25	0.622661	0.255	0.043	8.03755e-20	EXMC	chr4:135147042-135148072	ARMC12
4.06026e-25	0.690122	0.211	0.022	8.49386e-20	EXMC	chr8:23702914-23703726	LOXL2
4.14587e-25	0.651283	0.218	0.035	8.67296e-20	EXMC	chr9:113571849-113572968	AFAP1L2
4.74006e-25	0.597119	0.271	0.055	9.91596e-20	EXMC	chr7:116285262-116286275	NID2
5.47613e-25	0.58858	0.308	0.074	1.14558e-19	EXMC	chr2:159532877-159533925	CCDC80
6.69159e-25	0.65593	0.258	0.04	1.39985e-19	EXMC	chr3:85110482-85111238	TBX20
7.48098e-25	0.628131	0.229	0.03	1.56498e-19	EXMC	chr16:2146452-2147320	SRR
7.96861e-25	0.516536	0.334	0.08	1.66699e-19	EXMC	chr15:16012566-16013620	STOM
9.06817e-25	0.719825	0.213	0.018	1.89702e-19	EXMC	chr1:89466876-89467751	OLFML2B
9.17137e-25	0.588483	0.287	0.067	1.91861e-19	EXMC	chr8:23798054-23799168	R3HCC1
9.38081e-25	0.791251	0.205	0.02	1.96242e-19	EXMC	chr20:74746825-74747801	FOXF1
9.5387e-25	0.592093	0.268	0.059	1.99545e-19	EXMC	chr2:48352990-48353744	PLSCR4
1.25405e-24	0.626553	0.253	0.05	2.62342e-19	EXMC	chr11:74804380-74805264	GLIPR1
1.3678e-24	0.616481	0.253	0.055	2.86138e-19	EXMC	chr16:56907513-56908282	MAP3K14
1.41045e-24	0.32165	0.639	0.37	2.95059e-19	EXMC	chr14:51116227-51120484	SOX6
1.58235e-24	0.646402	0.218	0.028	3.3102e-19	EXMC	chr15:32079521-32080536	TMEM38B
1.68421e-24	0.501746	0.355	0.104	3.52328e-19	EXMC	chr12:129096622-129098438	HDAC4
1.76609e-24	0.473517	0.345	0.102	3.69457e-19	EXMC	chr9:90113117-90114968	PPP1R3C
2.14897e-24	0.499967	0.397	0.114	4.49553e-19	EXMC	chr9:60080038-60082269	ZNF503
2.72397e-24	0.50413	0.376	0.137	5.69841e-19	EXMC	chr6:127544294-127545636	FBN2
2.77111e-24	0.485156	0.347	0.077	5.79702e-19	EXMC	chr20:74635775-74637137	FOXF1
2.79697e-24	0.595122	0.282	0.059	5.85112e-19	EXMC	chr8:8985759-8986798	BLK
2.9407e-24	0.602996	0.234	0.048	6.1518e-19	EXMC	chr9:113554313-113554997	AFAP1L2
3.21825e-24	0.586108	0.255	0.037	6.73241e-19	EXMC	chr9:92513307-92514650	PLCE1
3.32128e-24	0.653666	0.274	0.055	6.94795e-19	EXMC	chr4:36298831-36300228	CTGF
3.64962e-24	0.591843	0.255	0.048	7.63483e-19	EXMC	chr2:57431257-57432442	MME
4.08904e-24	0.464666	0.347	0.11	8.55406e-19	EXMC	chr10:49222400-49223670	ISM1
4.47683e-24	0.543797	0.258	0.057	9.3653e-19	EXMC	chr6:81923845-81924637	VCAN
4.91074e-24	0.66193	0.25	0.033	1.0273e-18	EXMC	chr4:14191093-14192084	WASF1
4.91644e-24	0.63326	0.237	0.037	1.02849e-18	EXMC	chr12:78098963-78099977	COL5A2
5.03066e-24	0.580615	0.268	0.048	1.05239e-18	EXMC	chr9:66220212-66221330	HK1
5.26436e-24	0.38706	0.432	0.197	1.10128e-18	EXMC	chr16:43380057-43381748	CUEDC1
5.55677e-24	0.535182	0.297	0.059	1.16245e-18	EXMC	chr3:78289405-78290735	GLI3
5.99486e-24	0.590439	0.268	0.057	1.25409e-18	EXMC	chr11:76117409-76118755	CSRP2
6.18646e-24	0.368336	0.476	0.242	1.29418e-18	EXMC	chr18:73222374-73224476	TUBB6
6.44022e-24	0.308503	0.653	0.411	1.34726e-18	EXMC	chr3:161476203-161479937	CALU
7.40361e-24	0.59658	0.253	0.042	1.5488e-18	EXMC	chr3:713622-714360	COL6A1
7.5359e-24	0.494506	0.379	0.122	1.57647e-18	EXMC	chr2:113875887-113878520	KCTD6
7.81449e-24	0.536381	0.295	0.059	1.63475e-18	EXMC	chr8:29288225-29289288	HMBOX1
9.93256e-24	0.441643	0.363	0.127	2.07784e-18	EXMC	chr1:93715331-93717121	KIRREL1
1.0334e-23	0.552351	0.266	0.059	2.16182e-18	EXMC	chr15:3832627-3833662	COL5A1
1.05441e-23	0.604866	0.253	0.043	2.20578e-18	EXMC	chr16:8836698-8838222	MYH10
1.08189e-23	0.549812	0.297	0.072	2.26325e-18	EXMC	chr18:4715243-4716560	ZADH2
1.11461e-23	0.625342	0.25	0.045	2.33172e-18	EXMC	chr14:124288440-124289341	FLI1
1.12549e-23	0.740266	0.203	0.02	2.35447e-18	EXMC	chr2:32914587-32915552	COL6A6
1.21158e-23	0.65892	0.224	0.028	2.53457e-18	EXMC	chr12:119836262-119837188	SLC16A14
1.21595e-23	0.572947	0.255	0.074	2.54371e-18	EXMC	chr9:121110280-121111515	FGFR2
1.26108e-23	0.679291	0.226	0.042	2.63811e-18	EXMC	chr1:26527277-26528615	DPT
1.40427e-23	0.593492	0.271	0.055	2.93766e-18	EXMC	chr15:23943801-23944823	RGS3
1.43515e-23	0.670846	0.203	0.03	3.00227e-18	EXMC	chr11:94782057-94782920	LUM
1.8044e-23	0.54215	0.316	0.09	3.77471e-18	EXMC	chr1:220240596-220242376	ERRFI1
1.94812e-23	0.42227	0.437	0.187	4.07538e-18	EXMC	chr20:74879248-74882104	FOXF1
1.96729e-23	0.594912	0.247	0.038	4.11546e-18	EXMC	chr6:179216819-179218176	ADAMTS2
2.01415e-23	0.289445	0.668	0.445	4.21351e-18	EXMC	chr14:21360137-21363366	MDK
2.12457e-23	0.563087	0.318	0.077	4.44449e-18	EXMC	chr6:134261511-134262829	PITX1
2.17855e-23	0.626923	0.258	0.05	4.55742e-18	EXMC	chr17:77177566-77178664	TGDS
2.72097e-23	0.61239	0.224	0.032	5.69212e-18	EXMC	chr9:60306237-60306969	ZNF503
3.63469e-23	0.615442	0.242	0.04	7.60358e-18	EXMC	chr8:134411258-134411891	WISP1
4.01886e-23	0.678693	0.226	0.028	8.40726e-18	EXMC	chr12:95105715-95106657	NRP2
4.20955e-23	0.625267	0.242	0.043	8.80618e-18	EXMC	chr12:127139807-127140658	COL6A3
4.43272e-23	0.656477	0.258	0.043	9.27304e-18	EXMC	chr15:9127410-9128128	NCS1
4.5562e-23	0.686574	0.224	0.032	9.53134e-18	EXMC	chr15:59796913-59798379	RRAGA
4.74609e-23	0.355008	0.513	0.276	9.92858e-18	EXMC	chr3:816420-819430	COL6A1
5.87593e-23	0.682023	0.224	0.035	1.22922e-17	EXMC	chr2:161253848-161254609	NECTIN3
6.00331e-23	0.698136	0.203	0.023	1.25586e-17	EXMC	chr15:7982673-7983377	LAMC3
6.91413e-23	0.424509	0.416	0.161	1.4464e-17	EXMC	chr15:3784851-3785974	COL5A1
7.15177e-23	0.619128	0.255	0.057	1.49612e-17	EXMC	chr1:59924930-59926019	NAV1
7.28344e-23	0.577759	0.292	0.074	1.52366e-17	EXMC	chr2:147158856-147160576	HEG1
7.31207e-23	0.575537	0.3	0.067	1.52965e-17	EXMC	chr7:134599540-134600977	SMOC1
7.36586e-23	0.701696	0.218	0.033	1.5409e-17	EXMC	chr13:68460387-68460993	PKDCC
7.47215e-23	0.654208	0.234	0.037	1.56314e-17	EXMC	chr1:26479867-26480506	DPT
7.67906e-23	0.520139	0.321	0.099	1.60642e-17	EXMC	chr5:118237484-118238625	MYOZ2
8.01757e-23	0.374995	0.461	0.211	1.67724e-17	EXMC	chr2:147009647-147011338	HEG1
8.07802e-23	0.671435	0.221	0.028	1.68988e-17	EXMC	chr11:77141983-77142939	NAV3
8.85324e-23	0.565089	0.305	0.08	1.85205e-17	EXMC	chr1:207043067-207043826	ECE1
8.91149e-23	0.584225	0.253	0.057	1.86424e-17	EXMC	chr11:94819294-94820674	LUM
1.05523e-22	0.591143	0.255	0.054	2.20749e-17	EXMC	chr9:92338206-92339513	PLCE1
1.1355e-22	0.509316	0.324	0.11	2.37542e-17	EXMC	chr13:68520577-68522121	PKDCC
1.251e-22	0.473199	0.326	0.109	2.61704e-17	EXMC	chr14:8593747-8594837	C11orf68
1.34555e-22	0.631462	0.258	0.045	2.81482e-17	EXMC	chr6:80662769-80663511	ATP6AP1L
1.42783e-22	0.485969	0.326	0.102	2.98694e-17	EXMC	chr4:55814816-55816188	LRP11
1.96189e-22	0.621799	0.253	0.047	4.10417e-17	EXMC	chr14:55238332-55239149	PARVA
2.42536e-22	0.639844	0.224	0.035	5.07373e-17	EXMC	chr6:159927177-159927984	ZBED8
2.53564e-22	0.582165	0.271	0.052	5.30442e-17	EXMC	chr2:14164546-14165873	CRTAP
2.58947e-22	0.634494	0.276	0.072	5.41703e-17	EXMC	chr1:60092171-60093500	NAV1
2.71121e-22	0.372766	0.524	0.256	5.67172e-17	EXMC	chr16:46382533-46385169	TBX4
2.78195e-22	0.568118	0.274	0.06	5.8197e-17	EXMC	chr12:127144597-127145735	COL6A3
2.89879e-22	0.637495	0.232	0.037	6.06413e-17	EXMC	chr4:23515557-23516530	MAN1A1
3.07464e-22	0.605788	0.3	0.079	6.43198e-17	EXMC	chr15:51738245-51739475	TEK
3.16221e-22	0.548006	0.279	0.052	6.61518e-17	EXMC	chr17:22755117-22756231	ENOX1
3.52406e-22	0.669876	0.213	0.032	7.37216e-17	EXMC	chr1:213370210-213371275	TMEM51
3.61475e-22	0.50549	0.292	0.072	7.56187e-17	EXMC	chr6:846958-848329	SLC12A7
3.76096e-22	0.523297	0.253	0.067	7.86774e-17	EXMC	chr5:120660705-120661270	ANXA5
4.68065e-22	0.574952	0.271	0.059	9.79169e-17	EXMC	chr17:92835669-92836909	COL4A2
4.80023e-22	0.683562	0.226	0.033	1.00418e-16	EXMC	chr1:125605393-125606322	S1PR1
4.81037e-22	0.528218	0.339	0.097	1.0063e-16	EXMC	chr6:146125621-146126410	PPP2R2B
4.8162e-22	0.561052	0.279	0.069	1.00752e-16	EXMC	chr3:20246474-20247647	ADAMTS1
4.97904e-22	0.596939	0.216	0.032	1.04159e-16	EXMC	chr12:33126560-33127472	ZEB2
5.0095e-22	0.525079	0.326	0.084	1.04796e-16	EXMC	chr2:9246782-9248055	LPP
6.69652e-22	0.483796	0.353	0.114	1.40088e-16	EXMC	chr17:92628845-92630746	COL4A2
6.76819e-22	0.56799	0.237	0.052	1.41587e-16	EXMC	chr1:196105950-196106978	COL16A1
6.8754e-22	0.44559	0.358	0.119	1.4383e-16	EXMC	chr1:1925226-1926349	GCSAML
7.01112e-22	0.492673	0.311	0.097	1.46669e-16	EXMC	chr8:135073290-135075048	ST3GAL1
7.25085e-22	0.698447	0.205	0.025	1.51684e-16	EXMC	chr15:106744909-106746068	CENPP
7.3973e-22	0.498572	0.334	0.097	1.54748e-16	EXMC	chr15:63865201-63866779	FREM1
7.49829e-22	0.62147	0.234	0.043	1.56861e-16	EXMC	chr12:78345993-78347156	COL3A1
7.58632e-22	0.656514	0.229	0.042	1.58702e-16	EXMC	chr20:75034739-75035474	FOXF1
8.00122e-22	0.432037	0.416	0.166	1.67381e-16	EXMC	chr9:60283507-60284767	ZNF503
9.27188e-22	0.713573	0.229	0.038	1.93963e-16	EXMC	chr18:59932887-59933969	GATA6
1.04385e-21	0.654861	0.203	0.027	2.18367e-16	EXMC	chr5:100573860-100574363	PPP3CA
1.06303e-21	0.676983	0.218	0.038	2.22381e-16	EXMC	chr15:23296674-23297722	COL27A1
1.06345e-21	0.528719	0.295	0.089	2.22467e-16	EXMC	chr6:52265600-52266980	PELO
1.18785e-21	0.662074	0.221	0.035	2.48493e-16	EXMC	chr6:55522841-55523737	ANKRD55
1.2318e-21	0.478021	0.292	0.09	2.57687e-16	EXMC	chr20:73236255-73237525	CRISPLD2
1.27754e-21	0.621401	0.213	0.027	2.67254e-16	EXMC	chr1:111532662-111533285	TSPAN2
1.29893e-21	0.486743	0.347	0.102	2.7173e-16	EXMC	chr1:97411739-97413732	IL6R
1.32174e-21	0.457505	0.276	0.074	2.76502e-16	EXMC	chr3:48877419-48878382	CLIP2
1.34944e-21	0.621058	0.224	0.048	2.82296e-16	EXMC	chr16:34523757-34524430	ABI3
1.40481e-21	0.609579	0.245	0.045	2.93879e-16	EXMC	chr8:121169348-121170174	ENPP2
1.49455e-21	0.63925	0.234	0.047	3.12652e-16	EXMC	chr2:112259033-112259869	ARHGEF3
1.60674e-21	0.443047	0.392	0.161	3.36121e-16	EXMC	chr16:46581386-46583907	TBX4
1.62443e-21	0.618106	0.203	0.04	3.39822e-16	EXMC	chr17:80805048-80805928	FARP1
1.62888e-21	0.6503	0.216	0.035	3.40754e-16	EXMC	chr13:55727933-55728801	SPTBN1
1.63744e-21	0.721347	0.211	0.03	3.42544e-16	EXMC	chr13:91733834-91734655	OSR1
1.84764e-21	0.62311	0.237	0.042	3.86517e-16	EXMC	chr9:125582103-125582841	ADAM12
1.84885e-21	0.555228	0.268	0.079	3.86769e-16	EXMC	chr8:128967844-128968786	MYC
1.95862e-21	0.568346	0.253	0.047	4.09734e-16	EXMC	chr1:132172897-132173616	F3
2.11241e-21	0.644203	0.216	0.038	4.41906e-16	EXMC	chr15:3796277-3797496	COL5A1
2.19475e-21	0.332719	0.526	0.284	4.5913e-16	EXMC	chr9:64422866-64426794	UNC5B
2.19602e-21	0.627518	0.258	0.048	4.59396e-16	EXMC	chr6:134720922-134721835	CXCL14
2.51592e-21	0.614469	0.213	0.035	5.26317e-16	EXMC	chr11:27878909-27880246	STK38L
2.65284e-21	0.692107	0.208	0.025	5.54961e-16	EXMC	chr3:119509866-119510487	KRIT1
2.65651e-21	0.661968	0.229	0.037	5.55728e-16	EXMC	chr8:119454480-119455502	EXT1
2.88599e-21	0.549421	0.263	0.065	6.03735e-16	EXMC	chr12:78206559-78207717	COL3A1
2.89469e-21	0.50072	0.287	0.084	6.05555e-16	EXMC	chr7:35467165-35468406	ALDH1A2
2.98652e-21	0.381435	0.453	0.211	6.24765e-16	EXMC	chr9:56133700-56135183	ZCCHC24
3.35367e-21	0.751304	0.205	0.03	7.0157e-16	EXMC	chr5:97718067-97719118	RAP1GDS1
3.91994e-21	0.334564	0.537	0.303	8.20031e-16	EXMC	chr6:55582121-55583896	ANKRD55
4.69401e-21	0.482363	0.292	0.095	9.81963e-16	EXMC	chr9:74008750-74009890	ARID5B
4.94948e-21	0.490191	0.342	0.11	1.03541e-15	EXMC	chr9:56219894-56221392	ZCCHC24
5.22064e-21	0.547101	0.263	0.054	1.09213e-15	EXMC	chr6:140646371-140647682	ARAP3
5.39794e-21	0.420241	0.337	0.124	1.12922e-15	EXMC	chr14:73617636-73619247	NDUFC2
6.2728e-21	0.504534	0.3	0.094	1.31224e-15	EXMC	chr11:109775231-109776282	CKAP4
6.44179e-21	0.553052	0.282	0.072	1.34759e-15	EXMC	chr14:55555024-55556069	PARVA
6.54598e-21	0.492155	0.321	0.084	1.36939e-15	EXMC	chr6:127745288-127746142	FBN2
6.81816e-21	0.506628	0.347	0.112	1.42632e-15	EXMC	chr9:109127910-109128990	XPNPEP1
7.12805e-21	0.513874	0.258	0.062	1.49115e-15	EXMC	chr6:146127893-146129107	PPP2R2B
7.48413e-21	0.507264	0.342	0.117	1.56564e-15	EXMC	chr6:153981881-153983498	HAND1
7.82759e-21	0.676362	0.203	0.033	1.63749e-15	EXMC	chr3:130496019-130496763	HGF
8.81443e-21	0.447058	0.324	0.097	1.84393e-15	EXMC	chr4:11724981-11726481	RSPH3
9.5533e-21	0.53192	0.276	0.075	1.9985e-15	EXMC	chr6:151019265-151020425	SPARC
1.01627e-20	0.491842	0.339	0.119	2.12599e-15	EXMC	chr6:36806287-36808510	SKP2
1.03538e-20	0.506497	0.297	0.09	2.16595e-15	EXMC	chr3:130441921-130442751	HGF
1.04926e-20	0.425583	0.358	0.127	2.19501e-15	EXMC	chr5:79303433-79304620	KDR
1.09715e-20	0.493334	0.292	0.069	2.29519e-15	EXMC	chr7:82073418-82074713	CHSY1
1.14768e-20	0.343486	0.576	0.343	2.40088e-15	EXMC	chr16:15464601-15468086	PMP22
1.28094e-20	0.620754	0.25	0.054	2.67967e-15	EXMC	chr7:80042521-80043723	SYNM
1.32591e-20	0.561971	0.226	0.04	2.77374e-15	EXMC	chr14:53802786-53803692	SPON1
1.35404e-20	0.439374	0.347	0.125	2.83258e-15	EXMC	chr8:43198735-43200003	PLAT
1.35862e-20	0.550052	0.25	0.055	2.84217e-15	EXMC	chr13:16085350-16086334	MERTK
1.3617e-20	0.56797	0.274	0.067	2.84861e-15	EXMC	chr4:91938236-91939794	FAM46A
1.38236e-20	0.449886	0.347	0.144	2.89182e-15	EXMC	chr13:12735440-12737301	SULT1C4
1.4968e-20	0.518299	0.287	0.08	3.13122e-15	EXMC	chr17:92827618-92829101	COL4A2
1.57773e-20	0.402956	0.403	0.172	3.30054e-15	EXMC	chr14:21318892-21321116	MDK
1.58238e-20	0.626772	0.234	0.048	3.31026e-15	EXMC	chr12:78138634-78140411	COL3A1
1.5882e-20	0.558212	0.218	0.04	3.32243e-15	EXMC	chr11:15567184-15568249	ERP27
1.6785e-20	0.421631	0.392	0.147	3.51135e-15	EXMC	chr3:12652206-12654249	SLC5A3
1.90765e-20	0.449424	0.345	0.12	3.99071e-15	EXMC	chr16:45392996-45394083	VMP1
1.96697e-20	0.642156	0.205	0.028	4.1148e-15	EXMC	chr20:74633664-74634698	FOXF1
2.22218e-20	0.639056	0.239	0.047	4.6487e-15	EXMC	chr2:142209010-142209931	HRH1
2.30274e-20	0.498702	0.332	0.099	4.81722e-15	EXMC	chr3:747157-748666	COL6A1
2.33678e-20	0.64815	0.213	0.035	4.88842e-15	EXMC	chr20:57763498-57764284	NFAT5
2.33926e-20	0.631301	0.237	0.054	4.89361e-15	EXMC	chr2:94086779-94087639	CSRNP1
2.62779e-20	0.461443	0.321	0.099	5.49721e-15	EXMC	chr5:80289927-80291392	PDGFRA
2.69605e-20	0.519846	0.326	0.105	5.64e-15	EXMC	chr5:97996061-97997763	TSPAN5
2.87296e-20	0.654747	0.205	0.037	6.01008e-15	EXMC	chr17:92804953-92805788	COL4A2
3.17849e-20	0.492857	0.289	0.079	6.64925e-15	EXMC	chr8:49744464-49746756	SNAI2
3.97834e-20	0.393642	0.384	0.172	8.32248e-15	EXMC	chr11:86141281-86142579	TMEM43
3.97936e-20	0.567211	0.216	0.037	8.32463e-15	EXMC	chr8:120813256-120814057	ENPP2
5.0715e-20	0.652727	0.221	0.038	1.06093e-14	EXMC	chr3:56028907-56029843	TPST1
5.11339e-20	0.600557	0.226	0.043	1.0697e-14	EXMC	chr6:135064507-135065334	TGFBI
5.55225e-20	0.657551	0.237	0.047	1.1615e-14	EXMC	chr3:20027965-20028996	ADAMTS1
5.70163e-20	0.439633	0.403	0.154	1.19275e-14	EXMC	chr20:74674417-74675495	FOXF1
6.27509e-20	0.567908	0.247	0.045	1.31272e-14	EXMC	chr7:13137466-13138926	C15orf41
6.97937e-20	0.550248	0.226	0.038	1.46005e-14	EXMC	chr2:117025384-117026754	PTPRG
7.56567e-20	0.343545	0.45	0.236	1.5827e-14	EXMC	chr16:45345236-45346422	VMP1
7.6334e-20	0.436231	0.334	0.124	1.59687e-14	EXMC	chr1:207053962-207055445	ECE1
7.67467e-20	0.658996	0.234	0.048	1.6055e-14	EXMC	chr6:121847849-121849084	PRDM6
8.17115e-20	0.44332	0.321	0.11	1.70936e-14	EXMC	chr3:45433275-45434614	PLOD3
8.23075e-20	0.48663	0.292	0.084	1.72183e-14	EXMC	chr13:109486235-109487764	PXDN
8.4669e-20	0.493836	0.334	0.109	1.77123e-14	EXMC	chr1:132875092-132876348	ARHGAP29
8.61348e-20	0.52348	0.261	0.08	1.8019e-14	EXMC	chr1:59964455-59965332	NAV1
9.58816e-20	0.390509	0.411	0.186	2.00579e-14	EXMC	chr3:170973945-170975238	CREB3L2
9.87531e-20	0.494892	0.268	0.075	2.06587e-14	EXMC	chr9:61579614-61580766	PLAU
1.0241e-19	0.438729	0.353	0.14	2.14237e-14	EXMC	chr14:91167166-91168353	ENDOD1
1.08266e-19	0.467243	0.332	0.104	2.26488e-14	EXMC	chr15:5073468-5075318	FAM163B
1.19523e-19	0.646828	0.216	0.035	2.50037e-14	EXMC	chrX:69187626-69188693	RTL5
1.21353e-19	0.536849	0.263	0.079	2.53865e-14	EXMC	chr14:31872344-31873669	PAMR1
1.25903e-19	0.555647	0.237	0.052	2.63383e-14	EXMC	chr16:15656384-15657983	PMP22
1.3455e-19	0.628845	0.232	0.047	2.81471e-14	EXMC	chr16:15629503-15630412	PMP22
1.35443e-19	0.378292	0.408	0.169	2.83339e-14	EXMC	chr14:90585912-90588392	AMOTL1
1.42215e-19	0.432223	0.358	0.135	2.97507e-14	EXMC	chr16:46459655-46461025	TBX4
1.45502e-19	0.722418	0.205	0.03	3.04383e-14	EXMC	chrX:68778957-68779680	NHSL2
1.47216e-19	0.625201	0.205	0.037	3.07969e-14	EXMC	chr2:159469334-159470687	CCDC80
1.54583e-19	0.527582	0.266	0.077	3.2338e-14	EXMC	chr3:1342491-1343999	COL18A1
1.5849e-19	0.523906	0.213	0.05	3.31553e-14	EXMC	chr15:106704530-106705971	CENPP
1.65862e-19	0.64143	0.211	0.042	3.46975e-14	EXMC	chr7:139839162-139839900	FOS
1.89068e-19	0.538721	0.271	0.067	3.9552e-14	EXMC	chr1:167404025-167404968	C1orf87
1.9264e-19	0.371915	0.329	0.139	4.02993e-14	EXMC	chr1:202675275-202677395	SELENON
2.04295e-19	0.521429	0.226	0.047	4.27375e-14	EXMC	chr2:48363779-48365216	PLSCR4
2.44899e-19	0.344364	0.532	0.324	5.12317e-14	EXMC	chr1:101489005-101493979	MCL1
2.51336e-19	0.338422	0.482	0.269	5.25782e-14	EXMC	chr14:12384316-12386656	FADS1
2.62791e-19	0.61647	0.208	0.042	5.49746e-14	EXMC	chr9:17507912-17508848	RSU1
2.83234e-19	0.453374	0.332	0.142	5.92511e-14	EXMC	chr16:16436000-16437514	CENPV
3.25974e-19	0.595044	0.232	0.048	6.81921e-14	EXMC	chr15:61819326-61819948	CNTLN
3.3859e-19	0.566691	0.232	0.043	7.08313e-14	EXMC	chr16:46543293-46544221	TBX4
4.126e-19	0.518138	0.274	0.074	8.63139e-14	EXMC	chr10:5654273-5655377	FAM118A
4.19401e-19	0.545984	0.282	0.079	8.77367e-14	EXMC	chr3:814884-816281	COL6A1
4.51102e-19	0.561673	0.213	0.045	9.43683e-14	EXMC	chr16:62040882-62041936	SMURF2
4.53268e-19	0.599409	0.208	0.042	9.48215e-14	EXMC	chr13:43474236-43475299	MEIS1
5.7892e-19	0.541614	0.213	0.042	1.21107e-13	EXMC	chr14:12494894-12495537	FADS1
5.96707e-19	0.387825	0.368	0.179	1.24828e-13	EXMC	chr9:102298819-102300214	NT5C2
5.98984e-19	0.485162	0.297	0.095	1.25304e-13	EXMC	chr9:94109174-94110230	ALDH18A1
6.55953e-19	0.567471	0.213	0.054	1.37222e-13	EXMC	chr3:76489407-76490040	MYL7
8.11205e-19	0.574073	0.234	0.052	1.697e-13	EXMC	chr7:164994279-164995786	EVL
8.16646e-19	0.54071	0.234	0.057	1.70838e-13	EXMC	chr8:97576164-97577456	SDC2
8.46972e-19	0.552885	0.234	0.057	1.77182e-13	EXMC	chr5:1799911-1800578	TMEM129
8.82157e-19	0.27889	0.582	0.346	1.84543e-13	EXMC	chr14:1938656-1942289	CTSD
8.90812e-19	0.612482	0.205	0.037	1.86353e-13	EXMC	chr12:127025769-127026811	COL6A3
9.89852e-19	0.389298	0.326	0.129	2.07072e-13	EXMC	chr6:151059708-151061027	SPARC
1.10372e-18	0.627617	0.203	0.03	2.30893e-13	EXMC	chr12:117130322-117131112	MFF
1.3429e-18	0.457429	0.326	0.104	2.80928e-13	EXMC	chr7:165067519-165068791	EML1
1.35161e-18	0.539431	0.218	0.067	2.82751e-13	EXMC	chr7:82140906-82142219	CHSY1
1.40382e-18	0.566946	0.247	0.055	2.93671e-13	EXMC	chr9:60091768-60092773	ZNF503
1.45295e-18	0.391082	0.397	0.186	3.03949e-13	EXMC	chr14:113172784-113174667	TAGLN
1.49889e-18	0.325843	0.508	0.318	3.1356e-13	EXMC	chr2:59469938-59471940	CCNL1
1.56806e-18	0.476926	0.3	0.097	3.28031e-13	EXMC	chr2:161345723-161347506	NECTIN3
1.62745e-18	0.558051	0.205	0.038	3.40454e-13	EXMC	chr14:91027809-91028627	ENDOD1
1.73726e-18	0.385245	0.387	0.159	3.63425e-13	EXMC	chr14:12514210-12516265	FADS2
1.97494e-18	0.526782	0.203	0.035	4.13147e-13	EXMC	chr6:135084098-135085025	TGFBI
2.03549e-18	0.420634	0.382	0.157	4.25815e-13	EXMC	chr6:149503574-149506054	CAMK2A
2.17413e-18	0.648462	0.211	0.04	4.54817e-13	EXMC	chr1:136148935-136149550	ZNF644
2.201e-18	0.482744	0.295	0.1	4.60439e-13	EXMC	chr2:43797615-43799024	ATP1B3
2.26208e-18	0.496289	0.295	0.084	4.73216e-13	EXMC	chr4:38107358-38108456	TCF21
2.35171e-18	0.557126	0.208	0.037	4.91966e-13	EXMC	chr8:49682381-49683412	SNAI2
2.48011e-18	0.489702	0.289	0.102	5.18827e-13	EXMC	chr15:51693265-51694318	IFT74
2.50237e-18	0.380068	0.347	0.129	5.23483e-13	EXMC	chr10:36766509-36768797	NINL
2.67653e-18	0.284991	0.532	0.336	5.59917e-13	EXMC	chr16:45406487-45411879	VMP1
2.82917e-18	0.497733	0.295	0.1	5.91849e-13	EXMC	chr16:79632485-79633469	P4HB
2.9868e-18	0.524765	0.279	0.077	6.24824e-13	EXMC	chr6:149509089-149510079	PDGFRB
3.19373e-18	0.519149	0.218	0.064	6.68111e-13	EXMC	chr7:116480586-116481689	NID2
3.22268e-18	0.473214	0.253	0.077	6.74168e-13	EXMC	chr7:98647045-98647846	CFL2
3.75553e-18	0.601611	0.218	0.04	7.85638e-13	EXMC	chr14:21941568-21942367	CRY2
3.91621e-18	0.457955	0.279	0.077	8.19251e-13	EXMC	chr5:101913624-101914794	SLC39A8
4.17163e-18	0.465584	0.276	0.085	8.72685e-13	EXMC	chr1:27096884-27098203	ATP1B1
4.27805e-18	0.587703	0.213	0.047	8.94948e-13	EXMC	chr16:35598110-35599106	COL1A1
4.35539e-18	0.487976	0.279	0.089	9.11127e-13	EXMC	chr15:44581084-44582402	CNTFR
4.5348e-18	0.389705	0.334	0.129	9.48658e-13	EXMC	chr15:5076395-5077882	FAM163B
4.74282e-18	0.470888	0.308	0.117	9.92174e-13	EXMC	chr7:84228269-84229210	RNASE4
4.8619e-18	0.576703	0.234	0.05	1.01708e-12	EXMC	chr5:118666197-118666901	PDE5A
5.81067e-18	0.455145	0.305	0.089	1.21556e-12	EXMC	chr3:101424360-101426291	TWIST1
5.96565e-18	0.610293	0.203	0.033	1.24798e-12	EXMC	chr12:78104346-78105356	COL3A1
6.10558e-18	0.584017	0.211	0.045	1.27726e-12	EXMC	chr1:135194840-135196094	TGFBR3
6.71771e-18	0.516503	0.226	0.059	1.40531e-12	EXMC	chr17:22595260-22596371	ENOX1
7.10391e-18	0.471421	0.289	0.092	1.4861e-12	EXMC	chr1:94997993-94999238	NES
7.41509e-18	0.546647	0.232	0.05	1.5512e-12	EXMC	chr6:76905318-76906557	LHFPL2
7.65081e-18	0.496271	0.218	0.048	1.60051e-12	EXMC	chr3:103901655-103902459	TSPAN13
7.93246e-18	0.633519	0.205	0.037	1.65943e-12	EXMC	chr9:66213743-66214593	HK1
8.15672e-18	0.338454	0.447	0.234	1.70635e-12	EXMC	chr16:1613103-1615564	SERPINF1
8.66224e-18	0.592297	0.216	0.047	1.8121e-12	EXMC	chr6:52278024-52278953	PELO
8.72541e-18	0.587543	0.232	0.057	1.82531e-12	EXMC	chr16:46349437-46350446	TBX4
9.18752e-18	0.470331	0.297	0.085	1.92198e-12	EXMC	chr5:26058740-26060433	STIM2
9.36131e-18	0.412856	0.305	0.145	1.95834e-12	EXMC	chr3:167276808-167278840	AKR1B1
9.42468e-18	0.431063	0.337	0.14	1.9716e-12	EXMC	chr8:129311240-129312546	MYC
1.03396e-17	0.467612	0.316	0.115	2.163e-12	EXMC	chr15:16018162-16019181	STOM
1.04709e-17	0.546269	0.218	0.052	2.19046e-12	EXMC	chr5:4571802-4572584	HTRA3
1.10692e-17	0.38846	0.376	0.161	2.31561e-12	EXMC	chr11:99905814-99907584	ELK3
1.1457e-17	0.486823	0.224	0.062	2.39674e-12	EXMC	chr3:55898958-55899844	TPST1
1.15953e-17	0.510498	0.232	0.077	2.42568e-12	EXMC	chr15:59624585-59625533	RRAGA
1.34499e-17	0.488315	0.308	0.09	2.81365e-12	EXMC	chr15:32064352-32065811	TMEM38B
1.34822e-17	0.5252	0.258	0.064	2.82041e-12	EXMC	chr16:74738018-74739083	SEC14L1
1.38776e-17	0.525661	0.255	0.059	2.90312e-12	EXMC	chr17:9563439-9564522	UBL3
1.49048e-17	0.479318	0.255	0.074	3.118e-12	EXMC	chr13:43456098-43456827	MEIS1
1.52799e-17	0.468627	0.289	0.097	3.19648e-12	EXMC	chr19:31563060-31565017	TSHZ3
1.64077e-17	0.36824	0.4	0.186	3.43241e-12	EXMC	chr6:153960044-153961154	HAND1
1.67189e-17	0.407628	0.334	0.14	3.4975e-12	EXMC	chr15:24126364-24127594	RGS3
1.68772e-17	0.514769	0.242	0.06	3.53062e-12	EXMC	chr20:73147345-73148668	CRISPLD2
1.74987e-17	0.495282	0.229	0.062	3.66065e-12	EXMC	chr7:24663420-24664553	SEMA6D
1.7499e-17	0.478146	0.255	0.07	3.66071e-12	EXMC	chr13:54885356-54886891	RTN4
1.95177e-17	0.41353	0.337	0.144	4.083e-12	EXMC	chr12:66194289-66195630	NFE2L2
2.00518e-17	0.404778	0.347	0.132	4.19473e-12	EXMC	chr6:140636276-140638311	ARAP3
2.04286e-17	0.381023	0.408	0.186	4.27357e-12	EXMC	chr12:109145546-109147310	RESP18
2.61164e-17	0.474947	0.279	0.085	5.46343e-12	EXMC	chr1:90453271-90454197	ADAMTS4
2.67516e-17	0.469688	0.295	0.1	5.5963e-12	EXMC	chr14:21306350-21307441	MDK
2.72905e-17	0.407581	0.379	0.162	5.70904e-12	EXMC	chr7:13891274-13893554	MEIS2
3.29936e-17	0.503105	0.258	0.1	6.90209e-12	EXMC	chr1:59811621-59813147	CSRP1
3.63938e-17	0.43355	0.282	0.112	7.61339e-12	EXMC	chr6:154198309-154199811	FAXDC2
3.67667e-17	0.286354	0.505	0.286	7.6914e-12	EXMC	chr15:12681679-12684543	CRB2
4.26811e-17	0.564347	0.211	0.047	8.92867e-12	EXMC	chrX:74953668-74954432	CYSLTR1
4.39482e-17	0.526341	0.224	0.048	9.19374e-12	EXMC	chr14:1529252-1530997	CTSD
4.70249e-17	0.527173	0.245	0.062	9.83737e-12	EXMC	chr9:17562693-17563641	VIM
4.77849e-17	0.500713	0.263	0.085	9.99636e-12	EXMC	chr7:165606629-165607807	WARS
5.05629e-17	0.616877	0.211	0.047	1.05775e-11	EXMC	chr11:64385509-64386363	MSRB3
5.22984e-17	0.515639	0.253	0.065	1.09406e-11	EXMC	chr8:95201152-95202679	GEM
5.26815e-17	0.537703	0.226	0.059	1.10207e-11	EXMC	chr14:126337115-126338126	ADAMTS15
5.38114e-17	0.438656	0.303	0.1	1.12571e-11	EXMC	chr5:110192986-110194523	PITX2
6.1213e-17	0.564139	0.229	0.052	1.28055e-11	EXMC	chr12:79990980-79991987	NAB1
6.39819e-17	0.500128	0.266	0.069	1.33847e-11	EXMC	chr12:128732133-128733008	TWIST2
6.9335e-17	0.530247	0.245	0.087	1.45045e-11	EXMC	chr12:61976045-61977297	MAP3K20
7.05122e-17	0.471345	0.242	0.07	1.47508e-11	EXMC	chr11:8435251-8435892	FOXJ2
7.27857e-17	0.486259	0.274	0.09	1.52264e-11	EXMC	chr1:141968721-141969994	SYDE2
7.93207e-17	0.565102	0.239	0.067	1.65935e-11	EXMC	chr2:125088856-125090423	FRMD4B
8.47301e-17	0.539526	0.211	0.035	1.77251e-11	EXMC	chr5:54637930-54638930	ANTXR2
8.60616e-17	0.448298	0.3	0.097	1.80037e-11	EXMC	chr2:173466977-173467921	DCBLD2
1.06598e-16	0.416037	0.284	0.112	2.22998e-11	EXMC	chr4:159807225-159809172	ELOVL2
1.07443e-16	0.455855	0.339	0.122	2.24765e-11	EXMC	chr12:109033788-109034721	RESP18
1.21312e-16	0.441081	0.266	0.079	2.53779e-11	EXMC	chr7:114555404-114556392	CDKL1
1.25803e-16	0.375724	0.334	0.186	2.63173e-11	EXMC	chr5:39960584-39962631	CHRNA9
1.27505e-16	0.365418	0.347	0.151	2.66735e-11	EXMC	chr5:127386188-127387698	PGRMC2
1.36359e-16	0.30067	0.508	0.339	2.85256e-11	EXMC	chr4:134051559-134054363	STK38
1.36627e-16	0.584107	0.216	0.054	2.85817e-11	EXMC	chr7:170210197-170211488	AKT1
1.52439e-16	0.536785	0.221	0.048	3.18895e-11	EXMC	chr14:73295427-73296168	INTS4
1.73748e-16	0.521055	0.234	0.069	3.63472e-11	EXMC	chr13:82458091-82459579	FOSL2
1.8062e-16	0.423752	0.329	0.139	3.77848e-11	EXMC	chr4:145703676-145704781	ACOT13
1.93653e-16	0.419261	0.274	0.099	4.05112e-11	EXMC	chr11:28239746-28242164	STK38L
2.04959e-16	0.63279	0.203	0.045	4.28764e-11	EXMC	chr8:29338051-29338771	HMBOX1
2.1703e-16	0.551444	0.203	0.04	4.54016e-11	EXMC	chr5:136717142-136718045	PCDH18
2.34487e-16	0.519988	0.268	0.087	4.90535e-11	EXMC	chr3:76261875-76262622	MYL7
2.41579e-16	0.409559	0.303	0.127	5.05372e-11	EXMC	chr8:38961414-38962795	PLPP5
2.42849e-16	0.40573	0.308	0.12	5.08028e-11	EXMC	chr12:95266468-95268836	NRP2
2.46634e-16	0.536047	0.203	0.054	5.15946e-11	EXMC	chr1:220228490-220229778	ERRFI1
2.47196e-16	0.40298	0.261	0.105	5.17122e-11	EXMC	chr12:107622925-107624376	TNS1
2.73309e-16	0.256284	0.571	0.341	5.71749e-11	EXMC	chr1:182723835-182726711	EIF2B3
2.83298e-16	0.503983	0.239	0.082	5.92646e-11	EXMC	chr14:32102936-32103843	PAMR1
3.18222e-16	0.321629	0.429	0.231	6.65704e-11	EXMC	chr3:45409333-45411826	PLOD3
3.35024e-16	0.520938	0.211	0.042	7.00853e-11	EXMC	chr3:117849541-117850168	TFPI2
3.44888e-16	0.377412	0.311	0.119	7.21489e-11	EXMC	chr15:51671505-51673235	IFT74
3.66951e-16	0.524205	0.242	0.06	7.67643e-11	EXMC	chr5:30326958-30328036	PCDH7
3.71179e-16	0.507311	0.218	0.067	7.76489e-11	EXMC	chr2:159523643-159524435	CCDC80
4.05169e-16	0.394952	0.334	0.149	8.47592e-11	EXMC	chr7:84561811-84563377	NDRG2
4.10762e-16	0.294252	0.495	0.296	8.59293e-11	EXMC	chr1:213389247-213392306	TMEM51
4.38713e-16	0.491258	0.224	0.067	9.17766e-11	EXMC	chr6:150990261-150991306	SPARC
4.65137e-16	0.405924	0.35	0.151	9.73043e-11	EXMC	chr14:70866143-70868271	SERPINH1
4.72473e-16	0.270779	0.561	0.373	9.88391e-11	EXMC	chr19:39904817-39908351	ZFP36
4.83638e-16	0.489257	0.229	0.064	1.01175e-10	EXMC	chr6:850858-851677	SLC12A7
4.86237e-16	0.332462	0.416	0.222	1.01718e-10	EXMC	chr1:60075855-60077540	NAV1
5.10778e-16	0.39454	0.358	0.144	1.06852e-10	EXMC	chr6:122218289-122219641	PRDM6
5.30043e-16	0.495991	0.255	0.074	1.10882e-10	EXMC	chr12:33090905-33092121	ZEB2
5.86428e-16	0.310626	0.408	0.217	1.22678e-10	EXMC	chr5:184966422-184968283	PDLIM3
6.13753e-16	0.345947	0.384	0.169	1.28394e-10	EXMC	chr20:74857348-74860048	FOXF1
6.20291e-16	0.492637	0.253	0.075	1.29762e-10	EXMC	chr6:153952996-153953773	HAND1
6.46883e-16	0.323422	0.347	0.181	1.35325e-10	EXMC	chr11:109729666-109731122	CKAP4
6.56303e-16	0.513826	0.224	0.06	1.37295e-10	EXMC	chr1:142644078-142645299	GNG5
6.80741e-16	0.448505	0.284	0.1	1.42408e-10	EXMC	chr6:149658779-149659735	PDGFRB
6.96432e-16	0.322499	0.413	0.226	1.4569e-10	EXMC	chr9:89475557-89477289	ANKRD1
7.11774e-16	0.481995	0.255	0.08	1.489e-10	EXMC	chrX:97749670-97751142	SYTL4
[truncated: 2,778 more rows]
