# Supplementary material for: Developmental dynamics of chromatin accessibility during post-implantation development of monkey embryos
Source: Gigascience. 2023 May 25;12:giad038. doi: 10.1093/gigascience/giad038 (PMC10209733; doi:10.1093/gigascience/giad038)
Supplement: giad038_Supplemental_Figures_and_Tables [file giad038_supplemental_figures_and_tables.zip › TableS3.xlsx]

## Sheet: Table_S3
TF	Gene	linkageScore	cluster
FOXF1	A2M	0.675803	EXMC
FOXF1	ACOT13	1.20687	EXMC
FOXF1	ACTB	1.5918	EXMC
FOXF1	ACTG1	0.721548	EXMC
FOXF1	ACVR2A	0.933885	EXMC
FOXF1	ADAM12	3.54805	EXMC
FOXF1	ADAMTS1	2.64971	EXMC
FOXF1	ADAMTS15	1.50918	EXMC
FOXF1	ADAMTS2	0.286895	EXMC
FOXF1	ADAMTS9	0.492155	EXMC
FOXF1	ADD1	0.425241	EXMC
FOXF1	ADD3	0.406961	EXMC
FOXF1	ADI1	0.458166	EXMC
FOXF1	AEBP1	0.85254	EXMC
FOXF1	AFAP1L2	2.94393	EXMC
FOXF1	AHI1	0.37499	EXMC
FOXF1	AHNAK	0.322242	EXMC
FOXF1	ALDH18A1	1.43855	EXMC
FOXF1	AMOTL1	0.765165	EXMC
FOXF1	ANAPC13	0.315818	EXMC
FOXF1	ANAPC16	0.338359	EXMC
FOXF1	ANGPTL2	0.340237	EXMC
FOXF1	ANKRD1	0.296781	EXMC
FOXF1	ANKRD55	2.85473	EXMC
FOXF1	ANO6	0.374274	EXMC
FOXF1	ANTXR2	0.323277	EXMC
FOXF1	ANXA1	0.626839	EXMC
FOXF1	ANXA5	0.405594	EXMC
FOXF1	APBB1IP	0.291703	EXMC
FOXF1	APCDD1	1.60677	EXMC
FOXF1	APOD	0.754392	EXMC
FOXF1	ARF4	0.302421	EXMC
FOXF1	ARHGAP29	0.66746	EXMC
FOXF1	ARHGAP5	0.388591	EXMC
FOXF1	ARHGDIB	2.55145	EXMC
FOXF1	ARHGEF17	0.564789	EXMC
FOXF1	ARID3A	0.468496	EXMC
FOXF1	ARID5B	3.12644	EXMC
FOXF1	ARL3	0.296641	EXMC
FOXF1	ARL6IP5	0.742877	EXMC
FOXF1	ARSJ	0.432825	EXMC
FOXF1	ASPH	1.15924	EXMC
FOXF1	ASXL3	0.688409	EXMC
FOXF1	ATF3	1.27792	EXMC
FOXF1	ATP1B1	2.74423	EXMC
FOXF1	ATP6V1D	0.888482	EXMC
FOXF1	AXL	1.8661	EXMC
FOXF1	B4GALT6	0.359355	EXMC
FOXF1	BAMBI	3.55618	EXMC
FOXF1	BCAR1	0.296699	EXMC
FOXF1	BDNF	1.75206	EXMC
FOXF1	BIRC7	0.386325	EXMC
FOXF1	BMP2	0.721326	EXMC
FOXF1	BMP4	0.94841	EXMC
FOXF1	BMP5	1.72659	EXMC
FOXF1	C11orf80	0.733542	EXMC
FOXF1	C14orf132	0.287945	EXMC
FOXF1	C1GALT1	0.943997	EXMC
FOXF1	C1QTNF6	0.382189	EXMC
FOXF1	C20orf194	0.412764	EXMC
FOXF1	C3orf58	0.538482	EXMC
FOXF1	C5orf24	0.311416	EXMC
FOXF1	C9orf3	0.320434	EXMC
FOXF1	CADM1	0.91502	EXMC
FOXF1	CAMK2A	1.95993	EXMC
FOXF1	CAPN2	1.70805	EXMC
FOXF1	CAVIN1	0.524393	EXMC
FOXF1	CAVIN3	0.391536	EXMC
FOXF1	CCDC80	2.55906	EXMC
FOXF1	CD276	1.45839	EXMC
FOXF1	CD40	0.431962	EXMC
FOXF1	CD44	0.331305	EXMC
FOXF1	CD99	1.59425	EXMC
FOXF1	CDC42BPA	0.454479	EXMC
FOXF1	CDH11	0.861507	EXMC
FOXF1	CDKL1	1.22298	EXMC
FOXF1	CDKN1A	0.603896	EXMC
FOXF1	CENPP	0.911903	EXMC
FOXF1	CFL2	0.389063	EXMC
FOXF1	CHD9	0.702818	EXMC
FOXF1	CHRNA9	1.72127	EXMC
FOXF1	CHST2	0.469027	EXMC
FOXF1	CHSY1	0.926182	EXMC
FOXF1	CIB1	0.932468	EXMC
FOXF1	CKAP4	3.55732	EXMC
FOXF1	CLDN11	0.736528	EXMC
FOXF1	CMTM6	0.302053	EXMC
FOXF1	CNIH1	0.778588	EXMC
FOXF1	CNN3	3.07085	EXMC
FOXF1	COL16A1	0.51846	EXMC
FOXF1	COL18A1	2.82347	EXMC
FOXF1	COL1A1	1.55077	EXMC
FOXF1	COL1A2	0.458806	EXMC
FOXF1	COL21A1	0.644128	EXMC
FOXF1	COL27A1	1.71413	EXMC
FOXF1	COL3A1	4.99486	EXMC
FOXF1	COL4A1	5.49026	EXMC
FOXF1	COL4A2	4.86716	EXMC
FOXF1	COL5A1	1.81565	EXMC
FOXF1	COL5A2	6.3886	EXMC
FOXF1	COL6A1	2.69747	EXMC
FOXF1	COL6A2	2.60603	EXMC
FOXF1	COL6A3	2.86951	EXMC
FOXF1	COLEC10	1.18006	EXMC
FOXF1	COLEC11	0.339179	EXMC
FOXF1	COPB2	0.405875	EXMC
FOXF1	COTL1	0.818074	EXMC
FOXF1	CPED1	0.354816	EXMC
FOXF1	CPXM1	0.378307	EXMC
FOXF1	CREB3L1	1.41721	EXMC
FOXF1	CRISPLD2	1.04258	EXMC
FOXF1	CRTAP	0.376978	EXMC
FOXF1	CSRP1	3.22104	EXMC
FOXF1	CSRP2	2.72511	EXMC
FOXF1	CTGF	3.1962	EXMC
FOXF1	CTHRC1	1.75665	EXMC
FOXF1	CUEDC1	0.36746	EXMC
FOXF1	CXCL14	1.05434	EXMC
FOXF1	CYB5B	0.366259	EXMC
FOXF1	CYR61	0.396667	EXMC
FOXF1	CYSLTR1	0.321385	EXMC
FOXF1	DCBLD2	1.81763	EXMC
FOXF1	DCN	3.99872	EXMC
FOXF1	DDR2	0.829141	EXMC
FOXF1	DEPTOR	0.834805	EXMC
FOXF1	DKK1	0.449712	EXMC
FOXF1	DLK1	1.18708	EXMC
FOXF1	DPT	0.961624	EXMC
FOXF1	DZIP1	0.388017	EXMC
FOXF1	EBPL	0.498923	EXMC
FOXF1	ECE1	1.19096	EXMC
FOXF1	EDNRA	0.379326	EXMC
FOXF1	EFNB2	0.369681	EXMC
FOXF1	EFNB3	0.407855	EXMC
FOXF1	EGFL6	0.392726	EXMC
FOXF1	EGFLAM	2.63413	EXMC
FOXF1	EIF2D	0.956982	EXMC
FOXF1	EIF4EBP1	1.22666	EXMC
FOXF1	ELK3	2.01173	EXMC
FOXF1	ELOVL2	1.01175	EXMC
FOXF1	EMILIN1	0.623101	EXMC
FOXF1	EMILIN2	0.560306	EXMC
FOXF1	EML1	1.15824	EXMC
FOXF1	EMP3	1.48419	EXMC
FOXF1	ENDOD1	0.710146	EXMC
FOXF1	ENPP2	0.988192	EXMC
FOXF1	ERLEC1	0.417653	EXMC
FOXF1	ERP27	0.796183	EXMC
FOXF1	ERRFI1	2.28601	EXMC
FOXF1	ETS1	0.410539	EXMC
FOXF1	ETV2	0.337627	EXMC
FOXF1	EXT1	0.508604	EXMC
FOXF1	F2R	0.846542	EXMC
FOXF1	F3	2.34208	EXMC
FOXF1	F5	0.417299	EXMC
FOXF1	FADS1	0.860758	EXMC
FOXF1	FAM114A1	1.07539	EXMC
FOXF1	FAM118A	0.430713	EXMC
FOXF1	FAM163B	2.56623	EXMC
FOXF1	FAM46A	1.95789	EXMC
FOXF1	FARP1	2.57501	EXMC
FOXF1	FAXDC2	0.339846	EXMC
FOXF1	FBLN1	0.880145	EXMC
FOXF1	FBN2	1.15858	EXMC
FOXF1	FGF7	0.913233	EXMC
FOXF1	FGFR2	1.0016	EXMC
FOXF1	FLNB	2.10656	EXMC
FOXF1	FN1	4.11862	EXMC
FOXF1	FOS	0.816824	EXMC
FOXF1	FOSL2	1.69444	EXMC
FOXF1	FOXF1	1.99383	EXMC
FOXF1	FOXP1	1.02932	EXMC
FOXF1	FREM1	0.294074	EXMC
FOXF1	FRMD6	0.673627	EXMC
FOXF1	FRZB	1.26545	EXMC
FOXF1	FZD2	0.774904	EXMC
FOXF1	GAS7	2.80382	EXMC
FOXF1	GATA6	0.5925	EXMC
FOXF1	GATM	0.826465	EXMC
FOXF1	GCK	1.29474	EXMC
FOXF1	GGH	0.888035	EXMC
FOXF1	GLI3	0.446567	EXMC
FOXF1	GLIPR1	0.811624	EXMC
FOXF1	GLIPR2	1.25614	EXMC
FOXF1	GNA14	1.97393	EXMC
FOXF1	GNAI1	2.06681	EXMC
FOXF1	GNB1	0.703538	EXMC
FOXF1	GNG12	0.426714	EXMC
FOXF1	GNG5	1.04915	EXMC
FOXF1	GOLGA5	0.320499	EXMC
FOXF1	GPBAR1	1.81839	EXMC
FOXF1	GPX7	0.456087	EXMC
FOXF1	GPX8	0.4095	EXMC
FOXF1	GREB1	0.339307	EXMC
FOXF1	GRK5	0.34226	EXMC
FOXF1	H2AFY	1.02193	EXMC
FOXF1	HACE1	1.4259	EXMC
FOXF1	HAND1	2.54501	EXMC
FOXF1	HAND2	3.14114	EXMC
FOXF1	HAPLN1	1.73837	EXMC
FOXF1	HDAC4	0.676245	EXMC
FOXF1	HDLBP	0.416812	EXMC
FOXF1	HEG1	1.26532	EXMC
FOXF1	HERPUD2	1.5366	EXMC
FOXF1	HGF	4.02454	EXMC
FOXF1	HK1	0.340342	EXMC
FOXF1	HMBOX1	0.942341	EXMC
FOXF1	HMGA2	0.354202	EXMC
FOXF1	HOXA10	1.4236	EXMC
FOXF1	HOXA11	0.43503	EXMC
FOXF1	HOXA9	1.44092	EXMC
FOXF1	HOXC6	1.31523	EXMC
FOXF1	IDH2	1.25074	EXMC
FOXF1	IFI16	0.856135	EXMC
FOXF1	IFT57	0.76463	EXMC
FOXF1	IGFBP5	0.4336	EXMC
FOXF1	IGFBP7	0.348671	EXMC
FOXF1	IL6R	1.15533	EXMC
FOXF1	IL6ST	4.14497	EXMC
FOXF1	ILK	0.659196	EXMC
FOXF1	ISM1	3.6683	EXMC
FOXF1	ITGA1	2.78795	EXMC
FOXF1	ITGA5	0.653235	EXMC
FOXF1	ITGAV	0.695396	EXMC
FOXF1	ITGB1	0.63368	EXMC
FOXF1	ITIH5	0.903022	EXMC
FOXF1	KCNN2	0.763576	EXMC
FOXF1	KDELR1	0.901691	EXMC
FOXF1	KDR	0.308675	EXMC
FOXF1	KIAA0408	0.564669	EXMC
FOXF1	KIF5B	0.449324	EXMC
FOXF1	KLF6	0.645902	EXMC
FOXF1	KLHDC8B	0.38085	EXMC
FOXF1	KLHL5	1.16919	EXMC
FOXF1	LAMA2	0.567313	EXMC
FOXF1	LAMC3	0.884499	EXMC
FOXF1	LEF1	0.369104	EXMC
FOXF1	LHFPL2	2.51292	EXMC
FOXF1	LHFPL6	0.341088	EXMC
FOXF1	LIN28B	0.934856	EXMC
FOXF1	LIX1	0.742413	EXMC
FOXF1	LMCD1	0.788218	EXMC
FOXF1	LMO3	3.00249	EXMC
FOXF1	LNPEP	0.469356	EXMC
FOXF1	LOXL1	0.301472	EXMC
FOXF1	LOXL2	2.20867	EXMC
FOXF1	LPP	1.68216	EXMC
FOXF1	LRP11	0.896449	EXMC
FOXF1	LRP4	0.669007	EXMC
FOXF1	LRRC17	1.23649	EXMC
FOXF1	LRRC32	1.02141	EXMC
FOXF1	LSAMP	0.335557	EXMC
FOXF1	LUM	3.13565	EXMC
FOXF1	MAN1A1	1.1232	EXMC
FOXF1	MAP3K7	0.928628	EXMC
FOXF1	MAP4K5	0.287724	EXMC
FOXF1	MASP1	1.03725	EXMC
FOXF1	MEIS1	0.499622	EXMC
FOXF1	MEIS2	1.47708	EXMC
FOXF1	MEST	1.43799	EXMC
FOXF1	MGP	1.06407	EXMC
FOXF1	MME	2.19957	EXMC
FOXF1	MMP23B	0.387487	EXMC
FOXF1	MMP28	1.81434	EXMC
FOXF1	MPDZ	0.867501	EXMC
FOXF1	MRC2	1.00362	EXMC
FOXF1	MSRB2	0.317598	EXMC
FOXF1	MSRB3	1.16341	EXMC
FOXF1	MXRA7	0.78332	EXMC
FOXF1	MYC	3.33678	EXMC
FOXF1	MYH10	2.02849	EXMC
FOXF1	MYH9	1.70788	EXMC
FOXF1	MYL7	1.05917	EXMC
FOXF1	MYL9	0.546672	EXMC
FOXF1	MYRF	0.439897	EXMC
FOXF1	NAB1	0.928848	EXMC
FOXF1	NADK2	2.28534	EXMC
FOXF1	NANP	0.995215	EXMC
FOXF1	NAV1	2.55455	EXMC
FOXF1	NAV3	0.962858	EXMC
FOXF1	NDRG2	0.836618	EXMC
FOXF1	NDUFC2	1.28014	EXMC
FOXF1	NECTIN3	0.490419	EXMC
FOXF1	NES	0.346848	EXMC
FOXF1	NFAT5	0.309123	EXMC
FOXF1	NFATC1	0.292572	EXMC
FOXF1	NFE2L2	0.901798	EXMC
FOXF1	NFKB1	0.35206	EXMC
FOXF1	NHSL2	1.44432	EXMC
FOXF1	NID1	0.838131	EXMC
FOXF1	NID2	2.63631	EXMC
FOXF1	NIPSNAP2	0.296472	EXMC
FOXF1	NOTCH2	1.18253	EXMC
FOXF1	NRP1	0.732849	EXMC
FOXF1	NRP2	1.03629	EXMC
FOXF1	NT5DC2	1.11518	EXMC
FOXF1	OAF	0.32404	EXMC
FOXF1	OLFM1	0.917121	EXMC
FOXF1	OLFML2B	1.76837	EXMC
FOXF1	OLFML3	2.63859	EXMC
FOXF1	OSBPL8	0.313943	EXMC
FOXF1	OSMR	0.368791	EXMC
FOXF1	OSR1	0.578475	EXMC
FOXF1	OST4	0.310062	EXMC
FOXF1	OSTC	0.405569	EXMC
FOXF1	P3H1	0.362823	EXMC
FOXF1	P3H4	0.360667	EXMC
FOXF1	PALLD	1.53933	EXMC
FOXF1	PAMR1	2.89588	EXMC
FOXF1	PAPSS2	0.755723	EXMC
FOXF1	PARVA	1.4438	EXMC
FOXF1	PCDH18	0.373072	EXMC
FOXF1	PCDH7	2.01702	EXMC
FOXF1	PCOLCE	0.530035	EXMC
FOXF1	PDCD4	0.357315	EXMC
FOXF1	PDE5A	1.22849	EXMC
FOXF1	PDGFRA	1.90445	EXMC
FOXF1	PDGFRB	1.28632	EXMC
FOXF1	PDLIM3	3.52616	EXMC
FOXF1	PDZRN3	0.290826	EXMC
FOXF1	PELO	2.3747	EXMC
FOXF1	PGM3	0.871586	EXMC
FOXF1	PHACTR2	0.395388	EXMC
FOXF1	PHF19	0.895816	EXMC
FOXF1	PHLDA1	0.287187	EXMC
FOXF1	PITX1	3.56965	EXMC
FOXF1	PITX2	5.34608	EXMC
FOXF1	PKIA	0.921235	EXMC
FOXF1	PLA2G7	0.481569	EXMC
FOXF1	PLAGL1	1.77538	EXMC
FOXF1	PLAT	1.60427	EXMC
FOXF1	PLAU	0.98122	EXMC
FOXF1	PLCE1	1.53656	EXMC
FOXF1	PLGRKT	0.819389	EXMC
FOXF1	PLOD1	0.476028	EXMC
FOXF1	PLOD2	2.70185	EXMC
FOXF1	PLOD3	1.40802	EXMC
FOXF1	PLPP5	1.07342	EXMC
FOXF1	PLSCR4	3.40079	EXMC
FOXF1	PMP22	2.35003	EXMC
FOXF1	PON2	0.64509	EXMC
FOXF1	POSTN	0.445734	EXMC
FOXF1	PPIB	2.0692	EXMC
FOXF1	PPIC	3.37373	EXMC
FOXF1	PPP1R3C	0.787521	EXMC
FOXF1	PPP2R2B	0.81867	EXMC
FOXF1	PPP3CA	0.391353	EXMC
FOXF1	PTPRG	2.65463	EXMC
FOXF1	PTPRK	0.67088	EXMC
FOXF1	PTPRN	0.292905	EXMC
FOXF1	PTTG1IP	0.416972	EXMC
FOXF1	PXDN	1.599	EXMC
FOXF1	RAB31	0.313215	EXMC
FOXF1	RAI14	1.97958	EXMC
FOXF1	RALB	0.487874	EXMC
FOXF1	RAMP1	1.28739	EXMC
FOXF1	RARB	0.422738	EXMC
FOXF1	RBMS1	0.368659	EXMC
FOXF1	RBMS3	1.81525	EXMC
FOXF1	RCN3	0.665649	EXMC
FOXF1	RECK	0.400816	EXMC
FOXF1	REEP5	0.792214	EXMC
FOXF1	RERG	0.919504	EXMC
FOXF1	RESP18	0.548491	EXMC
FOXF1	RGS9	0.343863	EXMC
FOXF1	RIN2	0.305962	EXMC
FOXF1	RNASE4	0.68083	EXMC
FOXF1	RND3	1.37047	EXMC
FOXF1	RNF130	0.312888	EXMC
FOXF1	RPP25	0.43112	EXMC
FOXF1	RRBP1	0.754534	EXMC
FOXF1	RSPO2	1.915	EXMC
FOXF1	RSPO3	1.54364	EXMC
FOXF1	RSPO4	0.578308	EXMC
FOXF1	RSU1	0.745283	EXMC
FOXF1	RTN4	0.320712	EXMC
FOXF1	RUNX2	1.01135	EXMC
FOXF1	S1PR1	2.26545	EXMC
FOXF1	SAMD4A	0.33516	EXMC
FOXF1	SASH1	0.940573	EXMC
FOXF1	SBSPON	0.979026	EXMC
FOXF1	SCRG1	1.21884	EXMC
FOXF1	SDC2	0.308696	EXMC
FOXF1	SEC24D	1.07285	EXMC
FOXF1	SEMA6D	1.70673	EXMC
FOXF1	SERPINF1	1.15512	EXMC
FOXF1	SERPING1	0.33709	EXMC
FOXF1	SERPINH1	2.29036	EXMC
FOXF1	SETD7	1.22697	EXMC
FOXF1	SFXN3	0.347332	EXMC
FOXF1	SHOX2	1.00158	EXMC
FOXF1	SLC16A14	1.32804	EXMC
FOXF1	SLC35D1	0.527853	EXMC
FOXF1	SLC39A2	0.431929	EXMC
FOXF1	SMAD3	1.40543	EXMC
FOXF1	SMARCA1	0.391711	EXMC
FOXF1	SMCO3	2.11973	EXMC
FOXF1	SMURF2	3.29703	EXMC
FOXF1	SNAI2	2.07535	EXMC
FOXF1	SORBS3	0.312874	EXMC
FOXF1	SOX5	0.431398	EXMC
FOXF1	SOX6	0.844302	EXMC
FOXF1	SPARC	2.90947	EXMC
FOXF1	SPATS2L	2.56312	EXMC
FOXF1	SPON1	0.657554	EXMC
FOXF1	SPRYD7	0.408236	EXMC
FOXF1	SQLE	1.38689	EXMC
FOXF1	SRPX2	0.56473	EXMC
FOXF1	ST3GAL1	1.15361	EXMC
FOXF1	ST3GAL5	0.779786	EXMC
FOXF1	ST3GAL6	0.622284	EXMC
FOXF1	ST7	0.675841	EXMC
FOXF1	STOM	0.616595	EXMC
FOXF1	STXBP6	1.45338	EXMC
FOXF1	SULT1C4	0.932313	EXMC
FOXF1	SYTL4	0.322756	EXMC
FOXF1	SYTL5	0.29042	EXMC
FOXF1	TBX20	1.30333	EXMC
FOXF1	TBX4	1.07633	EXMC
FOXF1	TBX5	0.429622	EXMC
FOXF1	TCF21	0.993958	EXMC
FOXF1	TCF4	1.81132	EXMC
FOXF1	TEK	4.21611	EXMC
FOXF1	TENM4	0.297839	EXMC
FOXF1	TFPI2	0.293726	EXMC
FOXF1	TGFBI	3.99504	EXMC
FOXF1	TGFBR3	1.33455	EXMC
FOXF1	TGM2	0.369243	EXMC
FOXF1	THBS1	1.33591	EXMC
FOXF1	TIMP1	2.0328	EXMC
FOXF1	TIMP3	0.619317	EXMC
FOXF1	TIPRL	1.22186	EXMC
FOXF1	TLN1	0.333077	EXMC
FOXF1	TMED10	1.05	EXMC
FOXF1	TMED2	0.385804	EXMC
FOXF1	TMEM263	0.92832	EXMC
FOXF1	TMEM43	0.349746	EXMC
FOXF1	TMEM51	2.26319	EXMC
FOXF1	TMEM88	0.372478	EXMC
FOXF1	TMEM98	1.68279	EXMC
FOXF1	TNFAIP6	0.327438	EXMC
FOXF1	TNFRSF19	1.59098	EXMC
FOXF1	TNNT2	1.28798	EXMC
FOXF1	TNS1	1.75828	EXMC
FOXF1	TPM4	0.881555	EXMC
FOXF1	TPST1	3.72544	EXMC
FOXF1	TRIM8	0.664995	EXMC
FOXF1	TRPV2	0.319959	EXMC
FOXF1	TSHZ3	0.948379	EXMC
FOXF1	TSPAN13	0.321439	EXMC
FOXF1	TSPAN2	0.363084	EXMC
FOXF1	TSPAN4	0.402715	EXMC
FOXF1	TSPAN5	0.698597	EXMC
FOXF1	TSPAN6	0.491697	EXMC
FOXF1	TWIST1	0.992165	EXMC
FOXF1	TWSG1	2.32407	EXMC
FOXF1	TXNDC5	2.06754	EXMC
FOXF1	UBL3	0.290144	EXMC
FOXF1	USP53	0.620187	EXMC
FOXF1	UST	0.697487	EXMC
FOXF1	VCAN	2.86677	EXMC
FOXF1	VEGFC	0.920537	EXMC
FOXF1	VIM	1.20222	EXMC
FOXF1	WARS	0.39935	EXMC
FOXF1	WASF1	1.87337	EXMC
FOXF1	WISP1	0.803111	EXMC
FOXF1	WNT2	1.12857	EXMC
FOXF1	XYLT2	0.66046	EXMC
FOXF1	YBX3	0.470762	EXMC
FOXF1	ZBED8	0.333556	EXMC
FOXF1	ZC2HC1A	0.757365	EXMC
FOXF1	ZCCHC24	1.13849	EXMC
FOXF1	ZEB2	4.44594	EXMC
FOXF1	ZNF395	0.777838	EXMC
FOXF1	ZNF503	1.99064	EXMC
FOXF1	ZNF644	0.72641	EXMC
NFATC1	A2M	0.939	EXMC
NFATC1	ABHD13	0.368133	EXMC
NFATC1	ACOT13	1.20687	EXMC
NFATC1	ACTB	0.449253	EXMC
NFATC1	ACTG1	0.721548	EXMC
NFATC1	ACVR2A	0.584543	EXMC
NFATC1	ADAM12	1.40593	EXMC
NFATC1	ADAMTS1	1.37087	EXMC
NFATC1	ADAMTS15	1.08221	EXMC
NFATC1	ADAMTS4	0.355911	EXMC
NFATC1	ADAMTS9	1.53327	EXMC
NFATC1	ADD1	0.399557	EXMC
NFATC1	ADD3	0.75178	EXMC
NFATC1	AEBP1	0.767766	EXMC
NFATC1	AFAP1L2	2.13679	EXMC
NFATC1	AHI1	0.364563	EXMC
NFATC1	AKAP13	0.285679	EXMC
NFATC1	ALDH18A1	1.28836	EXMC
NFATC1	AMOTL1	0.308669	EXMC
NFATC1	ANAPC16	0.338359	EXMC
NFATC1	ANGPTL2	0.634448	EXMC
NFATC1	ANO6	0.415654	EXMC
NFATC1	ANTXR2	0.323277	EXMC
NFATC1	ANXA3	0.645826	EXMC
NFATC1	APBB1IP	0.70197	EXMC
NFATC1	APCDD1	0.516368	EXMC
NFATC1	APOD	0.375196	EXMC
NFATC1	ARHGAP10	0.745488	EXMC
NFATC1	ARHGAP29	0.328617	EXMC
NFATC1	ARHGAP5	0.549871	EXMC
NFATC1	ARHGDIB	2.55574	EXMC
NFATC1	ARHGEF17	1.48308	EXMC
NFATC1	ARID3A	0.514112	EXMC
NFATC1	ARID5B	3.16765	EXMC
NFATC1	ARL3	0.720311	EXMC
NFATC1	ARL6IP5	0.330342	EXMC
NFATC1	ARSJ	0.479141	EXMC
NFATC1	ASPH	0.705984	EXMC
NFATC1	ATF3	1.86858	EXMC
NFATC1	ATP1B1	2.15986	EXMC
NFATC1	ATP6V1D	1.33916	EXMC
NFATC1	AXL	1.38925	EXMC
NFATC1	BAMBI	2.36366	EXMC
NFATC1	BMP4	0.999321	EXMC
NFATC1	BMP5	1.91554	EXMC
NFATC1	C3orf58	0.538482	EXMC
NFATC1	C9orf3	0.642622	EXMC
NFATC1	CAMK2A	2.66389	EXMC
NFATC1	CCDC28B	0.408439	EXMC
NFATC1	CCDC80	1.77363	EXMC
NFATC1	CCL23	0.465882	EXMC
NFATC1	CCND1	1.16402	EXMC
NFATC1	CCND2	0.350856	EXMC
NFATC1	CD40	0.601013	EXMC
NFATC1	CD44	0.331305	EXMC
NFATC1	CD47	0.866465	EXMC
NFATC1	CD99	1.37982	EXMC
NFATC1	CDH11	0.861507	EXMC
NFATC1	CDKN1A	0.728693	EXMC
NFATC1	CENPP	0.39841	EXMC
NFATC1	CHD9	0.322764	EXMC
NFATC1	CHRNA9	3.14615	EXMC
NFATC1	CHST2	1.30066	EXMC
NFATC1	CHSY1	1.84726	EXMC
NFATC1	CIB1	0.4443	EXMC
NFATC1	CKAP4	2.90944	EXMC
NFATC1	CLDN11	0.408288	EXMC
NFATC1	CMTM6	0.633825	EXMC
NFATC1	CNIH1	1.21685	EXMC
NFATC1	CNN1	0.305777	EXMC
NFATC1	CNN3	1.49834	EXMC
NFATC1	CNRIP1	0.550478	EXMC
NFATC1	CNTFR	0.386047	EXMC
NFATC1	COL16A1	0.299884	EXMC
NFATC1	COL18A1	1.85542	EXMC
NFATC1	COL1A1	4.15129	EXMC
NFATC1	COL1A2	0.59427	EXMC
NFATC1	COL21A1	1.02153	EXMC
NFATC1	COL27A1	2.01972	EXMC
NFATC1	COL3A1	4.85392	EXMC
NFATC1	COL4A1	3.664	EXMC
NFATC1	COL4A2	4.76028	EXMC
NFATC1	COL5A1	1.73622	EXMC
NFATC1	COL5A2	6.50654	EXMC
NFATC1	COL6A1	3.84731	EXMC
NFATC1	COL6A2	3.71287	EXMC
NFATC1	COL6A3	3.98826	EXMC
NFATC1	CREB3L1	2.57451	EXMC
NFATC1	CRISPLD2	0.439553	EXMC
NFATC1	CRTAP	0.348511	EXMC
NFATC1	CSRP1	1.43866	EXMC
NFATC1	CSRP2	0.321311	EXMC
NFATC1	CTDSPL	0.340211	EXMC
NFATC1	CTGF	1.94404	EXMC
NFATC1	CTHRC1	1.29708	EXMC
NFATC1	CUEDC1	0.382258	EXMC
NFATC1	CXCL14	0.569731	EXMC
NFATC1	CYR61	1.15647	EXMC
NFATC1	DCBLD2	1.19719	EXMC
NFATC1	DCN	2.20413	EXMC
NFATC1	DEPTOR	0.328015	EXMC
NFATC1	DKK1	1.02869	EXMC
NFATC1	DLK1	0.304478	EXMC
NFATC1	DPT	1.27927	EXMC
NFATC1	DPYSL3	0.314878	EXMC
NFATC1	DSTN	0.32703	EXMC
NFATC1	EBPL	0.315392	EXMC
NFATC1	ECE1	0.494828	EXMC
NFATC1	EDNRA	0.356345	EXMC
NFATC1	EFNB3	0.466429	EXMC
NFATC1	EGFL6	0.446169	EXMC
NFATC1	EGFLAM	1.31532	EXMC
NFATC1	EIF4EBP1	0.332488	EXMC
NFATC1	ELK3	0.563852	EXMC
NFATC1	ELOVL2	0.589306	EXMC
NFATC1	EMILIN2	2.62893	EXMC
NFATC1	EML1	1.34505	EXMC
NFATC1	ENDOD1	0.421883	EXMC
NFATC1	ENO1	0.322022	EXMC
NFATC1	ERP27	0.399004	EXMC
NFATC1	ERRFI1	2.98406	EXMC
NFATC1	ETS1	0.316331	EXMC
NFATC1	ETV2	0.361901	EXMC
NFATC1	EXT1	2.2487	EXMC
NFATC1	F2R	0.827458	EXMC
NFATC1	F3	0.349769	EXMC
NFATC1	F5	0.417299	EXMC
NFATC1	FADS1	1.41191	EXMC
NFATC1	FADS2	0.393297	EXMC
NFATC1	FAM114A1	1.57047	EXMC
NFATC1	FAM118A	0.286402	EXMC
NFATC1	FAM163B	1.42353	EXMC
NFATC1	FAM171A1	0.441219	EXMC
NFATC1	FAM46A	2.57214	EXMC
NFATC1	FAP	0.442877	EXMC
NFATC1	FARP1	1.07192	EXMC
NFATC1	FAXDC2	0.306149	EXMC
NFATC1	FBLN1	0.749353	EXMC
NFATC1	FBN2	0.732392	EXMC
NFATC1	FGF7	0.525489	EXMC
NFATC1	FGFR2	0.457714	EXMC
NFATC1	FKBP7	0.881398	EXMC
NFATC1	FLNB	1.55694	EXMC
NFATC1	FN1	1.66739	EXMC
NFATC1	FOS	0.313703	EXMC
NFATC1	FOSL2	1.92788	EXMC
NFATC1	FOXF1	2.64714	EXMC
NFATC1	FRZB	0.522048	EXMC
NFATC1	FSTL1	0.321823	EXMC
NFATC1	FXYD6	1.34001	EXMC
NFATC1	FZD2	0.312903	EXMC
NFATC1	GALNT1	1.69114	EXMC
NFATC1	GAS7	2.89281	EXMC
NFATC1	GATA6	0.5925	EXMC
NFATC1	GBE1	0.325151	EXMC
NFATC1	GCK	1.28868	EXMC
NFATC1	GFPT2	0.676263	EXMC
NFATC1	GLI3	0.383965	EXMC
NFATC1	GLIPR1	1.16397	EXMC
NFATC1	GLIPR2	1.42604	EXMC
NFATC1	GNA14	1.0953	EXMC
NFATC1	GNAI1	1.55974	EXMC
NFATC1	GNG12	0.721395	EXMC
NFATC1	GNG5	0.689409	EXMC
NFATC1	GPBAR1	0.751261	EXMC
NFATC1	GREB1	0.774805	EXMC
NFATC1	GRK5	0.741141	EXMC
NFATC1	H2AFY	0.45152	EXMC
NFATC1	HACE1	1.16773	EXMC
NFATC1	HAND1	2.53888	EXMC
NFATC1	HAND2	2.64037	EXMC
NFATC1	HAPLN1	0.93743	EXMC
NFATC1	HDAC4	1.27882	EXMC
NFATC1	HEG1	1.81276	EXMC
NFATC1	HERPUD2	1.42904	EXMC
NFATC1	HGF	2.00941	EXMC
NFATC1	HMBOX1	0.559222	EXMC
NFATC1	HMGA2	0.365703	EXMC
NFATC1	HOXA10	1.49591	EXMC
NFATC1	HOXA11	0.340527	EXMC
NFATC1	HOXA9	1.21242	EXMC
NFATC1	HOXC6	0.696916	EXMC
NFATC1	IDH2	0.982481	EXMC
NFATC1	IFI27L2	0.353937	EXMC
NFATC1	IFT74	0.288526	EXMC
NFATC1	IKBIP	0.537709	EXMC
NFATC1	IL1R1	0.378247	EXMC
NFATC1	IL6R	1.93506	EXMC
NFATC1	IL6ST	1.73369	EXMC
NFATC1	ISM1	2.13838	EXMC
NFATC1	ITGA1	0.707664	EXMC
NFATC1	ITGA5	0.69662	EXMC
NFATC1	ITGAV	0.989719	EXMC
NFATC1	ITGB1	0.63368	EXMC
NFATC1	ITIH5	0.471096	EXMC
NFATC1	KCNN2	0.583891	EXMC
NFATC1	KDELR2	0.629135	EXMC
NFATC1	KDR	0.308675	EXMC
NFATC1	KIF5B	0.449324	EXMC
NFATC1	KLF6	0.324194	EXMC
NFATC1	KLHL5	0.390446	EXMC
NFATC1	LAMA2	0.567313	EXMC
NFATC1	LAMC3	0.487089	EXMC
NFATC1	LEF1	0.622382	EXMC
NFATC1	LHFPL2	1.30457	EXMC
NFATC1	LIN28B	0.851321	EXMC
NFATC1	LMO3	1.26403	EXMC
NFATC1	LOXL2	4.02914	EXMC
NFATC1	LPP	0.469106	EXMC
NFATC1	LRP11	1.66789	EXMC
NFATC1	LRP4	0.747041	EXMC
NFATC1	LRRC17	0.368247	EXMC
NFATC1	LUM	2.07058	EXMC
NFATC1	MAN1A1	0.786074	EXMC
NFATC1	MAP3K7	0.780212	EXMC
NFATC1	MASP1	1.27038	EXMC
NFATC1	MCFD2	0.339967	EXMC
NFATC1	MDK	2.01425	EXMC
NFATC1	MEIS1	0.417457	EXMC
NFATC1	MEIS2	0.920441	EXMC
NFATC1	MEST	1.83862	EXMC
NFATC1	MME	0.904934	EXMC
NFATC1	MMP23B	0.913086	EXMC
NFATC1	MMP28	1.70151	EXMC
NFATC1	MPDZ	0.40343	EXMC
NFATC1	MSRB2	0.317598	EXMC
NFATC1	MSRB3	0.629231	EXMC
NFATC1	MXRA7	0.666249	EXMC
NFATC1	MYC	1.75108	EXMC
NFATC1	MYDGF	0.321574	EXMC
NFATC1	MYH10	0.861952	EXMC
NFATC1	MYH9	0.484546	EXMC
NFATC1	MYL7	1.52748	EXMC
NFATC1	MYRF	1.28222	EXMC
NFATC1	NAB1	1.39194	EXMC
NFATC1	NADK2	2.48286	EXMC
NFATC1	NANP	0.701323	EXMC
NFATC1	NAV1	0.786433	EXMC
NFATC1	NDUFC2	0.403268	EXMC
NFATC1	NECTIN3	0.490419	EXMC
NFATC1	NES	0.661008	EXMC
NFATC1	NFAT5	0.309123	EXMC
NFATC1	NFE2L2	0.389326	EXMC
NFATC1	NFKB1	0.294713	EXMC
NFATC1	NID1	0.490779	EXMC
NFATC1	NID2	1.99812	EXMC
NFATC1	NIPSNAP2	0.299214	EXMC
NFATC1	NRP1	0.732849	EXMC
NFATC1	NRP2	0.892415	EXMC
NFATC1	NT5DC2	0.724474	EXMC
NFATC1	NUPR1	0.365762	EXMC
NFATC1	OLFML2B	0.510438	EXMC
NFATC1	OLFML3	1.41461	EXMC
NFATC1	OSBPL8	0.294948	EXMC
NFATC1	OSMR	0.358368	EXMC
NFATC1	OSR1	1.40438	EXMC
NFATC1	OSTC	0.4176	EXMC
NFATC1	P3H1	0.335111	EXMC
NFATC1	P3H4	0.693194	EXMC
NFATC1	P4HB	0.462008	EXMC
NFATC1	PALLD	1.15315	EXMC
NFATC1	PAMR1	1.24327	EXMC
NFATC1	PAPSS2	0.318534	EXMC
NFATC1	PARVA	2.6479	EXMC
NFATC1	PBX1	0.426283	EXMC
NFATC1	PCDH7	1.86217	EXMC
NFATC1	PCK2	0.385567	EXMC
NFATC1	PDGFRA	0.608842	EXMC
NFATC1	PDGFRB	1.43667	EXMC
NFATC1	PDLIM3	1.85762	EXMC
NFATC1	PELO	0.615843	EXMC
NFATC1	PGM3	0.36545	EXMC
NFATC1	PHACTR2	0.749997	EXMC
NFATC1	PHF19	0.471735	EXMC
NFATC1	PITX1	1.38699	EXMC
NFATC1	PITX2	4.15742	EXMC
NFATC1	PLAC9	1.27885	EXMC
NFATC1	PLAGL1	1.78727	EXMC
NFATC1	PLAT	1.33654	EXMC
NFATC1	PLAU	0.533839	EXMC
NFATC1	PLCE1	1.06035	EXMC
NFATC1	PLGRKT	0.324198	EXMC
NFATC1	PLOD1	0.342388	EXMC
NFATC1	PLOD2	1.13594	EXMC
NFATC1	PLOD3	1.15071	EXMC
NFATC1	PLPP5	0.938777	EXMC
NFATC1	PLSCR4	1.76636	EXMC
NFATC1	PMP22	1.28157	EXMC
NFATC1	PON2	0.956757	EXMC
NFATC1	POSTN	0.727945	EXMC
NFATC1	PPIC	1.85039	EXMC
NFATC1	PPP1R3C	0.944069	EXMC
NFATC1	PPP2R2B	1.00878	EXMC
NFATC1	PRRX2	0.324433	EXMC
NFATC1	PTPRD	0.293028	EXMC
NFATC1	PTPRG	1.89134	EXMC
NFATC1	PTPRK	0.67088	EXMC
NFATC1	PTPRN	1.08751	EXMC
NFATC1	PXDC1	0.459405	EXMC
NFATC1	PXDN	0.431295	EXMC
NFATC1	RAB4A	0.617667	EXMC
NFATC1	RAI14	0.796912	EXMC
NFATC1	RALB	0.366663	EXMC
NFATC1	RAMP1	0.466169	EXMC
NFATC1	RARB	0.422738	EXMC
NFATC1	RASA3	0.359056	EXMC
NFATC1	RBMS3	1.20205	EXMC
NFATC1	RECK	0.802442	EXMC
NFATC1	RERG	1.30726	EXMC
NFATC1	RESP18	0.69478	EXMC
NFATC1	RGS3	0.289656	EXMC
NFATC1	RNASE4	0.314208	EXMC
NFATC1	RND3	0.811532	EXMC
NFATC1	RNF130	0.336075	EXMC
NFATC1	RPP25	0.394098	EXMC
NFATC1	RRBP1	0.50861	EXMC
NFATC1	RSPO2	1.73308	EXMC
NFATC1	RSPO3	0.413972	EXMC
NFATC1	RSPO4	0.578308	EXMC
NFATC1	RSU1	0.71753	EXMC
NFATC1	RTN4	0.320712	EXMC
NFATC1	RUNX2	0.863603	EXMC
NFATC1	S100A10	0.343291	EXMC
NFATC1	S1PR1	1.49571	EXMC
NFATC1	SAMD4A	0.725218	EXMC
NFATC1	SASH1	0.454314	EXMC
NFATC1	SCRG1	1.52005	EXMC
NFATC1	SDC2	0.850936	EXMC
NFATC1	SEC24D	0.783103	EXMC
NFATC1	SEC31A	0.28863	EXMC
NFATC1	SELENON	1.43106	EXMC
NFATC1	SEMA6D	0.797685	EXMC
NFATC1	SERF2	0.347769	EXMC
NFATC1	SERPINF1	0.42264	EXMC
NFATC1	SERPINH1	0.894943	EXMC
NFATC1	SETD7	0.77805	EXMC
NFATC1	SLC12A7	0.787158	EXMC
NFATC1	SLC22A17	0.4345	EXMC
NFATC1	SLC25A3	0.391731	EXMC
NFATC1	SMAD3	0.367136	EXMC
NFATC1	SMCO3	1.1236	EXMC
NFATC1	SMIM3	0.40866	EXMC
NFATC1	SOX5	0.359889	EXMC
NFATC1	SOX6	0.293192	EXMC
NFATC1	SPARC	3.30427	EXMC
NFATC1	SPATS2L	1.03407	EXMC
NFATC1	SPON1	0.50569	EXMC
NFATC1	SQLE	0.293047	EXMC
NFATC1	SRPX2	0.481188	EXMC
NFATC1	SST	0.529823	EXMC
NFATC1	ST3GAL1	1.15138	EXMC
NFATC1	ST3GAL5	0.513895	EXMC
NFATC1	ST3GAL6	0.622284	EXMC
NFATC1	ST7	0.449964	EXMC
NFATC1	STARD3NL	0.286681	EXMC
NFATC1	STOM	1.78203	EXMC
NFATC1	STXBP6	0.818943	EXMC
NFATC1	SULF2	0.617787	EXMC
NFATC1	SULT1C4	0.849679	EXMC
NFATC1	SYTL4	0.796131	EXMC
NFATC1	SYTL5	0.29042	EXMC
NFATC1	TAGLN	0.953565	EXMC
NFATC1	TBX20	0.441414	EXMC
NFATC1	TBX4	2.10868	EXMC
NFATC1	TBX5	0.311717	EXMC
NFATC1	TCF21	0.568218	EXMC
NFATC1	TCF4	1.46122	EXMC
NFATC1	TEK	1.44568	EXMC
NFATC1	TENM4	0.326533	EXMC
NFATC1	TGFB1I1	0.464329	EXMC
NFATC1	TGFBI	2.88871	EXMC
NFATC1	THBS1	2.69573	EXMC
NFATC1	TIMP1	0.525713	EXMC
NFATC1	TIMP3	0.722253	EXMC
NFATC1	TIPRL	0.320132	EXMC
NFATC1	TLN1	0.450085	EXMC
NFATC1	TMED10	0.390747	EXMC
NFATC1	TMED2	0.385804	EXMC
NFATC1	TMEM167A	0.30682	EXMC
NFATC1	TMEM204	0.470041	EXMC
NFATC1	TMEM254	0.291735	EXMC
NFATC1	TMEM43	0.546445	EXMC
NFATC1	TMEM45A	0.321013	EXMC
NFATC1	TMEM51	1.39217	EXMC
NFATC1	TMEM98	0.296855	EXMC
NFATC1	TMF1	0.344257	EXMC
NFATC1	TNFAIP6	0.491073	EXMC
NFATC1	TNFRSF19	0.840223	EXMC
NFATC1	TNNT2	0.700005	EXMC
NFATC1	TNS1	0.522214	EXMC
NFATC1	TPM2	0.347779	EXMC
NFATC1	TPM4	1.4134	EXMC
NFATC1	TPST1	0.465576	EXMC
NFATC1	TRIM8	0.864256	EXMC
NFATC1	TSC22D3	0.389213	EXMC
NFATC1	TSHZ3	0.756124	EXMC
NFATC1	TSPAN5	1.22346	EXMC
NFATC1	TSPAN6	1.18267	EXMC
NFATC1	TTC3	0.614106	EXMC
NFATC1	TUBB6	0.627035	EXMC
NFATC1	TWSG1	2.54961	EXMC
NFATC1	TXNDC12	0.32546	EXMC
NFATC1	TXNDC5	0.41729	EXMC
NFATC1	USP53	0.312688	EXMC
NFATC1	UST	0.340276	EXMC
NFATC1	VCAN	2.97762	EXMC
NFATC1	VEGFC	0.450316	EXMC
NFATC1	VIM	0.715551	EXMC
NFATC1	WASF1	0.974887	EXMC
NFATC1	WISP1	0.783387	EXMC
NFATC1	WNT2	1.41743	EXMC
NFATC1	XYLT2	1.27609	EXMC
NFATC1	ZCCHC24	1.84703	EXMC
NFATC1	ZEB2	2.92955	EXMC
NFATC1	ZNF503	1.0234	EXMC
NFATC1	ZNF644	0.385735	EXMC
PITX1	ACOT13	0.637672	EXMC
PITX1	ACTB	0.352446	EXMC
PITX1	ACTR1B	0.409653	EXMC
PITX1	ACVR2A	0.48951	EXMC
PITX1	ADAM12	0.956855	EXMC
PITX1	ADAMTS1	0.833201	EXMC
PITX1	ADAMTS4	0.85802	EXMC
PITX1	ADAMTS9	0.492155	EXMC
PITX1	ADD1	0.428732	EXMC
PITX1	ADD3	0.74146	EXMC
PITX1	AFAP1L2	0.832431	EXMC
PITX1	AHI1	0.744174	EXMC
PITX1	AKR1B1	0.601736	EXMC
PITX1	AMOTL1	0.308669	EXMC
PITX1	ANGPTL2	0.287412	EXMC
PITX1	ANKRD1	0.293247	EXMC
PITX1	ANO6	0.388394	EXMC
PITX1	ANTXR2	0.323277	EXMC
PITX1	AP2M1	0.350069	EXMC
PITX1	APCDD1	1.37866	EXMC
PITX1	APOBEC3C	0.33765	EXMC
PITX1	APOD	0.354612	EXMC
PITX1	ARHGAP29	0.900323	EXMC
PITX1	ARHGAP5	0.388591	EXMC
PITX1	ARHGDIB	1.45939	EXMC
PITX1	ARHGEF17	0.816022	EXMC
PITX1	ARID3A	0.468496	EXMC
PITX1	ARID5B	1.03112	EXMC
PITX1	ARL3	0.316292	EXMC
PITX1	ARSJ	0.453008	EXMC
PITX1	ASPH	1.22931	EXMC
PITX1	ATF3	1.09321	EXMC
PITX1	ATP1B1	1.28332	EXMC
PITX1	ATP6V1D	0.450673	EXMC
PITX1	AXL	2.16151	EXMC
PITX1	B4GALT6	0.360068	EXMC
PITX1	BAMBI	1.25257	EXMC
PITX1	BDNF	0.465335	EXMC
PITX1	BIRC7	0.386325	EXMC
PITX1	BMP2	0.390235	EXMC
PITX1	BMP5	1.00838	EXMC
PITX1	C11orf80	0.301217	EXMC
PITX1	C17orf67	0.287057	EXMC
PITX1	C1GALT1	0.517914	EXMC
PITX1	C1QTNF6	0.536769	EXMC
PITX1	C3orf58	0.311534	EXMC
PITX1	CADM1	0.320535	EXMC
PITX1	CAMK2A	1.23782	EXMC
PITX1	CAPN2	0.32126	EXMC
PITX1	CAST	0.695985	EXMC
PITX1	CAVIN3	0.797269	EXMC
PITX1	CCDC80	0.650657	EXMC
PITX1	CCND1	0.958827	EXMC
PITX1	CD276	0.331321	EXMC
PITX1	CD44	0.623085	EXMC
PITX1	CD47	0.537298	EXMC
PITX1	CD99	0.439674	EXMC
PITX1	CHRNA9	2.28949	EXMC
PITX1	CHST2	0.469027	EXMC
PITX1	CHSY1	0.929205	EXMC
PITX1	CIB1	0.889988	EXMC
PITX1	CKAP4	0.866545	EXMC
PITX1	CLDN11	0.32824	EXMC
PITX1	CLIC1	0.815904	EXMC
PITX1	CMTM3	0.387166	EXMC
PITX1	CNIH1	0.885918	EXMC
PITX1	CNN3	2.68197	EXMC
PITX1	CNTFR	0.386047	EXMC
PITX1	CNTLN	0.33471	EXMC
PITX1	COL16A1	0.588935	EXMC
PITX1	COL18A1	1.22271	EXMC
PITX1	COL1A1	1.64845	EXMC
PITX1	COL21A1	0.772263	EXMC
PITX1	COL27A1	1.52053	EXMC
PITX1	COL3A1	0.890978	EXMC
PITX1	COL4A1	2.95492	EXMC
PITX1	COL4A2	3.05511	EXMC
PITX1	COL5A1	1.8592	EXMC
PITX1	COL5A2	1.74473	EXMC
PITX1	COL6A1	0.844375	EXMC
PITX1	COL6A2	0.730915	EXMC
PITX1	COL6A3	3.97901	EXMC
PITX1	COLEC11	0.395373	EXMC
PITX1	CRB2	0.287362	EXMC
PITX1	CREB3L1	1.70608	EXMC
PITX1	CRTAP	0.376978	EXMC
PITX1	CSRP1	1.5562	EXMC
PITX1	CTGF	1.52312	EXMC
PITX1	CUEDC1	1.2201	EXMC
PITX1	CXCL14	1.03308	EXMC
PITX1	CYR61	0.355652	EXMC
PITX1	DCBLD2	0.342013	EXMC
PITX1	DCN	2.55767	EXMC
PITX1	DLK1	0.845295	EXMC
PITX1	DPT	0.846839	EXMC
PITX1	DPYSL2	0.306963	EXMC
PITX1	DPYSL3	0.341257	EXMC
PITX1	EBPL	0.434539	EXMC
PITX1	ECE1	0.917911	EXMC
PITX1	EDNRA	0.647047	EXMC
PITX1	EFNB3	0.466429	EXMC
PITX1	EGFL6	0.686591	EXMC
PITX1	EGFLAM	1.17924	EXMC
PITX1	EGR3	0.441328	EXMC
PITX1	EIF4EBP1	0.356977	EXMC
PITX1	ELK3	2.13859	EXMC
PITX1	EMILIN1	0.331937	EXMC
PITX1	EMILIN2	0.976486	EXMC
PITX1	EMP3	0.628816	EXMC
PITX1	ENDOD1	0.288263	EXMC
PITX1	ENO1	0.314687	EXMC
PITX1	ERLEC1	0.417653	EXMC
PITX1	ERRFI1	0.742908	EXMC
PITX1	ETS1	0.316331	EXMC
PITX1	ETV2	0.322306	EXMC
PITX1	EXT1	1.89278	EXMC
PITX1	F2R	0.867428	EXMC
PITX1	F3	1.89248	EXMC
PITX1	FADS1	1.54704	EXMC
PITX1	FADS2	0.328461	EXMC
PITX1	FAM118A	0.853971	EXMC
PITX1	FAM171A1	0.441219	EXMC
PITX1	FAM46A	1.22908	EXMC
PITX1	FAP	0.490683	EXMC
PITX1	FARP1	1.33681	EXMC
PITX1	FBLN1	0.827226	EXMC
PITX1	FBN2	1.85475	EXMC
PITX1	FKBP10	0.759341	EXMC
PITX1	FLNB	0.627476	EXMC
PITX1	FN1	0.449852	EXMC
PITX1	FOS	0.626751	EXMC
PITX1	FOSL2	2.24488	EXMC
PITX1	FOXF1	1.14702	EXMC
PITX1	FREM1	0.291576	EXMC
PITX1	FRZB	0.46781	EXMC
PITX1	FUT11	0.347105	EXMC
PITX1	FZD2	0.33498	EXMC
PITX1	GALNT1	0.432435	EXMC
PITX1	GAP43	0.658964	EXMC
PITX1	GAS7	2.22662	EXMC
PITX1	GFPT2	0.698491	EXMC
PITX1	GLI3	0.446567	EXMC
PITX1	GNA14	0.443584	EXMC
PITX1	GNAI1	0.466575	EXMC
PITX1	GNB1	0.351236	EXMC
PITX1	GNG5	0.28566	EXMC
PITX1	GPBAR1	1.85218	EXMC
PITX1	GPX8	0.57712	EXMC
PITX1	GREB1	0.434373	EXMC
PITX1	H2AFY	0.721653	EXMC
PITX1	HACE1	0.362126	EXMC
PITX1	HAND1	2.20714	EXMC
PITX1	HAND2	1.94384	EXMC
PITX1	HAPLN1	0.585143	EXMC
PITX1	HDAC4	0.342462	EXMC
PITX1	HEG1	0.448357	EXMC
PITX1	HERPUD2	0.879013	EXMC
PITX1	HGF	0.412044	EXMC
PITX1	HK1	0.329242	EXMC
PITX1	HMBOX1	0.413508	EXMC
PITX1	HOXA10	0.321511	EXMC
PITX1	HSP90B1	0.299528	EXMC
PITX1	IFT43	0.414025	EXMC
PITX1	IFT57	0.330957	EXMC
PITX1	IFT74	0.288057	EXMC
PITX1	IKBIP	0.537709	EXMC
PITX1	IL6R	0.418155	EXMC
PITX1	ISM1	1.61742	EXMC
PITX1	ITGA1	0.533067	EXMC
PITX1	ITGA5	0.326397	EXMC
PITX1	ITGB1	0.303303	EXMC
PITX1	ITIH5	0.471096	EXMC
PITX1	JUNB	0.333174	EXMC
PITX1	KDELR1	0.627047	EXMC
PITX1	KLHDC8B	0.38085	EXMC
PITX1	LEPROT	0.578705	EXMC
PITX1	LHFPL2	1.82418	EXMC
PITX1	LIN28B	0.930268	EXMC
PITX1	LMO3	1.44293	EXMC
PITX1	LOXL1	0.301472	EXMC
PITX1	LRP4	0.639865	EXMC
PITX1	LRRC32	0.462778	EXMC
PITX1	LSAMP	0.477935	EXMC
PITX1	LUM	2.14117	EXMC
PITX1	MAN1A1	1.07699	EXMC
PITX1	MAP3K7	0.983596	EXMC
PITX1	MDK	0.465688	EXMC
PITX1	MEIS2	0.590335	EXMC
PITX1	MEST	0.594412	EXMC
PITX1	MME	2.01905	EXMC
PITX1	MMP23B	0.424629	EXMC
PITX1	MMP28	1.47234	EXMC
PITX1	MRAP2	0.515348	EXMC
PITX1	MSRB3	0.598068	EXMC
PITX1	MYC	0.943692	EXMC
PITX1	MYOF	0.30484	EXMC
PITX1	MYRF	0.368888	EXMC
PITX1	NAB1	0.592981	EXMC
PITX1	NADK2	0.488552	EXMC
PITX1	NANP	0.342417	EXMC
PITX1	NAV1	0.760205	EXMC
PITX1	NDRG2	1.23025	EXMC
PITX1	NECTIN3	0.395305	EXMC
PITX1	NES	0.675238	EXMC
PITX1	NFAT5	0.309123	EXMC
PITX1	NFE2L2	0.802282	EXMC
PITX1	NFKB1	0.294713	EXMC
PITX1	NHSL2	1.48378	EXMC
PITX1	NID1	0.319384	EXMC
PITX1	NID2	1.16084	EXMC
PITX1	NOTCH2	1.02449	EXMC
PITX1	NRP2	1.32745	EXMC
PITX1	NT5DC2	0.724474	EXMC
PITX1	OLFML2B	1.59455	EXMC
PITX1	OLFML3	0.50655	EXMC
PITX1	OSMR	0.358368	EXMC
PITX1	OSR1	0.555615	EXMC
PITX1	OST4	0.310062	EXMC
PITX1	P3H4	0.297505	EXMC
PITX1	PALLD	0.754141	EXMC
PITX1	PAMR1	1.20254	EXMC
PITX1	PAPSS2	0.539298	EXMC
PITX1	PARVA	0.306962	EXMC
PITX1	PCDH18	0.345891	EXMC
PITX1	PCDH7	0.704323	EXMC
PITX1	PDLIM3	1.12718	EXMC
PITX1	PELO	0.785261	EXMC
PITX1	PGM3	0.871586	EXMC
PITX1	PGRMC2	0.297164	EXMC
PITX1	PHF19	0.424082	EXMC
PITX1	PHLDA1	0.287187	EXMC
PITX1	PIP4K2A	0.336601	EXMC
PITX1	PITX1	3.01842	EXMC
PITX1	PITX2	2.26099	EXMC
PITX1	PLA2G7	0.481569	EXMC
PITX1	PLAGL1	0.747182	EXMC
PITX1	PLAT	1.83569	EXMC
PITX1	PLAU	0.574335	EXMC
PITX1	PLBD1	0.431003	EXMC
PITX1	PLCE1	0.637927	EXMC
PITX1	PLGRKT	0.379778	EXMC
PITX1	PLPP5	1.34618	EXMC
PITX1	PMP22	2.21911	EXMC
PITX1	POSTN	1.44932	EXMC
PITX1	PPIB	0.62986	EXMC
PITX1	PPIC	0.593261	EXMC
PITX1	PPP1R3C	0.496777	EXMC
PITX1	PPP2R2B	0.852235	EXMC
PITX1	PTPRG	0.988732	EXMC
PITX1	PTPRN	2.6954	EXMC
PITX1	PXDN	1.09057	EXMC
PITX1	RAI14	1.21746	EXMC
PITX1	RARB	0.50326	EXMC
PITX1	RBFOX2	0.407921	EXMC
PITX1	RBMS1	0.368659	EXMC
PITX1	RBMS3	0.430471	EXMC
PITX1	REEP5	0.407732	EXMC
PITX1	RERG	0.534536	EXMC
PITX1	RESP18	2.46646	EXMC
PITX1	RGS3	0.686545	EXMC
PITX1	RGS9	0.907288	EXMC
PITX1	RHOQ	0.801568	EXMC
PITX1	RIN2	0.659346	EXMC
PITX1	RNASE4	0.366622	EXMC
PITX1	RND3	0.444135	EXMC
PITX1	RNF130	0.336075	EXMC
PITX1	RPP25	0.740932	EXMC
PITX1	RRBP1	0.710852	EXMC
PITX1	RSPO2	1.71759	EXMC
PITX1	RSPO3	0.345365	EXMC
PITX1	RSPO4	0.667874	EXMC
PITX1	RTN4	0.289684	EXMC
PITX1	RUNX2	0.863603	EXMC
PITX1	S1PR1	1.54556	EXMC
PITX1	SAMD4A	0.725218	EXMC
PITX1	SCARA3	0.454346	EXMC
PITX1	SCRG1	0.666078	EXMC
PITX1	SDC2	0.434319	EXMC
PITX1	SELENON	0.492811	EXMC
PITX1	SEMA6D	1.00711	EXMC
PITX1	SERPINH1	2.22784	EXMC
PITX1	SETD7	1.76949	EXMC
PITX1	SFXN3	0.410385	EXMC
PITX1	SHOX2	0.583928	EXMC
PITX1	SLC12A7	0.396706	EXMC
PITX1	SLC22A17	0.295816	EXMC
PITX1	SLC22A3	0.739152	EXMC
PITX1	SLC25A3	0.391731	EXMC
PITX1	SLC35D1	0.527853	EXMC
PITX1	SLC39A2	1.11916	EXMC
PITX1	SMAD3	0.356647	EXMC
PITX1	SMCO3	1.1236	EXMC
PITX1	SMURF2	0.613875	EXMC
PITX1	SNAI2	1.38597	EXMC
PITX1	SOX6	0.510473	EXMC
PITX1	SPARC	1.1066	EXMC
PITX1	SPATS2L	0.547063	EXMC
PITX1	SPON1	0.657554	EXMC
PITX1	SPRYD7	0.297791	EXMC
PITX1	SPTBN1	0.3097	EXMC
PITX1	SQLE	0.340757	EXMC
PITX1	ST3GAL1	0.508873	EXMC
PITX1	ST3GAL5	0.287421	EXMC
PITX1	ST7	0.51678	EXMC
PITX1	STOM	0.348359	EXMC
PITX1	STXBP6	1.1954	EXMC
PITX1	SULT1C4	0.849679	EXMC
PITX1	SYTL4	0.485328	EXMC
PITX1	SYTL5	0.292301	EXMC
PITX1	TAGLN	0.585868	EXMC
PITX1	TBX20	0.503286	EXMC
PITX1	TBX4	0.715663	EXMC
PITX1	TBX5	0.429622	EXMC
PITX1	TEK	1.22566	EXMC
PITX1	TGFB3	0.395812	EXMC
PITX1	TGFBI	2.78694	EXMC
PITX1	THY1	0.845623	EXMC
PITX1	TIMP1	1.18798	EXMC
PITX1	TIPRL	0.4993	EXMC
PITX1	TLN1	0.450085	EXMC
PITX1	TMED10	0.390747	EXMC
PITX1	TMED2	0.385804	EXMC
PITX1	TMEM254	0.336427	EXMC
PITX1	TMEM263	1.52622	EXMC
PITX1	TMEM43	0.349746	EXMC
PITX1	TMEM51	0.871097	EXMC
PITX1	TMEM88	0.735847	EXMC
PITX1	TMEM98	0.718706	EXMC
PITX1	TNFAIP6	0.589348	EXMC
PITX1	TNS1	0.989665	EXMC
PITX1	TPM2	0.347779	EXMC
PITX1	TPST1	1.4991	EXMC
PITX1	TSHZ3	0.653499	EXMC
PITX1	TSPAN2	0.716085	EXMC
PITX1	TSPAN5	0.293103	EXMC
PITX1	TSPAN6	0.639592	EXMC
PITX1	TWIST1	1.84348	EXMC
PITX1	TWSG1	0.800605	EXMC
PITX1	UNC5B	0.438619	EXMC
PITX1	USP53	0.371389	EXMC
PITX1	VCAN	0.592983	EXMC
PITX1	VEGFC	0.720733	EXMC
PITX1	VIM	0.314206	EXMC
PITX1	WARS	0.32314	EXMC
PITX1	WISP1	0.783387	EXMC
PITX1	WNT2	1.40256	EXMC
PITX1	XYLT2	0.459273	EXMC
PITX1	ZADH2	0.4091	EXMC
PITX1	ZCCHC24	0.668133	EXMC
PITX1	ZEB2	0.449077	EXMC
PITX1	ZNF395	0.45394	EXMC
PITX1	ZNF503	0.992773	EXMC
HAND1	ABHD13	0.405297	EXMC
HAND1	ACOT13	0.569197	EXMC
HAND1	ACTB	0.801698	EXMC
HAND1	ACTG1	1.09602	EXMC
HAND1	ADAM12	2.64839	EXMC
HAND1	ADAMTS1	1.3733	EXMC
HAND1	ADAMTS15	0.935775	EXMC
HAND1	ADAMTS2	0.627728	EXMC
HAND1	ADAMTS4	1.29072	EXMC
HAND1	ADD1	0.399557	EXMC
HAND1	ADGRA2	0.298527	EXMC
HAND1	AEBP1	0.867449	EXMC
HAND1	AFAP1L2	0.665311	EXMC
HAND1	AHNAK	0.641798	EXMC
HAND1	ALDH18A1	0.531124	EXMC
HAND1	AMOTL1	0.332329	EXMC
HAND1	ANGPTL6	1.25338	EXMC
HAND1	ANKRD55	0.875401	EXMC
HAND1	ANTXR2	0.317076	EXMC
HAND1	APBB1IP	0.291703	EXMC
HAND1	ARF4	0.376829	EXMC
HAND1	ARHGAP29	0.669397	EXMC
HAND1	ARHGDIB	1.02613	EXMC
HAND1	ARHGEF17	0.971269	EXMC
HAND1	ARID3A	0.800979	EXMC
HAND1	ARID5B	0.610694	EXMC
HAND1	ARL6IP5	0.350119	EXMC
HAND1	ARSJ	0.453008	EXMC
HAND1	ATF3	1.34096	EXMC
HAND1	ATP1B1	0.305754	EXMC
HAND1	AXL	1.14357	EXMC
HAND1	BAMBI	3.16062	EXMC
HAND1	BDNF	0.344383	EXMC
HAND1	BIRC7	0.49995	EXMC
HAND1	BMP1	0.289498	EXMC
HAND1	C11orf68	0.371281	EXMC
HAND1	C11orf80	1.08913	EXMC
HAND1	C14orf132	0.417152	EXMC
HAND1	C1GALT1	0.534432	EXMC
HAND1	C4orf48	0.341712	EXMC
HAND1	C9orf3	0.642622	EXMC
HAND1	CALM2	0.309785	EXMC
HAND1	CALU	0.309317	EXMC
HAND1	CAMK2A	0.386058	EXMC
HAND1	CAP2	0.343446	EXMC
HAND1	CAPN7	0.447697	EXMC
HAND1	CAST	0.540723	EXMC
HAND1	CAVIN1	0.670292	EXMC
HAND1	CCDC28B	0.355697	EXMC
HAND1	CCDC80	1.45162	EXMC
HAND1	CCDC92	0.998611	EXMC
HAND1	CCL23	0.465882	EXMC
HAND1	CCND1	1.8175	EXMC
HAND1	CD276	0.32095	EXMC
HAND1	CD40	0.601013	EXMC
HAND1	CD47	0.893421	EXMC
HAND1	CDH11	0.342343	EXMC
HAND1	CDKN1A	0.323058	EXMC
HAND1	CGNL1	0.828644	EXMC
HAND1	CHRNA9	0.577172	EXMC
HAND1	CHSY1	2.30909	EXMC
HAND1	CIB1	0.314864	EXMC
HAND1	CKAP4	0.357176	EXMC
HAND1	CLUAP1	0.322793	EXMC
HAND1	CNIH1	0.885918	EXMC
HAND1	CNN3	0.381215	EXMC
HAND1	CNRIP1	0.550478	EXMC
HAND1	CNTFR	0.445914	EXMC
HAND1	CNTLN	0.33471	EXMC
HAND1	COL16A1	0.588935	EXMC
HAND1	COL18A1	2.4889	EXMC
HAND1	COL1A1	3.09686	EXMC
HAND1	COL1A2	0.810653	EXMC
HAND1	COL21A1	0.592289	EXMC
HAND1	COL27A1	2.46925	EXMC
HAND1	COL3A1	0.689041	EXMC
HAND1	COL4A1	7.04972	EXMC
HAND1	COL4A2	7.51536	EXMC
HAND1	COL5A1	3.71567	EXMC
HAND1	COL5A2	0.709772	EXMC
HAND1	COL6A1	3.87565	EXMC
HAND1	COL6A2	4.38014	EXMC
HAND1	COL6A3	3.91827	EXMC
HAND1	COLEC11	0.918844	EXMC
HAND1	COPB2	0.475267	EXMC
HAND1	COTL1	0.455909	EXMC
HAND1	CRB2	0.287362	EXMC
HAND1	CREB3L1	1.59447	EXMC
HAND1	CRISPLD2	0.942186	EXMC
HAND1	CRTAP	0.458523	EXMC
HAND1	CSRP1	2.22813	EXMC
HAND1	CSRP2	1.41366	EXMC
HAND1	CST3	0.543256	EXMC
HAND1	CTGF	0.525388	EXMC
HAND1	CTHRC1	1.18402	EXMC
HAND1	CUEDC1	1.13804	EXMC
HAND1	CXCL14	0.46335	EXMC
HAND1	CYB5B	0.316372	EXMC
HAND1	CYGB	0.28714	EXMC
HAND1	CYSLTR1	0.321385	EXMC
HAND1	DCBLD2	0.339722	EXMC
HAND1	DCN	1.89207	EXMC
HAND1	DDR2	0.650528	EXMC
HAND1	DKK1	0.449712	EXMC
HAND1	DLK1	0.891739	EXMC
HAND1	DPT	0.503759	EXMC
HAND1	DPYSL3	1.08827	EXMC
HAND1	DSTN	0.32703	EXMC
HAND1	EBPL	0.807127	EXMC
HAND1	ECE1	0.696128	EXMC
HAND1	EDNRA	0.393819	EXMC
HAND1	EFNB3	0.499213	EXMC
HAND1	EGFLAM	1.04932	EXMC
HAND1	EIF2D	0.665871	EXMC
HAND1	ELK3	1.40877	EXMC
HAND1	ELOVL2	0.573052	EXMC
HAND1	EMILIN1	0.291164	EXMC
HAND1	EMILIN2	1.28953	EXMC
HAND1	EML1	1.0626	EXMC
HAND1	EMP3	1.40783	EXMC
HAND1	ENDOD1	0.288263	EXMC
HAND1	ENO1	0.636709	EXMC
HAND1	ERLEC1	0.339334	EXMC
HAND1	ERP27	0.784244	EXMC
HAND1	ERRFI1	2.48245	EXMC
HAND1	ETV2	1.69886	EXMC
HAND1	EXT1	0.473191	EXMC
HAND1	F2R	0.444257	EXMC
HAND1	F3	1.45896	EXMC
HAND1	F5	0.775984	EXMC
HAND1	FADS1	1.97103	EXMC
HAND1	FADS2	0.721758	EXMC
HAND1	FAM114A1	1.21464	EXMC
HAND1	FAM118A	0.354855	EXMC
HAND1	FAM163B	1.527	EXMC
HAND1	FAM171A1	0.337476	EXMC
HAND1	FAM46A	0.870971	EXMC
HAND1	FAM92A	0.310137	EXMC
HAND1	FAP	0.712105	EXMC
HAND1	FARP1	1.65462	EXMC
HAND1	FBLN1	1.32265	EXMC
HAND1	FERMT2	0.325632	EXMC
HAND1	FGF7	0.521899	EXMC
HAND1	FKBP10	0.759341	EXMC
HAND1	FLNB	2.37847	EXMC
HAND1	FN1	0.548766	EXMC
HAND1	FOS	1.20501	EXMC
HAND1	FOSL2	1.51335	EXMC
HAND1	FOXF1	1.58882	EXMC
HAND1	FRMD6	0.33605	EXMC
HAND1	FRZB	1.30806	EXMC
HAND1	FTL	0.323406	EXMC
HAND1	FXYD6	1.1638	EXMC
HAND1	GAP43	0.333648	EXMC
HAND1	GAS7	1.57206	EXMC
HAND1	GATA6	0.30188	EXMC
HAND1	GCK	0.769963	EXMC
HAND1	GFPT2	0.322814	EXMC
HAND1	GLI3	0.446567	EXMC
HAND1	GLIPR1	0.743084	EXMC
HAND1	GNAI1	1.13855	EXMC
HAND1	GNG12	1.05731	EXMC
HAND1	GNG5	0.429118	EXMC
HAND1	GPBAR1	0.708328	EXMC
HAND1	GPX8	0.57712	EXMC
HAND1	GREB1	0.340432	EXMC
HAND1	H2AFY	0.329455	EXMC
HAND1	HACE1	0.400809	EXMC
HAND1	HAND1	0.950114	EXMC
HAND1	HAND2	0.931967	EXMC
HAND1	HAPLN1	0.465223	EXMC
HAND1	HDAC4	0.293475	EXMC
HAND1	HEG1	0.342673	EXMC
HAND1	HERPUD2	1.15642	EXMC
HAND1	HGF	1.64396	EXMC
HAND1	HK1	0.443704	EXMC
HAND1	HMBOX1	0.835867	EXMC
HAND1	HMGA2	1.24166	EXMC
HAND1	HOXA10	0.850673	EXMC
HAND1	HOXA11	0.876176	EXMC
HAND1	HOXA9	1.8821	EXMC
HAND1	HOXC6	1.46989	EXMC
HAND1	IDH2	0.773379	EXMC
HAND1	IGFBP3	0.710778	EXMC
HAND1	IGFBP7	0.348671	EXMC
HAND1	IKBIP	0.76551	EXMC
HAND1	IL6R	0.872244	EXMC
HAND1	IL6ST	1.05613	EXMC
HAND1	ILK	0.981093	EXMC
HAND1	ISM1	0.650038	EXMC
HAND1	ITGA1	3.06333	EXMC
HAND1	ITGA5	0.326397	EXMC
HAND1	KCNN2	0.763576	EXMC
HAND1	KDELR1	0.492174	EXMC
HAND1	KDR	0.308675	EXMC
HAND1	KLF6	0.658542	EXMC
HAND1	KLHDC8B	0.721963	EXMC
HAND1	LAMC3	0.943902	EXMC
HAND1	LHFPL2	0.962255	EXMC
HAND1	LHFPL6	0.341088	EXMC
HAND1	LIX1	0.416493	EXMC
HAND1	LMO3	1.26129	EXMC
HAND1	LOXL1	0.325553	EXMC
HAND1	LOXL2	2.31767	EXMC
HAND1	LPP	1.08591	EXMC
HAND1	LRP11	0.852545	EXMC
HAND1	LRP4	0.476772	EXMC
HAND1	LRRC17	0.323741	EXMC
HAND1	LRRC32	1.14189	EXMC
HAND1	LRRC8A	0.344514	EXMC
HAND1	LUM	1.24048	EXMC
HAND1	MAN1A1	0.378812	EXMC
HAND1	MAP3K7	0.860051	EXMC
HAND1	MAP4K5	0.287724	EXMC
HAND1	MASP1	1.17189	EXMC
HAND1	MCFD2	0.353514	EXMC
HAND1	MDK	1.21648	EXMC
HAND1	MEIS1	0.395414	EXMC
HAND1	MEIS2	0.416671	EXMC
HAND1	MGP	0.721282	EXMC
HAND1	MME	0.468854	EXMC
HAND1	MMP23B	0.424629	EXMC
HAND1	MMP28	1.07662	EXMC
HAND1	MSRB3	0.62992	EXMC
HAND1	MXRA7	0.387478	EXMC
HAND1	MYC	3.41395	EXMC
HAND1	MYDGF	0.321574	EXMC
HAND1	MYH10	0.471589	EXMC
HAND1	MYH9	0.437047	EXMC
HAND1	MYL7	0.352231	EXMC
HAND1	MYRF	0.875004	EXMC
HAND1	NAB1	0.982777	EXMC
HAND1	NADK2	0.506576	EXMC
HAND1	NANP	0.358906	EXMC
HAND1	NAV1	1.82333	EXMC
HAND1	NDRG2	0.334084	EXMC
HAND1	NEBL	0.765166	EXMC
HAND1	NES	0.663228	EXMC
HAND1	NFAT5	0.309123	EXMC
HAND1	NFE2L2	1.3467	EXMC
HAND1	NFKB1	0.646772	EXMC
HAND1	NID1	0.503567	EXMC
HAND1	NID2	1.73505	EXMC
HAND1	NOTCH2	0.416785	EXMC
HAND1	NRP2	1.71851	EXMC
HAND1	NT5DC2	0.35466	EXMC
HAND1	OLFM1	0.626287	EXMC
HAND1	OLFML2B	1.85432	EXMC
HAND1	OLFML3	2.53093	EXMC
HAND1	OSR1	0.750592	EXMC
HAND1	OSTC	0.405569	EXMC
HAND1	P3H1	0.552033	EXMC
HAND1	P3H4	0.297505	EXMC
HAND1	P4HB	0.820942	EXMC
HAND1	PAMR1	2.23709	EXMC
HAND1	PAPSS2	0.661971	EXMC
HAND1	PARVA	1.63352	EXMC
HAND1	PCK2	0.385567	EXMC
HAND1	PCOLCE	0.620184	EXMC
HAND1	PDGFRA	0.608842	EXMC
HAND1	PDIA3	0.286641	EXMC
HAND1	PDLIM3	0.592609	EXMC
HAND1	PDZRN3	0.291396	EXMC
HAND1	PELO	2.896	EXMC
HAND1	PHACTR2	0.792321	EXMC
HAND1	PHF19	0.85404	EXMC
HAND1	PITX1	2.04086	EXMC
HAND1	PITX2	0.979651	EXMC
HAND1	PKIA	0.425112	EXMC
HAND1	PLAGL1	0.293094	EXMC
HAND1	PLAT	1.27117	EXMC
HAND1	PLCE1	0.738295	EXMC
HAND1	PLOD1	1.6933	EXMC
HAND1	PLOD2	0.984417	EXMC
HAND1	PLOD3	0.786886	EXMC
HAND1	PLPP5	1.39207	EXMC
HAND1	PLSCR4	1.05564	EXMC
HAND1	PMP22	1.61933	EXMC
HAND1	POLD4	0.774387	EXMC
HAND1	PON2	1.08737	EXMC
HAND1	PON3	0.295687	EXMC
HAND1	POSTN	0.730846	EXMC
HAND1	PPIB	0.324246	EXMC
HAND1	PPIC	1.84401	EXMC
HAND1	PPP2R2B	0.326546	EXMC
HAND1	PPP3CA	0.336091	EXMC
HAND1	PTK7	0.320152	EXMC
HAND1	PTPRN	2.07342	EXMC
HAND1	PXDN	0.589367	EXMC
HAND1	QDPR	0.377672	EXMC
HAND1	RAB31	0.367703	EXMC
HAND1	RAI14	2.05793	EXMC
HAND1	RAMP1	0.955	EXMC
HAND1	RARB	0.298664	EXMC
HAND1	RASA3	0.5063	EXMC
HAND1	RBFOX2	0.429951	EXMC
HAND1	RBMS3	0.41364	EXMC
HAND1	RCN3	0.665649	EXMC
HAND1	REEP5	0.515261	EXMC
HAND1	RESP18	1.68272	EXMC
HAND1	RGS3	1.04506	EXMC
HAND1	RGS9	0.343863	EXMC
HAND1	RHOQ	0.363033	EXMC
HAND1	RIN2	0.349483	EXMC
HAND1	RND3	0.568494	EXMC
HAND1	RPL10	0.358121	EXMC
HAND1	RRBP1	0.774038	EXMC
HAND1	RSPO2	1.25375	EXMC
HAND1	RSU1	0.736354	EXMC
HAND1	RTN4	0.295581	EXMC
HAND1	SAMD4A	0.725218	EXMC
HAND1	SBSPON	0.384723	EXMC
HAND1	SCARA3	0.33233	EXMC
HAND1	SCRG1	0.322484	EXMC
HAND1	SDC2	1.2326	EXMC
HAND1	SEC24D	0.304226	EXMC
HAND1	SELENOM	0.406844	EXMC
HAND1	SEMA6D	1.71426	EXMC
HAND1	SERF2	0.347769	EXMC
HAND1	SERPING1	0.380352	EXMC
HAND1	SERPINH1	1.81554	EXMC
HAND1	SETD7	1.28976	EXMC
HAND1	SGCE	0.355043	EXMC
HAND1	SLC16A3	0.399061	EXMC
HAND1	SLC25A3	0.288767	EXMC
HAND1	SLC35D1	0.527853	EXMC
HAND1	SMAD3	1.92646	EXMC
HAND1	SMCO3	0.932138	EXMC
HAND1	SMURF2	1.31842	EXMC
HAND1	SNAI2	0.553261	EXMC
HAND1	SOX6	0.397451	EXMC
HAND1	SPARC	1.23079	EXMC
HAND1	SPON1	0.562775	EXMC
HAND1	SPRYD7	0.367678	EXMC
HAND1	SPTBN1	0.3097	EXMC
HAND1	SQLE	0.293047	EXMC
HAND1	ST3GAL1	0.386022	EXMC
HAND1	ST3GAL5	0.287421	EXMC
HAND1	STAT6	0.34529	EXMC
HAND1	STXBP6	0.441478	EXMC
HAND1	SULT1C4	1.87111	EXMC
HAND1	SYTL5	0.292301	EXMC
HAND1	TAGLN	0.953565	EXMC
HAND1	TBX20	1.14805	EXMC
HAND1	TBX4	0.979639	EXMC
HAND1	TCF4	0.795794	EXMC
HAND1	TFPI2	0.330334	EXMC
HAND1	TGM2	0.315737	EXMC
HAND1	THBS1	1.67357	EXMC
HAND1	THY1	0.418125	EXMC
HAND1	TIMP1	0.509465	EXMC
HAND1	TMEM204	1.09861	EXMC
HAND1	TMEM254	0.409988	EXMC
HAND1	TMEM263	0.730691	EXMC
HAND1	TMEM43	0.349746	EXMC
HAND1	TMEM51	1.64851	EXMC
HAND1	TMEM98	0.350885	EXMC
HAND1	TNFRSF19	0.523556	EXMC
HAND1	TNNT2	0.342576	EXMC
HAND1	TNS3	0.301768	EXMC
HAND1	TPM2	0.578206	EXMC
HAND1	TRIM8	0.769216	EXMC
HAND1	TSHZ3	0.996815	EXMC
HAND1	TSPAN13	0.437037	EXMC
HAND1	TSPAN2	0.820133	EXMC
HAND1	TSPAN5	0.720908	EXMC
HAND1	TTC3	0.298909	EXMC
HAND1	TUBB6	0.443674	EXMC
HAND1	TWIST1	1.49258	EXMC
HAND1	TWSG1	0.317076	EXMC
HAND1	TXNDC5	1.49929	EXMC
HAND1	UST	1.17011	EXMC
HAND1	VCAN	0.666403	EXMC
HAND1	VIM	2.29234	EXMC
HAND1	WASF1	0.5964	EXMC
HAND1	WISP1	0.783387	EXMC
HAND1	WNT2	1.15438	EXMC
HAND1	XYLT2	1.50056	EXMC
HAND1	ZC2HC1A	0.378742	EXMC
HAND1	ZCCHC24	1.65754	EXMC
HAND1	ZEB2	0.714318	EXMC
HAND1	ZNF395	0.356777	EXMC
HAND1	ZNF503	0.491557	EXMC
HAND1	ZNF516	0.689797	EXMC
ARID3A	ACOT13	0.881964	EXMC
ARID3A	ACTB	1.58818	EXMC
ARID3A	ACTG1	0.726193	EXMC
ARID3A	ACVR2A	0.86506	EXMC
ARID3A	ADAM12	1.6383	EXMC
ARID3A	ADAMTS1	1.8055	EXMC
ARID3A	ADAMTS15	0.328699	EXMC
ARID3A	ADAMTS2	0.309865	EXMC
ARID3A	ADAMTS4	0.308033	EXMC
ARID3A	ADAMTS9	0.519658	EXMC
ARID3A	ADD3	0.762556	EXMC
ARID3A	ADGRA2	0.665241	EXMC
ARID3A	AEBP1	0.334354	EXMC
ARID3A	AFAP1L2	1.25287	EXMC
ARID3A	AKR1B1	0.906109	EXMC
ARID3A	ALDH18A1	1.45328	EXMC
ARID3A	AMOTL1	0.667834	EXMC
ARID3A	ANAPC16	0.338359	EXMC
ARID3A	ANKRD1	0.343499	EXMC
ARID3A	ANKRD55	2.70241	EXMC
ARID3A	ANO6	0.345843	EXMC
ARID3A	ANXA1	0.626839	EXMC
ARID3A	ANXA3	0.316895	EXMC
ARID3A	AP2M1	0.350069	EXMC
ARID3A	APBB1IP	0.291703	EXMC
ARID3A	APCDD1	0.689211	EXMC
ARID3A	APOD	0.374612	EXMC
ARID3A	ARF4	1.2701	EXMC
ARID3A	ARHGAP10	0.292196	EXMC
ARID3A	ARHGAP29	0.900323	EXMC
ARID3A	ARHGDIB	1.09312	EXMC
ARID3A	ARHGEF17	0.582566	EXMC
ARID3A	ARID3A	0.43297	EXMC
ARID3A	ARID5B	4.41468	EXMC
ARID3A	ARL3	0.296641	EXMC
ARID3A	ARL6IP5	0.742877	EXMC
ARID3A	ARPC2	0.312075	EXMC
ARID3A	ASPH	1.15924	EXMC
ARID3A	ASXL3	0.887501	EXMC
ARID3A	ATF3	0.707843	EXMC
ARID3A	ATP1B1	0.86907	EXMC
ARID3A	ATP1B3	0.428563	EXMC
ARID3A	ATP6V1D	0.454075	EXMC
ARID3A	AXL	0.924187	EXMC
ARID3A	BAMBI	4.31809	EXMC
ARID3A	BDNF	0.465335	EXMC
ARID3A	BIRC7	0.843948	EXMC
ARID3A	BMP2	1.05319	EXMC
ARID3A	BMP4	0.639558	EXMC
ARID3A	BMP5	1.60422	EXMC
ARID3A	C11orf80	0.355584	EXMC
ARID3A	C4orf48	0.386477	EXMC
ARID3A	C9orf3	0.322189	EXMC
ARID3A	CALU	1.13508	EXMC
ARID3A	CAMK2A	1.81868	EXMC
ARID3A	CAP2	0.343446	EXMC
ARID3A	CAPN2	0.32126	EXMC
ARID3A	CCDC28B	0.73676	EXMC
ARID3A	CCDC80	1.64948	EXMC
ARID3A	CCDC92	1.29654	EXMC
ARID3A	CCND1	1.17021	EXMC
ARID3A	CD81	0.393065	EXMC
ARID3A	CD99	1.78291	EXMC
ARID3A	CDH11	0.755742	EXMC
ARID3A	CDKL1	0.420041	EXMC
ARID3A	CDKN1A	0.31055	EXMC
ARID3A	CENPP	0.91705	EXMC
ARID3A	CGNL1	0.405859	EXMC
ARID3A	CHRNA9	2.67249	EXMC
ARID3A	CHST2	1.05446	EXMC
ARID3A	CHSY1	0.993263	EXMC
ARID3A	CIB1	0.340701	EXMC
ARID3A	CKAP4	1.01826	EXMC
ARID3A	CLDN11	0.408288	EXMC
ARID3A	CLMP	0.293749	EXMC
ARID3A	CNIH1	1.20003	EXMC
ARID3A	CNN3	2.16837	EXMC
ARID3A	COL16A1	0.935465	EXMC
ARID3A	COL18A1	2.82808	EXMC
ARID3A	COL1A1	1.5627	EXMC
ARID3A	COL21A1	0.346068	EXMC
ARID3A	COL27A1	1.93213	EXMC
ARID3A	COL3A1	5.25041	EXMC
ARID3A	COL4A1	4.79948	EXMC
ARID3A	COL4A2	5.48912	EXMC
ARID3A	COL5A1	1.77094	EXMC
ARID3A	COL5A2	7.95317	EXMC
ARID3A	COL6A1	3.10947	EXMC
ARID3A	COL6A2	2.97547	EXMC
ARID3A	COL6A3	5.00891	EXMC
ARID3A	COLEC10	0.711001	EXMC
ARID3A	COPB2	0.366791	EXMC
ARID3A	CORO6	0.399372	EXMC
ARID3A	COX7A1	0.306816	EXMC
ARID3A	CPED1	0.764577	EXMC
ARID3A	CREB3L1	1.34295	EXMC
ARID3A	CRISPLD2	0.747051	EXMC
ARID3A	CRTAP	0.380812	EXMC
ARID3A	CSRP1	1.68023	EXMC
ARID3A	CSRP2	2.54441	EXMC
ARID3A	CST3	0.543256	EXMC
ARID3A	CTGF	1.81575	EXMC
ARID3A	CTHRC1	1.49215	EXMC
ARID3A	CUEDC1	0.341858	EXMC
ARID3A	CXCL14	1.51769	EXMC
ARID3A	CYB5B	1.09553	EXMC
ARID3A	CYR61	0.404149	EXMC
ARID3A	DCBLD2	1.09875	EXMC
ARID3A	DCN	3.9471	EXMC
ARID3A	DKK1	0.449712	EXMC
ARID3A	DLK1	0.540816	EXMC
ARID3A	DPT	0.583899	EXMC
ARID3A	DPYSL2	0.306963	EXMC
ARID3A	DPYSL3	0.341257	EXMC
ARID3A	DZIP1	0.388017	EXMC
ARID3A	ECE1	0.597699	EXMC
ARID3A	EFNB2	0.369681	EXMC
ARID3A	EFNB3	0.974412	EXMC
ARID3A	EGFLAM	1.23747	EXMC
ARID3A	EIF4EBP1	1.34845	EXMC
ARID3A	ELK3	0.851389	EXMC
ARID3A	ELOVL2	1.69261	EXMC
ARID3A	EMILIN1	0.773878	EXMC
ARID3A	EMILIN2	0.560306	EXMC
ARID3A	EML1	1.28074	EXMC
ARID3A	ENO1	0.314687	EXMC
ARID3A	ENPP2	1.02682	EXMC
ARID3A	ERP27	0.788614	EXMC
ARID3A	ERRFI1	3.44343	EXMC
ARID3A	ETS1	1.00526	EXMC
ARID3A	ETV2	0.382643	EXMC
ARID3A	EXT1	2.34528	EXMC
ARID3A	F2R	1.21358	EXMC
ARID3A	F2RL2	0.392886	EXMC
ARID3A	F3	1.69755	EXMC
ARID3A	FADS1	1.04418	EXMC
ARID3A	FADS2	0.426863	EXMC
ARID3A	FAM114A1	0.658208	EXMC
ARID3A	FAM118A	0.853971	EXMC
ARID3A	FAM163B	1.07474	EXMC
ARID3A	FAM171A1	1.09018	EXMC
ARID3A	FAM46A	2.86941	EXMC
ARID3A	FAP	0.584603	EXMC
ARID3A	FARP1	2.12611	EXMC
ARID3A	FAXDC2	0.339846	EXMC
ARID3A	FBLN1	1.75755	EXMC
ARID3A	FBN2	2.06531	EXMC
ARID3A	FERMT2	0.325632	EXMC
ARID3A	FGFR2	1.54706	EXMC
ARID3A	FKBP10	1.15027	EXMC
ARID3A	FKBP9	0.391228	EXMC
ARID3A	FLNB	1.45009	EXMC
ARID3A	FN1	1.24419	EXMC
ARID3A	FOS	0.372508	EXMC
ARID3A	FOSL2	0.65773	EXMC
ARID3A	FOXF1	3.27244	EXMC
ARID3A	FOXP1	1.03026	EXMC
ARID3A	FREM1	0.58565	EXMC
ARID3A	FRMD6	0.337576	EXMC
ARID3A	FRZB	1.22795	EXMC
ARID3A	FTL	0.286757	EXMC
ARID3A	FUT11	0.289822	EXMC
ARID3A	FZD2	0.945124	EXMC
ARID3A	GALNT1	0.432435	EXMC
ARID3A	GAP43	0.992613	EXMC
ARID3A	GAS7	2.37669	EXMC
ARID3A	GATA6	0.996325	EXMC
ARID3A	GCK	0.613736	EXMC
ARID3A	GFPT2	0.701557	EXMC
ARID3A	GGH	0.452673	EXMC
ARID3A	GLI3	0.446567	EXMC
ARID3A	GLIPR1	0.372052	EXMC
ARID3A	GLIPR2	1.50927	EXMC
ARID3A	GNA14	0.587866	EXMC
ARID3A	GNAI1	0.421186	EXMC
ARID3A	GNB1	0.337026	EXMC
ARID3A	GNG12	0.666676	EXMC
ARID3A	GNG5	0.670111	EXMC
ARID3A	GPBAR1	0.856712	EXMC
ARID3A	GPX8	0.4095	EXMC
ARID3A	GREB1	0.33963	EXMC
ARID3A	GRK5	0.402076	EXMC
ARID3A	H2AFY	0.751792	EXMC
ARID3A	HACE1	1.82671	EXMC
ARID3A	HAND1	2.36945	EXMC
ARID3A	HAND2	3.15277	EXMC
ARID3A	HAPLN1	2.45109	EXMC
ARID3A	HDAC4	0.342462	EXMC
ARID3A	HEG1	0.943393	EXMC
ARID3A	HERPUD2	2.65167	EXMC
ARID3A	HGF	3.58322	EXMC
ARID3A	HK1	0.66104	EXMC
ARID3A	HLA-E	0.338707	EXMC
ARID3A	HMBOX1	1.64838	EXMC
ARID3A	HMGA2	1.56487	EXMC
ARID3A	HOXA10	1.26965	EXMC
ARID3A	HOXA11	0.535649	EXMC
ARID3A	HOXA9	1.76332	EXMC
ARID3A	HOXC6	1.16807	EXMC
ARID3A	HSP90B1	0.299528	EXMC
ARID3A	IFT43	0.31705	EXMC
ARID3A	IFT57	0.319884	EXMC
ARID3A	IGFBP3	0.791487	EXMC
ARID3A	IGFBP7	0.743681	EXMC
ARID3A	IKBIP	1.16942	EXMC
ARID3A	IL6R	2.27169	EXMC
ARID3A	IL6ST	2.93252	EXMC
ARID3A	INA	0.308233	EXMC
ARID3A	ISM1	3.71299	EXMC
ARID3A	ITGA1	4.20382	EXMC
ARID3A	ITGA5	0.365327	EXMC
ARID3A	ITGAV	1.09996	EXMC
ARID3A	ITGB1	0.796247	EXMC
ARID3A	ITIH5	0.356134	EXMC
ARID3A	JUNB	0.379156	EXMC
ARID3A	KCNN2	0.394322	EXMC
ARID3A	KDELR1	0.799849	EXMC
ARID3A	KDR	0.299687	EXMC
ARID3A	KIAA0408	0.559751	EXMC
ARID3A	KLF6	0.324194	EXMC
ARID3A	KLK8	0.327069	EXMC
ARID3A	LEF1	1.27604	EXMC
ARID3A	LEPROT	0.290626	EXMC
ARID3A	LHFPL2	2.63314	EXMC
ARID3A	LIN28B	1.63932	EXMC
ARID3A	LMCD1	0.346576	EXMC
ARID3A	LMO3	3.35784	EXMC
ARID3A	LOX	0.988018	EXMC
ARID3A	LOXL2	2.23794	EXMC
ARID3A	LPP	0.512181	EXMC
ARID3A	LRP4	0.476772	EXMC
ARID3A	LRRC17	0.407255	EXMC
ARID3A	LSAMP	0.423384	EXMC
ARID3A	LUM	3.13471	EXMC
ARID3A	MAN1A1	0.781647	EXMC
ARID3A	MAP3K7	1.32198	EXMC
ARID3A	MASP1	0.758808	EXMC
ARID3A	MDK	0.824942	EXMC
ARID3A	MEIS1	0.739026	EXMC
ARID3A	MEIS2	2.15469	EXMC
ARID3A	MEST	1.3696	EXMC
ARID3A	MME	2.43077	EXMC
ARID3A	MMP28	0.432662	EXMC
ARID3A	MRC2	0.329545	EXMC
ARID3A	MSRB2	0.317598	EXMC
ARID3A	MSRB3	2.33525	EXMC
ARID3A	MXRA7	0.368415	EXMC
ARID3A	MYC	0.949071	EXMC
ARID3A	MYH10	0.931371	EXMC
ARID3A	MYH9	1.07543	EXMC
ARID3A	MYL7	0.422697	EXMC
ARID3A	MYOF	0.288008	EXMC
ARID3A	NAB1	1.32398	EXMC
ARID3A	NADK2	1.5148	EXMC
ARID3A	NANP	0.652798	EXMC
ARID3A	NAV1	1.33751	EXMC
ARID3A	NAV3	0.531674	EXMC
ARID3A	NDRG2	0.753574	EXMC
ARID3A	NDUFC2	0.407444	EXMC
ARID3A	NECTIN3	0.395305	EXMC
ARID3A	NEXN	0.50624	EXMC
ARID3A	NFAT5	0.662005	EXMC
ARID3A	NFKB1	0.973711	EXMC
ARID3A	NID1	0.503567	EXMC
ARID3A	NID2	3.27348	EXMC
ARID3A	NOTCH2	1.45061	EXMC
ARID3A	NRP1	0.696955	EXMC
ARID3A	NRP2	1.14724	EXMC
ARID3A	NT5DC2	0.724474	EXMC
ARID3A	OLFM1	0.368923	EXMC
ARID3A	OLFML2B	0.437651	EXMC
ARID3A	OLFML3	3.61792	EXMC
ARID3A	OSBPL8	0.608892	EXMC
ARID3A	OSMR	1.02805	EXMC
ARID3A	OSR1	0.528284	EXMC
ARID3A	OST4	0.310062	EXMC
ARID3A	P3H1	0.518547	EXMC
ARID3A	P3H4	0.653117	EXMC
ARID3A	P4HA1	0.389066	EXMC
ARID3A	PALLD	0.343803	EXMC
ARID3A	PAMR1	1.27239	EXMC
ARID3A	PAPSS2	0.881872	EXMC
ARID3A	PARVA	0.935721	EXMC
ARID3A	PBX1	0.426283	EXMC
ARID3A	PCDH18	0.345891	EXMC
ARID3A	PCDH7	0.9239	EXMC
ARID3A	PDE5A	0.483857	EXMC
ARID3A	PDGFRA	2.05094	EXMC
ARID3A	PDGFRB	1.14571	EXMC
ARID3A	PDLIM3	1.21865	EXMC
ARID3A	PELO	2.65908	EXMC
ARID3A	PGM3	1.95163	EXMC
ARID3A	PGRMC2	0.297164	EXMC
ARID3A	PHACTR2	0.299941	EXMC
ARID3A	PHF19	0.471735	EXMC
ARID3A	PITX1	1.41017	EXMC
ARID3A	PITX2	5.26431	EXMC
ARID3A	PKIA	0.951058	EXMC
ARID3A	PLA2G7	0.481569	EXMC
ARID3A	PLAGL1	0.304977	EXMC
ARID3A	PLAT	0.320818	EXMC
ARID3A	PLAU	1.8958	EXMC
ARID3A	PLBD1	0.431003	EXMC
ARID3A	PLCE1	2.02252	EXMC
ARID3A	PLOD2	1.18074	EXMC
ARID3A	PLOD3	0.454442	EXMC
ARID3A	PLPP5	3.28567	EXMC
ARID3A	PLSCR4	1.64529	EXMC
ARID3A	PMP22	0.544956	EXMC
ARID3A	PON2	1.75354	EXMC
ARID3A	POSTN	1.22875	EXMC
ARID3A	PPIB	1.22923	EXMC
ARID3A	PPIC	2.03029	EXMC
ARID3A	PPP1R3C	0.496777	EXMC
ARID3A	PPP2R2B	1.96528	EXMC
ARID3A	PPP3CA	1.14192	EXMC
ARID3A	PTPRG	1.76387	EXMC
ARID3A	PTPRK	0.288902	EXMC
ARID3A	PTPRN	1.45538	EXMC
ARID3A	PTTG1IP	0.329608	EXMC
ARID3A	PXDC1	1.16805	EXMC
ARID3A	PXDN	1.11919	EXMC
ARID3A	RAB4A	0.617667	EXMC
ARID3A	RAI14	2.34579	EXMC
ARID3A	RALB	0.326139	EXMC
ARID3A	RARB	1.21424	EXMC
ARID3A	RBFOX2	1.1163	EXMC
ARID3A	RBMS1	0.368659	EXMC
ARID3A	RBMS3	1.04382	EXMC
ARID3A	RECK	1.20324	EXMC
ARID3A	REEP5	0.384482	EXMC
ARID3A	RELN	0.365543	EXMC
ARID3A	RERG	0.386396	EXMC
ARID3A	RESP18	0.757821	EXMC
ARID3A	RGS3	0.381737	EXMC
ARID3A	RGS9	0.343863	EXMC
ARID3A	RIN2	0.953541	EXMC
ARID3A	RND3	0.89054	EXMC
ARID3A	RNF130	0.393961	EXMC
ARID3A	RPP25	0.495263	EXMC
ARID3A	RRAS	0.74458	EXMC
ARID3A	RRBP1	1.6724	EXMC
ARID3A	RSPO2	2.01458	EXMC
ARID3A	RSU1	0.764539	EXMC
ARID3A	RTN4	0.585265	EXMC
ARID3A	RUNX2	0.745955	EXMC
ARID3A	S100A10	0.333927	EXMC
ARID3A	S1PR1	1.46299	EXMC
ARID3A	SAMD4A	0.386862	EXMC
ARID3A	SASH1	0.801398	EXMC
ARID3A	SBSPON	1.66939	EXMC
ARID3A	SCRG1	2.86245	EXMC
ARID3A	SDC2	1.1749	EXMC
ARID3A	SEC22B	0.339973	EXMC
ARID3A	SEC24D	0.768625	EXMC
ARID3A	SEC31A	0.28863	EXMC
ARID3A	SEMA6D	0.674472	EXMC
ARID3A	SERPINF1	0.388347	EXMC
ARID3A	SERPINH1	1.69795	EXMC
ARID3A	SETD7	0.851932	EXMC
ARID3A	SLC12A7	0.396706	EXMC
ARID3A	SLC16A14	0.61525	EXMC
ARID3A	SLC22A17	0.295816	EXMC
ARID3A	SLC22A3	0.34492	EXMC
ARID3A	SLC35D1	0.34992	EXMC
ARID3A	SLC39A2	0.687231	EXMC
ARID3A	SMAD3	0.714042	EXMC
ARID3A	SMARCA1	0.781848	EXMC
ARID3A	SMCO3	1.18201	EXMC
ARID3A	SMIM3	0.348015	EXMC
ARID3A	SMURF2	1.76825	EXMC
[truncated: 44,541 more rows]
