# Supplementary material for: Developmental dynamics of chromatin accessibility during post-implantation development of monkey embryos
Source: Gigascience. 2023 May 25;12:giad038. doi: 10.1093/gigascience/giad038 (PMC10209733; doi:10.1093/gigascience/giad038)
Supplement: giad038_Supplemental_Figures_and_Tables [file giad038_supplemental_figures_and_tables.zip › TableS4.xlsx]

## Sheet: Table_S8
peak	seqnames	start	end	width	strand	gene_chr	gene_start	gene_strand	gene_name	gene_id	exonLength	A	B	distance	Correlation	VarAssayA	VarAssayB	Pval	FDR	nearestGene	nearestGeneDistance	peakName	sigCorrelation	state_trans	class
chr1:100123763-100125166	chr1	100123763	100125166	1404	*	chr1	100133911	+	RORC	ENSMFAG00000000807	4117	7566	628	-9447	0.568822	0.842006	0.0710813	0.0215152	0.0907311	C2CD4D	0	chr1_100123763_100125166	FALSE	A2B	gain
chr1:109511153-109512261	chr1	109511153	109512261	1109	*	chr1	109630575	+	TRIM45	ENSMFAG00000039230	4790	8385	10864	-118868	0.692487	0.96066	0.765093	0.00509864	0.064306	Metazoa_SRP	1402	chr1_109511153_109512261	FALSE	A2B	gain
chr1:113015359-113016884	chr1	113015359	113016884	1526	*	chr1	112778992	-	OLFML3	ENSMFAG00000041763	1832	8760	12684	-237129	0.711723	0.966089	0.992984	0.00399178	0.0613432	PHTF1	0	chr1_113015359_113016884	FALSE	A2B	gain
chr1:113980949-113981720	chr1	113980949	113981720	772	*	chr1	114077276	+	PPM1J	ENSMFAG00000001491	1955	8876	1167	-95942	0.795323	0.991389	0.571174	0.00129036	0.0531636	NA	62200	chr1_113980949_113981720	FALSE	A2B	gain
chr1:114287945-114289847	chr1	114287945	114289847	1903	*	chr1	114077276	+	PPM1J	ENSMFAG00000001491	1955	8918	1167	211620	0.536354	0.982175	0.571174	0.0302314	0.0994034	NA	31531	chr1_114287945_114289847	FALSE	A2B	gain
chr1:114287945-114289847	chr1	114287945	114289847	1903	*	chr1	114339010	-	WNT2B	ENSMFAG00000002295	2761	8918	1768	50114	0.573032	0.982175	0.180996	0.0205634	0.0896707	NA	31531	chr1_114287945_114289847	FALSE	A2B	gain
chr1:117649092-117650111	chr1	117649092	117650111	1020	*	chr1	117473118	+	PSRC1	ENSMFAG00000030547	1374	9284	5100	176483	0.633588	0.923082	0.965413	0.0104166	0.0751598	KIAA1324	0	chr1_117649092_117650111	FALSE	A2B	gain
chr1:117649092-117650111	chr1	117649092	117650111	1020	*	chr1	117510891	-	CELSR2	ENSMFAG00000040943	12698	9284	12050	-138710	0.627654	0.923082	0.367653	0.0111616	0.0766883	KIAA1324	0	chr1_117649092_117650111	FALSE	A2B	gain
chr1:164065968-164067351	chr1	164065968	164067351	1384	*	chr1	164073859	-	FOXD3	ENSMFAG00000039187	1437	11462	10827	7200	0.689663	0.948797	0.181119	0.00528263	0.0647715	NA	2511	chr1_164065968_164067351	FALSE	A2B	gain
chr1:165070224-165072468	chr1	165070224	165072468	2245	*	chr1	165202105	-	L1TD1	ENSMFAG00000031887	2607	11538	6075	130759	0.931509	0.94821	0.973721	0.000162693	0.0523185	KANK4	0	chr1_165070224_165072468	FALSE	A2B	gain
chr1:175536846-175537689	chr1	175536846	175537689	844	*	chr1	175466959	-	BTF3L4	ENSMFAG00000046175	2405	12321	16045	-70308	0.592725	0.884534	0.891316	0.0165825	0.0846723	Metazoa_SRP	4252	chr1_175536846_175537689	FALSE	A2B	gain
chr1:178995251-178995937	chr1	178995251	178995937	687	*	chr1	179043068	+	SPATA6	ENSMFAG00000033921	4958	12514	7492	-47474	0.753371	0.806555	0.396209	0.00230489	0.0560268	SPATA6	47130	chr1_178995251_178995937	FALSE	A2B	gain
chr1:1821767-1822730	chr1	1821767	1822730	964	*	chr1	1955262	+	ZNF496	ENSMFAG00000035433	4691	70	8225	-133014	0.574506	0.909516	0.828851	0.0202388	0.0893271	OR2B11	3215	chr1_1821767_1822730	FALSE	A2B	gain
chr1:184328229-184329425	chr1	184328229	184329425	1197	*	chr1	184342774	-	TMEM125	ENSMFAG00000018790	660	13110	4013	13947	0.543368	0.952469	0.24223	0.0281269	0.0977227	C1orf210	0	chr1_184328229_184329425	FALSE	A2B	gain
chr1:185026075-185027403	chr1	185026075	185027403	1329	*	chr1	184918793	+	P3H1	ENSMFAG00000042833	3080	13236	13485	107946	0.602348	0.820314	0.98086	0.0148963	0.0822041	PPIH	95	chr1_185026075_185027403	FALSE	A2B	gain
chr1:187856475-187857101	chr1	187856475	187857101	627	*	chr1	187873285	+	MYCL	ENSMFAG00000029625	3831	13571	4725	-16497	0.563769	0.880301	0.500154	0.022708	0.0919879	MYCL	16183	chr1_187856475_187857101	FALSE	A2B	gain
chr1:187876616-187877422	chr1	187876616	187877422	807	*	chr1	187873285	+	MYCL	ENSMFAG00000029625	3831	13575	4725	3734	0.673985	0.863251	0.500154	0.00641764	0.0673943	MYCL	3330	chr1_187876616_187877422	FALSE	A2B	gain
chr1:190048510-190049335	chr1	190048510	190049335	826	*	chr1	190260883	-	DNALI1	ENSMFAG00000038046	1030	13808	10013	211961	0.612782	0.97016	0.421195	0.0132402	0.0798558	NA	161	chr1_190048510_190049335	FALSE	A2B	gain
chr1:193037356-193038646	chr1	193037356	193038646	1291	*	chr1	192997243	+	DLGAP3	ENSMFAG00000038442	5763	14066	10292	40758	0.777506	0.983343	0.319158	0.00165633	0.0538983	NA	23667	chr1_193037356_193038646	FALSE	A2B	gain
chr1:195062053-195063412	chr1	195062053	195063412	1360	*	chr1	195068798	-	HPCA	ENSMFAG00000034246	1638	14212	7726	6066	0.757011	0.961926	0.207828	0.00219408	0.0556439	HPCA	5385	chr1_195062053_195063412	FALSE	A2B	gain
chr1:195191340-195193446	chr1	195191340	195193446	2107	*	chr1	195269705	+	SYNC	ENSMFAG00000042467	3293	14232	13240	-77312	0.560514	0.853902	0.250785	0.0235064	0.0929363	KIAA1522	32614	chr1_195191340_195193446	FALSE	A2B	gain
chr1:195191340-195193446	chr1	195191340	195193446	2107	*	chr1	195321749	-	RBBP4	ENSMFAG00000039274	2524	14232	10898	129356	0.618953	0.853902	0.967321	0.0123394	0.0785232	KIAA1522	32614	chr1_195191340_195193446	FALSE	A2B	gain
chr1:195191340-195193446	chr1	195191340	195193446	2107	*	chr1	195145341	-	S100PBP	ENSMFAG00000040750	4365	14232	11918	-47052	0.559455	0.853902	0.769894	0.0237713	0.0932073	KIAA1522	32614	chr1_195191340_195193446	FALSE	A2B	gain
chr1:195269093-195270786	chr1	195269093	195270786	1694	*	chr1	195068798	-	HPCA	ENSMFAG00000034246	1638	14260	7726	-201141	0.56983	0.832695	0.207828	0.0212838	0.0904584	SYNC	0	chr1_195269093_195270786	FALSE	A2B	gain
chr1:200610500-200611711	chr1	200610500	200611711	1212	*	chr1	200858228	+	CD164L2	ENSMFAG00000032742	1463	14823	6720	-247123	0.616312	0.937531	0.351037	0.0127181	0.0791352	FGR	11510	chr1_200610500_200611711	FALSE	A2B	gain
chr1:200857912-200858675	chr1	200857912	200858675	764	*	chr1	200899072	-	SYTL1	ENSMFAG00000002518	2008	14892	1941	40779	0.54597	0.878481	0.369992	0.0273789	0.096919	CD164L2	0	chr1_200857912_200858675	FALSE	A2B	gain
chr1:200883618-200884794	chr1	200883618	200884794	1177	*	chr1	200858228	+	CD164L2	ENSMFAG00000032742	1463	14898	6720	25978	0.672576	0.935064	0.351037	0.00652965	0.0676673	MAP3K6	8976	chr1_200883618_200884794	FALSE	A2B	gain
chr1:202101947-202102836	chr1	202101947	202102836	890	*	chr1	202323445	-	EXTL1	ENSMFAG00000031631	5000	15093	5880	221054	0.550356	0.9724	0.213244	0.0261569	0.0957336	CEP85	1889	chr1_202101947_202102836	FALSE	A2B	gain
chr1:202182621-202183276	chr1	202182621	202183276	656	*	chr1	202104726	-	CEP85	ENSMFAG00000045288	4108	15112	15359	-78222	0.621608	0.841683	0.852483	0.0119688	0.0780237	FAM110D	6220	chr1_202182621_202183276	FALSE	A2B	gain
chr1:202307172-202308914	chr1	202307172	202308914	1743	*	chr1	202502636	+	AUNIP	ENSMFAG00000041647	2145	15134	12593	-194593	0.547767	0.85764	0.477506	0.0268725	0.0965536	SLC30A2	9644	chr1_202307172_202308914	FALSE	A2B	gain
chr1:202307172-202308914	chr1	202307172	202308914	1743	*	chr1	202104726	-	CEP85	ENSMFAG00000045288	4108	15134	15359	-203317	0.662526	0.85764	0.852483	0.00738127	0.069272	SLC30A2	9644	chr1_202307172_202308914	FALSE	A2B	gain
chr1:204207057-204208549	chr1	204207057	204208549	1493	*	chr1	204170975	+	IFNLR1	ENSMFAG00000002613	4608	15431	2017	36828	0.635252	0.97987	0.389501	0.0102157	0.0747986	IL22RA1	6265	chr1_204207057_204208549	FALSE	A2B	gain
chr1:204207057-204208549	chr1	204207057	204208549	1493	*	chr1	204400278	+	SRSF10	ENSMFAG00000046011	7111	15431	15917	-192475	0.541786	0.97987	0.841221	0.0285904	0.0980839	IL22RA1	6265	chr1_204207057_204208549	FALSE	A2B	gain
chr1:204359000-204359577	chr1	204359000	204359577	578	*	chr1	204400278	+	SRSF10	ENSMFAG00000046011	7111	15448	15917	-40990	0.668085	0.91544	0.841221	0.00689867	0.0681748	NA	5342	chr1_204359000_204359577	FALSE	A2B	gain
chr1:204359000-204359577	chr1	204359000	204359577	578	*	chr1	204170975	+	IFNLR1	ENSMFAG00000002613	4608	15448	2017	188313	0.537863	0.91544	0.389501	0.0297678	0.0990311	NA	5342	chr1_204359000_204359577	FALSE	A2B	gain
chr1:211390814-211391851	chr1	211390814	211391851	1038	*	chr1	211594232	-	CROCC	ENSMFAG00000036747	7757	16378	9100	202900	0.701051	0.922796	0.437688	0.00457548	0.0628659	PADI2	0	chr1_211390814_211391851	FALSE	A2B	gain
chr1:211554838-211555717	chr1	211554838	211555717	880	*	chr1	211500473	+	ATP13A2	ENSMFAG00000035826	4179	16410	8518	54804	0.537109	0.762379	0.768109	0.0299987	0.0992388	MFAP2	21747	chr1_211554838_211555717	FALSE	A2B	gain
chr1:211714852-211716495	chr1	211714852	211716495	1644	*	chr1	211594232	-	CROCC	ENSMFAG00000036747	7757	16429	9100	-121441	0.561527	0.913302	0.437688	0.0232555	0.0926459	U1	0	chr1_211714852_211716495	FALSE	A2B	gain
chr1:211742556-211743647	chr1	211742556	211743647	1092	*	chr1	211594232	-	CROCC	ENSMFAG00000036747	7757	16434	9100	-148869	0.756709	0.938247	0.437688	0.00220309	0.0556439	U1	27495	chr1_211742556_211743647	FALSE	A2B	gain
chr1:217373868-217375302	chr1	217373868	217375302	1435	*	chr1	217475105	+	CASZ1	ENSMFAG00000037101	4908	17050	9378	-100520	0.578076	0.928139	0.182165	0.0194715	0.0882792	CASZ1	99802	chr1_217373868_217375302	FALSE	A2B	gain
chr1:221890402-221892296	chr1	221890402	221892296	1895	*	chr1	221840653	+	PLEKHG5	ENSMFAG00000004055	6662	17694	3110	50696	0.630255	0.95534	0.689212	0.0108294	0.0760998	TNFRSF25	4395	chr1_221890402_221892296	FALSE	A2B	gain
chr1:221890402-221892296	chr1	221890402	221892296	1895	*	chr1	221772689	-	ZBTB48	ENSMFAG00000001787	2340	17694	1398	-118660	0.558493	0.95534	0.725275	0.0240145	0.0934719	TNFRSF25	4395	chr1_221890402_221892296	FALSE	A2B	gain
chr1:221915054-221916391	chr1	221915054	221916391	1338	*	chr1	222130311	+	GPR153	ENSMFAG00000038267	6379	17704	10152	-214589	0.575141	0.942237	0.285125	0.0201005	0.0890943	TNFRSF25	18361	chr1_221915054_221916391	FALSE	A2B	gain
chr1:221915054-221916391	chr1	221915054	221916391	1338	*	chr1	221772689	-	ZBTB48	ENSMFAG00000001787	2340	17704	1398	-143033	0.692722	0.942237	0.725275	0.00508356	0.0642513	TNFRSF25	18361	chr1_221915054_221916391	FALSE	A2B	gain
chr1:221946629-221949030	chr1	221946629	221949030	2402	*	chr1	221772689	-	ZBTB48	ENSMFAG00000001787	2340	17715	1398	-175140	0.55597	0.970887	0.725275	0.024662	0.0941849	HES2	0	chr1_221946629_221949030	FALSE	A2B	gain
chr1:221946629-221949030	chr1	221946629	221949030	2402	*	chr1	222130311	+	GPR153	ENSMFAG00000038267	6379	17715	10152	-182482	0.693861	0.970887	0.285125	0.00501121	0.0640905	HES2	0	chr1_221946629_221949030	FALSE	A2B	gain
chr1:222143687-222144915	chr1	222143687	222144915	1229	*	chr1	222185232	+	RPL22	ENSMFAG00000028034	2070	17748	4523	-40931	0.551153	0.95996	0.845775	0.0259401	0.0955523	NA	3019	chr1_222143687_222144915	FALSE	A2B	gain
chr1:222143687-222144915	chr1	222143687	222144915	1229	*	chr1	222130311	+	GPR153	ENSMFAG00000038267	6379	17748	10152	13990	0.700341	0.95996	0.285125	0.00461692	0.0628688	NA	3019	chr1_222143687_222144915	FALSE	A2B	gain
chr1:222143687-222144915	chr1	222143687	222144915	1229	*	chr1	222212029	+	CHD5	ENSMFAG00000033993	9869	17748	7548	-67728	0.667924	0.95996	0.433873	0.00691223	0.0681748	NA	3019	chr1_222143687_222144915	FALSE	A2B	gain
chr1:225027548-225029345	chr1	225027548	225029345	1798	*	chr1	224830653	-	TP73	ENSMFAG00000043807	6164	17852	14232	-197793	0.59089	0.946158	0.378854	0.0169226	0.085042	ARHGEF16	0	chr1_225027548_225029345	FALSE	A2B	gain
chr1:225825881-225828140	chr1	225825881	225828140	2260	*	chr1	225812885	-	TNFRSF14	ENSMFAG00000042470	2500	17900	13242	-14125	0.536408	0.955991	0.492707	0.030215	0.0993872	TNFRSF14	12995	chr1_225825881_225828140	FALSE	A2B	gain
chr1:22622875-22624469	chr1	22622875	22624469	1595	*	chr1	22606022	+	PBX1	ENSMFAG00000002296	5521	1505	1769	17650	0.652903	0.941424	0.773217	0.00828865	0.071164	PBX1	16852	chr1_22622875_22624469	FALSE	A2B	gain
chr1:227384312-227385491	chr1	227384312	227385491	1180	*	chr1	227407196	-	AGRN	ENSMFAG00000038496	7423	18213	10342	22295	0.563807	0.890878	0.71629	0.0226989	0.0919794	AGRN	21704	chr1_227384312_227385491	FALSE	A2B	gain
chr1:32790556-32792188	chr1	32790556	32792188	1633	*	chr1	32952410	-	MRPS14	ENSMFAG00000044095	727	2319	14451	161038	0.536058	0.966929	0.901225	0.0303233	0.0994586	NA	23461	chr1_32790556_32792188	FALSE	A2B	gain
chr1:39052109-39052771	chr1	39052109	39052771	663	*	chr1	38910779	+	MR1	ENSMFAG00000036719	1691	2806	9077	141661	0.544135	0.713109	0.186042	0.0279047	0.0975059	IER5	85995	chr1_39052109_39052771	FALSE	A2B	gain
chr1:39075382-39076074	chr1	39075382	39076074	693	*	chr1	38910779	+	MR1	ENSMFAG00000036719	1691	2808	9077	164949	0.638856	0.942404	0.186042	0.00979263	0.0740137	IER5	109268	chr1_39075382_39076074	FALSE	A2B	gain
chr1:60503017-60503764	chr1	60503017	60503764	748	*	chr1	60721008	-	UBE2T	ENSMFAG00000042839	944	3894	13489	217618	0.55605	0.668745	0.799434	0.024641	0.0941556	GPR37L1	3460	chr1_60503017_60503764	FALSE	A2B	gain
chr1:61088886-61090524	chr1	61088886	61090524	1639	*	chr1	61026437	-	SYT2	ENSMFAG00000042825	1919	3960	13478	-63268	0.581755	0.875541	0.269309	0.0187073	0.0873625	SYT2	62448	chr1_61088886_61090524	FALSE	A2B	gain
chr1:62838626-62839854	chr1	62838626	62839854	1229	*	chr1	62976376	-	PIK3C2B	ENSMFAG00000003126	7776	4276	2411	137136	0.552601	0.697584	0.335528	0.02555	0.0951816	PLEKHA6	47159	chr1_62838626_62839854	FALSE	A2B	gain
chr1:63205500-63206638	chr1	63205500	63206638	1139	*	chr1	63112167	-	LRRN2	ENSMFAG00000010454	2142	4338	3612	-93902	0.540204	0.943487	0.16801	0.0290603	0.0985674	5S_rRNA	6907	chr1_63205500_63206638	FALSE	A2B	gain
chr1:63205500-63206638	chr1	63205500	63206638	1139	*	chr1	62976376	-	PIK3C2B	ENSMFAG00000003126	7776	4338	2411	-229693	0.62942	0.943487	0.335528	0.010935	0.0763477	5S_rRNA	6907	chr1_63205500_63206638	FALSE	A2B	gain
chr1:63205500-63206638	chr1	63205500	63206638	1139	*	chr1	63321792	+	NFASC	ENSMFAG00000033112	10154	4338	7006	-115723	0.568227	0.943487	0.310481	0.0216527	0.0908205	5S_rRNA	6907	chr1_63205500_63206638	FALSE	A2B	gain
chr1:63598573-63599515	chr1	63598573	63599515	943	*	chr1	63624191	-	RBBP5	ENSMFAG00000038790	4770	4372	10577	25147	0.652503	0.954591	0.614807	0.00832852	0.0712536	TMEM81	14531	chr1_63598573_63599515	FALSE	A2B	gain
chr1:63598573-63599515	chr1	63598573	63599515	943	*	chr1	63734114	+	TMCC2	ENSMFAG00000038713	5557	4372	10520	-135070	0.618625	0.954591	0.543787	0.0123859	0.0786448	TMEM81	14531	chr1_63598573_63599515	FALSE	A2B	gain
chr1:63734022-63735248	chr1	63734022	63735248	1227	*	chr1	63624191	-	RBBP5	ENSMFAG00000038790	4770	4386	10577	-110444	0.547626	0.87861	0.614807	0.026912	0.0965789	TMCC2	0	chr1_63734022_63735248	FALSE	A2B	gain
chr1:63802054-63805381	chr1	63802054	63805381	3328	*	chr1	63830189	-	NUAK2	ENSMFAG00000038432	3541	4404	10282	26472	0.63906	0.994895	0.960305	0.00976913	0.0739757	NUAK2	24807	chr1_63802054_63805381	FALSE	A2B	gain
chr1:63959597-63960927	chr1	63959597	63960927	1331	*	chr1	64176602	-	SLC45A3	ENSMFAG00000045958	3717	4446	15874	216340	0.71105	0.978362	0.410671	0.00402651	0.0614182	NA	7916	chr1_63959597_63960927	FALSE	A2B	gain
chr1:63959597-63960927	chr1	63959597	63960927	1331	*	chr1	64078966	+	MFSD4A	ENSMFAG00000039412	4040	4446	11003	-118704	0.595484	0.978362	0.390424	0.0160828	0.0840687	NA	7916	chr1_63959597_63960927	FALSE	A2B	gain
chr1:63959597-63960927	chr1	63959597	63960927	1331	*	chr1	64030677	+	CDK18	ENSMFAG00000003017	4743	4446	2334	-70415	0.761288	0.978362	0.409871	0.00207015	0.0554573	NA	7916	chr1_63959597_63960927	FALSE	A2B	gain
chr1:63959597-63960927	chr1	63959597	63960927	1331	*	chr1	63734114	+	TMCC2	ENSMFAG00000038713	5557	4446	10520	226148	0.613245	0.978362	0.543787	0.0131707	0.0797523	NA	7916	chr1_63959597_63960927	FALSE	A2B	gain
chr1:64010456-64012292	chr1	64010456	64012292	1837	*	chr1	64176602	-	SLC45A3	ENSMFAG00000045958	3717	4452	15874	165228	0.697462	0.97435	0.410671	0.00478847	0.0634048	CDK18	18384	chr1_64010456_64012292	FALSE	A2B	gain
chr1:64010456-64012292	chr1	64010456	64012292	1837	*	chr1	64030677	+	CDK18	ENSMFAG00000003017	4743	4452	2334	-19303	0.791167	0.97435	0.409871	0.00136835	0.0531636	CDK18	18384	chr1_64010456_64012292	FALSE	A2B	gain
chr1:64190687-64193107	chr1	64190687	64193107	2421	*	chr1	64030677	+	CDK18	ENSMFAG00000003017	4743	4475	2334	161220	0.575123	0.901842	0.409871	0.0201044	0.0891035	SLC45A3	14084	chr1_64190687_64193107	FALSE	A2B	gain
chr1:64190687-64193107	chr1	64190687	64193107	2421	*	chr1	64176602	-	SLC45A3	ENSMFAG00000045958	3717	4475	15874	-15295	0.600587	0.901842	0.410671	0.0151931	0.082598	SLC45A3	14084	chr1_64190687_64193107	FALSE	A2B	gain
chr1:64190687-64193107	chr1	64190687	64193107	2421	*	chr1	64360659	-	PM20D1	ENSMFAG00000039759	1687	4475	11281	168762	0.539611	0.901842	0.316696	0.029238	0.0986609	SLC45A3	14084	chr1_64190687_64193107	FALSE	A2B	gain
chr1:68133736-68134397	chr1	68133736	68134397	662	*	chr1	68251046	+	G0S2	ENSMFAG00000024733	312	4886	4293	-116980	0.626859	0.925801	0.461505	0.0112648	0.0768014	CAMK1G	6526	chr1_68133736_68134397	FALSE	A2B	gain
chr1:68323675-68324449	chr1	68323675	68324449	775	*	chr1	68251046	+	G0S2	ENSMFAG00000024733	312	4893	4293	73016	0.54071	0.914832	0.461505	0.028909	0.0984109	TRAF3IP3	8741	chr1_68323675_68324449	FALSE	A2B	gain
chr1:71150729-71151981	chr1	71150729	71151981	1253	*	chr1	71201333	+	ATF3	ENSMFAG00000033392	6031	5129	7209	-49978	0.646181	0.845151	0.990276	0.00898045	0.0726101	ATF3	49351	chr1_71150729_71151981	FALSE	A2B	gain
chr1:79498831-79501491	chr1	79498831	79501491	2661	*	chr1	79455177	+	C1orf115	ENSMFAG00000037316	3556	5547	9518	44984	0.689746	0.994819	0.485076	0.00527712	0.0647715	2022-03-02	28876	chr1_79498831_79501491	FALSE	A2B	gain
chr1:84554379-84555311	chr1	84554379	84555311	933	*	chr1	84585851	+	EPHX1	ENSMFAG00000000352	2907	5888	257	-31006	0.722354	0.93766	0.502431	0.00347841	0.059786	U6	4538	chr1_84554379_84555311	FALSE	A2B	gain
chr1:84554379-84555311	chr1	84554379	84555311	933	*	chr1	84732910	-	PYCR2	ENSMFAG00000031760	1746	5888	5973	178065	0.589356	0.93766	0.921287	0.0172114	0.0854209	U6	4538	chr1_84554379_84555311	FALSE	A2B	gain
chr1:84554379-84555311	chr1	84554379	84555311	933	*	chr1	84689917	-	TMEM63A	ENSMFAG00000045994	4451	5888	15905	135072	0.690617	0.93766	0.566927	0.00521982	0.0646245	U6	4538	chr1_84554379_84555311	FALSE	A2B	gain
chr1:84613185-84614564	chr1	84613185	84614564	1380	*	chr1	84585851	+	EPHX1	ENSMFAG00000000352	2907	5901	257	28023	0.761297	0.928683	0.502431	0.00206991	0.0554573	EPHX1	27333	chr1_84613185_84614564	FALSE	A2B	gain
chr1:84938935-84941753	chr1	84938935	84941753	2819	*	chr1	85063148	+	MIXL1	ENSMFAG00000027604	2122	5955	4495	-122804	0.560286	0.929954	0.97206	0.0235634	0.0929814	H3F3A	61825	chr1_84938935_84941753	FALSE	A2B	gain
chr1:87068008-87068830	chr1	87068008	87068830	823	*	chr1	87310369	-	HIST3H2A	ENSMFAG00000022240	393	6185	4170	241950	0.748353	0.903593	0.955074	0.00246604	0.0563472	OBSCN-AS1	0	chr1_87068008_87068830	FALSE	A2B	gain
chr1:87068008-87068830	chr1	87068008	87068830	823	*	chr1	86962170	-	MRPL55	ENSMFAG00000003524	685	6185	2711	-106249	0.546396	0.903593	0.941227	0.0272582	0.0968552	OBSCN-AS1	0	chr1_87068008_87068830	FALSE	A2B	gain
chr1:87068008-87068830	chr1	87068008	87068830	823	*	chr1	86956470	-	C1orf35	ENSMFAG00000045378	1453	6185	15427	-111949	0.584788	0.903593	0.886639	0.0180972	0.0866027	OBSCN-AS1	0	chr1_87068008_87068830	FALSE	A2B	gain
chr1:90016050-90017325	chr1	90016050	90017325	1276	*	chr1	90183457	-	FCGR2B	ENSMFAG00000038066	7736	6325	10028	166770	0.554346	0.887776	0.628654	0.0250866	0.0945697	FCRLB	4183	chr1_90016050_90017325	FALSE	A2B	gain
chr1:90016050-90017325	chr1	90016050	90017325	1276	*	chr1	90021509	-	FCRLB	ENSMFAG00000040289	2140	6325	11671	4822	0.616456	0.887776	0.317004	0.0126972	0.0791229	FCRLB	4183	chr1_90016050_90017325	FALSE	A2B	gain
chr1:90341881-90343386	chr1	90341881	90343386	1506	*	chr1	90183457	-	FCGR2B	ENSMFAG00000038066	7736	6370	10028	-159176	0.674851	0.928586	0.628654	0.00634963	0.0672286	MPZ	3201	chr1_90341881_90343386	FALSE	A2B	gain
chr1:90616983-90617667	chr1	90616983	90617667	685	*	chr1	90634955	+	F11R	ENSMFAG00000046174	1037	6430	16044	-17630	0.619669	0.906899	0.967013	0.0122385	0.0783864	TSTD1	0	chr1_90616983_90617667	FALSE	A2B	gain
chr1:94855509-94856506	chr1	94855509	94856506	998	*	chr1	95004205	+	CRABP2	ENSMFAG00000036656	1044	6825	9028	-148198	0.571157	0.954882	0.996431	0.0209826	0.0900755	INSRR	13120	chr1_94855509_94856506	FALSE	A2B	gain
chr1:95000816-95002535	chr1	95000816	95002535	1720	*	chr1	95004205	+	CRABP2	ENSMFAG00000036656	1044	6856	9028	-2530	0.666204	0.982869	0.996431	0.00705866	0.0684215	CRABP2	1669	chr1_95000816_95002535	FALSE	A2B	gain
chr1:95000816-95002535	chr1	95000816	95002535	1720	*	chr1	94888726	+	SH2D2A	ENSMFAG00000001858	1682	6856	1451	112949	0.587395	0.982869	0.303834	0.0175868	0.0860204	CRABP2	1669	chr1_95000816_95002535	FALSE	A2B	gain
chr1:95015924-95016810	chr1	95015924	95016810	887	*	chr1	95004205	+	CRABP2	ENSMFAG00000036656	1044	6860	9028	12162	0.601206	0.972901	0.996431	0.0150882	0.0824914	CRABP2	11718	chr1_95015924_95016810	FALSE	A2B	gain
chr1:95015924-95016810	chr1	95015924	95016810	887	*	chr1	94888726	+	SH2D2A	ENSMFAG00000001858	1682	6860	1451	127641	0.651908	0.972901	0.303834	0.00838803	0.0713762	CRABP2	11718	chr1_95015924_95016810	FALSE	A2B	gain
chr1:95019411-95020659	chr1	95019411	95020659	1249	*	chr1	95004205	+	CRABP2	ENSMFAG00000036656	1044	6863	9028	15830	0.609419	0.924461	0.996431	0.0137553	0.0805677	NES	12171	chr1_95019411_95020659	FALSE	A2B	gain
chr1:95019411-95020659	chr1	95019411	95020659	1249	*	chr1	95032831	+	NES	ENSMFAG00000025686	5548	6863	4349	-12796	0.691849	0.924461	0.957782	0.0051397	0.0643535	NES	12171	chr1_95019411_95020659	FALSE	A2B	gain
chr1:95049888-95051127	chr1	95049888	95051127	1240	*	chr1	94889753	-	NTRK1	ENSMFAG00000030600	4458	6871	5135	-160754	0.564412	0.97121	0.444335	0.022553	0.0917998	NES	17056	chr1_95049888_95051127	FALSE	A2B	gain
chr1:95053032-95054015	chr1	95053032	95054015	984	*	chr1	95068651	-	BCAN	ENSMFAG00000000828	6357	6872	645	15128	0.599315	0.806173	0.255647	0.0154107	0.0829754	BCAN	14635	chr1_95053032_95054015	FALSE	A2B	gain
chr1:95141199-95143253	chr1	95141199	95143253	2055	*	chr1	95068651	-	BCAN	ENSMFAG00000000828	6357	6890	645	-73575	0.593871	0.966525	0.255647	0.0163733	0.0843484	IQGAP3	0	chr1_95141199_95143253	FALSE	A2B	gain
chr1:95206910-95208199	chr1	95206910	95208199	1290	*	chr1	95032831	+	NES	ENSMFAG00000025686	5548	6897	4349	174723	0.549682	0.90013	0.957782	0.0263416	0.0959684	MEF2D	3690	chr1_95206910_95208199	FALSE	A2B	gain
chr1:95284509-95286169	chr1	95284509	95286169	1661	*	chr1	95112010	+	GPATCH4	ENSMFAG00000030965	1240	6913	5352	173329	0.559573	0.940423	0.748846	0.0237419	0.0931588	NA	13653	chr1_95284509_95286169	FALSE	A2B	gain
chr1:95924332-95925212	chr1	95924332	95925212	881	*	chr1	95685307	-	LAMTOR2	ENSMFAG00000018166	675	7027	3983	-239465	0.536179	0.778751	0.905779	0.0302858	0.099439	SYT11	445	chr1_95924332_95925212	FALSE	A2B	gain
chr1:96518504-96519786	chr1	96518504	96519786	1283	*	chr1	96741800	-	EFNA4	ENSMFAG00000042861	2077	7080	13506	222655	0.543391	0.833971	0.663425	0.0281204	0.0977172	PKLR	5578	chr1_96518504_96519786	FALSE	A2B	gain
chr1:96606112-96606726	chr1	96606112	96606726	615	*	chr1	96724656	-	EFNA3	ENSMFAG00000042326	2516	7100	13128	118237	0.544597	0.953412	0.303588	0.0277714	0.0973675	MUC1	3111	chr1_96606112_96606726	FALSE	A2B	gain
chr1:96606112-96606726	chr1	96606112	96606726	615	*	chr1	96741800	-	EFNA4	ENSMFAG00000042861	2077	7100	13506	135381	0.699335	0.953412	0.663425	0.00467623	0.0630345	MUC1	3111	chr1_96606112_96606726	FALSE	A2B	gain
chr1:96606112-96606726	chr1	96606112	96606726	615	*	chr1	96823741	-	FLAD1	ENSMFAG00000027670	2195	7100	4498	217322	0.576881	0.953412	0.931934	0.0197255	0.088599	MUC1	3111	chr1_96606112_96606726	FALSE	A2B	gain
chr1:96606112-96606726	chr1	96606112	96606726	615	*	chr1	96665373	-	SLC50A1	ENSMFAG00000001685	1345	7100	1319	58954	0.65801	0.953412	0.747246	0.00779539	0.0701986	MUC1	3111	chr1_96606112_96606726	FALSE	A2B	gain
chr1:96632830-96633452	chr1	96632830	96633452	623	*	chr1	96625222	-	TRIM46	ENSMFAG00000038997	4207	7108	10687	-7919	0.548171	0.846552	0.346175	0.0267597	0.0964233	KRTCAP2	7357	chr1_96632830_96633452	FALSE	A2B	gain
chr1:96632830-96633452	chr1	96632830	96633452	623	*	chr1	96665373	-	SLC50A1	ENSMFAG00000001685	1345	7108	1319	32232	0.536314	0.846552	0.747246	0.0302438	0.0994034	KRTCAP2	7357	chr1_96632830_96633452	FALSE	A2B	gain
chr1:96720336-96722270	chr1	96720336	96722270	1935	*	chr1	96872906	+	PMVK	ENSMFAG00000032448	1288	7131	6497	-151603	0.587058	0.90894	0.518186	0.0176521	0.0861091	EFNA3	2385	chr1_96720336_96722270	FALSE	A2B	gain
chr1:96732410-96734032	chr1	96732410	96734032	1623	*	chr1	96741800	-	EFNA4	ENSMFAG00000042861	2077	7137	13506	8579	0.639352	0.945102	0.663425	0.00973565	0.0738976	SNORA70	5917	chr1_96732410_96734032	FALSE	A2B	gain
chr1:96732410-96734032	chr1	96732410	96734032	1623	*	chr1	96872906	+	PMVK	ENSMFAG00000032448	1288	7137	6497	-139685	0.629674	0.945102	0.518186	0.0109028	0.0762753	SNORA70	5917	chr1_96732410_96734032	FALSE	A2B	gain
chr1:96732410-96734032	chr1	96732410	96734032	1623	*	chr1	96625222	-	TRIM46	ENSMFAG00000038997	4207	7137	10687	-107999	0.548099	0.945102	0.346175	0.0267797	0.0964305	SNORA70	5917	chr1_96732410_96734032	FALSE	A2B	gain
chr10:10959244-10960560	chr10	10959244	10960560	1317	*	chr10	10806512	-	ADSL	ENSMFAG00000039307	1802	19460	10926	-153390	0.6731	0.929824	0.928242	0.00648782	0.0675723	TNRC6B	71491	chr10_10959244_10960560	FALSE	A2B	gain
chr10:13226221-13227090	chr10	13226221	13227090	870	*	chr10	13092895	+	BAIAP2L2	ENSMFAG00000003147	2360	19804	2427	133760	0.719756	0.853434	0.464644	0.00359799	0.0600136	SOX10	479	chr10_13226221_13227090	FALSE	A2B	gain
chr10:13226221-13227090	chr10	13226221	13227090	870	*	chr10	13437849	-	GCAT	ENSMFAG00000000506	1902	19804	385	211194	0.593022	0.853434	0.647609	0.0165281	0.0845865	SOX10	479	chr10_13226221_13227090	FALSE	A2B	gain
chr10:13226221-13227090	chr10	13226221	13227090	870	*	chr10	13258490	-	POLR2F	ENSMFAG00000033687	924	19804	7376	31835	0.621143	0.853434	0.920487	0.012033	0.0780953	SOX10	479	chr10_13226221_13227090	FALSE	A2B	gain
chr10:13226221-13227090	chr10	13226221	13227090	870	*	chr10	13017942	+	PLA2G6	ENSMFAG00000046328	3387	19804	16166	208713	0.600981	0.853434	0.573697	0.0151262	0.0824923	SOX10	479	chr10_13226221_13227090	FALSE	A2B	gain
chr10:13417020-13418121	chr10	13417020	13418121	1102	*	chr10	13437849	-	GCAT	ENSMFAG00000000506	1902	19843	385	20279	0.586298	0.801191	0.647609	0.0178001	0.0863209	GALR3	1189	chr10_13417020_13418121	FALSE	A2B	gain
chr10:13937226-13938751	chr10	13937226	13938751	1526	*	chr10	13782309	+	MFNG	ENSMFAG00000000147	2240	19966	97	155679	0.563334	0.98385	0.175211	0.0228133	0.092141	ELFN2	40507	chr10_13937226_13938751	FALSE	A2B	gain
chr10:14794025-14795007	chr10	14794025	14795007	983	*	chr10	14898639	+	MYH9	ENSMFAG00000035156	7805	20097	8102	-104123	0.675823	0.856902	0.933904	0.00627405	0.0670983	TXN2	1725	chr10_14794025_14795007	FALSE	A2B	gain
chr10:15424746-15426075	chr10	15424746	15426075	1330	*	chr10	15233393	+	RBFOX2	ENSMFAG00000031994	5601	20262	6160	192017	0.576877	0.948091	0.945966	0.0197263	0.088599	NA	99852	chr10_15424746_15426075	FALSE	A2B	gain
chr10:15754307-15755198	chr10	15754307	15755198	892	*	chr10	16002922	-	TOM1	ENSMFAG00000002824	2473	20303	2186	248170	0.565946	0.860462	0.915749	0.0221871	0.0914606	RASD2	6014	chr10_15754307_15755198	FALSE	A2B	gain
chr10:20832455-20833567	chr10	20832455	20833567	1113	*	chr10	20836139	-	TCN2	ENSMFAG00000046209	2287	20712	16068	3128	0.770505	0.955399	0.925349	0.00182462	0.0542932	TCN2	2571	chr10_20832455_20833567	FALSE	A2B	gain
chr10:20832455-20833567	chr10	20832455	20833567	1113	*	chr10	20882957	+	GAL3ST1	ENSMFAG00000030355	3401	20712	5000	-49946	0.64444	0.955399	0.835313	0.00916784	0.0728477	TCN2	2571	chr10_20832455_20833567	FALSE	A2B	gain
chr10:22005119-22007096	chr10	22005119	22007096	1978	*	chr10	22115729	+	AP1B1	ENSMFAG00000039960	5548	20872	11429	-109622	0.603597	0.978981	0.785279	0.0146889	0.0819765	NEFH	0	chr10_22005119_22007096	FALSE	A2B	gain
chr10:22005119-22007096	chr10	22005119	22007096	1978	*	chr10	21915034	+	NIPSNAP1	ENSMFAG00000041707	1168	20872	12645	91073	0.655543	0.978981	0.458921	0.00803033	0.0705642	NEFH	0	chr10_22005119_22007096	FALSE	A2B	gain
chr10:24866823-24867901	chr10	24866823	24867901	1079	*	chr10	25090140	-	ASPHD2	ENSMFAG00000034309	3472	21131	7770	222778	0.583731	0.928656	0.369869	0.0183079	0.0868991	MIAT_exon1	757	chr10_24866823_24867901	FALSE	A2B	gain
chr10:28071170-28072786	chr10	28071170	28072786	1617	*	chr10	28246045	-	GNAZ	ENSMFAG00000045950	3259	21450	15867	174067	0.648091	0.946777	0.474183	0.00877887	0.0721274	U6	7359	chr10_28071170_28072786	FALSE	A2B	gain
chr10:30085104-30086461	chr10	30085104	30086461	1358	*	chr10	29862437	+	MAPK1	ENSMFAG00000002042	5279	21613	1577	223345	0.581936	0.934396	0.741584	0.0186705	0.0873312	SDF2L1	0	chr10_30085104_30086461	FALSE	A2B	gain
chr10:30103851-30104922	chr10	30103851	30104922	1072	*	chr10	30098304	+	YDJC	ENSMFAG00000041506	1554	21617	12479	6082	0.539961	0.906931	0.739861	0.0291329	0.0985974	YDJC	5546	chr10_30103851_30104922	FALSE	A2B	gain
chr10:30646142-30647427	chr10	30646142	30647427	1286	*	chr10	30552344	+	AIFM3	ENSMFAG00000009725	4307	21728	3577	94440	0.551847	0.852594	0.346852	0.0257526	0.0953585	SLC7A4	20306	chr10_30646142_30647427	FALSE	A2B	gain
chr10:30646142-30647427	chr10	30646142	30647427	1286	*	chr10	30499253	+	CRKL	ENSMFAG00000003676	5352	21728	2829	147531	0.635516	0.852594	0.836051	0.0101842	0.0747135	SLC7A4	20306	chr10_30646142_30647427	FALSE	A2B	gain
chr10:37038391-37042078	chr10	37038391	37042078	3688	*	chr10	36953091	+	ABHD12	ENSMFAG00000002681	2200	22320	2071	87143	0.648144	0.947283	0.989784	0.00877328	0.0721261	PYGB	55298	chr10_37038391_37042078	FALSE	A2B	gain
chr10:37861224-37863538	chr10	37861224	37863538	2315	*	chr10	37792062	-	SYNDIG1	ENSMFAG00000001861	4024	22374	1454	-70319	0.603652	0.990775	0.355468	0.0146798	0.0819654	SYNDIG1	69161	chr10_37861224_37863538	FALSE	A2B	gain
chr10:4894992-4895912	chr10	4894992	4895912	921	*	chr10	4691982	+	PKDREJ	ENSMFAG00000033036	6756	18601	6952	203470	0.653693	0.83297	0.160502	0.00821059	0.0710062	PRR34	7220	chr10_4894992_4895912	FALSE	A2B	gain
chr10:59442842-59443916	chr10	59442842	59443916	1075	*	chr10	59465583	-	MRPS26	ENSMFAG00000029490	1123	23681	4705	22204	0.678462	0.905445	0.961659	0.00607299	0.0668129	OXT	0	chr10_59442842_59443916	FALSE	A2B	gain
chr10:59764126-59765782	chr10	59764126	59765782	1657	*	chr10	59860924	-	NOP56	ENSMFAG00000041293	2395	23729	12313	95970	0.57455	0.868658	0.942335	0.0202292	0.0892974	NA	49712	chr10_59764126_59765782	FALSE	A2B	gain
chr10:61878474-61879506	chr10	61878474	61879506	1033	*	chr10	61999551	+	TCF15	ENSMFAG00000044282	594	23943	14592	-120561	0.611627	0.916474	0.18795	0.0134152	0.0801317	SLC52A3	42391	chr10_61878474_61879506	FALSE	A2B	gain
chr10:61942420-61943340	chr10	61942420	61943340	921	*	chr10	61999551	+	TCF15	ENSMFAG00000044282	594	23949	14592	-56671	0.621407	0.858986	0.18795	0.0119965	0.0780735	SCRT2	10912	chr10_61942420_61943340	FALSE	A2B	gain
chr10:62248119-62249962	chr10	62248119	62249962	1844	*	chr10	61999551	+	TCF15	ENSMFAG00000044282	594	23992	14592	249489	0.735067	0.941629	0.18795	0.00294373	0.0580335	TRIB3	0	chr10_62248119_62249962	FALSE	A2B	gain
chr10:62776610-62777139	chr10	62776610	62777139	530	*	chr10	62923644	+	ID1	ENSMFAG00000003625	974	24039	2787	-146770	0.589801	0.602329	0.997908	0.0171272	0.0853061	DEFB124	9808	chr10_62776610_62777139	FALSE	A2B	gain
chr10:62926285-62927480	chr10	62926285	62927480	1196	*	chr10	63040026	-	BCL2L1	ENSMFAG00000044741	3224	24085	14931	113144	0.618076	0.977409	0.702136	0.012464	0.0787555	ID1	2640	chr10_62926285_62927480	FALSE	A2B	gain
chr10:64130809-64132612	chr10	64130809	64132612	1804	*	chr10	64152156	+	DNMT3B	ENSMFAG00000040834	4061	24253	11988	-20446	0.823218	0.982433	0.993353	0.000864311	0.0523185	COMMD7	16923	chr10_64130809_64132612	FALSE	A2B	gain
chr10:67089692-67090985	chr10	67089692	67090985	1294	*	chr10	66931824	+	CEP250	ENSMFAG00000041835	8077	24626	12742	158514	0.53526	0.871529	0.591236	0.0305718	0.0997085	NA	5244	chr10_67089692_67090985	FALSE	A2B	gain
chr10:67089692-67090985	chr10	67089692	67090985	1294	*	chr10	67187842	-	NFS1	ENSMFAG00000045105	3108	24626	15207	97504	0.675524	0.871529	0.752539	0.00629726	0.0671355	NA	5244	chr10_67089692_67090985	FALSE	A2B	gain
chr10:67969618-67970786	chr10	67969618	67970786	1169	*	chr10	68124281	+	TGIF2	ENSMFAG00000001204	2610	24747	939	-154079	0.675045	0.933152	0.559419	0.00633446	0.0671815	NA	4941	chr10_67969618_67970786	FALSE	A2B	gain
chr10:68137899-68139267	chr10	68137899	68139267	1369	*	chr10	68124281	+	TGIF2	ENSMFAG00000001204	2610	24783	939	14302	0.627956	0.92892	0.559419	0.0111225	0.0766646	TGIF2	13617	chr10_68137899_68139267	FALSE	A2B	gain
chr10:75113150-75114951	chr10	75113150	75114951	1802	*	chr10	75360375	+	MYBL2	ENSMFAG00000032458	2774	25292	6504	-246325	0.554366	0.78706	0.901409	0.0250812	0.0945694	U6	23869	chr10_75113150_75114951	FALSE	A2B	gain
chr10:76097084-76098185	chr10	76097084	76098185	1102	*	chr10	75952560	+	GDAP1L1	ENSMFAG00000031122	2197	25389	5475	145074	0.619594	0.908612	0.589575	0.012249	0.0783976	HNF4A	35829	chr10_76097084_76098185	FALSE	A2B	gain
chr10:76237907-76239663	chr10	76237907	76239663	1757	*	chr10	76061254	+	HNF4A	ENSMFAG00000035660	4873	25414	8396	177531	0.540466	0.970214	0.792233	0.0289818	0.0984792	SERINC3	3666	chr10_76237907_76239663	FALSE	A2B	gain
chr10:77133467-77134317	chr10	77133467	77134317	851	*	chr10	77190160	+	WFDC2	ENSMFAG00000030693	607	25548	5185	-56268	0.562789	0.854387	0.987568	0.0229459	0.092312	PIGT	0	chr10_77133467_77134317	FALSE	A2B	gain
chr10:77523480-77524342	chr10	77523480	77524342	863	*	chr10	77527347	+	ZSWIM3	ENSMFAG00000000978	5196	25595	767	-3436	0.551127	0.900431	0.48083	0.0259471	0.095556	ACOT8	2912	chr10_77523480_77524342	FALSE	A2B	gain
chr10:77523480-77524342	chr10	77523480	77524342	863	*	chr10	77527255	-	ACOT8	ENSMFAG00000031839	2779	25595	6035	3344	0.790862	0.900431	0.852729	0.00137423	0.0531636	ACOT8	2912	chr10_77523480_77524342	FALSE	A2B	gain
chr10:77523480-77524342	chr10	77523480	77524342	863	*	chr10	77494420	-	TNNC2	ENSMFAG00000037927	826	25595	9919	-29491	0.615449	0.900431	0.280633	0.0128441	0.0792662	ACOT8	2912	chr10_77523480_77524342	FALSE	A2B	gain
chr10:77739433-77740473	chr10	77739433	77740473	1041	*	chr10	77494420	-	TNNC2	ENSMFAG00000037927	826	25647	9919	-245533	0.64841	0.94129	0.280633	0.00874561	0.0721003	NCOA5	31707	chr10_77739433_77740473	FALSE	A2B	gain
chr10:77739433-77740473	chr10	77739433	77740473	1041	*	chr10	77527255	-	ACOT8	ENSMFAG00000031839	2779	25647	6035	-212698	0.714911	0.94129	0.852729	0.00383105	0.0608612	NCOA5	31707	chr10_77739433_77740473	FALSE	A2B	gain
chr10:96304800-96306481	chr10	96304800	96306481	1682	*	chr10	96191386	-	SAMD10	ENSMFAG00000035616	2081	27475	8363	-114254	0.56789	0.90531	0.286233	0.021731	0.0909116	LKAAEAR1	0	chr10_96304800_96306481	FALSE	A2B	gain
chr10:9829764-9830624	chr10	9829764	9830624	861	*	chr10	9920382	-	L3MBTL2	ENSMFAG00000037650	3644	19306	9710	90188	0.540452	0.806108	0.870884	0.0289861	0.0984792	RANGAP1	6922	chr10_9829764_9830624	FALSE	A2B	gain
chr10:9906702-9907486	chr10	9906702	9907486	785	*	chr10	9920382	-	L3MBTL2	ENSMFAG00000037650	3644	19320	9710	13288	0.62623	0.834812	0.870884	0.0113472	0.0769251	L3MBTL2	12895	chr10_9906702_9907486	FALSE	A2B	gain
chr10:9906702-9907486	chr10	9906702	9907486	785	*	chr10	9740971	-	TEF	ENSMFAG00000033476	4667	19320	7270	-166123	0.631631	0.834812	0.371346	0.0106572	0.0757321	L3MBTL2	12895	chr10_9906702_9907486	FALSE	A2B	gain
chr11:10533062-10534809	chr11	10533062	10534809	1748	*	chr11	10439965	-	CLEC1A	ENSMFAG00000033898	3582	28645	7472	-93970	0.78585	0.918445	0.894147	0.00147445	0.0533914	OLR1	3279	chr11_10533062_10534809	FALSE	A2B	gain
chr11:105643274-105645372	chr11	105643274	105645372	2099	*	chr11	105446568	+	CHPT1	ENSMFAG00000045187	2609	34766	15277	197755	0.556681	0.949798	0.490122	0.0244779	0.093983	DRAM1	0	chr11_105643274_105645372	FALSE	A2B	gain
chr11:10971374-10972125	chr11	10971374	10972125	752	*	chr11	10924519	-	MAGOHB	ENSMFAG00000001826	3220	28669	1425	-47230	0.547406	0.946056	0.5004	0.0269735	0.0966254	STYK1	2715	chr11_10971374_10972125	FALSE	A2B	gain
chr11:112333831-112335389	chr11	112333831	112335389	1559	*	chr11	112346267	-	CORO1C	ENSMFAG00000044006	4064	35303	14383	11657	0.586533	0.950515	0.914087	0.0177542	0.0862679	CORO1C	10877	chr11_112333831_112335389	FALSE	A2B	gain
chr11:116855311-116856195	chr11	116855311	116856195	885	*	chr11	116869692	+	CFAP73	ENSMFAG00000032424	1082	35737	6481	-13939	0.569631	0.92089	0.194843	0.0213293	0.0905146	RASAL1	0	chr11_116855311_116856195	FALSE	A2B	gain
chr11:116855311-116856195	chr11	116855311	116856195	885	*	chr11	116705104	+	OAS2	ENSMFAG00000000924	4711	35737	720	150649	0.54562	0.92089	0.20789	0.0274785	0.0970552	RASAL1	0	chr11_116855311_116856195	FALSE	A2B	gain
chr11:116855311-116856195	chr11	116855311	116856195	885	*	chr11	116796787	+	DTX1	ENSMFAG00000003369	3529	35737	2589	58966	0.662249	0.92089	0.274355	0.0074061	0.0693179	RASAL1	0	chr11_116855311_116856195	FALSE	A2B	gain
chr11:116874060-116874970	chr11	116874060	116874970	911	*	chr11	116705104	+	OAS2	ENSMFAG00000000924	4711	35740	720	169411	0.641765	0.941241	0.20789	0.00946264	0.0734368	Y_RNA	1660	chr11_116874060_116874970	FALSE	A2B	gain
chr11:116874060-116874970	chr11	116874060	116874970	911	*	chr11	116796787	+	DTX1	ENSMFAG00000003369	3529	35740	2589	77728	0.671509	0.941241	0.274355	0.00661568	0.0678471	Y_RNA	1660	chr11_116874060_116874970	FALSE	A2B	gain
chr11:121931039-121931860	chr11	121931039	121931860	822	*	chr11	122076531	-	TAOK3	ENSMFAG00000017617	4163	36175	3957	145082	0.606707	0.920508	0.548772	0.0141835	0.0812755	PEBP1	13272	chr11_121931039_121931860	FALSE	A2B	gain
chr11:124285155-124285917	chr11	124285155	124285917	763	*	chr11	124516852	-	POP5	ENSMFAG00000045933	903	36372	15853	231316	0.540021	0.963068	0.945166	0.0291149	0.0985974	MSI1	24332	chr11_124285155_124285917	FALSE	A2B	gain
chr11:124459556-124461503	chr11	124459556	124461503	1948	*	chr11	124674415	+	ACADS	ENSMFAG00000001168	2065	36397	912	-213886	0.555795	0.850892	0.670995	0.0247074	0.0942089	RNF10	0	chr11_124459556_124461503	FALSE	A2B	gain
chr11:12606062-12607498	chr11	12606062	12607498	1437	*	chr11	12637552	+	BCL2L14	ENSMFAG00000001577	1859	28788	1233	-30772	0.603315	0.767065	0.47966	0.0147354	0.0820054	BCL2L14	30053	chr11_12606062_12607498	FALSE	A2B	gain
chr11:127008732-127010036	chr11	127008732	127010036	1305	*	chr11	127249336	+	ARL6IP4	ENSMFAG00000034524	1056	36711	7932	-239952	0.592675	0.850677	0.949966	0.0165917	0.0846723	CCDC62	0	chr11_127008732_127010036	FALSE	A2B	gain
chr11:127008732-127010036	chr11	127008732	127010036	1305	*	chr11	126984366	+	DENR	ENSMFAG00000038312	2598	36711	10189	25018	0.832961	0.850677	0.986584	0.0007493	0.0523185	CCDC62	0	chr11_127008732_127010036	FALSE	A2B	gain
chr11:129668666-129669378	chr11	129668666	129669378	713	*	chr11	129718288	+	TMEM132B	ENSMFAG00000006929	12878	37086	3358	-49266	0.805908	0.978728	0.373869	0.0011099	0.0525075	TMEM132B	48909	chr11_129668666_129669378	FALSE	A2B	gain
chr11:129721692-129722425	chr11	129721692	129722425	734	*	chr11	129718288	+	TMEM132B	ENSMFAG00000006929	12878	37087	3358	3770	0.675584	0.834871	0.373869	0.0062926	0.0671355	TMEM132B	3403	chr11_129721692_129722425	FALSE	A2B	gain
chr11:136402318-136403560	chr11	136402318	136403560	1243	*	chr11	136315991	+	MMP17	ENSMFAG00000031345	2255	37260	5646	86948	0.819028	0.912511	0.569204	0.000918639	0.0523185	ULK1	1377	chr11_136402318_136403560	FALSE	A2B	gain
chr11:2970752-2972278	chr11	2970752	2972278	1527	*	chr11	3073772	+	TULP3	ENSMFAG00000040272	2908	27809	11659	-102257	0.589259	0.817234	0.868792	0.0172297	0.0854209	FKBP4	878	chr11_2970752_2972278	FALSE	A2B	gain
chr11:3498340-3499391	chr11	3498340	3499391	1052	*	chr11	3574372	+	PRMT8	ENSMFAG00000045030	2927	27902	15148	-75507	0.620377	0.850375	0.175026	0.0121393	0.07826	NA	15920	chr11_3498340_3499391	FALSE	A2B	gain
chr11:43673822-43675313	chr11	43673822	43675313	1492	*	chr11	43501514	-	NELL2	ENSMFAG00000040165	3740	30255	11588	-173053	0.55253	0.986332	0.634993	0.025569	0.0952018	DBX2	0	chr11_43673822_43675313	FALSE	A2B	gain
chr11:46760547-46762130	chr11	46760547	46762130	1584	*	chr11	46657877	-	VDR	ENSMFAG00000040856	5800	30570	12009	-103461	0.615287	0.952922	0.250969	0.0128678	0.0792859	COL2A1	314	chr11_46760547_46762130	FALSE	A2B	gain
chr11:47807752-47809009	chr11	47807752	47809009	1258	*	chr11	47886885	-	KMT2D	ENSMFAG00000038689	16617	30662	10501	78505	0.576216	0.853752	0.499292	0.0198681	0.0887627	WNT10B	709	chr11_47807752_47809009	FALSE	A2B	gain
chr11:48396157-48397389	chr11	48396157	48397389	1233	*	chr11	48483737	+	PRPF40B	ENSMFAG00000035637	2787	30737	8380	-86964	0.561268	0.946686	0.900055	0.0233194	0.0927205	KCNH3	0	chr11_48396157_48397389	FALSE	A2B	gain
chr11:50227633-50229836	chr11	50227633	50229836	2204	*	chr11	50177108	-	SMAGP	ENSMFAG00000045748	1106	31005	15712	-51626	0.584532	0.989763	0.90264	0.018148	0.086658	BIN2	0	chr11_50227633_50229836	FALSE	A2B	gain
chr11:50227633-50229836	chr11	50227633	50229836	2204	*	chr11	50297410	-	GALNT6	ENSMFAG00000031673	5342	31005	5909	68676	0.874728	0.989763	0.784787	0.000399533	0.0523185	BIN2	0	chr11_50227633_50229836	FALSE	A2B	gain
chr11:50924189-50926094	chr11	50924189	50926094	1906	*	chr11	50843118	+	ACVR1B	ENSMFAG00000031949	6104	31125	6125	82023	0.579284	0.971006	0.781279	0.0192177	0.0880165	NR4A1	2897	chr11_50924189_50926094	FALSE	A2B	gain
chr11:51145663-51146891	chr11	51145663	51146891	1229	*	chr11	51102253	+	KRT7	ENSMFAG00000032813	2064	31187	6777	44024	0.666484	0.894804	0.960428	0.00703466	0.0683728	KRT81	13218	chr11_51145663_51146891	FALSE	A2B	gain
chr11:51947918-51948576	chr11	51947918	51948576	659	*	chr11	52016941	-	CSAD	ENSMFAG00000031711	3377	31292	5937	68694	0.580438	0.690001	0.623361	0.0189779	0.0877684	IGFBP6	3808	chr11_51947918_51948576	FALSE	A2B	gain
chr11:51947918-51948576	chr11	51947918	51948576	659	*	chr11	51952385	+	IGFBP6	ENSMFAG00000000085	618	31292	47	-4138	0.573012	0.690001	0.853899	0.0205677	0.0896707	IGFBP6	3808	chr11_51947918_51948576	FALSE	A2B	gain
chr11:52076566-52078004	chr11	52076566	52078004	1439	*	chr11	52164422	+	C11H12orf10	ENSMFAG00000031782	1162	31311	5989	-87137	0.727729	0.966773	0.727983	0.00324236	0.0589254	ITGB7	9801	chr11_52076566_52078004	FALSE	A2B	gain
chr11:52076566-52078004	chr11	52076566	52078004	1439	*	chr11	52016941	-	CSAD	ENSMFAG00000031711	3377	31311	5937	-60344	0.628041	0.966773	0.623361	0.0111115	0.0766646	ITGB7	9801	chr11_52076566_52078004	FALSE	A2B	gain
chr11:52076566-52078004	chr11	52076566	52078004	1439	*	chr11	52091644	-	RARG	ENSMFAG00000016523	3271	31311	3901	14359	0.618824	0.966773	0.612838	0.0123576	0.0785744	ITGB7	9801	chr11_52076566_52078004	FALSE	A2B	gain
chr11:52934046-52936175	chr11	52934046	52936175	2130	*	chr11	53170914	-	CBX5	ENSMFAG00000003762	2700	31494	2894	235804	0.558102	0.956352	0.929411	0.0241138	0.093584	NA	0	chr11_52934046_52936175	FALSE	A2B	gain
chr11:52953868-52956291	chr11	52953868	52956291	2424	*	chr11	53170914	-	CBX5	ENSMFAG00000003762	2700	31507	2894	215835	0.671949	0.922495	0.929411	0.00658011	0.0677923	HOXC4	4517	chr11_52953868_52956291	FALSE	A2B	gain
chr11:53248722-53249556	chr11	53248722	53249556	835	*	chr11	53314675	-	ZNF385A	ENSMFAG00000042192	4150	31565	13024	65536	0.594445	0.909349	0.212321	0.0162694	0.0842209	COPZ1	7052	chr11_53248722_53249556	FALSE	A2B	gain
chr11:53248722-53249556	chr11	53248722	53249556	835	*	chr11	53210092	-	NFE2	ENSMFAG00000044203	3917	31565	14534	-39047	0.729759	0.909349	0.466859	0.00315709	0.0585816	COPZ1	7052	chr11_53248722_53249556	FALSE	A2B	gain
chr11:53313055-53314873	chr11	53313055	53314873	1819	*	chr11	53210092	-	NFE2	ENSMFAG00000044203	3917	31587	14534	-103872	0.576467	0.867091	0.466859	0.0198141	0.0887325	ZNF385A	0	chr11_53313055_53314873	FALSE	A2B	gain
chr11:54602535-54603369	chr11	54602535	54603369	835	*	chr11	54613456	+	RDH5	ENSMFAG00000002032	1900	31680	1567	-10504	0.600108	0.954317	0.864238	0.0152746	0.0827561	ITGA7	1957	chr11_54602535_54603369	FALSE	A2B	gain
chr11:55407586-55408873	chr11	55407586	55408873	1288	*	chr11	55242697	-	CS	ENSMFAG00000002143	3003	31814	1657	-165532	0.549987	0.909436	0.953597	0.0262579	0.0958496	TIMELESS	0	chr11_55407586_55408873	FALSE	A2B	gain
chr11:55592119-55593827	chr11	55592119	55593827	1709	*	chr11	55449634	-	GLS2	ENSMFAG00000045451	2851	31836	15488	-143339	0.58068	0.94877	0.4988	0.018928	0.0877223	BAZ2A	2596	chr11_55592119_55593827	FALSE	A2B	gain
chr11:56435724-56437561	chr11	56435724	56437561	1838	*	chr11	56595292	+	ARHGEF25	ENSMFAG00000043848	2998	31954	14265	-158650	0.625781	0.865352	0.247031	0.0114063	0.0770334	INHBE	395	chr11_56435724_56437561	FALSE	A2B	gain
chr11:56435724-56437561	chr11	56435724	56437561	1838	*	chr11	56589408	+	DTX3	ENSMFAG00000042770	3210	31954	13435	-152766	0.652195	0.865352	0.482922	0.0083592	0.071276	INHBE	395	chr11_56435724_56437561	FALSE	A2B	gain
chr11:56435724-56437561	chr11	56435724	56437561	1838	*	chr11	56532159	+	KIF5A	ENSMFAG00000038846	6113	31954	10620	-95517	0.60601	0.865352	0.901963	0.0142953	0.0813292	INHBE	395	chr11_56435724_56437561	FALSE	A2B	gain
chr11:56455869-56457109	chr11	56455869	56457109	1241	*	chr11	56532159	+	KIF5A	ENSMFAG00000038846	6113	31958	10620	-75670	0.626712	0.966837	0.901963	0.011284	0.0768314	MARS	11736	chr11_56455869_56457109	FALSE	A2B	gain
chr11:56455869-56457109	chr11	56455869	56457109	1241	*	chr11	56618490	-	B4GALNT1	ENSMFAG00000034688	5676	31958	8065	162001	0.55126	0.966837	0.247154	0.025911	0.0955241	MARS	11736	chr11_56455869_56457109	FALSE	A2B	gain
chr11:56455869-56457109	chr11	56455869	56457109	1241	*	chr11	56469681	-	ARHGAP9	ENSMFAG00000039577	3431	31958	11138	13192	0.609874	0.966837	0.373254	0.0136846	0.0805293	MARS	11736	chr11_56455869_56457109	FALSE	A2B	gain
chr11:56531799-56532919	chr11	56531799	56532919	1121	*	chr11	56589408	+	DTX3	ENSMFAG00000042770	3210	31975	13435	-57049	0.577589	0.820045	0.482922	0.0195747	0.0884088	KIF5A	0	chr11_56531799_56532919	FALSE	A2B	gain
chr11:56575464-56577093	chr11	56575464	56577093	1630	*	chr11	56532159	+	KIF5A	ENSMFAG00000038846	6113	31982	10620	44119	0.665669	0.974377	0.901963	0.00710481	0.0684827	PIP4K2C	0	chr11_56575464_56577093	FALSE	A2B	gain
chr11:56612382-56613130	chr11	56612382	56613130	749	*	chr11	56532159	+	KIF5A	ENSMFAG00000038846	6113	31991	10620	80597	0.612196	0.912861	0.901963	0.0133287	0.0799228	B4GALNT1	5359	chr11_56612382_56613130	FALSE	A2B	gain
chr11:56612382-56613130	chr11	56612382	56613130	749	*	chr11	56435328	+	INHBE	ENSMFAG00000035874	2773	31991	8553	177428	0.535963	0.912861	0.256262	0.0303527	0.0994857	B4GALNT1	5359	chr11_56612382_56613130	FALSE	A2B	gain
chr11:56612382-56613130	chr11	56612382	56613130	749	*	chr11	56589408	+	DTX3	ENSMFAG00000042770	3210	31991	13435	23348	0.593937	0.912861	0.482922	0.0163612	0.0843135	B4GALNT1	5359	chr11_56612382_56613130	FALSE	A2B	gain
chr11:56612382-56613130	chr11	56612382	56613130	749	*	chr11	56595292	+	ARHGEF25	ENSMFAG00000043848	2998	31991	14265	17464	0.630065	0.912861	0.247031	0.0108533	0.0761899	B4GALNT1	5359	chr11_56612382_56613130	FALSE	A2B	gain
chr11:56617261-56618645	chr11	56617261	56618645	1385	*	chr11	56595292	+	ARHGEF25	ENSMFAG00000043848	2998	31993	14265	22661	0.617308	0.972347	0.247031	0.0125741	0.0788394	B4GALNT1	0	chr11_56617261_56618645	FALSE	A2B	gain
chr11:56723126-56724689	chr11	56723126	56724689	1564	*	chr11	56532159	+	KIF5A	ENSMFAG00000038846	6113	31997	10620	191748	0.65306	0.910405	0.901963	0.00827314	0.0711199	AGAP2	14347	chr11_56723126_56724689	FALSE	A2B	gain
chr11:56723126-56724689	chr11	56723126	56724689	1564	*	chr11	56949614	+	ATP23	ENSMFAG00000031681	1162	31997	5913	-225707	0.570208	0.910405	0.730937	0.0211975	0.0903743	AGAP2	14347	chr11_56723126_56724689	FALSE	A2B	gain
chr11:56741193-56742736	chr11	56741193	56742736	1544	*	chr11	56528961	-	DCTN2	ENSMFAG00000001581	1233	32002	1236	-213003	0.590491	0.863483	0.838882	0.0169973	0.0851832	TSPAN31	0	chr11_56741193_56742736	FALSE	A2B	gain
chr11:56850819-56852019	chr11	56850819	56852019	1201	*	chr11	56949614	+	ATP23	ENSMFAG00000031681	1162	32026	5913	-98195	0.590826	0.975847	0.730937	0.0169345	0.0850633	CTDSP2	6836	chr11_56850819_56852019	FALSE	A2B	gain
chr11:56850819-56852019	chr11	56850819	56852019	1201	*	chr11	56618490	-	B4GALNT1	ENSMFAG00000034688	5676	32026	8065	-232929	0.554636	0.975847	0.247154	0.0250103	0.0945314	CTDSP2	6836	chr11_56850819_56852019	FALSE	A2B	gain
chr11:63813661-63815332	chr11	63813661	63815332	1672	*	chr11	63876086	+	TBC1D30	ENSMFAG00000046028	2717	32327	15931	-61590	0.652306	0.984323	0.345806	0.00834811	0.0712567	GNS	23462	chr11_63813661_63815332	FALSE	A2B	gain
chr11:6450603-6452300	chr11	6450603	6452300	1698	*	chr11	6406134	+	CD9	ENSMFAG00000034485	1382	28199	7906	45317	0.651424	0.991475	0.988738	0.00843667	0.0714393	Y_RNA	11353	chr11_6450603_6452300	FALSE	A2B	gain
chr11:6536075-6536896	chr11	6536075	6536896	822	*	chr11	6623015	-	SCNN1A	ENSMFAG00000035743	4068	28219	8456	86530	0.664011	0.868944	0.746877	0.00724944	0.06893	PLEKHG6	12824	chr11_6536075_6536896	FALSE	A2B	gain
chr11:6536075-6536896	chr11	6536075	6536896	822	*	chr11	6556807	-	TNFRSF1A	ENSMFAG00000042238	2339	28219	13058	20322	0.548947	0.868944	0.884424	0.0265442	0.0962051	PLEKHG6	12824	chr11_6536075_6536896	FALSE	A2B	gain
chr11:7131612-7134074	chr11	7131612	7134074	2463	*	chr11	7060140	-	MLF2	ENSMFAG00000000630	2079	28312	487	-72703	0.689735	0.969342	0.957967	0.00527783	0.0647715	P3H3	0	chr11_7131612_7134074	FALSE	A2B	gain
chr11:7171488-7174937	chr11	7171488	7174937	3450	*	chr11	7225672	+	ENO2	ENSMFAG00000003928	3250	28318	3017	-52460	0.598781	0.979256	0.663979	0.0155028	0.083101	NA	0	chr11_7171488_7174937	FALSE	A2B	gain
chr11:84164223-84165965	chr11	84164223	84165965	1743	*	chr11	84327552	+	LRRIQ1	ENSMFAG00000044599	7518	33326	14821	-162458	0.62004	0.92515	0.514432	0.0121865	0.0783463	SLC6A15	478	chr11_84164223_84165965	FALSE	A2B	gain
chr11:84166005-84167325	chr11	84166005	84167325	1321	*	chr11	84327552	+	LRRIQ1	ENSMFAG00000044599	7518	33327	14821	-160887	0.685291	0.96065	0.514432	0.00557931	0.065586	SLC6A15	0	chr11_84166005_84167325	FALSE	A2B	gain
chr11:99328891-99329551	chr11	99328891	99329551	661	*	chr11	99258071	-	USP44	ENSMFAG00000002328	4424	34479	1794	-71150	0.687577	0.740634	0.916918	0.00542235	0.0651752	USP44	70819	chr11_99328891_99329551	FALSE	A2B	gain
chr11:99490081-99491133	chr11	99490081	99491133	1053	*	chr11	99258071	-	USP44	ENSMFAG00000002328	4424	34490	1794	-232536	0.850797	0.893161	0.916918	0.000574731	0.0523185	NTN4	0	chr11_99490081_99491133	FALSE	A2B	gain
chr11:99639535-99640877	chr11	99639535	99640877	1343	*	chr11	99742216	-	LTA4H	ENSMFAG00000000948	2305	34499	742	102010	0.584081	0.921192	0.900117	0.0182379	0.086774	CCDC38	0	chr11_99639535_99640877	FALSE	A2B	gain
chr12:105639720-105640601	chr12	105639720	105640601	882	*	chr12	105703363	+	TMEM169	ENSMFAG00000043793	5279	42367	14221	-63203	0.625998	0.895364	0.411225	0.0113777	0.0770057	MREG	0	chr12_105639720_105640601	FALSE	A2B	gain
chr12:106306125-106307122	chr12	106306125	106307122	998	*	chr12	106248873	+	IGFBP2	ENSMFAG00000040045	2474	42463	11495	57750	0.58619	0.939179	0.985107	0.0178212	0.0863502	IGFBP5	762	chr12_106306125_106307122	FALSE	A2B	gain
chr12:109018875-109020405	chr12	109018875	109020405	1531	*	chr12	109000814	-	PTPRN	ENSMFAG00000029064	6791	42849	4646	-18826	0.631198	0.964786	0.944981	0.0107112	0.0758468	RESP18	109	chr12_109018875_109020405	FALSE	A2B	gain
chr12:109018875-109020405	chr12	109018875	109020405	1531	*	chr12	109120730	+	SPEG	ENSMFAG00000037480	15188	42849	9586	-101090	0.54485	0.964786	0.8683	0.0276989	0.0972883	RESP18	109	chr12_109018875_109020405	FALSE	A2B	gain
chr12:109133802-109134997	chr12	109133802	109134997	1196	*	chr12	108946403	-	TUBA4A	ENSMFAG00000007541	3164	42881	3433	-187996	0.580855	0.951322	0.931503	0.0188918	0.0876557	SPEG	13071	chr12_109133802_109134997	FALSE	A2B	gain
chr12:109170327-109171162	chr12	109170327	109171162	836	*	chr12	109257556	-	OBSL1	ENSMFAG00000034443	6358	42888	7874	86812	0.587795	0.840262	0.771494	0.0175097	0.085929	NA	10919	chr12_109170327_109171162	FALSE	A2B	gain
chr12:109192489-109193587	chr12	109192489	109193587	1099	*	chr12	108946403	-	TUBA4A	ENSMFAG00000007541	3164	42894	3433	-246635	0.618575	0.964037	0.931503	0.0123931	0.0786467	NA	75	chr12_109192489_109193587	FALSE	A2B	gain
chr12:109256110-109258808	chr12	109256110	109258808	2699	*	chr12	109103795	+	DES	ENSMFAG00000036498	2339	42911	8904	153664	0.580423	0.965044	0.471229	0.0189809	0.0877684	OBSL1	0	chr12_109256110_109258808	FALSE	A2B	gain
chr12:121231577-121232430	chr12	121231577	121232430	854	*	chr12	121225282	+	B3GNT7	ENSMFAG00000033039	2398	43580	6955	6721	0.602866	0.975836	0.697335	0.0148099	0.0820921	B3GNT7	6294	chr12_121231577_121232430	FALSE	A2B	gain
chr12:121313071-121313812	chr12	121313071	121313812	742	*	chr12	121225282	+	B3GNT7	ENSMFAG00000033039	2398	43584	6955	88159	0.580319	0.877382	0.697335	0.0190024	0.0877754	U2	19573	chr12_121313071_121313812	FALSE	A2B	gain
chr12:122202070-122204412	chr12	122202070	122204412	2343	*	chr12	122438487	+	EFHD1	ENSMFAG00000002769	5045	43694	2141	-235246	0.764248	0.987307	0.579543	0.00198819	0.0549423	NA	10737	chr12_122202070_122204412	FALSE	A2B	gain
chr12:122202070-122204412	chr12	122202070	122204412	2343	*	chr12	122355488	+	CHRND	ENSMFAG00000032629	6186	43694	6632	-152247	0.723014	0.987307	0.34199	0.00344859	0.0597295	NA	10737	chr12_122202070_122204412	FALSE	A2B	gain
chr12:122458989-122460715	chr12	122458989	122460715	1727	*	chr12	122355488	+	CHRND	ENSMFAG00000032629	6186	43718	6632	104364	0.611204	0.983047	0.34199	0.0134799	0.080283	Metazoa_SRP	16370	chr12_122458989_122460715	FALSE	A2B	gain
chr12:122458989-122460715	chr12	122458989	122460715	1727	*	chr12	122438487	+	EFHD1	ENSMFAG00000002769	5045	43718	2141	21365	0.649197	0.983047	0.579543	0.008664	0.0718698	Metazoa_SRP	16370	chr12_122458989_122460715	FALSE	A2B	gain
chr12:131600443-131601518	chr12	131600443	131601518	1076	*	chr12	131717874	+	D2HGDH	ENSMFAG00000041453	1554	44608	12435	-116894	0.628504	0.9529	0.448458	0.011052	0.0766037	THAP4	21750	chr12_131600443_131601518	FALSE	A2B	gain
chr12:131793206-131794627	chr12	131793206	131794627	1422	*	chr12	131717874	+	D2HGDH	ENSMFAG00000041453	1554	44631	12435	76042	0.60989	0.903668	0.448458	0.0136821	0.0805293	NEU4	5008	chr12_131793206_131794627	FALSE	A2B	gain
chr12:131793206-131794627	chr12	131793206	131794627	1422	*	chr12	131844440	-	PDCD1	ENSMFAG00000037504	5365	44631	9605	50524	0.577068	0.903668	0.444027	0.0196856	0.0885394	NEU4	5008	chr12_131793206_131794627	FALSE	A2B	gain
chr12:37368219-37368737	chr12	37368219	37368737	519	*	chr12	37481112	+	KIF5C	ENSMFAG00000038774	7069	38671	10566	-112634	0.745165	0.935333	0.863499	0.00257368	0.0566415	U2	13011	chr12_37368219_37368737	FALSE	A2B	gain
chr12:37435041-37436278	chr12	37435041	37436278	1238	*	chr12	37481112	+	KIF5C	ENSMFAG00000038774	7069	38677	10566	-45453	0.830016	0.992988	0.863499	0.00078247	0.0523185	NA	7515	chr12_37435041_37436278	FALSE	A2B	gain
chr12:37697644-37698784	chr12	37697644	37698784	1141	*	chr12	37481112	+	KIF5C	ENSMFAG00000038774	7069	38700	10566	217102	0.575278	0.832684	0.863499	0.0200707	0.0890541	LYPD6B	100626	chr12_37697644_37698784	FALSE	A2B	gain
chr12:4222062-4222866	chr12	4222062	4222866	805	*	chr12	4423097	+	CYP27C1	ENSMFAG00000041958	5991	37614	12840	-200633	0.58204	0.915478	0.547664	0.0186492	0.0873082	PROC	1519	chr12_4222062_4222866	FALSE	A2B	gain
chr12:58612009-58613835	chr12	58612009	58613835	1827	*	chr12	58675045	+	SSB	ENSMFAG00000039066	1690	39747	10743	-62123	0.544399	0.93382	0.997292	0.0278284	0.0974404	KLHL23	0	chr12_58612009_58613835	FALSE	A2B	gain
chr12:58644050-58644936	chr12	58644050	58644936	887	*	chr12	58675045	+	SSB	ENSMFAG00000039066	1690	39751	10743	-30552	0.819841	0.876338	0.997292	0.00090786	0.0523185	SSB	30108	chr12_58644050_58644936	FALSE	A2B	gain
chr12:58644050-58644936	chr12	58644050	58644936	887	*	chr12	58612588	+	KLHL23	ENSMFAG00000031248	4319	39751	5568	31905	0.790568	0.876338	0.511047	0.00137993	0.0531636	SSB	30108	chr12_58644050_58644936	FALSE	A2B	gain
chr12:58644050-58644936	chr12	58644050	58644936	887	*	chr12	58432049	-	FASTKD1	ENSMFAG00000035847	4726	39751	8535	-212444	0.53689	0.876338	0.544218	0.0300662	0.0992589	SSB	30108	chr12_58644050_58644936	FALSE	A2B	gain
chr12:59642942-59643944	chr12	59642942	59643944	1003	*	chr12	59646159	+	SP5	ENSMFAG00000000803	4128	39821	624	-2716	0.667843	0.976983	0.591975	0.00691902	0.0681874	SP5	2214	chr12_59642942_59643944	FALSE	A2B	gain
chr12:59756793-59759160	chr12	59756793	59759160	2368	*	chr12	59646159	+	SP5	ENSMFAG00000000803	4128	39833	624	111817	0.581825	0.874286	0.591975	0.0186931	0.0873452	GAD1	0	chr12_59756793_59759160	FALSE	A2B	gain
chr12:63714649-63715467	chr12	63714649	63715467	819	*	chr12	63719609	-	CHRNA1	ENSMFAG00000042992	3522	40216	13606	4551	0.581748	0.946142	0.130162	0.0187088	0.0873625	CHRNA1	4141	chr12_63714649_63715467	FALSE	A2B	gain
chr12:65069533-65070849	chr12	65069533	65070849	1317	*	chr12	65154967	+	HOXD1	ENSMFAG00000046035	984	40299	15935	-84776	0.54702	0.945119	0.449135	0.027082	0.0967321	NA	0	chr12_65069533_65070849	FALSE	A2B	gain
chr12:65137197-65138388	chr12	65137197	65138388	1192	*	chr12	65081685	+	HOXD10	ENSMFAG00000031117	1729	40327	5472	56107	0.562917	0.927234	0.293249	0.0229148	0.0922811	HOXD3	7413	chr12_65137197_65138388	FALSE	A2B	gain
chr12:65137197-65138388	chr12	65137197	65138388	1192	*	chr12	65154967	+	HOXD1	ENSMFAG00000046035	984	40327	15935	-17175	0.638938	0.927234	0.449135	0.00978324	0.0739785	HOXD3	7413	chr12_65137197_65138388	FALSE	A2B	gain
chr12:97570968-97571862	chr12	97570968	97571862	895	*	chr12	97768624	-	CRYGB	ENSMFAG00000044909	1029	42092	15061	197209	0.643415	0.965566	0.510678	0.00927985	0.0730561	U6	50538	chr12_97570968_97571862	FALSE	A2B	gain
chr12:97570968-97571862	chr12	97570968	97571862	895	*	chr12	97807656	-	C2orf80	ENSMFAG00000003892	1359	42092	2991	236241	0.595224	0.965566	0.100868	0.0161292	0.0841267	U6	50538	chr12_97570968_97571862	FALSE	A2B	gain
chr13:105306168-105306968	chr13	105306168	105306968	801	*	chr13	105341312	-	SOX11	ENSMFAG00000020206	1326	51510	4082	34744	0.677745	0.972077	0.184134	0.00612707	0.0668834	SOX11	34343	chr13_105306168_105306968	FALSE	A2B	gain
chr13:1130509-1132363	chr13	1130509	1132363	1855	*	chr13	1149703	+	NCAPH	ENSMFAG00000045004	2766	44716	15128	-18267	0.617364	0.916463	0.738015	0.012566	0.0788235	ITPRIPL1	6979	chr13_1130509_1132363	FALSE	A2B	gain
chr13:1130509-1132363	chr13	1130509	1132363	1855	*	chr13	1278676	+	ARID5A	ENSMFAG00000041379	4539	44716	12380	-147240	0.640939	0.916463	0.362668	0.00955527	0.0735952	ITPRIPL1	6979	chr13_1130509_1132363	FALSE	A2B	gain
chr13:1257868-1259989	chr13	1257868	1259989	2122	*	chr13	1377033	+	FER1L5	ENSMFAG00000037055	6288	44734	9345	-118105	0.596288	0.954602	0.213552	0.0159396	0.0838142	NEURL3	1682	chr13_1257868_1259989	FALSE	A2B	gain
chr13:1257868-1259989	chr13	1257868	1259989	2122	*	chr13	1278676	+	ARID5A	ENSMFAG00000041379	4539	44734	12380	-19748	0.575696	0.954602	0.362668	0.0199801	0.0889062	NEURL3	1682	chr13_1257868_1259989	FALSE	A2B	gain
chr13:1257868-1259989	chr13	1257868	1259989	2122	*	chr13	1118708	-	SNRNP200	ENSMFAG00000040174	7671	44734	11597	-140220	0.558252	0.954602	0.960982	0.0240755	0.0935712	NEURL3	1682	chr13_1257868_1259989	FALSE	A2B	gain
chr13:1257868-1259989	chr13	1257868	1259989	2122	*	chr13	1149703	+	NCAPH	ENSMFAG00000045004	2766	44734	15128	109225	0.625372	0.954602	0.738015	0.0114604	0.0771362	NEURL3	1682	chr13_1257868_1259989	FALSE	A2B	gain
chr13:14409238-14409991	chr13	14409238	14409991	754	*	chr13	14588292	-	MALL	ENSMFAG00000032501	3047	45667	6536	178678	0.539764	0.896543	0.0825897	0.029192	0.0986331	NA	135406	chr13_14409238_14409991	FALSE	A2B	gain
chr13:1705649-1706502	chr13	1705649	1706502	854	*	chr13	1606107	-	ANKRD39	ENSMFAG00000001711	959	44828	1336	-99968	0.551492	0.885342	0.875931	0.0258483	0.0954488	FAM178B	50007	chr13_1705649_1706502	FALSE	A2B	gain
chr13:35475218-35476591	chr13	35475218	35476591	1374	*	chr13	35396900	-	TLX2	ENSMFAG00000031596	2148	46616	5851	-79004	0.568608	0.918564	0.170103	0.0215645	0.0907552	RTKN	5561	chr13_35475218_35476591	FALSE	A2B	gain
chr13:36556145-36557178	chr13	36556145	36557178	1034	*	chr13	36565820	+	FBXO41	ENSMFAG00000042911	7233	46757	13545	-9159	0.558047	0.952647	0.45449	0.0241277	0.0935948	EGR4	0	chr13_36556145_36557178	FALSE	A2B	gain
chr13:36556145-36557178	chr13	36556145	36557178	1034	*	chr13	36650880	-	NOTO	ENSMFAG00000032052	1671	46757	6201	94219	0.571759	0.952647	0.405317	0.0208472	0.0899811	EGR4	0	chr13_36556145_36557178	FALSE	A2B	gain
chr13:36557559-36559109	chr13	36557559	36559109	1551	*	chr13	36650880	-	NOTO	ENSMFAG00000032052	1671	46758	6201	92546	0.562316	0.952329	0.405317	0.0230615	0.092417	EGR4	1094	chr13_36557559_36559109	FALSE	A2B	gain
chr13:36677775-36678750	chr13	36677775	36678750	976	*	chr13	36650880	-	NOTO	ENSMFAG00000032052	1671	46778	6201	-27382	0.564507	0.8473	0.405317	0.0225302	0.0917649	NOTO	26894	chr13_36677775_36678750	FALSE	A2B	gain
chr13:46181529-46182095	chr13	46181529	46182095	567	*	chr13	46189801	-	UGP2	ENSMFAG00000035944	2857	47539	8606	7989	0.584062	0.898584	0.918887	0.0182417	0.086774	UGP2	7705	chr13_46181529_46182095	FALSE	A2B	gain
chr13:62855821-62856708	chr13	62855821	62856708	888	*	chr13	62967031	-	MSH2	ENSMFAG00000001635	3248	48273	1281	110767	0.56606	0.820691	0.908487	0.0221603	0.0914292	KCNK12	49437	chr13_62855821_62856708	FALSE	A2B	gain
chr13:63031390-63032607	chr13	63031390	63032607	1218	*	chr13	63004458	-	EPCAM	ENSMFAG00000003661	1292	48287	2816	-27540	0.751241	0.990306	0.99003	0.00237208	0.0562489	7SK	8535	chr13_63031390_63032607	FALSE	A2B	gain
chr13:67899703-67901137	chr13	67899703	67901137	1435	*	chr13	67866584	-	MTA3	ENSMFAG00000037713	5816	48910	9758	-33836	0.537092	0.988648	0.743615	0.030004	0.0992388	MTA3	33118	chr13_67899703_67901137	FALSE	A2B	gain
chr13:80239921-80241306	chr13	80239921	80241306	1386	*	chr13	80294557	-	LCLAT1	ENSMFAG00000042586	4770	49720	13335	53944	0.53442	0.887356	0.866946	0.030835	0.0999725	Metazoa_SRP	33566	chr13_80239921_80241306	FALSE	A2B	gain
chr13:83394639-83396317	chr13	83394639	83396317	1679	*	chr13	83583637	-	DNAJC5G	ENSMFAG00000038732	1848	50054	10534	188159	0.596482	0.943212	0.290849	0.0159051	0.0837912	KRTCAP3	0	chr13_83394639_83396317	FALSE	A2B	gain
chr13:83394639-83396317	chr13	83394639	83396317	1679	*	chr13	83576508	-	TRIM54	ENSMFAG00000002734	2166	50054	2112	181030	0.621191	0.943212	0.448089	0.0120264	0.0780953	KRTCAP3	0	chr13_83394639_83396317	FALSE	A2B	gain
chr13:83596056-83597724	chr13	83596056	83597724	1669	*	chr13	83645210	-	CAD	ENSMFAG00000036356	7170	50093	8820	48320	0.542684	0.910066	0.806265	0.0283266	0.0978964	SLC30A3	686	chr13_83596056_83597724	FALSE	A2B	gain
chr13:83596056-83597724	chr13	83596056	83597724	1669	*	chr13	83824365	-	AGBL5	ENSMFAG00000000522	3322	50093	400	227475	0.594866	0.910066	0.349191	0.0161934	0.0841713	SLC30A3	686	chr13_83596056_83597724	FALSE	A2B	gain
chr13:83596056-83597724	chr13	83596056	83597724	1669	*	chr13	83576508	-	TRIM54	ENSMFAG00000002734	2166	50093	2112	-20382	0.683227	0.910066	0.448089	0.00572455	0.065937	SLC30A3	686	chr13_83596056_83597724	FALSE	A2B	gain
chr13:83596056-83597724	chr13	83596056	83597724	1669	*	chr13	83347709	+	IFT172	ENSMFAG00000041565	5606	50093	12530	249181	0.548603	0.910066	0.485138	0.0266396	0.0962977	SLC30A3	686	chr13_83596056_83597724	FALSE	A2B	gain
chr13:83596056-83597724	chr13	83596056	83597724	1669	*	chr13	83583637	-	DNAJC5G	ENSMFAG00000038732	1848	50093	10534	-13253	0.535448	0.910066	0.290849	0.0305131	0.0996123	SLC30A3	686	chr13_83596056_83597724	FALSE	A2B	gain
chr13:83795342-83796293	chr13	83795342	83796293	952	*	chr13	83798530	-	EMILIN1	ENSMFAG00000029007	3931	50130	4638	2713	0.539596	0.854274	0.620592	0.0292425	0.0986609	EMILIN1	2236	chr13_83795342_83796293	FALSE	A2B	gain
chr13:84038758-84040761	chr13	84038758	84040761	2004	*	chr13	83989766	-	DPYSL5	ENSMFAG00000029591	5036	50171	4716	-49993	0.653955	0.981227	0.589698	0.00818486	0.0709369	DPYSL5	48991	chr13_84038758_84040761	FALSE	A2B	gain
chr13:84967515-84968523	chr13	84967515	84968523	1009	*	chr13	85008526	+	ASXL2	ENSMFAG00000039252	4660	50297	10882	-40507	0.596835	0.977904	0.387593	0.0158429	0.0837217	ASXL2	40002	chr13_84967515_84968523	FALSE	A2B	gain
chr13:85624145-85625988	chr13	85624145	85625988	1844	*	chr13	85559178	+	DNMT3A	ENSMFAG00000031180	4833	50366	5516	65888	0.665959	0.904282	0.955443	0.00707974	0.0684625	MIR1301	52656	chr13_85624145_85625988	FALSE	A2B	gain
chr13:85776302-85777586	chr13	85776302	85777586	1285	*	chr13	85559178	+	DNMT3A	ENSMFAG00000031180	4833	50395	5516	217766	0.792107	0.979724	0.955443	0.00135034	0.0531636	POMC	39791	chr13_85776302_85777586	FALSE	A2B	gain
chr13:86880680-86882320	chr13	86880680	86882320	1641	*	chr13	86918922	-	FKBP1B	ENSMFAG00000003240	1050	50485	2498	37422	0.598013	0.815182	0.648901	0.0156362	0.0833823	TP53I3	0	chr13_86880680_86882320	FALSE	A2B	gain
chr13:91665605-91667133	chr13	91665605	91667133	1529	*	chr13	91655349	+	OSR1	ENSMFAG00000039189	6054	50757	10829	11020	0.866367	0.977333	0.835682	0.000454108	0.0523185	OSR1	10255	chr13_91665605_91667133	FALSE	A2B	gain
chr13:965974-967544	chr13	965974	967544	1571	*	chr13	1149703	+	NCAPH	ENSMFAG00000045004	2766	44695	15128	-182944	0.72781	0.913238	0.738015	0.00323895	0.058897	DUSP2	5838	chr13_965974_967544	FALSE	A2B	gain
chr13:99851680-99852652	chr13	99851680	99852652	973	*	chr13	100061603	-	KCNF1	ENSMFAG00000041973	1521	51117	12851	209437	0.631349	0.889822	0.157733	0.0106923	0.0758179	C2orf50	1685	chr13_99851680_99852652	FALSE	A2B	gain
chr14:10554864-10555905	chr14	10554864	10555905	1042	*	chr14	10578361	-	OTUB1	ENSMFAG00000033654	2490	53312	7352	22977	0.61291	0.892698	0.846883	0.013221	0.0798238	OTUB1	22455	chr14_10554864_10555905	FALSE	A2B	gain
chr14:10554864-10555905	chr14	10554864	10555905	1042	*	chr14	10372960	-	STIP1	ENSMFAG00000045746	2911	53312	15710	-182424	0.60588	0.892698	0.90941	0.0143164	0.0813644	OTUB1	22455	chr14_10554864_10555905	FALSE	A2B	gain
chr14:10704484-10705862	chr14	10704484	10705862	1379	*	chr14	10947188	+	ATL3	ENSMFAG00000035680	2465	53348	8413	-242015	0.559464	0.845044	0.500523	0.0237692	0.0932023	U6	10057	chr14_10704484_10705862	FALSE	A2B	gain
chr14:114149154-114149881	chr14	114149154	114149881	728	*	chr14	114154516	-	SCN2B	ENSMFAG00000042952	4954	60039	13575	4999	0.585457	0.77336	0.291587	0.0179651	0.0864921	SCN2B	4634	chr14_114149154_114149881	FALSE	A2B	gain
chr14:11456588-11458429	chr14	11456588	11458429	1842	*	chr14	11427603	+	TEX54	ENSMFAG00000036054	372	53452	8656	29905	0.615154	0.952281	0.132624	0.0128873	0.0793157	NXF1	0	chr14_11456588_11458429	FALSE	A2B	gain
chr14:114940104-114943052	chr14	114940104	114943052	2949	*	chr14	115156143	+	HINFP	ENSMFAG00000035740	2247	60129	8453	-214565	0.542772	0.928699	0.663364	0.0283008	0.0978882	BCL9L	0	chr14_114940104_114943052	FALSE	A2B	gain
chr14:11511310-11511975	chr14	11511310	11511975	666	*	chr14	11560632	-	GNG3	ENSMFAG00000039354	1099	53464	10958	48990	0.835903	0.887076	0.86233	0.000717469	0.0523185	POLR2G	179	chr14_11511310_11511975	FALSE	A2B	gain
chr14:11511310-11511975	chr14	11511310	11511975	666	*	chr14	11558027	+	BSCL2	ENSMFAG00000031001	2070	53464	5381	-46385	0.559868	0.887076	0.966767	0.0236677	0.093122	POLR2G	179	chr14_11511310_11511975	FALSE	A2B	gain
chr14:11511310-11511975	chr14	11511310	11511975	666	*	chr14	11598935	+	LBHD1	ENSMFAG00000003562	856	53464	2743	-87293	0.803344	0.887076	0.964859	0.00115134	0.0525075	POLR2G	179	chr14_11511310_11511975	FALSE	A2B	gain
chr14:11511310-11511975	chr14	11511310	11511975	666	*	chr14	11419724	+	WDR74	ENSMFAG00000034162	1426	53464	7655	91918	0.695578	0.887076	0.867684	0.00490384	0.0638366	POLR2G	179	chr14_11511310_11511975	FALSE	A2B	gain
chr14:118963080-118964057	chr14	118963080	118964057	978	*	chr14	118828134	+	CRTAM	ENSMFAG00000039012	2755	60509	10700	135434	0.594999	0.945259	0.16998	0.0161696	0.0841713	BSX	4367	chr14_118963080_118964057	FALSE	A2B	gain
chr14:118970812-118971779	chr14	118970812	118971779	968	*	chr14	118828134	+	CRTAM	ENSMFAG00000039012	2755	60512	10700	143161	0.572967	0.892154	0.16998	0.0205776	0.0896889	BSX	2386	chr14_118970812_118971779	FALSE	A2B	gain
chr14:12241434-12243776	chr14	12241434	12243776	2343	*	chr14	12320207	+	FADS3	ENSMFAG00000040762	1820	53599	11929	-77602	0.568631	0.967974	0.845714	0.0215592	0.0907552	FTH1	3609	chr14_12241434_12243776	FALSE	A2B	gain
chr14:12260074-12261411	chr14	12260074	12261411	1338	*	chr14	12271016	-	BEST1	ENSMFAG00000033154	3089	53605	7037	10274	0.591492	0.969735	0.29491	0.0168103	0.0848963	BEST1	9604	chr14_12260074_12261411	FALSE	A2B	gain
chr14:12312416-12313355	chr14	12312416	12313355	940	*	chr14	12271016	-	BEST1	ENSMFAG00000033154	3089	53623	7037	-41869	0.576065	0.844015	0.29491	0.0199006	0.0888035	FADS3	6851	chr14_12312416_12313355	FALSE	A2B	gain
chr14:129343-130215	chr14	129343	130215	873	*	chr14	377749	+	RASSF7	ENSMFAG00000019478	1595	51706	4045	-247970	0.743261	0.94626	0.744661	0.00264002	0.0569184	NA	3265	chr14_129343_130215	FALSE	A2B	gain
chr14:129343-130215	chr14	129343	130215	873	*	chr14	192674	+	B4GALNT4	ENSMFAG00000039389	7131	51706	10986	-62895	0.629801	0.94626	0.654379	0.0108867	0.0762633	NA	3265	chr14_129343_130215	FALSE	A2B	gain
chr14:136439-137808	chr14	136439	137808	1370	*	chr14	377749	+	RASSF7	ENSMFAG00000019478	1595	51710	4045	-240626	0.602337	0.955205	0.744661	0.014898	0.0822041	NA	0	chr14_136439_137808	FALSE	A2B	gain
chr14:136439-137808	chr14	136439	137808	1370	*	chr14	192674	+	B4GALNT4	ENSMFAG00000039389	7131	51710	10986	-55551	0.604895	0.955205	0.654379	0.0144759	0.0816952	NA	0	chr14_136439_137808	FALSE	A2B	gain
chr14:16053481-16054870	chr14	16053481	16054870	1390	*	chr14	16162516	-	RTN4RL2	ENSMFAG00000038644	4610	54077	10470	108341	0.739739	0.920411	0.338113	0.00276688	0.0573758	UBE2L6	0	chr14_16053481_16054870	FALSE	A2B	gain
chr14:16053481-16054870	chr14	16053481	16054870	1390	*	chr14	15868121	-	SELENOH	ENSMFAG00000035484	366	54077	8260	-186054	0.731535	0.920411	0.858207	0.0030842	0.0584125	UBE2L6	0	chr14_16053481_16054870	FALSE	A2B	gain
chr14:20201602-20202624	chr14	20201602	20202624	1023	*	chr14	20098496	+	RAPSN	ENSMFAG00000037957	1980	54337	9941	103617	0.5442	0.81529	0.35196	0.0278858	0.0974985	MYBPC3	1834	chr14_20201602_20202624	FALSE	A2B	gain
chr14:21318892-21321116	chr14	21318892	21321116	2225	*	chr14	21207935	-	MDK	ENSMFAG00000000818	946	54523	637	-112069	0.599378	0.993979	0.996861	0.0153998	0.0829631	CREB3L1	0	chr14_21318892_21321116	FALSE	A2B	gain
chr14:2649679-2651367	chr14	2649679	2651367	1689	*	chr14	2403793	+	KCNQ1	ENSMFAG00000044043	1935	52124	14408	246730	0.584045	0.988416	0.211275	0.0182452	0.0867819	KCNQ1OT1_5	3943	chr14_2649679_2651367	FALSE	A2B	gain
chr14:33565425-33567588	chr14	33565425	33567588	2164	*	chr14	33383265	-	CAPRIN1	ENSMFAG00000038273	4525	55187	10158	-183241	0.541863	0.961856	0.818512	0.0285675	0.0980659	NA	10791	chr14_33565425_33567588	FALSE	A2B	gain
chr14:4928819-4930125	chr14	4928819	4930125	1307	*	chr14	5053562	+	FGF19	ENSMFAG00000043051	2476	52354	13652	-124090	0.593291	0.898886	0.891563	0.0164789	0.0845058	FGF3	233	chr14_4928819_4930125	FALSE	A2B	gain
chr14:4928819-4930125	chr14	4928819	4930125	1307	*	chr14	4977496	+	FGF4	ENSMFAG00000045650	3315	52354	15646	-48024	0.6949	0.898886	0.549388	0.00494599	0.0638824	FGF3	233	chr14_4928819_4930125	FALSE	A2B	gain
chr14:4976960-4978490	chr14	4976960	4978490	1531	*	chr14	5053562	+	FGF19	ENSMFAG00000043051	2476	52360	13652	-75837	0.577076	0.959583	0.891563	0.0196838	0.0885394	FGF4	0	chr14_4976960_4978490	FALSE	A2B	gain
chr14:50377931-50379475	chr14	50377931	50379475	1545	*	chr14	50251984	+	ABCC8	ENSMFAG00000035952	5025	55941	8611	126719	0.757762	0.916081	0.637947	0.00217185	0.0555515	NA	938	chr14_50377931_50379475	FALSE	A2B	gain
chr14:50377931-50379475	chr14	50377931	50379475	1545	*	chr14	50181508	-	OTOG	ENSMFAG00000001197	8823	55941	934	-197195	0.546129	0.916081	0.175395	0.0273339	0.0968957	NA	938	chr14_50377931_50379475	FALSE	A2B	gain
chr14:52855724-52856766	chr14	52855724	52856766	1043	*	chr14	52787284	+	CALCA	ENSMFAG00000041791	2085	56060	12707	68961	0.549894	0.971302	0.371777	0.0262834	0.0958925	CYP2R1	12995	chr14_52855724_52856766	FALSE	A2B	gain
chr14:533286-534691	chr14	533286	534691	1406	*	chr14	377749	+	RASSF7	ENSMFAG00000019478	1595	51812	4045	156239	0.791218	0.930864	0.744661	0.00136736	0.0531636	EPS8L2	0	chr14_533286_534691	FALSE	A2B	gain
chr14:533286-534691	chr14	533286	534691	1406	*	chr14	654526	+	CRACR2B	ENSMFAG00000040336	2621	51812	11708	-120538	0.699741	0.930864	0.506554	0.00465221	0.0629263	EPS8L2	0	chr14_533286_534691	FALSE	A2B	gain
chr14:57040024-57041638	chr14	57040024	57041638	1615	*	chr14	57097675	+	MRVI1	ENSMFAG00000035351	17886	56528	8158	-56844	0.542366	0.836196	0.469506	0.0284197	0.0979583	CTR9	0	chr14_57040024_57041638	FALSE	A2B	gain
chr14:58837467-58838775	chr14	58837467	58838775	1309	*	chr14	59050737	+	ST5	ENSMFAG00000044657	7713	56750	14865	-212616	0.641502	0.750219	0.879069	0.00949199	0.073497	NRIP3	0	chr14_58837467_58838775	FALSE	A2B	gain
chr14:59821749-59823702	chr14	59821749	59823702	1954	*	chr14	59675533	+	RIC3	ENSMFAG00000004004	6379	56864	3072	147192	0.552299	0.924487	0.300142	0.0256309	0.0952633	TUB	0	chr14_59821749_59823702	FALSE	A2B	gain
chr14:6032729-6033125	chr14	6032729	6033125	397	*	chr14	5983384	+	TESMIN	ENSMFAG00000032724	1527	52493	6706	49543	0.710621	0.751108	0.297926	0.00404879	0.0615681	GAL	19609	chr14_6032729_6033125	FALSE	A2B	gain
chr14:605653-606461	chr14	605653	606461	809	*	chr14	654526	+	CRACR2B	ENSMFAG00000040336	2621	51841	11708	-48469	0.654388	0.874259	0.506554	0.00814244	0.0708486	GATD1	3215	chr14_605653_606461	FALSE	A2B	gain
chr14:605653-606461	chr14	605653	606461	809	*	chr14	377749	+	RASSF7	ENSMFAG00000019478	1595	51841	4045	228308	0.764521	0.874259	0.744661	0.00198079	0.0548911	GATD1	3215	chr14_605653_606461	FALSE	A2B	gain
chr14:605653-606461	chr14	605653	606461	809	*	chr14	647004	+	PNPLA2	ENSMFAG00000045142	1455	51841	15239	-40947	0.598484	0.874259	0.36913	0.0155543	0.083199	GATD1	3215	chr14_605653_606461	FALSE	A2B	gain
chr14:675775-677366	chr14	675775	677366	1592	*	chr14	654526	+	CRACR2B	ENSMFAG00000040336	2621	51867	11708	22044	0.644566	0.899209	0.506554	0.00915425	0.072803	TSPAN4	5939	chr14_675775_677366	FALSE	A2B	gain
chr14:675775-677366	chr14	675775	677366	1592	*	chr14	634275	+	RPLP2	ENSMFAG00000040006	348	51867	11466	42295	0.578854	0.899209	0.951689	0.0193076	0.08807	TSPAN4	5939	chr14_675775_677366	FALSE	A2B	gain
chr14:675775-677366	chr14	675775	677366	1592	*	chr14	521756	-	DEAF1	ENSMFAG00000001308	1698	51867	1020	-154814	0.643268	0.899209	0.545634	0.00929603	0.0731041	TSPAN4	5939	chr14_675775_677366	FALSE	A2B	gain
chr14:677616-679022	chr14	677616	679022	1407	*	chr14	654526	+	CRACR2B	ENSMFAG00000040336	2621	51868	11708	23793	0.568495	0.741108	0.506554	0.0215906	0.0907621	TSPAN4	7780	chr14_677616_679022	FALSE	A2B	gain
chr14:6931331-6932277	chr14	6931331	6932277	947	*	chr14	6916302	+	CDK2AP2	ENSMFAG00000033158	1478	52621	7040	15502	0.780863	0.894249	0.92978	0.00158079	0.0535054	NA	2684	chr14_6931331_6932277	FALSE	A2B	gain
chr14:6931331-6932277	chr14	6931331	6932277	947	*	chr14	6803534	+	NUDT8	ENSMFAG00000044617	765	52621	14833	128270	0.569597	0.894249	0.751246	0.0213371	0.0905153	NA	2684	chr14_6931331_6932277	FALSE	A2B	gain
chr14:7037446-7038642	chr14	7037446	7038642	1197	*	chr14	6942769	-	AIP	ENSMFAG00000034062	1249	52637	7578	-95275	0.659552	0.851274	0.93138	0.00765173	0.0698804	CARNS1	0	chr14_7037446_7038642	FALSE	A2B	gain
chr14:7037446-7038642	chr14	7037446	7038642	1197	*	chr14	6836336	-	GSTP1	ENSMFAG00000032564	661	52637	6581	-201708	0.573983	0.851274	0.91858	0.0203534	0.0894495	CARNS1	0	chr14_7037446_7038642	FALSE	A2B	gain
chr14:7037446-7038642	chr14	7037446	7038642	1197	*	chr14	6916302	+	CDK2AP2	ENSMFAG00000033158	1478	52637	7040	121742	0.630831	0.851274	0.92978	0.010757	0.0759585	CARNS1	0	chr14_7037446_7038642	FALSE	A2B	gain
chr14:7155172-7156558	chr14	7155172	7156558	1387	*	chr14	6942769	-	AIP	ENSMFAG00000034062	1249	52662	7578	-213096	0.739926	0.863709	0.93138	0.00275998	0.0573758	SSH3	0	chr14_7155172_7156558	FALSE	A2B	gain
chr14:7155172-7156558	chr14	7155172	7156558	1387	*	chr14	6916302	+	CDK2AP2	ENSMFAG00000033158	1478	52662	7040	239563	0.669498	0.863709	0.92978	0.00678057	0.0679925	SSH3	0	chr14_7155172_7156558	FALSE	A2B	gain
chr14:72798440-72800188	chr14	72798440	72800188	1749	*	chr14	72737991	-	PAK1	ENSMFAG00000003264	3507	57972	2518	-61323	0.785806	0.880398	0.868607	0.00147536	0.0533914	PAK1	60448	chr14_72798440_72800188	FALSE	A2B	gain
chr14:8082959-8084088	chr14	8082959	8084088	1130	*	chr14	8187173	+	CD248	ENSMFAG00000029297	2274	52827	4672	-103650	0.608321	0.957171	0.529079	0.0139273	0.0809104	NPAS4	7971	chr14_8082959_8084088	FALSE	A2B	gain
chr14:8159602-8160490	chr14	8159602	8160490	889	*	chr14	8019792	-	PELI3	ENSMFAG00000040742	2870	52832	11915	-140254	0.688719	0.835953	0.353745	0.00534545	0.0650001	BRMS1	942	chr14_8159602_8160490	FALSE	A2B	gain
chr14:8159602-8160490	chr14	8159602	8160490	889	*	chr14	8202785	-	TMEM151A	ENSMFAG00000029318	1377	52832	4674	42739	0.585654	0.835953	0.0913902	0.0179264	0.0864664	BRMS1	942	chr14_8159602_8160490	FALSE	A2B	gain
chr14:8428668-8430136	chr14	8428668	8430136	1469	*	chr14	8187173	+	CD248	ENSMFAG00000029297	2274	52875	4672	242229	0.619182	0.894626	0.529079	0.0123071	0.0784847	PACS1	0	chr14_8428668_8430136	FALSE	A2B	gain
chr14:8428668-8430136	chr14	8428668	8430136	1469	*	chr14	8229770	-	RAB1B	ENSMFAG00000040560	659	52875	11804	-199632	0.550202	0.894626	0.653825	0.0261991	0.0957731	PACS1	0	chr14_8428668_8430136	FALSE	A2B	gain
chr14:9689102-9689585	chr14	9689102	9689585	484	*	chr14	9498642	-	SAC3D1	ENSMFAG00000000880	1463	53165	688	-190701	0.662923	0.714456	0.648348	0.00734582	0.0691732	EHD1	16502	chr14_9689102_9689585	FALSE	A2B	gain
chr14:98190886-98192427	chr14	98190886	98192427	1542	*	chr14	98380633	-	TMEM123	ENSMFAG00000036592	1723	59089	8979	188977	0.676918	0.981846	0.687858	0.00618991	0.0669501	U6	46497	chr14_98190886_98192427	FALSE	A2B	gain
chr14:9850215-9851936	chr14	9850215	9851936	1722	*	chr14	9611123	+	GPHA2	ENSMFAG00000040663	1190	53202	11887	239952	0.571854	0.826034	0.64367	0.0208258	0.08997	NRXN2	0	chr14_9850215_9851936	FALSE	A2B	gain
chr15:102135262-102136666	chr15	102135262	102136666	1405	*	chr15	101909058	-	ZBTB34	ENSMFAG00000014178	1515	68394	3764	-226906	0.669262	0.987829	0.180011	0.00680019	0.068014	LMX1B	62412	chr15_102135262_102136666	FALSE	A2B	gain
chr15:12681679-12684543	chr15	12681679	12684543	2865	*	chr15	12689328	-	CRB2	ENSMFAG00000042297	6265	63148	13105	6217	0.536062	0.997275	0.527602	0.030322	0.0994586	CRB2	4784	chr15_12681679_12684543	FALSE	A2B	gain
chr15:24226781-24228048	chr15	24226781	24228048	1268	*	chr15	24166572	+	POLE3	ENSMFAG00000030385	1868	63872	5017	60842	0.621978	0.870209	0.929534	0.0119179	0.0779394	BSPRY	0	chr15_24226781_24228048	FALSE	A2B	gain
chr15:3283164-3284431	chr15	3283164	3284431	1268	*	chr15	3294732	-	OLFM1	ENSMFAG00000000981	3220	61818	770	10935	0.617052	0.866423	0.829466	0.012611	0.0789146	OLFM1	10300	chr15_3283164_3284431	FALSE	A2B	gain
chr15:39688307-39689709	chr15	39688307	39689709	1403	*	chr15	39584023	+	CORO2A	ENSMFAG00000026563	1928	64853	4417	104985	0.561272	0.955394	0.53351	0.0233184	0.0927205	NANS	29306	chr15_39688307_39689709	FALSE	A2B	gain
chr15:41973345-41974434	chr15	41973345	41974434	1090	*	chr15	41880724	-	ZCCHC7	ENSMFAG00000006899	2291	65068	3355	-93165	0.545065	0.844473	0.645517	0.0276372	0.0972115	PAX5	0	chr15_41973345_41974434	FALSE	A2B	gain
chr15:43297662-43298274	chr15	43297662	43298274	613	*	chr15	43361590	-	RGP1	ENSMFAG00000042193	1320	65252	13025	63622	0.615677	0.918763	0.429011	0.0128106	0.0792245	SPAG8	0	chr15_43297662_43298274	FALSE	A2B	gain
chr15:43297662-43298274	chr15	43297662	43298274	613	*	chr15	43294621	+	HINT2	ENSMFAG00000034091	1113	65252	7601	3347	0.704806	0.918763	0.913718	0.00436184	0.0622401	SPAG8	0	chr15_43297662_43298274	FALSE	A2B	gain
chr15:43297662-43298274	chr15	43297662	43298274	613	*	chr15	43439154	-	CA9	ENSMFAG00000044908	2467	65252	15060	141186	0.741983	0.918763	0.815927	0.00268544	0.057121	SPAG8	0	chr15_43297662_43298274	FALSE	A2B	gain
chr15:43435555-43436639	chr15	43435555	43436639	1085	*	chr15	43439154	-	CA9	ENSMFAG00000044908	2467	65278	15060	3057	0.757696	0.967155	0.815927	0.0021738	0.0555515	CA9	2514	chr15_43435555_43436639	FALSE	A2B	gain
chr15:43435555-43436639	chr15	43435555	43436639	1085	*	chr15	43294621	+	HINT2	ENSMFAG00000034091	1113	65278	7601	141476	0.789273	0.967155	0.913718	0.00140529	0.0531636	CA9	2514	chr15_43435555_43436639	FALSE	A2B	gain
chr15:43435555-43436639	chr15	43435555	43436639	1085	*	chr15	43361590	-	RGP1	ENSMFAG00000042193	1320	65278	13025	-74507	0.580948	0.967155	0.429011	0.0188727	0.0876293	CA9	2514	chr15_43435555_43436639	FALSE	A2B	gain
chr15:44759842-44760926	chr15	44759842	44760926	1085	*	chr15	44606416	+	ENHO	ENSMFAG00000029776	231	65466	4745	153968	0.538082	0.88028	0.158533	0.0297008	0.0989348	NA	0	chr15_44759842_44760926	FALSE	A2B	gain
chr15:5427797-5429257	chr15	5427797	5429257	1461	*	chr15	5322189	-	RPL7A	ENSMFAG00000036880	879	62083	9203	-106338	0.598433	0.912155	0.965783	0.0155632	0.0832046	ABO	64018	chr15_5427797_5429257	FALSE	A2B	gain
chr15:62040475-62041565	chr15	62040475	62041565	1091	*	chr15	61873545	+	BNC2	ENSMFAG00000036895	3496	66078	9216	167475	0.56993	0.962152	0.473998	0.0212609	0.0904413	BNC2	166929	chr15_62040475_62041565	FALSE	A2B	gain
chr15:6232057-6233005	chr15	6232057	6233005	949	*	chr15	6421359	+	TTF1	ENSMFAG00000039898	3294	62176	11380	-188828	0.597231	0.884076	0.750939	0.0157732	0.0835898	BARHL1	0	chr15_6232057_6233005	FALSE	A2B	gain
chr15:847167-848249	chr15	847167	848249	1083	*	chr15	671250	+	ZMYND19	ENSMFAG00000039528	2472	61430	11099	176458	0.618784	0.91327	0.568712	0.0123633	0.0785879	NOXA1	6555	chr15_847167_848249	FALSE	A2B	gain
chr15:87252888-87253676	chr15	87252888	87253676	789	*	chr15	87281779	+	GCNT1	ENSMFAG00000023079	1287	67355	4206	-28497	0.66479	0.967548	0.560034	0.00718116	0.0687278	NA	18488	chr15_87252888_87253676	FALSE	A2B	gain
chr15:9404387-9406002	chr15	9404387	9406002	1616	*	chr15	9461810	+	ASB6	ENSMFAG00000007597	4583	62625	3437	-56616	0.548437	0.938085	0.872792	0.0266857	0.0963375	PRRX2	18829	chr15_9404387_9406002	FALSE	A2B	gain
chr16:1534463-1535295	chr16	1534463	1535295	833	*	chr16	1542237	-	RILP	ENSMFAG00000001002	2166	69612	786	7358	0.651554	0.89293	0.236938	0.00842357	0.0714053	SCARF1	2006	chr16_1534463_1535295	FALSE	A2B	gain
chr16:1613103-1615564	chr16	1613103	1615564	2462	*	chr16	1664493	+	SERPINF1	ENSMFAG00000044409	1338	69624	14680	-50160	0.623175	0.987253	0.996554	0.0117548	0.0775961	WDR81	9028	chr16_1613103_1615564	FALSE	A2B	gain
chr16:17518318-17519749	chr16	17518318	17519749	1432	*	chr16	17627167	+	NT5M	ENSMFAG00000035563	1596	71301	8324	-108134	0.667171	0.961075	0.456643	0.00697602	0.0683113	PLD6	0	chr16_17518318_17519749	FALSE	A2B	gain
chr16:18002114-18004149	chr16	18002114	18004149	2036	*	chr16	18115422	+	RAI1	ENSMFAG00000002488	7336	71359	1916	-112291	0.609167	0.993484	0.607299	0.0137946	0.0806756	SMCR2_2	6102	chr16_18002114_18004149	FALSE	A2B	gain
chr16:18020331-18022066	chr16	18020331	18022066	1736	*	chr16	17914593	-	PEMT	ENSMFAG00000045924	1305	71364	15848	-106605	0.631613	0.961501	0.920057	0.0106594	0.0757321	SMCR2_2	24319	chr16_18020331_18022066	FALSE	A2B	gain
chr16:20892594-20893853	chr16	20892594	20893853	1260	*	chr16	20850691	-	TMEM11	ENSMFAG00000033019	1453	71730	6940	-42532	0.608195	0.838242	0.851252	0.0139471	0.0809524	NATD1	342	chr16_20892594_20893853	FALSE	A2B	gain
chr16:24603481-24604469	chr16	24603481	24604469	989	*	chr16	24786470	-	UNC119	ENSMFAG00000041737	1356	71957	12664	182495	0.572213	0.89314	0.777156	0.0207455	0.0898847	SARM1	10594	chr16_24603481_24604469	FALSE	A2B	gain
chr16:25167650-25169104	chr16	25167650	25169104	1455	*	chr16	24976820	-	TLCD1	ENSMFAG00000037103	1923	72043	9380	-191557	0.556989	0.870419	0.834144	0.0243986	0.0938859	FLOT2	0	chr16_25167650_25169104	FALSE	A2B	gain
chr16:30525186-30526426	chr16	30525186	30526426	1241	*	chr16	30646074	+	CCL11	ENSMFAG00000036415	2766	72529	8862	-120268	0.757529	0.901595	0.997046	0.00217872	0.0555701	ASIC2	13	chr16_30525186_30526426	FALSE	A2B	gain
chr16:31940936-31942166	chr16	31940936	31942166	1231	*	chr16	32166523	-	MMP28	ENSMFAG00000003523	2557	72636	2710	224972	0.555364	0.834101	0.99243	0.0248197	0.0943454	PEX12	0	chr16_31940936_31942166	FALSE	A2B	gain
chr16:33150993-33152156	chr16	33150993	33152156	1164	*	chr16	32961568	+	KPNB1	ENSMFAG00000030197	5737	72785	4918	190006	0.543031	0.890302	0.926211	0.0282251	0.0978243	MRPL10	0	chr16_33150993_33152156	FALSE	A2B	gain
chr16:33192603-33194212	chr16	33192603	33194212	1610	*	chr16	33439096	-	CBX1	ENSMFAG00000036790	810	72801	9134	245689	0.542169	0.945948	0.873715	0.0284774	0.0980002	SP6	24184	chr16_33192603_33194212	FALSE	A2B	gain
chr16:35277306-35278099	chr16	35277306	35278099	794	*	chr16	35521056	-	SAMD14	ENSMFAG00000045601	4661	73131	15609	243354	0.648777	0.836298	0.376331	0.00870744	0.0719913	NA	35893	chr16_35277306_35278099	FALSE	A2B	gain
chr16:35277306-35278099	chr16	35277306	35278099	794	*	chr16	35181281	+	KAT7	ENSMFAG00000036338	3732	73131	8807	96421	0.63546	0.836298	0.892424	0.010191	0.0747135	NA	35893	chr16_35277306_35278099	FALSE	A2B	gain
chr16:35366009-35367435	chr16	35366009	35367435	1427	*	chr16	35181281	+	KAT7	ENSMFAG00000036338	3732	73156	8807	185441	0.578925	0.900706	0.892424	0.0192928	0.0880664	DLX4	0	chr16_35366009_35367435	FALSE	A2B	gain
chr16:35366009-35367435	chr16	35366009	35367435	1427	*	chr16	35521056	-	SAMD14	ENSMFAG00000045601	4661	73156	15609	154334	0.540133	0.900706	0.376331	0.0290814	0.0985855	DLX4	0	chr16_35366009_35367435	FALSE	A2B	gain
chr16:35665576-35666657	chr16	35665576	35666657	1082	*	chr16	35521056	-	SAMD14	ENSMFAG00000045601	4661	73245	15609	-145060	0.562475	0.784788	0.376331	0.0230226	0.092403	TMEM92	3334	chr16_35665576_35666657	FALSE	A2B	gain
chr16:43670666-43671326	chr16	43670666	43671326	661	*	chr16	43798391	-	MPO	ENSMFAG00000030407	3231	73782	5027	127395	0.673341	0.860306	0.974645	0.00646859	0.0674937	OR4D1	1808	chr16_43670666_43671326	FALSE	A2B	gain
chr16:44765285-44766503	chr16	44765285	44766503	1219	*	chr16	44656702	-	TRIM37	ENSMFAG00000038070	3645	73893	10032	-109192	0.596694	0.85561	0.738569	0.0158677	0.0837279	GDPD1	0	chr16_44765285_44766503	FALSE	A2B	gain
chr16:4792877-4793881	chr16	4792877	4793881	1005	*	chr16	4571881	-	MYBBP1A	ENSMFAG00000041860	4640	70040	12763	-221498	0.570098	0.947973	0.598375	0.0212227	0.0904218	ZMYND15	4994	chr16_4792877_4793881	FALSE	A2B	gain
chr16:4792877-4793881	chr16	4792877	4793881	1005	*	chr16	4748958	-	PELP1	ENSMFAG00000042883	3703	70040	13521	-44421	0.570035	0.947973	0.825897	0.021237	0.0904306	ZMYND15	4994	chr16_4792877_4793881	FALSE	A2B	gain
chr16:4792877-4793881	chr16	4792877	4793881	1005	*	chr16	4752787	+	ARRB2	ENSMFAG00000001220	2158	70040	949	40592	0.770975	0.947973	0.495292	0.00181284	0.0542932	ZMYND15	4994	chr16_4792877_4793881	FALSE	A2B	gain
chr16:4792877-4793881	chr16	4792877	4793881	1005	*	chr16	5027315	+	ENO3	ENSMFAG00000030756	2371	70040	5219	-233936	0.546588	0.947973	0.992738	0.0272039	0.0967854	ZMYND15	4994	chr16_4792877_4793881	FALSE	A2B	gain
chr16:4792877-4793881	chr16	4792877	4793881	1005	*	chr16	4960798	-	CHRNE	ENSMFAG00000000833	2217	70040	649	167419	0.745518	0.947973	0.475475	0.00256158	0.0566415	ZMYND15	4994	chr16_4792877_4793881	FALSE	A2B	gain
chr16:50196474-50198022	chr16	50196474	50198022	1549	*	chr16	50242163	-	PCGF2	ENSMFAG00000038330	6172	74454	10204	44915	0.577688	0.955835	0.711921	0.0195536	0.0883986	MLLT6	798	chr16_50196474_50198022	FALSE	A2B	gain
chr16:50222986-50223805	chr16	50222986	50223805	820	*	chr16	50300236	-	PIP4K2B	ENSMFAG00000035417	5791	74459	8212	76841	0.556998	0.88392	0.738138	0.0243961	0.0938859	CISD3	0	chr16_50222986_50223805	FALSE	A2B	gain
chr16:50727612-50728475	chr16	50727612	50728475	864	*	chr16	50751050	-	CACNB1	ENSMFAG00000002054	4080	74543	1587	23007	0.668782	0.823018	0.644594	0.00684021	0.0680513	NA	14336	chr16_50727612_50728475	FALSE	A2B	gain
chr16:50727612-50728475	chr16	50727612	50728475	864	*	chr16	50700513	-	PLXDC1	ENSMFAG00000032401	2437	74543	6466	-27530	0.576784	0.823018	0.219644	0.0197461	0.08863	NA	14336	chr16_50727612_50728475	FALSE	A2B	gain
chr16:50759311-50760775	chr16	50759311	50760775	1465	*	chr16	50700513	-	PLXDC1	ENSMFAG00000032401	2437	74556	6466	-59530	0.757828	0.813206	0.219644	0.00216992	0.0555515	RPL19	5540	chr16_50759311_50760775	FALSE	A2B	gain
chr16:51295135-51296039	chr16	51295135	51296039	905	*	chr16	51275213	+	PNMT	ENSMFAG00000002771	1306	74631	2143	20374	0.602221	0.952615	0.451351	0.0149175	0.0822483	PGAP3	0	chr16_51295135_51296039	FALSE	A2B	gain
chr16:51343424-51345181	chr16	51343424	51345181	1758	*	chr16	51312504	+	ERBB2	ENSMFAG00000041598	4937	74643	12553	31798	0.576341	0.830153	0.964182	0.0198412	0.0887368	MIEN1	0	chr16_51343424_51345181	FALSE	A2B	gain
chr16:52137509-52138942	chr16	52137509	52138942	1434	*	chr16	51933739	+	CDC6	ENSMFAG00000044270	6944	74777	14581	204486	0.640963	0.970704	0.647794	0.00955256	0.0735868	TNS4	10128	chr16_52137509_52138942	FALSE	A2B	gain
chr16:54304677-54305974	chr16	54304677	54305974	1298	*	chr16	54438490	+	CNTNAP1	ENSMFAG00000046099	4168	75092	15988	-133165	0.55304	0.858808	0.127331	0.0254328	0.0950407	HSD17B1	1786	chr16_54304677_54305974	FALSE	A2B	gain
chr16:54304677-54305974	chr16	54304677	54305974	1298	*	chr16	54500621	-	EZH1	ENSMFAG00000032160	5212	75092	6280	195296	0.581395	0.858808	0.454243	0.0187809	0.0874862	HSD17B1	1786	chr16_54304677_54305974	FALSE	A2B	gain
chr16:54429448-54431000	chr16	54429448	54431000	1553	*	chr16	54500621	-	EZH1	ENSMFAG00000032160	5212	75113	6280	70397	0.651726	0.89909	0.454243	0.00840627	0.0713837	PLEKHH3	1663	chr16_54429448_54431000	FALSE	A2B	gain
chr16:54552802-54553979	chr16	54552802	54553979	1178	*	chr16	54359729	-	RETREG3	ENSMFAG00000031382	1565	75138	5677	-193661	0.569744	0.808644	0.267955	0.0213035	0.0904837	NA	0	chr16_54552802_54553979	FALSE	A2B	gain
chr16:54552802-54553979	chr16	54552802	54553979	1178	*	chr16	54798691	-	VAT1	ENSMFAG00000003023	1253	75138	2339	245301	0.546849	0.808644	0.601329	0.0271303	0.0967512	NA	0	chr16_54552802_54553979	FALSE	A2B	gain
chr16:55335142-55336703	chr16	55335142	55336703	1562	*	chr16	55234185	-	ETV4	ENSMFAG00000042484	2463	75266	13254	-101737	0.63774	0.882671	0.955813	0.00992196	0.0742038	MEOX1	16536	chr16_55335142_55336703	FALSE	A2B	gain
chr16:5536980-5538898	chr16	5536980	5538898	1919	*	chr16	5454005	+	RPAIN	ENSMFAG00000042296	1579	70157	13104	83934	0.652943	0.944526	0.823189	0.0082847	0.071164	NA	0	chr16_5536980_5538898	FALSE	A2B	gain
chr16:55449196-55450264	chr16	55449196	55450264	1069	*	chr16	55234185	-	ETV4	ENSMFAG00000042484	2463	75285	13254	-215545	0.685428	0.869843	0.955813	0.00556979	0.0655666	SOST	2839	chr16_55449196_55450264	FALSE	A2B	gain
chr16:55449196-55450264	chr16	55449196	55450264	1069	*	chr16	55662669	-	MPP2	ENSMFAG00000037677	4840	75285	9732	212939	0.573611	0.869843	0.277679	0.0204353	0.0895384	SOST	2839	chr16_55449196_55450264	FALSE	A2B	gain
chr16:55449196-55450264	chr16	55449196	55450264	1069	*	chr16	55548593	+	CD300LG	ENSMFAG00000030079	1433	75285	4855	-98863	0.585276	0.869843	0.146655	0.0180008	0.0864979	SOST	2839	chr16_55449196_55450264	FALSE	A2B	gain
chr16:55706970-55708178	chr16	55706970	55708178	1209	*	chr16	55548593	+	CD300LG	ENSMFAG00000030079	1433	75311	4855	158981	0.556868	0.945646	0.146655	0.0244296	0.093914	PYY	3442	chr16_55706970_55708178	FALSE	A2B	gain
chr16:55706970-55708178	chr16	55706970	55708178	1209	*	chr16	55752892	+	NAGS	ENSMFAG00000033737	2732	75311	7415	-45318	0.560552	0.945646	0.15441	0.0234969	0.09293	PYY	3442	chr16_55706970_55708178	FALSE	A2B	gain
chr16:55753283-55754247	chr16	55753283	55754247	965	*	chr16	55548593	+	CD300LG	ENSMFAG00000030079	1433	75323	4855	205172	0.583013	0.900943	0.146655	0.0184522	0.0871136	NAGS	390	chr16_55753283_55754247	FALSE	A2B	gain
chr16:55753283-55754247	chr16	55753283	55754247	965	*	chr16	55662669	-	MPP2	ENSMFAG00000037677	4840	75323	9732	-91096	0.581515	0.900943	0.277679	0.0187565	0.0874541	NAGS	390	chr16_55753283_55754247	FALSE	A2B	gain
chr16:55942911-55944130	chr16	55942911	55944130	1220	*	chr16	56161609	-	FAM171A2	ENSMFAG00000036450	2046	75374	8894	218089	0.551819	0.851167	0.074343	0.0257601	0.0953605	ASB16	1462	chr16_55942911_55944130	FALSE	A2B	gain
chr16:56105728-56106294	chr16	56105728	56106294	567	*	chr16	56119659	-	SLC25A39	ENSMFAG00000036322	2077	75401	8792	13648	0.858977	0.935026	0.978276	0.000508073	0.0523185	RUNDC3A	5854	chr16_56105728_56106294	FALSE	A2B	gain
chr16:56105728-56106294	chr16	56105728	56106294	567	*	chr16	56003929	-	UBTF	ENSMFAG00000041241	5284	75401	12275	-102082	0.568274	0.935026	0.81882	0.0216418	0.0908147	RUNDC3A	5854	chr16_56105728_56106294	FALSE	A2B	gain
chr16:56105728-56106294	chr16	56105728	56106294	567	*	chr16	56161609	-	FAM171A2	ENSMFAG00000036450	2046	75401	8894	55598	0.783383	0.935026	0.074343	0.0015262	0.0534903	RUNDC3A	5854	chr16_56105728_56106294	FALSE	A2B	gain
chr16:56337260-56337845	chr16	56337260	56337845	586	*	chr16	56119659	-	SLC25A39	ENSMFAG00000036322	2077	75427	8792	-217893	0.864518	0.981221	0.978276	0.000467089	0.0523185	FZD2	18302	chr16_56337260_56337845	FALSE	A2B	gain
chr16:56337260-56337845	chr16	56337260	56337845	586	*	chr16	56161609	-	FAM171A2	ENSMFAG00000036450	2046	75427	8894	-175943	0.777624	0.981221	0.074343	0.00165362	0.0538827	FZD2	18302	chr16_56337260_56337845	FALSE	A2B	gain
chr16:56340690-56342003	chr16	56340690	56342003	1314	*	chr16	56161609	-	FAM171A2	ENSMFAG00000036450	2046	75430	8894	-179737	0.536099	0.95122	0.074343	0.0303107	0.0994544	FZD2	14144	chr16_56340690_56342003	FALSE	A2B	gain
chr16:56340690-56342003	chr16	56340690	56342003	1314	*	chr16	56119659	-	SLC25A39	ENSMFAG00000036322	2077	75430	8792	-221687	0.65802	0.95122	0.978276	0.00779442	0.0701986	FZD2	14144	chr16_56340690_56342003	FALSE	A2B	gain
chr16:56759076-56760473	chr16	56759076	56760473	1398	*	chr16	56874224	+	NMT1	ENSMFAG00000043205	4892	75492	13767	-114450	0.633366	0.924014	0.796234	0.0104436	0.0752111	KIF18B	0	chr16_56759076_56760473	FALSE	A2B	gain
chr16:56989012-56992221	chr16	56989012	56992221	3210	*	chr16	56976428	+	HEXIM2	ENSMFAG00000032794	3087	75538	6764	14188	0.556098	0.961264	0.478614	0.0246288	0.0941247	HEXIM2	12583	chr16_56989012_56992221	FALSE	A2B	gain
chr16:56989012-56992221	chr16	56989012	56992221	3210	*	chr16	57053372	+	FMNL1	ENSMFAG00000033275	3495	75538	7133	-62756	0.579845	0.961264	0.200135	0.0191006	0.0878512	HEXIM2	12583	chr16_56989012_56992221	FALSE	A2B	gain
chr16:57071440-57072685	chr16	57071440	57072685	1246	*	chr16	56976428	+	HEXIM2	ENSMFAG00000032794	3087	75555	6764	95634	0.593363	0.941273	0.478614	0.0164657	0.0844884	NA	5653	chr16_57071440_57072685	FALSE	A2B	gain
chr16:57071440-57072685	chr16	57071440	57072685	1246	*	chr16	57053372	+	FMNL1	ENSMFAG00000033275	3495	75555	7133	18690	0.583694	0.941273	0.200135	0.0183153	0.0869159	NA	5653	chr16_57071440_57072685	FALSE	A2B	gain
chr16:57191833-57192459	chr16	57191833	57192459	627	*	chr16	57053372	+	FMNL1	ENSMFAG00000033275	3495	75570	7133	138774	0.693005	0.879321	0.200135	0.00506548	0.0641975	5S_rRNA	37397	chr16_57191833_57192459	FALSE	A2B	gain
chr16:57786420-57788196	chr16	57786420	57788196	1777	*	chr16	57742922	+	WNT3	ENSMFAG00000030050	3345	75637	4838	44386	0.648482	0.988282	0.765155	0.00873807	0.0720598	Metazoa_SRP	35282	chr16_57786420_57788196	FALSE	A2B	gain
chr16:60834959-60836124	chr16	60834959	60836124	1166	*	chr16	60993336	-	LIMD2	ENSMFAG00000002689	1537	75881	2078	157795	0.538966	0.931887	0.861222	0.0294324	0.0987596	DCAF7	8596	chr16_60834959_60836124	FALSE	A2B	gain
chr16:69183032-69183850	chr16	69183032	69183850	819	*	chr16	69271784	+	SOX9	ENSMFAG00000039651	1530	76565	11197	-88343	0.587694	0.909559	0.331282	0.0175292	0.0859538	SOX9	87933	chr16_69183032_69183850	FALSE	A2B	gain
chr16:72015327-72016921	chr16	72015327	72016921	1595	*	chr16	72214480	-	HID1	ENSMFAG00000032179	3396	76825	6295	198356	0.542818	0.907545	0.281987	0.0282873	0.0978776	NAT9	5361	chr16_72015327_72016921	FALSE	A2B	gain
chr16:7261289-7262499	chr16	7261289	7262499	1211	*	chr16	7072077	-	SLC16A11	ENSMFAG00000045121	1416	70301	15221	-189817	0.535086	0.97687	0.36353	0.0306261	0.0997904	ACADVL	11617	chr16_7261289_7262499	FALSE	A2B	gain
chr16:72846809-72847988	chr16	72846809	72847988	1180	*	chr16	72749897	+	TMEM94	ENSMFAG00000003142	5394	77036	2423	97501	0.675257	0.936518	0.762632	0.00631797	0.0671461	LLGL2	24455	chr16_72846809_72847988	FALSE	A2B	gain
chr16:73167884-73170599	chr16	73167884	73170599	2716	*	chr16	73034265	+	ITGB4	ENSMFAG00000001695	5878	77114	1326	134976	0.761863	0.995843	0.655363	0.00205398	0.0553452	UNC13D	0	chr16_73167884_73170599	FALSE	A2B	gain
chr16:73632807-73634511	chr16	73632807	73634511	1705	*	chr16	73757338	+	SPHK1	ENSMFAG00000032563	3341	77193	6580	-123679	0.547878	0.840811	0.506739	0.0268414	0.0965182	UBALD2	13427	chr16_73632807_73634511	FALSE	A2B	gain
chr16:7439960-7440820	chr16	7439960	7440820	861	*	chr16	7660924	-	SOX15	ENSMFAG00000029854	2238	70354	4764	220534	0.630946	0.932275	0.842021	0.0107426	0.0759377	TNK1	3356	chr16_7439960_7440820	FALSE	A2B	gain
chr16:7617636-7618663	chr16	7617636	7618663	1028	*	chr16	7703160	+	SHBG	ENSMFAG00000000521	2317	70391	399	-85011	0.595413	0.79258	0.309804	0.0160955	0.0840907	TNFSF12	0	chr16_7617636_7618663	FALSE	A2B	gain
chr16:7702356-7703670	chr16	7702356	7703670	1315	*	chr16	7725115	+	ATP1B2	ENSMFAG00000039656	1622	70411	11199	-22102	0.570394	0.954344	0.17478	0.0211552	0.0903072	SAT2	0	chr16_7702356_7703670	FALSE	A2B	gain
chr16:7702356-7703670	chr16	7702356	7703670	1315	*	chr16	7660924	-	SOX15	ENSMFAG00000029854	2238	70411	4764	-42089	0.56615	0.954344	0.842021	0.0221389	0.0914118	SAT2	0	chr16_7702356_7703670	FALSE	A2B	gain
chr16:77348455-77350046	chr16	77348455	77350046	1592	*	chr16	77585879	-	TBC1D16	ENSMFAG00000032537	6043	77693	6559	236629	0.656709	0.894685	0.604776	0.00791847	0.0703389	CBX8	2800	chr16_77348455_77350046	FALSE	A2B	gain
chr16:77380668-77381791	chr16	77380668	77381791	1124	*	chr16	77585879	-	TBC1D16	ENSMFAG00000032537	6043	77707	6559	204650	0.725026	0.946944	0.604776	0.00335918	0.0592613	CBX4	4552	chr16_77380668_77381791	FALSE	A2B	gain
chr16:77501131-77502386	chr16	77501131	77502386	1256	*	chr16	77585879	-	TBC1D16	ENSMFAG00000032537	6043	77734	6559	84121	0.678703	0.945662	0.604776	0.00605491	0.0668012	TBC1D16	83492	chr16_77501131_77502386	FALSE	A2B	gain
chr16:7788976-7790655	chr16	7788976	7790655	1680	*	chr16	7703066	-	SAT2	ENSMFAG00000001081	967	70425	844	-86749	0.597024	0.951775	0.86633	0.0158095	0.0836288	EFNB3	0	chr16_7788976_7790655	FALSE	A2B	gain
chr16:79274344-79275402	chr16	79274344	79275402	1059	*	chr16	79352623	+	SLC25A10	ENSMFAG00000002530	2065	78041	1952	-77750	0.682737	0.917707	0.615299	0.00575957	0.0660329	PDE6G	7333	chr16_79274344_79275402	FALSE	A2B	gain
chr16:79274344-79275402	chr16	79274344	79275402	1059	*	chr16	79282736	-	PDE6G	ENSMFAG00000034227	1211	78041	7709	7863	0.660942	0.917707	0.102652	0.00752418	0.0695923	PDE6G	7333	chr16_79274344_79275402	FALSE	A2B	gain
chr16:79811983-79812763	chr16	79811983	79812763	781	*	chr16	79871491	-	CCDC57	ENSMFAG00000036159	4291	78199	8728	59118	0.567435	0.833632	0.339713	0.0218371	0.091055	FASN	53390	chr16_79811983_79812763	FALSE	A2B	gain
chr16:79811983-79812763	chr16	79811983	79812763	781	*	chr16	79651973	-	CENPX	ENSMFAG00000037106	922	78199	9383	-160400	0.616053	0.833632	0.983261	0.0127558	0.0791575	FASN	53390	chr16_79811983_79812763	FALSE	A2B	gain
chr17:27658931-27659887	chr17	27658931	27659887	957	*	chr17	27695728	-	RCBTB2	ENSMFAG00000042366	2209	80530	13157	36319	0.543679	0.9573	0.323035	0.0280365	0.097642	NA	24035	chr17_27658931_27659887	FALSE	A2B	gain
chr17:30380521-30381663	chr17	30380521	30381663	1143	*	chr17	30466149	+	FAM124A	ENSMFAG00000030099	4997	80752	4866	-85057	0.580564	0.964915	0.340452	0.0189518	0.0877466	C13orf42	42083	chr17_30380521_30381663	FALSE	A2B	gain
chr17:5079949-5080923	chr17	5079949	5080923	975	*	chr17	5150089	-	AMER2	ENSMFAG00000021323	2289	78733	4132	69653	0.59413	0.806318	0.390301	0.0163263	0.0842646	NA	16319	chr17_5079949_5080923	FALSE	A2B	gain
chr17:5876376-5877512	chr17	5876376	5877512	1137	*	chr17	6013159	-	SHISA2	ENSMFAG00000002392	2905	78781	1847	136215	0.57481	0.994954	0.751431	0.0201725	0.0891854	Metazoa_SRP	33037	chr17_5876376_5877512	FALSE	A2B	gain
chr17:77328206-77329061	chr17	77328206	77329061	856	*	chr17	77337273	-	SOX21	ENSMFAG00000044720	669	81559	14915	8640	0.554354	0.915677	0.0796972	0.0250845	0.0945697	NA	879	chr17_77328206_77329061	FALSE	A2B	gain
chr17:77582691-77584019	chr17	77582691	77584019	1329	*	chr17	77337273	-	SOX21	ENSMFAG00000044720	669	81579	14915	-246082	0.562741	0.978443	0.0796972	0.0229575	0.092323	U6	47551	chr17_77582691_77584019	FALSE	A2B	gain
chr17:82297184-82298538	chr17	82297184	82298538	1355	*	chr17	82220094	+	CLYBL	ENSMFAG00000036639	1472	82011	9015	77767	0.556579	0.996456	0.403102	0.0245041	0.093983	CLYBL	77089	chr17_82297184_82298538	FALSE	A2B	gain
chr17:82575236-82576436	chr17	82575236	82576436	1201	*	chr17	82587528	+	ZIC2	ENSMFAG00000037783	5010	82031	9810	-11692	0.619351	0.933782	0.953043	0.0122833	0.0784611	ZIC5	619	chr17_82575236_82576436	FALSE	A2B	gain
chr17:82576688-82577960	chr17	82576688	82577960	1273	*	chr17	82587528	+	ZIC2	ENSMFAG00000037783	5010	82032	9810	-10204	0.639163	0.98749	0.953043	0.0097574	0.0739679	ZIC5	0	chr17_82576688_82577960	FALSE	A2B	gain
chr17:82602918-82603641	chr17	82602918	82603641	724	*	chr17	82577056	-	ZIC5	ENSMFAG00000037954	1353	82044	9939	-26223	0.736322	0.93703	0.381439	0.00289524	0.0576962	ZIC2	15389	chr17_82602918_82603641	FALSE	A2B	gain
chr18:1259311-1260399	chr18	1259311	1260399	1089	*	chr18	1250837	-	SALL3	ENSMFAG00000031402	3684	82920	5693	-9018	0.571036	0.900577	0.301495	0.0210099	0.090097	SALL3	8473	chr18_1259311_1260399	FALSE	A2B	gain
chr18:17758190-17759619	chr18	17758190	17759619	1430	*	chr18	17516152	-	PHLPP1	ENSMFAG00000010807	3762	83475	3628	-242752	0.544933	0.864748	0.594744	0.027675	0.097257	NA	1563	chr18_17758190_17759619	FALSE	A2B	gain
chr18:31463883-31465271	chr18	31463883	31465271	1389	*	chr18	31372268	-	SKA1	ENSMFAG00000000025	2918	84163	1	-92309	0.57868	0.877226	0.705397	0.0193441	0.0881279	CXXC1	10534	chr18_31463883_31465271	FALSE	A2B	gain
chr18:9910978-9911681	chr18	9910978	9911681	704	*	chr18	9905523	+	RTTN	ENSMFAG00000043259	7891	83229	13806	5806	0.731273	0.98092	0.7526	0.00309484	0.0584125	RTTN	5454	chr18_9910978_9911681	FALSE	A2B	gain
chr19:10337613-10339355	chr19	10337613	10339355	1743	*	chr19	10256592	-	COL5A3	ENSMFAG00000043985	6205	88455	14367	-81892	0.632732	0.97826	0.48323	0.0105212	0.0754544	C19orf66	0	chr19_10337613_10339355	FALSE	A2B	gain
chr19:10337613-10339355	chr19	10337613	10339355	1743	*	chr19	10375199	-	EIF3G	ENSMFAG00000003465	1277	88455	2662	36715	0.572329	0.97826	0.898394	0.0207197	0.0898428	C19orf66	0	chr19_10337613_10339355	FALSE	A2B	gain
chr19:10337613-10339355	chr19	10337613	10339355	1743	*	chr19	10173671	-	OLFM2	ENSMFAG00000002640	2361	88455	2040	-164813	0.689893	0.97826	0.733522	0.00526739	0.0647715	C19orf66	0	chr19_10337613_10339355	FALSE	A2B	gain
chr19:10368204-10369191	chr19	10368204	10369191	988	*	chr19	10591060	-	FDX2	ENSMFAG00000043889	837	88463	14296	222363	0.553701	0.880328	0.633085	0.025257	0.0948465	P2RY11	1407	chr19_10368204_10369191	FALSE	A2B	gain
chr19:10368204-10369191	chr19	10368204	10369191	988	*	chr19	10375199	-	EIF3G	ENSMFAG00000003465	1277	88463	2662	6502	0.721779	0.880328	0.898394	0.00350455	0.0598328	P2RY11	1407	chr19_10368204_10369191	FALSE	A2B	gain
chr19:11463511-11466034	chr19	11463511	11466034	2524	*	chr19	11687149	+	PLPPR2	ENSMFAG00000034622	2759	88675	8012	-222377	0.589754	0.940089	0.499108	0.017136	0.0853116	SPC24	17464	chr19_11463511_11466034	FALSE	A2B	gain
chr19:11596120-11597580	chr19	11596120	11597580	1461	*	chr19	11483499	-	SPC24	ENSMFAG00000030716	820	88695	5193	-113351	0.568641	0.826012	0.455782	0.0215569	0.0907552	DOCK6	0	chr19_11596120_11597580	FALSE	A2B	gain
chr19:11596120-11597580	chr19	11596120	11597580	1461	*	chr19	11769303	-	CCDC151	ENSMFAG00000039037	1788	88695	10720	172453	0.597401	0.826012	0.445627	0.0157433	0.0835423	DOCK6	0	chr19_11596120_11597580	FALSE	A2B	gain
chr19:11596120-11597580	chr19	11596120	11597580	1461	*	chr19	11677949	-	TMEM205	ENSMFAG00000035635	919	88695	8378	81099	0.710782	0.826012	0.944243	0.00404042	0.0615147	DOCK6	0	chr19_11596120_11597580	FALSE	A2B	gain
chr19:11720564-11721899	chr19	11720564	11721899	1336	*	chr19	11769303	-	CCDC151	ENSMFAG00000039037	1788	88717	10720	48072	0.579187	0.877549	0.445627	0.0192378	0.0880165	EPOR	439	chr19_11720564_11721899	FALSE	A2B	gain
chr19:11874520-11875651	chr19	11874520	11875651	1132	*	chr19	11769548	+	PRKCSH	ENSMFAG00000033977	2478	88742	7535	105537	0.651206	0.881222	0.843437	0.00845867	0.0715112	ECSIT	0	chr19_11874520_11875651	FALSE	A2B	gain
chr19:12352479-12354172	chr19	12352479	12354172	1694	*	chr19	12451211	-	ZNF625	ENSMFAG00000037168	2006	88797	9431	97886	0.677847	0.913232	0.568589	0.00611932	0.0668719	ZNF844	0	chr19_12352479_12354172	FALSE	A2B	gain
chr19:12431589-12432172	chr19	12431589	12432172	584	*	chr19	12353156	+	ZNF844	ENSMFAG00000038561	1998	88804	10396	78724	0.656819	0.825161	0.231768	0.00790802	0.0703265	ZNF20	803	chr19_12431589_12432172	FALSE	A2B	gain
chr19:12431589-12432172	chr19	12431589	12432172	584	*	chr19	12451211	-	ZNF625	ENSMFAG00000037168	2006	88804	9431	19331	0.624692	0.825161	0.568589	0.0115507	0.0772299	ZNF20	803	chr19_12431589_12432172	FALSE	A2B	gain
chr19:12735150-12735778	chr19	12735150	12735778	629	*	chr19	12897975	-	DHPS	ENSMFAG00000001724	1479	88825	1347	162511	0.683825	0.885993	0.832728	0.00568217	0.0658014	NA	8493	chr19_12735150_12735778	FALSE	A2B	gain
chr19:12735150-12735778	chr19	12735150	12735778	629	*	chr19	12959374	+	ASNA1	ENSMFAG00000035393	1509	88825	8191	-223910	0.648245	0.885993	0.827682	0.00876283	0.0721261	NA	8493	chr19_12735150_12735778	FALSE	A2B	gain
chr19:12735150-12735778	chr19	12735150	12735778	629	*	chr19	12973152	+	BEST2	ENSMFAG00000046127	2455	88825	16007	-237688	0.603891	0.885993	0.157117	0.0146404	0.0819121	NA	8493	chr19_12735150_12735778	FALSE	A2B	gain
chr19:12735150-12735778	chr19	12735150	12735778	629	*	chr19	12956856	-	TRIR	ENSMFAG00000044077	1020	88825	14437	221392	0.833251	0.885993	0.970275	0.000746104	0.0523185	NA	8493	chr19_12735150_12735778	FALSE	A2B	gain
chr19:12830625-12831761	chr19	12830625	12831761	1137	*	chr19	13058321	-	RTBDN	ENSMFAG00000038313	2106	88831	10190	227128	0.642668	0.947343	0.319897	0.00936216	0.0732064	ZNF490	0	chr19_12830625_12831761	FALSE	A2B	gain
chr19:12830625-12831761	chr19	12830625	12831761	1137	*	chr19	13023305	-	PRDX2	ENSMFAG00000031614	1028	88831	5867	192112	0.672797	0.947343	0.958151	0.00651197	0.0676503	ZNF490	0	chr19_12830625_12831761	FALSE	A2B	gain
chr19:12830625-12831761	chr19	12830625	12831761	1137	*	chr19	12959374	+	ASNA1	ENSMFAG00000035393	1509	88831	8191	-128181	0.552095	0.947343	0.827682	0.0256856	0.0952976	ZNF490	0	chr19_12830625_12831761	FALSE	A2B	gain
chr19:12830625-12831761	chr19	12830625	12831761	1137	*	chr19	13056454	+	MAST1	ENSMFAG00000041128	5267	88831	12185	-225261	0.555602	0.947343	0.445689	0.0247574	0.0942718	ZNF490	0	chr19_12830625_12831761	FALSE	A2B	gain
chr19:12830625-12831761	chr19	12830625	12831761	1137	*	chr19	12956856	-	TRIR	ENSMFAG00000044077	1020	88831	14437	125663	0.770945	0.947343	0.970275	0.00181359	0.0542932	ZNF490	0	chr19_12830625_12831761	FALSE	A2B	gain
chr19:12830625-12831761	chr19	12830625	12831761	1137	*	chr19	12897975	-	DHPS	ENSMFAG00000001724	1479	88831	1347	66782	0.637131	0.947343	0.832728	0.00999325	0.0743821	ZNF490	0	chr19_12830625_12831761	FALSE	A2B	gain
chr19:12830625-12831761	chr19	12830625	12831761	1137	*	chr19	13023508	+	RNASEH2A	ENSMFAG00000002011	1747	88831	1551	-192315	0.63673	0.947343	0.927257	0.0100403	0.0744842	ZNF490	0	chr19_12830625_12831761	FALSE	A2B	gain
chr19:12861262-12862560	chr19	12861262	12862560	1299	*	chr19	12612559	-	ZNF44	ENSMFAG00000043810	2777	88834	14234	-249352	0.600992	0.969482	0.374177	0.0151243	0.0824923	MAN2B1	19837	chr19_12861262_12862560	FALSE	A2B	gain
chr19:12861262-12862560	chr19	12861262	12862560	1299	*	chr19	13058321	-	RTBDN	ENSMFAG00000038313	2106	88834	10190	196410	0.724551	0.969482	0.319897	0.00338011	0.0593652	MAN2B1	19837	chr19_12861262_12862560	FALSE	A2B	gain
chr19:12861262-12862560	chr19	12861262	12862560	1299	*	chr19	12973152	+	BEST2	ENSMFAG00000046127	2455	88834	16007	-111241	0.641727	0.969482	0.157117	0.00946689	0.0734407	MAN2B1	19837	chr19_12861262_12862560	FALSE	A2B	gain
chr19:12861262-12862560	chr19	12861262	12862560	1299	*	chr19	12897975	-	DHPS	ENSMFAG00000001724	1479	88834	1347	36064	0.562509	0.969482	0.832728	0.0230143	0.0923902	MAN2B1	19837	chr19_12861262_12862560	FALSE	A2B	gain
chr19:12861262-12862560	chr19	12861262	12862560	1299	*	chr19	13023305	-	PRDX2	ENSMFAG00000031614	1028	88834	5867	161394	0.566236	0.969482	0.958151	0.0221187	0.0914118	MAN2B1	19837	chr19_12861262_12862560	FALSE	A2B	gain
chr19:12861262-12862560	chr19	12861262	12862560	1299	*	chr19	13023508	+	RNASEH2A	ENSMFAG00000002011	1747	88834	1551	-161597	0.660192	0.969482	0.927257	0.00759275	0.0697634	MAN2B1	19837	chr19_12861262_12862560	FALSE	A2B	gain
chr19:12861262-12862560	chr19	12861262	12862560	1299	*	chr19	12956856	-	TRIR	ENSMFAG00000044077	1020	88834	14437	94945	0.591743	0.969482	0.970275	0.0167636	0.0848458	MAN2B1	19837	chr19_12861262_12862560	FALSE	A2B	gain
chr19:12870770-12871550	chr19	12870770	12871550	781	*	chr19	12959374	+	ASNA1	ENSMFAG00000035393	1509	88836	8191	-88214	0.669446	0.971781	0.827682	0.00678493	0.0679925	MAN2B1	10847	chr19_12870770_12871550	FALSE	A2B	gain
chr19:12870770-12871550	chr19	12870770	12871550	781	*	chr19	12956856	-	TRIR	ENSMFAG00000044077	1020	88836	14437	85696	0.841545	0.971781	0.970275	0.000659909	0.0523185	MAN2B1	10847	chr19_12870770_12871550	FALSE	A2B	gain
chr19:12870770-12871550	chr19	12870770	12871550	781	*	chr19	13023508	+	RNASEH2A	ENSMFAG00000002011	1747	88836	1551	-152348	0.676042	0.971781	0.927257	0.00625719	0.0670785	MAN2B1	10847	chr19_12870770_12871550	FALSE	A2B	gain
chr19:12870770-12871550	chr19	12870770	12871550	781	*	chr19	13023305	-	PRDX2	ENSMFAG00000031614	1028	88836	5867	152145	0.53597	0.971781	0.958151	0.0303505	0.0994844	MAN2B1	10847	chr19_12870770_12871550	FALSE	A2B	gain
chr19:12870770-12871550	chr19	12870770	12871550	781	*	chr19	12897975	-	DHPS	ENSMFAG00000001724	1479	88836	1347	26815	0.647339	0.971781	0.832728	0.00885774	0.0723344	MAN2B1	10847	chr19_12870770_12871550	FALSE	A2B	gain
chr19:12870770-12871550	chr19	12870770	12871550	781	*	chr19	13056454	+	MAST1	ENSMFAG00000041128	5267	88836	12185	-185294	0.671368	0.971781	0.445689	0.00662711	0.0678471	MAN2B1	10847	chr19_12870770_12871550	FALSE	A2B	gain
chr19:12870770-12871550	chr19	12870770	12871550	781	*	chr19	13058321	-	RTBDN	ENSMFAG00000038313	2106	88836	10190	187161	0.801146	0.971781	0.319897	0.001188	0.0527054	MAN2B1	10847	chr19_12870770_12871550	FALSE	A2B	gain
chr19:12870770-12871550	chr19	12870770	12871550	781	*	chr19	12973152	+	BEST2	ENSMFAG00000046127	2455	88836	16007	-101992	0.597385	0.971781	0.157117	0.0157462	0.0835423	MAN2B1	10847	chr19_12870770_12871550	FALSE	A2B	gain
chr19:12991310-12992013	chr19	12991310	12992013	704	*	chr19	13058321	-	RTBDN	ENSMFAG00000038313	2106	88862	10190	66660	0.662523	0.911213	0.319897	0.00738156	0.069272	HOOK2	5678	chr19_12991310_12992013	FALSE	A2B	gain
chr19:12991310-12992013	chr19	12991310	12992013	704	*	chr19	13164346	-	FARSA	ENSMFAG00000030595	1953	88862	5132	172685	0.626965	0.911213	0.852052	0.0112511	0.0767784	HOOK2	5678	chr19_12991310_12992013	FALSE	A2B	gain
chr19:12991310-12992013	chr19	12991310	12992013	704	*	chr19	13023508	+	RNASEH2A	ENSMFAG00000002011	1747	88862	1551	-31847	0.776832	0.911213	0.927257	0.00167189	0.0540406	HOOK2	5678	chr19_12991310_12992013	FALSE	A2B	gain
chr19:12991310-12992013	chr19	12991310	12992013	704	*	chr19	13109256	-	DNASE2	ENSMFAG00000003665	1419	88862	2820	117595	0.634464	0.911213	0.830943	0.0103105	0.0749178	HOOK2	5678	chr19_12991310_12992013	FALSE	A2B	gain
chr19:12991310-12992013	chr19	12991310	12992013	704	*	chr19	12897975	-	DHPS	ENSMFAG00000001724	1479	88862	1347	-93686	0.681856	0.911213	0.832728	0.00582296	0.0661262	HOOK2	5678	chr19_12991310_12992013	FALSE	A2B	gain
chr19:12991310-12992013	chr19	12991310	12992013	704	*	chr19	12956856	-	TRIR	ENSMFAG00000044077	1020	88862	14437	-34805	0.664356	0.911213	0.970275	0.00721915	0.0688909	HOOK2	5678	chr19_12991310_12992013	FALSE	A2B	gain
chr19:12991310-12992013	chr19	12991310	12992013	704	*	chr19	12973152	+	BEST2	ENSMFAG00000046127	2455	88862	16007	18509	0.60444	0.911213	0.157117	0.0145504	0.0817826	HOOK2	5678	chr19_12991310_12992013	FALSE	A2B	gain
chr19:12996793-12997801	chr19	12996793	12997801	1009	*	chr19	13120283	+	GCDH	ENSMFAG00000003761	1856	88864	2893	-122986	0.583163	0.993258	0.679857	0.0184219	0.0870559	HOOK2	0	chr19_12996793_12997801	FALSE	A2B	gain
chr19:12996793-12997801	chr19	12996793	12997801	1009	*	chr19	13109256	-	DNASE2	ENSMFAG00000003665	1419	88864	2820	111959	0.712526	0.993258	0.830943	0.00395072	0.0612547	HOOK2	0	chr19_12996793_12997801	FALSE	A2B	gain
chr19:12996793-12997801	chr19	12996793	12997801	1009	*	chr19	12956856	-	TRIR	ENSMFAG00000044077	1020	88864	14437	-40441	0.637215	0.993258	0.970275	0.00998335	0.0743586	HOOK2	0	chr19_12996793_12997801	FALSE	A2B	gain
chr19:12996793-12997801	chr19	12996793	12997801	1009	*	chr19	13023508	+	RNASEH2A	ENSMFAG00000002011	1747	88864	1551	-26211	0.674412	0.993258	0.927257	0.00638401	0.067295	HOOK2	0	chr19_12996793_12997801	FALSE	A2B	gain
chr19:12996793-12997801	chr19	12996793	12997801	1009	*	chr19	13058321	-	RTBDN	ENSMFAG00000038313	2106	88864	10190	61024	0.59373	0.993258	0.319897	0.0163989	0.0843908	HOOK2	0	chr19_12996793_12997801	FALSE	A2B	gain
chr19:12996793-12997801	chr19	12996793	12997801	1009	*	chr19	12897975	-	DHPS	ENSMFAG00000001724	1479	88864	1347	-99322	0.575114	0.993258	0.832728	0.0201064	0.0891038	HOOK2	0	chr19_12996793_12997801	FALSE	A2B	gain
chr19:12996793-12997801	chr19	12996793	12997801	1009	*	chr19	12882398	-	MAN2B1	ENSMFAG00000042986	3295	88864	13600	-114899	0.592549	0.993258	0.557327	0.0166148	0.0846759	HOOK2	0	chr19_12996793_12997801	FALSE	A2B	gain
chr19:13047449-13048262	chr19	13047449	13048262	814	*	chr19	13150248	-	SYCE2	ENSMFAG00000043055	657	88878	13656	102393	0.556643	0.901148	0.301126	0.0244876	0.093983	MAST1	8191	chr19_13047449_13048262	FALSE	A2B	gain
chr19:13047449-13048262	chr19	13047449	13048262	814	*	chr19	13023305	-	PRDX2	ENSMFAG00000031614	1028	88878	5867	-24550	0.583935	0.901148	0.958151	0.0182671	0.0868296	MAST1	8191	chr19_13047449_13048262	FALSE	A2B	gain
chr19:13047449-13048262	chr19	13047449	13048262	814	*	chr19	12956856	-	TRIR	ENSMFAG00000044077	1020	88878	14437	-90999	0.784303	0.901148	0.970275	0.00150671	0.0534047	MAST1	8191	chr19_13047449_13048262	FALSE	A2B	gain
chr19:13047449-13048262	chr19	13047449	13048262	814	*	chr19	13023508	+	RNASEH2A	ENSMFAG00000002011	1747	88878	1551	24347	0.683808	0.901148	0.927257	0.00568338	0.0658014	MAST1	8191	chr19_13047449_13048262	FALSE	A2B	gain
chr19:13047449-13048262	chr19	13047449	13048262	814	*	chr19	13058321	-	RTBDN	ENSMFAG00000038313	2106	88878	10190	10466	0.631204	0.901148	0.319897	0.0107103	0.0758468	MAST1	8191	chr19_13047449_13048262	FALSE	A2B	gain
chr19:13047449-13048262	chr19	13047449	13048262	814	*	chr19	12897975	-	DHPS	ENSMFAG00000001724	1479	88878	1347	-149880	0.629804	0.901148	0.832728	0.0108863	0.0762633	MAST1	8191	chr19_13047449_13048262	FALSE	A2B	gain
chr19:13060300-13061230	chr19	13060300	13061230	931	*	chr19	12956856	-	TRIR	ENSMFAG00000044077	1020	88885	14437	-103909	0.694235	0.772746	0.970275	0.00498761	0.0639662	RTBDN	1978	chr19_13060300_13061230	FALSE	A2B	gain
chr19:13060300-13061230	chr19	13060300	13061230	931	*	chr19	13023508	+	RNASEH2A	ENSMFAG00000002011	1747	88885	1551	37257	0.538153	0.772746	0.927257	0.0296791	0.0989284	RTBDN	1978	chr19_13060300_13061230	FALSE	A2B	gain
chr19:13060300-13061230	chr19	13060300	13061230	931	*	chr19	12973152	+	BEST2	ENSMFAG00000046127	2455	88885	16007	87613	0.608607	0.772746	0.157117	0.0138823	0.0808333	RTBDN	1978	chr19_13060300_13061230	FALSE	A2B	gain
chr19:13060300-13061230	chr19	13060300	13061230	931	*	chr19	13258955	+	NFIX	ENSMFAG00000038849	2195	88885	10622	-198190	0.589614	0.772746	0.410179	0.0171624	0.085336	RTBDN	1978	chr19_13060300_13061230	FALSE	A2B	gain
chr19:13093048-13094155	chr19	13093048	13094155	1108	*	chr19	13056454	+	MAST1	ENSMFAG00000041128	5267	88890	12185	37147	0.61462	0.922043	0.445689	0.0129661	0.0794339	DNASE2	15100	chr19_13093048_13094155	FALSE	A2B	gain
chr19:13093048-13094155	chr19	13093048	13094155	1108	*	chr19	12959374	+	ASNA1	ENSMFAG00000035393	1509	88890	8191	134227	0.558419	0.922043	0.827682	0.0240332	0.093515	DNASE2	15100	chr19_13093048_13094155	FALSE	A2B	gain
chr19:13093048-13094155	chr19	13093048	13094155	1108	*	chr19	13191208	-	GADD45GIP1	ENSMFAG00000032468	757	88890	6512	97607	0.62105	0.922043	0.983876	0.0120459	0.0780956	DNASE2	15100	chr19_13093048_13094155	FALSE	A2B	gain
chr19:13093048-13094155	chr19	13093048	13094155	1108	*	chr19	12973152	+	BEST2	ENSMFAG00000046127	2455	88890	16007	120449	0.682865	0.922043	0.157117	0.00575043	0.066027	DNASE2	15100	chr19_13093048_13094155	FALSE	A2B	gain
chr19:13093048-13094155	chr19	13093048	13094155	1108	*	chr19	13258955	+	NFIX	ENSMFAG00000038849	2195	88890	10622	-165354	0.635462	0.922043	0.410179	0.0101907	0.0747135	DNASE2	15100	chr19_13093048_13094155	FALSE	A2B	gain
chr19:13093048-13094155	chr19	13093048	13094155	1108	*	chr19	12897975	-	DHPS	ENSMFAG00000001724	1479	88890	1347	-195626	0.543633	0.922043	0.832728	0.0280499	0.0976514	DNASE2	15100	chr19_13093048_13094155	FALSE	A2B	gain
chr19:13093048-13094155	chr19	13093048	13094155	1108	*	chr19	12956856	-	TRIR	ENSMFAG00000044077	1020	88890	14437	-136745	0.762356	0.922043	0.970275	0.00204022	0.0553198	DNASE2	15100	chr19_13093048_13094155	FALSE	A2B	gain
chr19:13093048-13094155	chr19	13093048	13094155	1108	*	chr19	13023508	+	RNASEH2A	ENSMFAG00000002011	1747	88890	1551	70093	0.659316	0.922043	0.927257	0.00767351	0.0698804	DNASE2	15100	chr19_13093048_13094155	FALSE	A2B	gain
chr19:13093048-13094155	chr19	13093048	13094155	1108	*	chr19	13058321	-	RTBDN	ENSMFAG00000038313	2106	88890	10190	-35280	0.782228	0.922043	0.319897	0.00155101	0.0535054	DNASE2	15100	chr19_13093048_13094155	FALSE	A2B	gain
chr19:13143346-13144389	chr19	13143346	13144389	1044	*	chr19	12944218	-	TNPO2	ENSMFAG00000037531	5578	88898	9622	-199649	0.562846	0.921784	0.543603	0.0229319	0.0922978	SYCE2	5858	chr19_13143346_13144389	FALSE	A2B	gain
chr19:13143346-13144389	chr19	13143346	13144389	1044	*	chr19	13023305	-	PRDX2	ENSMFAG00000031614	1028	88898	5867	-120562	0.602906	0.921784	0.958151	0.0148032	0.0820921	SYCE2	5858	chr19_13143346_13144389	FALSE	A2B	gain
chr19:13143346-13144389	chr19	13143346	13144389	1044	*	chr19	13023508	+	RNASEH2A	ENSMFAG00000002011	1747	88898	1551	120359	0.569854	0.921784	0.927257	0.0212783	0.0904584	SYCE2	5858	chr19_13143346_13144389	FALSE	A2B	gain
chr19:13143346-13144389	chr19	13143346	13144389	1044	*	chr19	13058321	-	RTBDN	ENSMFAG00000038313	2106	88898	10190	-85546	0.642376	0.921784	0.319897	0.00939453	0.0732442	SYCE2	5858	chr19_13143346_13144389	FALSE	A2B	gain
chr19:13143346-13144389	chr19	13143346	13144389	1044	*	chr19	12997692	-	HOOK2	ENSMFAG00000003165	2545	88898	2442	-146175	0.566082	0.921784	0.643486	0.022155	0.0914224	SYCE2	5858	chr19_13143346_13144389	FALSE	A2B	gain
chr19:13143346-13144389	chr19	13143346	13144389	1044	*	chr19	12897975	-	DHPS	ENSMFAG00000001724	1479	88898	1347	-245892	0.638446	0.921784	0.832728	0.00984005	0.0740425	SYCE2	5858	chr19_13143346_13144389	FALSE	A2B	gain
chr19:13257228-13258075	chr19	13257228	13258075	848	*	chr19	13058321	-	RTBDN	ENSMFAG00000038313	2106	88928	10190	-199330	0.830911	0.940778	0.319897	0.00077225	0.0523185	NFIX	879	chr19_13257228_13258075	FALSE	A2B	gain
chr19:13257228-13258075	chr19	13257228	13258075	848	*	chr19	13023508	+	RNASEH2A	ENSMFAG00000002011	1747	88928	1551	234143	0.653227	0.940778	0.927257	0.00825656	0.0711001	NFIX	879	chr19_13257228_13258075	FALSE	A2B	gain
chr19:13257228-13258075	chr19	13257228	13258075	848	*	chr19	13191208	-	GADD45GIP1	ENSMFAG00000032468	757	88928	6512	-66443	0.681063	0.940778	0.983876	0.0058805	0.0662779	NFIX	879	chr19_13257228_13258075	FALSE	A2B	gain
chr19:13257228-13258075	chr19	13257228	13258075	848	*	chr19	13359276	-	TRMT1	ENSMFAG00000033143	2016	88928	7028	101625	0.593417	0.940778	0.805526	0.0164559	0.0844706	NFIX	879	chr19_13257228_13258075	FALSE	A2B	gain
chr19:13257228-13258075	chr19	13257228	13258075	848	*	chr19	13056454	+	MAST1	ENSMFAG00000041128	5267	88928	12185	201197	0.66427	0.940778	0.445689	0.00722669	0.0688909	NFIX	879	chr19_13257228_13258075	FALSE	A2B	gain
chr19:13288724-13289673	chr19	13288724	13289673	950	*	chr19	13120283	+	GCDH	ENSMFAG00000003761	1856	88932	2893	168915	0.563426	0.942792	0.679857	0.0227909	0.0921024	NFIX	29768	chr19_13288724_13289673	FALSE	A2B	gain
chr19:13297606-13298344	chr19	13297606	13298344	739	*	chr19	13058321	-	RTBDN	ENSMFAG00000038313	2106	88937	10190	-239654	0.755531	0.814369	0.319897	0.00223854	0.0556969	NFIX	38650	chr19_13297606_13298344	FALSE	A2B	gain
chr19:13297606-13298344	chr19	13297606	13298344	739	*	chr19	13191208	-	GADD45GIP1	ENSMFAG00000032468	757	88937	6512	-106767	0.680102	0.814369	0.983876	0.00595095	0.0664686	NFIX	38650	chr19_13297606_13298344	FALSE	A2B	gain
chr19:13297606-13298344	chr19	13297606	13298344	739	*	chr19	13359276	-	TRMT1	ENSMFAG00000033143	2016	88937	7028	61301	0.584112	0.814369	0.805526	0.0182318	0.086774	NFIX	38650	chr19_13297606_13298344	FALSE	A2B	gain
chr19:13297606-13298344	chr19	13297606	13298344	739	*	chr19	13056454	+	MAST1	ENSMFAG00000041128	5267	88937	12185	241521	0.611702	0.814369	0.445689	0.0134038	0.0801106	NFIX	38650	chr19_13297606_13298344	FALSE	A2B	gain
chr19:13297606-13298344	chr19	13297606	13298344	739	*	chr19	13258955	+	NFIX	ENSMFAG00000038849	2195	88937	10622	39020	0.657749	0.814369	0.410179	0.00781996	0.0702088	NFIX	38650	chr19_13297606_13298344	FALSE	A2B	gain
chr19:1366164-1368002	chr19	1366164	1368002	1839	*	chr19	1405374	-	MBD3	ENSMFAG00000044264	3822	87119	14576	38291	0.54352	0.786032	0.831251	0.0280827	0.0976847	MEX3D	7785	chr19_1366164_1368002	FALSE	A2B	gain
chr19:14150246-14151679	chr19	14150246	14151679	1434	*	chr19	14210625	+	NANOS3	ENSMFAG00000040009	582	89027	11468	-59663	0.609163	0.874706	0.311158	0.0137953	0.0806756	NA	14830	chr19_14150246_14151679	FALSE	A2B	gain
chr19:14385176-14386683	chr19	14385176	14386683	1508	*	chr19	14210625	+	NANOS3	ENSMFAG00000040009	582	89084	11468	175304	0.621707	0.89615	0.311158	0.0119552	0.0780237	IL27RA	0	chr19_14385176_14386683	FALSE	A2B	gain
chr19:14611851-14613166	chr19	14611851	14613166	1316	*	chr19	14570425	-	ADGRL1	ENSMFAG00000002180	8398	89126	1674	-42083	0.710237	0.956255	0.463229	0.00406879	0.0616283	ADGRL1	41425	chr19_14611851_14613166	FALSE	A2B	gain
chr19:14611851-14613166	chr19	14611851	14613166	1316	*	chr19	14491626	-	ASF1B	ENSMFAG00000044347	2937	89126	14640	-120882	0.600816	0.956255	0.723552	0.0151541	0.0825492	ADGRL1	41425	chr19_14611851_14613166	FALSE	A2B	gain
chr19:14858993-14859773	chr19	14858993	14859773	781	*	chr19	14966978	-	NDUFB7	ENSMFAG00000043529	570	89184	14019	107595	0.587528	0.884103	0.939258	0.0175612	0.0859871	PTGER1	2740	chr19_14858993_14859773	FALSE	A2B	gain
chr19:14957877-14958919	chr19	14957877	14958919	1043	*	chr19	14966978	-	NDUFB7	ENSMFAG00000043529	570	89221	14019	8580	0.601341	0.781766	0.939258	0.0150654	0.0824752	NDUFB7	8058	chr19_14957877_14958919	FALSE	A2B	gain
chr19:15235459-15236126	chr19	15235459	15236126	668	*	chr19	15262077	-	SLC1A6	ENSMFAG00000003076	2674	89237	2378	26285	0.747119	0.987027	0.46766	0.00250719	0.0565549	SLC1A6	25950	chr19_15235459_15236126	FALSE	A2B	gain
chr19:15295460-15296552	chr19	15295460	15296552	1093	*	chr19	15262077	-	SLC1A6	ENSMFAG00000003076	2674	89241	2378	-33929	0.741021	0.91865	0.46766	0.00272008	0.0572844	CCDC105	0	chr19_15295460_15296552	FALSE	A2B	gain
chr19:15504101-15504989	chr19	15504101	15504989	889	*	chr19	15724423	-	AKAP8L	ENSMFAG00000045237	1942	89269	15319	219878	0.621011	0.883753	0.772048	0.0120513	0.0781099	NOTCH3	5549	chr19_15504101_15504989	FALSE	A2B	gain
chr19:15761794-15763069	chr19	15761794	15763069	1276	*	chr19	15540848	-	EPHX3	ENSMFAG00000001020	1711	89323	799	-221583	0.616185	0.995514	0.566681	0.0127366	0.0791476	RASAL3	7729	chr19_15761794_15763069	FALSE	A2B	gain
chr19:15761794-15763069	chr19	15761794	15763069	1276	*	chr19	15724423	-	AKAP8L	ENSMFAG00000045237	1942	89323	15319	-38008	0.54028	0.995514	0.772048	0.0290374	0.0985634	RASAL3	7729	chr19_15761794_15763069	FALSE	A2B	gain
chr19:15775256-15776169	chr19	15775256	15776169	914	*	chr19	15540848	-	EPHX3	ENSMFAG00000001020	1711	89326	799	-234864	0.638782	0.921429	0.566681	0.00980119	0.0740287	RASAL3	4456	chr19_15775256_15776169	FALSE	A2B	gain
chr19:15775256-15776169	chr19	15775256	15776169	914	*	chr19	15828516	+	CYP4F22	ENSMFAG00000043198	1181	89326	13763	-52804	0.584324	0.921429	0.263647	0.0181895	0.0867209	RASAL3	4456	chr19_15775256_15776169	FALSE	A2B	gain
chr19:18029689-18031336	chr19	18029689	18031336	1648	*	chr19	18103669	+	FCHO1	ENSMFAG00000041892	2613	89643	12790	-73157	0.604246	0.984458	0.413195	0.0145821	0.0818349	UNC13A	728	chr19_18029689_18031336	FALSE	A2B	gain
chr19:18029689-18031336	chr19	18029689	18031336	1648	*	chr19	17796562	-	NXNL1	ENSMFAG00000003704	923	89643	2850	-233950	0.625974	0.984458	0.0686811	0.0113808	0.0770057	UNC13A	728	chr19_18029689_18031336	FALSE	A2B	gain
chr19:18095713-18096456	chr19	18095713	18096456	744	*	chr19	18032065	-	UNC13A	ENSMFAG00000002929	4779	89658	2265	-64019	0.605554	0.828392	0.26734	0.014369	0.0814736	FCHO1	7212	chr19_18095713_18096456	FALSE	A2B	gain
chr19:18095713-18096456	chr19	18095713	18096456	744	*	chr19	18338541	+	KCNN1	ENSMFAG00000040924	2722	89658	12035	-242457	0.592124	0.828392	0.209551	0.0166932	0.0847557	FCHO1	7212	chr19_18095713_18096456	FALSE	A2B	gain
chr19:18109762-18110492	chr19	18109762	18110492	731	*	chr19	18338541	+	KCNN1	ENSMFAG00000040924	2722	89659	12035	-228414	0.734588	0.934897	0.209551	0.00296241	0.0581534	FCHO1	6092	chr19_18109762_18110492	FALSE	A2B	gain
chr19:18223960-18224904	chr19	18223960	18224904	945	*	chr19	18032065	-	UNC13A	ENSMFAG00000002929	4779	89684	2265	-192367	0.630841	0.901234	0.26734	0.0107557	0.0759585	SLC5A5	1454	chr19_18223960_18224904	FALSE	A2B	gain
chr19:18223960-18224904	chr19	18223960	18224904	945	*	chr19	18103669	+	FCHO1	ENSMFAG00000041892	2613	89684	12790	120763	0.569288	0.901234	0.413195	0.0214079	0.0905559	SLC5A5	1454	chr19_18223960_18224904	FALSE	A2B	gain
chr19:18223960-18224904	chr19	18223960	18224904	945	*	chr19	18338541	+	KCNN1	ENSMFAG00000040924	2722	89684	12035	-114109	0.559914	0.901234	0.209551	0.0236563	0.0931081	SLC5A5	1454	chr19_18223960_18224904	FALSE	A2B	gain
chr19:18223960-18224904	chr19	18223960	18224904	945	*	chr19	18297702	+	CCDC124	ENSMFAG00000042756	1033	89684	13425	-73270	0.595515	0.901234	0.660779	0.0160772	0.0840675	SLC5A5	1454	chr19_18223960_18224904	FALSE	A2B	gain
chr19:18296739-18299218	chr19	18296739	18299218	2480	*	chr19	18375228	+	ARRDC2	ENSMFAG00000003817	3850	89691	2935	-77250	0.76408	0.912112	0.535971	0.00199276	0.0549503	CCDC124	0	chr19_18296739_18299218	FALSE	A2B	gain
chr19:18310272-18311648	chr19	18310272	18311648	1377	*	chr19	18103669	+	FCHO1	ENSMFAG00000041892	2613	89695	12790	207291	0.649809	0.977091	0.413195	0.00860096	0.0716841	CCDC124	12569	chr19_18310272_18311648	FALSE	A2B	gain
chr19:18310272-18311648	chr19	18310272	18311648	1377	*	chr19	18338541	+	KCNN1	ENSMFAG00000040924	2722	89695	12035	-27581	0.764873	0.977091	0.209551	0.00197126	0.0548911	CCDC124	12569	chr19_18310272_18311648	FALSE	A2B	gain
chr19:18310272-18311648	chr19	18310272	18311648	1377	*	chr19	18297702	+	CCDC124	ENSMFAG00000042756	1033	89695	13425	13258	0.61709	0.977091	0.660779	0.0126055	0.0788922	CCDC124	12569	chr19_18310272_18311648	FALSE	A2B	gain
chr19:18322694-18323524	chr19	18322694	18323524	831	*	chr19	18338541	+	KCNN1	ENSMFAG00000040924	2722	89700	12035	-15432	0.838203	0.849163	0.209551	0.000693458	0.0523185	KCNN1	15016	chr19_18322694_18323524	FALSE	A2B	gain
chr19:18708606-18710029	chr19	18708606	18710029	1424	*	chr19	18878072	-	ISYNA1	ENSMFAG00000044263	1820	89755	14575	168755	0.589097	0.969347	0.834944	0.0172606	0.0854696	JUND	7093	chr19_18708606_18710029	FALSE	A2B	gain
chr19:19099440-19100299	chr19	19099440	19100299	860	*	chr19	18878072	-	ISYNA1	ENSMFAG00000044263	1820	89877	14575	-221797	0.542646	0.929765	0.834944	0.0283376	0.0979186	KLHL26	0	chr19_19099440_19100299	FALSE	A2B	gain
chr19:19099440-19100299	chr19	19099440	19100299	860	*	chr19	19061364	-	CRLF1	ENSMFAG00000001307	1152	89877	1019	-38505	0.558309	0.929765	0.588775	0.0240611	0.0935537	KLHL26	0	chr19_19099440_19100299	FALSE	A2B	gain
chr19:19099440-19100299	chr19	19099440	19100299	860	*	chr19	19074252	+	TMEM59L	ENSMFAG00000045477	1630	89877	15510	25617	0.683101	0.929765	0.470183	0.00573353	0.0659462	KLHL26	0	chr19_19099440_19100299	FALSE	A2B	gain
chr19:19099440-19100299	chr19	19099440	19100299	860	*	chr19	18992802	-	FKBP8	ENSMFAG00000034676	1849	89877	8056	-107067	0.612343	0.929765	0.721952	0.0133065	0.0799094	KLHL26	0	chr19_19099440_19100299	FALSE	A2B	gain
chr19:19651807-19653023	chr19	19651807	19653023	1217	*	chr19	19756513	-	HAPLN4	ENSMFAG00000029816	4108	89969	4753	104098	0.642047	0.91607	0.286602	0.00943111	0.0733495	MEF2B	213	chr19_19651807_19653023	FALSE	A2B	gain
chr19:19651807-19653023	chr19	19651807	19653023	1217	*	chr19	19689021	-	NR2C2AP	ENSMFAG00000042311	1432	89969	13116	36606	0.539792	0.91607	0.782387	0.0291837	0.0986326	MEF2B	213	chr19_19651807_19653023	FALSE	A2B	gain
chr19:19651807-19653023	chr19	19651807	19653023	1217	*	chr19	19699495	+	NCAN	ENSMFAG00000043588	6379	89969	14068	-47080	0.563301	0.91607	0.279894	0.0228214	0.0921487	MEF2B	213	chr19_19651807_19653023	FALSE	A2B	gain
chr19:19715541-19716638	chr19	19715541	19716638	1098	*	chr19	19689021	-	NR2C2AP	ENSMFAG00000042311	1432	89979	13116	-27068	0.598297	0.841899	0.782387	0.0155868	0.0832221	U6	8139	chr19_19715541_19716638	FALSE	A2B	gain
chr19:19715541-19716638	chr19	19715541	19716638	1098	*	chr19	19756513	-	HAPLN4	ENSMFAG00000029816	4108	89979	4753	40424	0.545277	0.841899	0.286602	0.0275766	0.0971553	U6	8139	chr19_19715541_19716638	FALSE	A2B	gain
chr19:20089684-20090527	chr19	20089684	20090527	844	*	chr19	20046459	+	CDCA8	ENSMFAG00000001570	2490	90055	1227	43646	0.695237	0.871168	0.935258	0.00492498	0.0638366	Y_RNA	2503	chr19_20089684_20090527	FALSE	A2B	gain
chr19:20089684-20090527	chr19	20089684	20090527	844	*	chr19	20223151	+	ZNF101	ENSMFAG00000042473	1308	90055	13245	-133046	0.585428	0.871168	0.375223	0.0179707	0.0864921	Y_RNA	2503	chr19_20089684_20090527	FALSE	A2B	gain
chr19:20193781-20194796	chr19	20193781	20194796	1016	*	chr19	20046459	+	CDCA8	ENSMFAG00000001570	2490	90067	1227	147829	0.612588	0.94864	0.935258	0.0132695	0.0798929	GMIP	4982	chr19_20193781_20194796	FALSE	A2B	gain
chr19:21088972-21090474	chr19	21088972	21090474	1503	*	chr19	20945849	+	ZNF66	ENSMFAG00000033982	1740	90134	7539	143874	0.683955	0.932393	0.283587	0.00567297	0.0657853	ZNF430	29931	chr19_21088972_21090474	FALSE	A2B	gain
chr19:2122285-2125489	chr19	2122285	2125489	3205	*	chr19	2127523	-	JSRP1	ENSMFAG00000034475	1189	87300	7900	3636	0.54539	0.986957	0.173611	0.0275441	0.0971149	NA	597	chr19_2122285_2125489	FALSE	A2B	gain
chr19:2122285-2125489	chr19	2122285	2125489	3205	*	chr19	2105457	+	SF3A2	ENSMFAG00000002638	2235	87300	2038	18430	0.61709	0.986957	0.585821	0.0126055	0.0788922	NA	597	chr19_2122285_2125489	FALSE	A2B	gain
chr19:2122285-2125489	chr19	2122285	2125489	3205	*	chr19	2314633	-	TIMM13	ENSMFAG00000033995	1048	87300	7550	190746	0.577804	0.986957	0.918333	0.0195291	0.0883721	NA	597	chr19_2122285_2125489	FALSE	A2B	gain
chr19:2965934-2966648	chr19	2965934	2966648	715	*	chr19	3204802	+	CELF5	ENSMFAG00000022580	4949	87417	4183	-238511	0.607319	0.930874	0.328574	0.0140859	0.0811357	TLE6	27509	chr19_2965934_2966648	FALSE	A2B	gain
chr19:29985678-29988316	chr19	29985678	29988316	2639	*	chr19	30027066	+	CCNE1	ENSMFAG00000041278	5710	90239	12304	-40069	0.896227	0.999316	0.991384	0.00028601	0.0523185	CCNE1	38749	chr19_29985678_29988316	FALSE	A2B	gain
chr19:3233032-3233929	chr19	3233032	3233929	898	*	chr19	3204802	+	CELF5	ENSMFAG00000022580	4949	87459	4183	28678	0.55089	0.989913	0.328574	0.0260114	0.0956181	CELF5	28229	chr19_3233032_3233929	FALSE	A2B	gain
chr19:3233032-3233929	chr19	3233032	3233929	898	*	chr19	3447947	-	SMIM24	ENSMFAG00000037612	911	87459	9682	214467	0.562385	0.989913	0.220814	0.0230447	0.092417	CELF5	28229	chr19_3233032_3233929	FALSE	A2B	gain
chr19:33431402-33431902	chr19	33431402	33431902	501	*	chr19	33587986	-	SLC7A10	ENSMFAG00000041307	1994	90395	12323	156334	0.606443	0.942937	0.392147	0.0142257	0.0813035	GPATCH1	1733	chr19_33431402_33431902	FALSE	A2B	gain
chr19:33587506-33589784	chr19	33587506	33589784	2279	*	chr19	33433636	+	GPATCH1	ENSMFAG00000034418	3112	90416	7854	155009	0.596684	0.919684	0.795187	0.0158695	0.0837279	SLC7A10	0	chr19_33587506_33589784	FALSE	A2B	gain
chr19:3463053-3464070	chr19	3463053	3464070	1018	*	chr19	3545681	+	HMG20B	ENSMFAG00000032825	1619	87488	6787	-82120	0.537398	0.797298	0.959074	0.0299099	0.0991727	DOHH	5649	chr19_3463053_3464070	FALSE	A2B	gain
chr19:35493686-35494970	chr19	35493686	35494970	1285	*	chr19	35417089	+	GRAMD1A	ENSMFAG00000033196	6624	90629	7072	77239	0.645369	0.985465	0.926026	0.00906746	0.0726647	HPN	26645	chr19_35493686_35494970	FALSE	A2B	gain
chr19:35493686-35494970	chr19	35493686	35494970	1285	*	chr19	35720746	+	USF2	ENSMFAG00000038362	1712	90629	10230	-226418	0.561724	0.985465	0.723675	0.0232067	0.0925872	HPN	26645	chr19_35493686_35494970	FALSE	A2B	gain
chr19:35493686-35494970	chr19	35493686	35494970	1285	*	chr19	35588094	-	LGI4	ENSMFAG00000042528	4352	90629	13286	93766	0.598419	0.985465	0.372392	0.0155656	0.0832046	HPN	26645	chr19_35493686_35494970	FALSE	A2B	gain
chr19:35493686-35494970	chr19	35493686	35494970	1285	*	chr19	35455694	+	SCN1B	ENSMFAG00000032441	2331	90629	6491	38634	0.734336	0.985465	0.361684	0.0029723	0.0581534	HPN	26645	chr19_35493686_35494970	FALSE	A2B	gain
chr19:35603374-35604215	chr19	35603374	35604215	842	*	chr19	35588094	-	LGI4	ENSMFAG00000042528	4352	90648	13286	-15700	0.64255	0.80278	0.372392	0.00937524	0.0732235	FXYD5	1195	chr19_35603374_35604215	FALSE	A2B	gain
chr19:35603374-35604215	chr19	35603374	35604215	842	*	chr19	35455694	+	SCN1B	ENSMFAG00000032441	2331	90648	6491	148100	0.594829	0.80278	0.361684	0.0162002	0.0841713	FXYD5	1195	chr19_35603374_35604215	FALSE	A2B	gain
chr19:35603374-35604215	chr19	35603374	35604215	842	*	chr19	35417089	+	GRAMD1A	ENSMFAG00000033196	6624	90648	7072	186705	0.725336	0.80278	0.926026	0.0033456	0.0592613	FXYD5	1195	chr19_35603374_35604215	FALSE	A2B	gain
chr19:35680108-35680879	chr19	35680108	35680879	772	*	chr19	35588094	-	LGI4	ENSMFAG00000042528	4352	90656	13286	-92399	0.722713	0.893705	0.372392	0.00346214	0.0597541	FAM187B	3187	chr19_35680108_35680879	FALSE	A2B	gain
chr19:35680108-35680879	chr19	35680108	35680879	772	*	chr19	35684067	-	FAM187B	ENSMFAG00000034358	1137	90656	7809	3574	0.611064	0.893705	0.100498	0.0135012	0.0803498	FAM187B	3187	chr19_35680108_35680879	FALSE	A2B	gain
chr19:35958672-35960175	chr19	35958672	35960175	1504	*	chr19	35985229	+	GAPDHS	ENSMFAG00000037754	1455	90695	9791	-25806	0.617261	0.878158	0.19872	0.0125808	0.078859	DMKN	2746	chr19_35958672_35960175	FALSE	A2B	gain
chr19:36380487-36382037	chr19	36380487	36382037	1551	*	chr19	36420783	+	LRFN3	ENSMFAG00000043820	3221	90760	14244	-39521	0.593559	0.932118	0.318481	0.01643	0.0844604	NFKBID	1316	chr19_36380487_36382037	FALSE	A2B	gain
chr19:36380487-36382037	chr19	36380487	36382037	1551	*	chr19	36609963	-	POLR2I	ENSMFAG00000039443	904	90760	11029	228701	0.647531	0.932118	0.976737	0.00883751	0.0722656	NFKBID	1316	chr19_36380487_36382037	FALSE	A2B	gain
chr19:36380487-36382037	chr19	36380487	36382037	1551	*	chr19	36521154	-	CLIP3	ENSMFAG00000044096	3366	90760	14452	139892	0.678907	0.932118	0.544957	0.00603965	0.0667658	NFKBID	1316	chr19_36380487_36382037	FALSE	A2B	gain
chr19:3794653-3795209	chr19	3794653	3795209	557	*	chr19	3782007	-	MATK	ENSMFAG00000030470	2313	87558	5057	-12924	0.560275	0.804352	0.379346	0.0235662	0.0929814	MATK	12645	chr19_3794653_3795209	FALSE	A2B	gain
chr19:3794653-3795209	chr19	3794653	3795209	557	*	chr19	3941964	+	NMRK2	ENSMFAG00000033332	905	87558	7170	-147033	0.600754	0.804352	0.833713	0.0151646	0.0825726	MATK	12645	chr19_3794653_3795209	FALSE	A2B	gain
chr19:3794653-3795209	chr19	3794653	3795209	557	*	chr19	3857716	-	ZFR2	ENSMFAG00000031215	3014	87558	5543	62785	0.778738	0.804352	0.158717	0.00162823	0.0537018	MATK	12645	chr19_3794653_3795209	FALSE	A2B	gain
chr19:38647791-38649043	chr19	38647791	38649043	1253	*	chr19	38732426	+	C19orf33	ENSMFAG00000042648	1465	90937	13379	-84009	0.565798	0.933131	0.730876	0.0222222	0.0915026	DPF1	4007	chr19_38647791_38649043	FALSE	A2B	gain
chr19:38647791-38649043	chr19	38647791	38649043	1253	*	chr19	38643783	-	DPF1	ENSMFAG00000042304	2367	90937	13109	-4634	0.823006	0.933131	0.443104	0.000866994	0.0523185	DPF1	4007	chr19_38647791_38649043	FALSE	A2B	gain
chr19:38647791-38649043	chr19	38647791	38649043	1253	*	chr19	38836692	-	GGN	ENSMFAG00000044120	1902	90937	14471	188275	0.545521	0.933131	0.220937	0.0275067	0.0970674	DPF1	4007	chr19_38647791_38649043	FALSE	A2B	gain
chr19:38647791-38649043	chr19	38647791	38649043	1253	*	chr19	38746049	-	YIF1B	ENSMFAG00000034102	1653	90937	7610	97632	0.616802	0.933131	0.773586	0.0126471	0.0790114	DPF1	4007	chr19_38647791_38649043	FALSE	A2B	gain
chr19:38733521-38735211	chr19	38733521	38735211	1691	*	chr19	38487400	+	SIPA1L3	ENSMFAG00000037792	5334	90962	9816	246966	0.561992	0.982363	0.311588	0.0231409	0.0925168	C19orf33	1094	chr19_38733521_38735211	FALSE	A2B	gain
chr19:38733521-38735211	chr19	38733521	38735211	1691	*	chr19	38836692	-	GGN	ENSMFAG00000044120	1902	90962	14471	102326	0.565038	0.982363	0.220937	0.022403	0.0916716	C19orf33	1094	chr19_38733521_38735211	FALSE	A2B	gain
chr19:38733521-38735211	chr19	38733521	38735211	1691	*	chr19	38746049	-	YIF1B	ENSMFAG00000034102	1653	90962	7610	11683	0.562101	0.982363	0.773586	0.0231143	0.0924933	C19orf33	1094	chr19_38733521_38735211	FALSE	A2B	gain
chr19:38733521-38735211	chr19	38733521	38735211	1691	*	chr19	38643783	-	DPF1	ENSMFAG00000042304	2367	90962	13109	-90583	0.74607	0.982363	0.443104	0.0025427	0.0565998	C19orf33	1094	chr19_38733521_38735211	FALSE	A2B	gain
chr19:38749870-38751300	chr19	38749870	38751300	1431	*	chr19	38732426	+	C19orf33	ENSMFAG00000042648	1465	90965	13379	18159	0.690644	0.928306	0.730876	0.00521802	0.0646245	KCNK6	0	chr19_38749870_38751300	FALSE	A2B	gain
chr19:38749870-38751300	chr19	38749870	38751300	1431	*	chr19	38643783	-	DPF1	ENSMFAG00000042304	2367	90965	13109	-106802	0.68834	0.928306	0.443104	0.00537088	0.065046	KCNK6	0	chr19_38749870_38751300	FALSE	A2B	gain
chr19:38749870-38751300	chr19	38749870	38751300	1431	*	chr19	38746049	-	YIF1B	ENSMFAG00000034102	1653	90965	7610	-4536	0.559747	0.928306	0.773586	0.0236982	0.0931262	KCNK6	0	chr19_38749870_38751300	FALSE	A2B	gain
chr19:38843569-38845762	chr19	38843569	38845762	2194	*	chr19	38643783	-	DPF1	ENSMFAG00000042304	2367	90975	13109	-200882	0.619656	0.980274	0.443104	0.0122403	0.0783864	SPRED3	5616	chr19_38843569_38845762	FALSE	A2B	gain
chr19:38874101-38875521	chr19	38874101	38875521	1421	*	chr19	38643783	-	DPF1	ENSMFAG00000042304	2367	90982	13109	-231028	0.683743	0.922942	0.443104	0.00568798	0.0658023	RASGRP4	7853	chr19_38874101_38875521	FALSE	A2B	gain
chr19:38874101-38875521	chr19	38874101	38875521	1421	*	chr19	38746049	-	YIF1B	ENSMFAG00000034102	1653	90982	7610	-128762	0.56409	0.922942	0.773586	0.0226305	0.09193	RASGRP4	7853	chr19_38874101_38875521	FALSE	A2B	gain
chr19:39616309-39617047	chr19	39616309	39617047	739	*	chr19	39857853	+	SAMD4B	ENSMFAG00000035753	4664	91124	8464	-241175	0.580333	0.90104	0.57462	0.0189995	0.0877738	PAK4	846	chr19_39616309_39617047	FALSE	A2B	gain
chr19:39616309-39617047	chr19	39616309	39617047	739	*	chr19	39513911	-	FBXO27	ENSMFAG00000038590	1413	91124	10423	-102767	0.674266	0.90104	0.425442	0.00639546	0.0673311	PAK4	846	chr19_39616309_39617047	FALSE	A2B	gain
chr19:39616309-39617047	chr19	39616309	39617047	739	*	chr19	39691246	+	NCCRP1	ENSMFAG00000007111	2782	91124	3377	-74568	0.762176	0.90104	0.28611	0.00204524	0.0553223	PAK4	846	chr19_39616309_39617047	FALSE	A2B	gain
chr19:39616309-39617047	chr19	39616309	39617047	739	*	chr19	39417219	-	SARS2	ENSMFAG00000035652	2041	91124	8390	-199459	0.534941	0.90104	0.847437	0.0306715	0.0998143	PAK4	846	chr19_39616309_39617047	FALSE	A2B	gain
chr19:41016631-41017781	chr19	41016631	41017781	1151	*	chr19	41265087	+	SNRPA	ENSMFAG00000041710	1307	91306	12646	-247881	0.675656	0.973445	0.836359	0.00628697	0.067124	SPTBN4	52945	chr19_41016631_41017781	FALSE	A2B	gain
chr19:41024737-41025252	chr19	41024737	41025252	516	*	chr19	41265087	+	SNRPA	ENSMFAG00000041710	1307	91307	12646	-240093	0.538805	0.746633	0.836359	0.0294813	0.0988048	SHKBP1	60608	chr19_41024737_41025252	FALSE	A2B	gain
chr19:41085839-41086629	chr19	41085839	41086629	791	*	chr19	41265087	+	SNRPA	ENSMFAG00000041710	1307	91319	12646	-178853	0.58894	0.875923	0.836359	0.0172905	0.0855282	SHKBP1	0	chr19_41085839_41086629	FALSE	A2B	gain
chr19:41120379-41122082	chr19	41120379	41122082	1704	*	chr19	41265087	+	SNRPA	ENSMFAG00000041710	1307	91332	12646	-143857	0.717721	0.934515	0.836359	0.00369425	0.0603598	LTBP4	18741	chr19_41120379_41122082	FALSE	A2B	gain
chr19:41135157-41135785	chr19	41135157	41135785	629	*	chr19	41265087	+	SNRPA	ENSMFAG00000041710	1307	91334	12646	-129616	0.70813	0.904045	0.836359	0.00418027	0.0618929	LTBP4	33519	chr19_41135157_41135785	FALSE	A2B	gain
chr19:41742652-41744452	chr19	41742652	41744452	1801	*	chr19	41934696	-	B9D2	ENSMFAG00000031118	1712	91410	5473	191144	0.569917	0.879849	0.744477	0.021264	0.090443	CYP2S1	0	chr19_41742652_41744452	FALSE	A2B	gain
chr19:41920605-41921989	chr19	41920605	41921989	1385	*	chr19	41773909	+	AXL	ENSMFAG00000039691	4519	91439	11225	147388	0.547359	0.908267	0.937781	0.0269867	0.0966374	TGFB1	1605	chr19_41920605_41921989	FALSE	A2B	gain
chr19:45654246-45655672	chr19	45654246	45655672	1427	*	chr19	45828986	-	ZNF296	ENSMFAG00000040337	3251	91817	11709	174027	0.669223	0.863181	0.814081	0.00680346	0.0680245	APOE	2649	chr19_45654246_45655672	FALSE	A2B	gain
chr19:45654246-45655672	chr19	45654246	45655672	1427	*	chr19	45510057	+	CBLC	ENSMFAG00000033278	2556	91817	7136	144902	0.603705	0.863181	0.476952	0.0146711	0.0819478	APOE	2649	chr19_45654246_45655672	FALSE	A2B	gain
chr19:45660017-45661056	chr19	45660017	45661056	1040	*	chr19	45651596	+	APOE	ENSMFAG00000042185	1180	91821	13018	8940	0.576248	0.898008	0.994338	0.0198612	0.088758	APOC1B	0	chr19_45660017_45661056	FALSE	A2B	gain
chr19:46239749-46241736	chr19	46239749	46241736	1988	*	chr19	46304632	+	PPM1N	ENSMFAG00000040939	2227	91918	12047	-63890	0.575802	0.929022	0.903933	0.0199573	0.0888864	ERCC1	20056	chr19_46239749_46241736	FALSE	A2B	gain
chr19:46239749-46241736	chr19	46239749	46241736	1988	*	chr19	46301717	-	RTN2	ENSMFAG00000002551	2189	91918	1966	60975	0.653868	0.929022	0.896055	0.0081934	0.0709631	ERCC1	20056	chr19_46239749_46241736	FALSE	A2B	gain
chr19:46338577-46340593	chr19	46338577	46340593	2017	*	chr19	46190995	-	PPP1R13L	ENSMFAG00000004692	3727	91953	3183	-148590	0.536725	0.965066	0.861591	0.030117	0.0993024	VASP	10107	chr19_46338577_46340593	FALSE	A2B	gain
chr19:46417792-46418648	chr19	46417792	46418648	857	*	chr19	46219692	-	ERCC1	ENSMFAG00000001814	4614	91972	1417	-198528	0.664254	0.816679	0.872484	0.0072281	0.0688909	GPR4	9866	chr19_46417792_46418648	FALSE	A2B	gain
chr19:46417792-46418648	chr19	46417792	46418648	857	*	chr19	46191466	+	CD3EAP	ENSMFAG00000006908	3337	91972	3356	226754	0.556799	0.816679	0.935688	0.0244474	0.0939463	GPR4	9866	chr19_46417792_46418648	FALSE	A2B	gain
chr19:46417792-46418648	chr19	46417792	46418648	857	*	chr19	46560846	+	BHMG1	ENSMFAG00000038095	1911	91972	10050	-142626	0.590229	0.816679	0.0969906	0.0170464	0.0851976	GPR4	9866	chr19_46417792_46418648	FALSE	A2B	gain
chr19:46864956-46865936	chr19	46864956	46865936	981	*	chr19	47058100	+	HIF3A	ENSMFAG00000025583	3978	92032	4343	-192654	0.624473	0.951398	0.243584	0.01158	0.0772593	NA	1218	chr19_46864956_46865936	FALSE	A2B	gain
chr19:46864956-46865936	chr19	46864956	46865936	981	*	chr19	47012225	+	IGFL1	ENSMFAG00000035495	333	92032	8269	-146779	0.694638	0.951398	0.137178	0.00496238	0.0639096	NA	1218	chr19_46864956_46865936	FALSE	A2B	gain
chr19:47057578-47058509	chr19	47057578	47058509	932	*	chr19	47012225	+	IGFL1	ENSMFAG00000035495	333	92051	8269	45818	0.603933	0.956239	0.137178	0.0146335	0.0819121	HIF3A	0	chr19_47057578_47058509	FALSE	A2B	gain
chr19:47681-48480	chr19	47681	48480	800	*	chr19	145505	-	C2CD4C	ENSMFAG00000044579	3561	86751	14807	97425	0.569849	0.817837	0.24143	0.0212795	0.0904584	NA	17497	chr19_47681_48480	FALSE	A2B	gain
chr19:47945780-47946892	chr19	47945780	47946892	1113	*	chr19	47798210	+	NPAS1	ENSMFAG00000018045	2119	92192	3980	148126	0.670654	0.977635	0.287156	0.00668533	0.0678887	SAE1	31685	chr19_47945780_47946892	FALSE	A2B	gain
chr19:48303776-48304548	chr19	48303776	48304548	773	*	chr19	48309078	-	KPTN	ENSMFAG00000039746	1695	92257	11270	4916	0.742312	0.9211	0.870823	0.00267368	0.0570571	KPTN	4529	chr19_48303776_48304548	FALSE	A2B	gain
chr19:48430848-48432465	chr19	48430848	48432465	1618	*	chr19	48228047	-	MEIS3	ENSMFAG00000034069	1902	92278	7582	-203609	0.548519	0.882278	0.76177	0.026663	0.0963158	ZNF541	48067	chr19_48430848_48432465	FALSE	A2B	gain
chr19:49344177-49345059	chr19	49344177	49345059	883	*	chr19	49452952	-	RPL18	ENSMFAG00000039479	649	92406	11059	108334	0.540772	0.927654	0.958828	0.0288906	0.098383	LMTK3	252	chr19_49344177_49345059	FALSE	A2B	gain
chr19:49344177-49345059	chr19	49344177	49345059	883	*	chr19	49384411	+	SULT2B1	ENSMFAG00000042452	1281	92406	13227	-39793	0.647549	0.927654	0.418426	0.00883571	0.0722616	LMTK3	252	chr19_49344177_49345059	FALSE	A2B	gain
chr19:49344177-49345059	chr19	49344177	49345059	883	*	chr19	49480963	-	CA11	ENSMFAG00000003432	1826	92406	2634	136345	0.737041	0.927654	0.749277	0.00286776	0.0576019	LMTK3	252	chr19_49344177_49345059	FALSE	A2B	gain
chr19:49390748-49391973	chr19	49390748	49391973	1226	*	chr19	49480963	-	CA11	ENSMFAG00000003432	1826	92416	2634	89603	0.566165	0.92383	0.749277	0.0221355	0.0914118	SULT2B1	6336	chr19_49390748_49391973	FALSE	A2B	gain
chr19:49390748-49391973	chr19	49390748	49391973	1226	*	chr19	49548941	-	MAMSTR	ENSMFAG00000045502	2826	92416	15530	157581	0.61088	0.92383	0.418857	0.0135295	0.0803569	SULT2B1	6336	chr19_49390748_49391973	FALSE	A2B	gain
chr19:49495084-49496141	chr19	49495084	49496141	1058	*	chr19	49384411	+	SULT2B1	ENSMFAG00000042452	1281	92444	13227	111201	0.693427	0.8589	0.418426	0.00503867	0.0641153	5S_rRNA	4071	chr19_49495084_49496141	FALSE	A2B	gain
chr19:49495084-49496141	chr19	49495084	49496141	1058	*	chr19	49548941	-	MAMSTR	ENSMFAG00000045502	2826	92444	15530	53329	0.611646	0.8589	0.418857	0.0134123	0.0801317	5S_rRNA	4071	chr19_49495084_49496141	FALSE	A2B	gain
chr19:49495084-49496141	chr19	49495084	49496141	1058	*	chr19	49480963	-	CA11	ENSMFAG00000003432	1826	92444	2634	-14649	0.786882	0.8589	0.749277	0.00145327	0.0532516	5S_rRNA	4071	chr19_49495084_49496141	FALSE	A2B	gain
chr19:49578711-49579283	chr19	49578711	49579283	573	*	chr19	49683222	-	PLEKHA4	ENSMFAG00000040559	1491	92457	11803	104225	0.610853	0.939098	0.161733	0.0135336	0.0803572	RASIP1	3035	chr19_49578711_49579283	FALSE	A2B	gain
chr19:49578711-49579283	chr19	49578711	49579283	573	*	chr19	49480963	-	CA11	ENSMFAG00000003432	1826	92457	2634	-98034	0.79507	0.939098	0.749277	0.00129498	0.0531636	RASIP1	3035	chr19_49578711_49579283	FALSE	A2B	gain
chr19:49578711-49579283	chr19	49578711	49579283	573	*	chr19	49548941	-	MAMSTR	ENSMFAG00000045502	2826	92457	15530	-30056	0.574473	0.939098	0.418857	0.020246	0.0893337	RASIP1	3035	chr19_49578711_49579283	FALSE	A2B	gain
chr19:49578711-49579283	chr19	49578711	49579283	573	*	chr19	49452952	-	RPL18	ENSMFAG00000039479	649	92457	11059	-126045	0.572766	0.939098	0.958828	0.0206222	0.0897478	RASIP1	3035	chr19_49578711_49579283	FALSE	A2B	gain
chr19:49578711-49579283	chr19	49578711	49579283	573	*	chr19	49384411	+	SULT2B1	ENSMFAG00000042452	1281	92457	13227	194586	0.651139	0.939098	0.418426	0.00846547	0.0715112	RASIP1	3035	chr19_49578711_49579283	FALSE	A2B	gain
chr19:49594139-49595833	chr19	49594139	49595833	1695	*	chr19	49683222	-	PLEKHA4	ENSMFAG00000040559	1491	92463	11803	88236	0.64974	0.934439	0.161733	0.00860804	0.0717056	FUT1	1058	chr19_49594139_49595833	FALSE	A2B	gain
chr19:49594139-49595833	chr19	49594139	49595833	1695	*	chr19	49548941	-	MAMSTR	ENSMFAG00000045502	2826	92463	15530	-46045	0.631253	0.934439	0.418857	0.0107043	0.0758468	FUT1	1058	chr19_49594139_49595833	FALSE	A2B	gain
chr19:49594139-49595833	chr19	49594139	49595833	1695	*	chr19	49480963	-	CA11	ENSMFAG00000003432	1826	92463	2634	-114023	0.789701	0.934439	0.749277	0.00139686	0.0531636	FUT1	1058	chr19_49594139_49595833	FALSE	A2B	gain
chr19:49594139-49595833	chr19	49594139	49595833	1695	*	chr19	49452952	-	RPL18	ENSMFAG00000039479	649	92463	11059	-142034	0.564768	0.934439	0.958828	0.0224678	0.0917201	FUT1	1058	chr19_49594139_49595833	FALSE	A2B	gain
chr19:49594139-49595833	chr19	49594139	49595833	1695	*	chr19	49384411	+	SULT2B1	ENSMFAG00000042452	1281	92463	13227	210575	0.690956	0.934439	0.418426	0.00519765	0.0645766	FUT1	1058	chr19_49594139_49595833	FALSE	A2B	gain
chr19:49709076-49710806	chr19	49709076	49710806	1731	*	chr19	49548941	-	MAMSTR	ENSMFAG00000045502	2826	92488	15530	-161000	0.605312	0.957941	0.418857	0.0144081	0.0815476	TULP2	1065	chr19_49709076_49710806	FALSE	A2B	gain
chr19:49709076-49710806	chr19	49709076	49710806	1731	*	chr19	49480963	-	CA11	ENSMFAG00000003432	1826	92488	2634	-228978	0.896278	0.957941	0.749277	0.000285784	0.0523185	TULP2	1065	chr19_49709076_49710806	FALSE	A2B	gain
chr19:49709076-49710806	chr19	49709076	49710806	1731	*	chr19	49683222	-	PLEKHA4	ENSMFAG00000040559	1491	92488	11803	-26719	0.646554	0.957941	0.161733	0.00894078	0.0725158	TULP2	1065	chr19_49709076_49710806	FALSE	A2B	gain
chr19:50009572-50010162	chr19	50009572	50010162	591	*	chr19	49764770	+	DHDH	ENSMFAG00000036688	1005	92562	9050	245097	0.561751	0.837235	0.646071	0.0232002	0.0925838	TRPM4	30181	chr19_50009572_50010162	FALSE	A2B	gain
chr19:50009572-50010162	chr19	50009572	50010162	591	*	chr19	50234957	+	GFY	ENSMFAG00000046375	2819	92562	16203	-225090	0.817548	0.837235	0.425072	0.000938582	0.0523185	TRPM4	30181	chr19_50009572_50010162	FALSE	A2B	gain
chr19:50009572-50010162	chr19	50009572	50010162	591	*	chr19	50249279	-	SLC17A7	ENSMFAG00000001898	3365	92562	1475	239412	0.674617	0.837235	0.537695	0.00636797	0.0672853	TRPM4	30181	chr19_50009572_50010162	FALSE	A2B	gain
chr19:50009572-50010162	chr19	50009572	50010162	591	*	chr19	50234913	-	PTH2	ENSMFAG00000042997	352	92562	13610	225046	0.662274	0.837235	0.138532	0.00740383	0.0693179	TRPM4	30181	chr19_50009572_50010162	FALSE	A2B	gain
chr19:50243919-50244484	chr19	50243919	50244484	566	*	chr19	50234957	+	GFY	ENSMFAG00000046375	2819	92597	16203	9244	0.749297	0.942911	0.425072	0.00243497	0.0563181	SLC17A7	4794	chr19_50243919_50244484	FALSE	A2B	gain
chr19:50243919-50244484	chr19	50243919	50244484	566	*	chr19	50330864	+	RPS11	ENSMFAG00000044574	555	92597	14802	-86663	0.663623	0.942911	0.913595	0.00728373	0.0690797	SLC17A7	4794	chr19_50243919_50244484	FALSE	A2B	gain
chr19:50243919-50244484	chr19	50243919	50244484	566	*	chr19	50270922	-	PIH1D1	ENSMFAG00000001928	1327	92597	1495	26721	0.640655	0.942911	0.903686	0.00958732	0.0736945	SLC17A7	4794	chr19_50243919_50244484	FALSE	A2B	gain
chr19:50347810-50348429	chr19	50347810	50348429	620	*	chr19	50234957	+	GFY	ENSMFAG00000046375	2819	92619	16203	113162	0.599663	0.843304	0.425072	0.0153508	0.0828642	FCGRT	1146	chr19_50347810_50348429	FALSE	A2B	gain
chr19:50689078-50689733	chr19	50689078	50689733	656	*	chr19	50900283	-	VRK3	ENSMFAG00000003806	1431	92682	2927	210878	0.538762	0.953073	0.680042	0.0294941	0.0988072	FUZ	7158	chr19_50689078_50689733	FALSE	A2B	gain
chr19:50689078-50689733	chr19	50689078	50689733	656	*	chr19	50760034	+	TBC1D17	ENSMFAG00000038826	2377	92682	10605	-70629	0.567465	0.953073	0.503108	0.0218299	0.0910485	FUZ	7158	chr19_50689078_50689733	FALSE	A2B	gain
chr19:50734472-50736236	chr19	50734472	50736236	1765	*	chr19	50696892	-	FUZ	ENSMFAG00000003351	1805	92699	2576	-38462	0.603073	0.835776	0.252754	0.0147755	0.0820635	PTOV1	1302	chr19_50734472_50736236	FALSE	A2B	gain
chr19:50743996-50746311	chr19	50743996	50746311	2316	*	chr19	50760034	+	TBC1D17	ENSMFAG00000038826	2377	92709	10605	-14881	0.620864	0.904104	0.503108	0.0120716	0.0781196	PNKP	4438	chr19_50743996_50746311	FALSE	A2B	gain
chr19:51020061-51020811	chr19	51020061	51020811	751	*	chr19	50792098	-	NUP62	ENSMFAG00000002930	1017	92755	2266	-228338	0.542194	0.891713	0.369807	0.02847	0.0980002	MYH14	20166	chr19_51020061_51020811	FALSE	A2B	gain
chr19:51486417-51487511	chr19	51486417	51487511	1095	*	chr19	51713573	+	KLK2	ENSMFAG00000042178	2874	92836	13012	-226609	0.539056	0.845458	0.154348	0.0294053	0.0987588	SYT3	0	chr19_51486417_51487511	FALSE	A2B	gain
chr19:51679569-51680881	chr19	51679569	51680881	1313	*	chr19	51791414	-	KLK5	ENSMFAG00000042531	2231	92879	13288	111189	0.550451	0.834004	0.63247	0.0261309	0.0957246	KLK15	914	chr19_51679569_51680881	FALSE	A2B	gain
chr19:51905750-51906812	chr19	51905750	51906812	1063	*	chr19	51791414	-	KLK5	ENSMFAG00000042531	2231	92909	13288	-114867	0.810949	0.907653	0.63247	0.00103243	0.0523185	KLK13	0	chr19_51905750_51906812	FALSE	A2B	gain
chr19:51905750-51906812	chr19	51905750	51906812	1063	*	chr19	51743202	-	KLK4	ENSMFAG00000002473	765	92909	1901	-163079	0.650903	0.907653	0.246231	0.00848934	0.0715956	KLK13	0	chr19_51905750_51906812	FALSE	A2B	gain
chr19:51905750-51906812	chr19	51905750	51906812	1063	*	chr19	51857518	-	KLK10	ENSMFAG00000044030	1450	92909	14399	-48763	0.555452	0.907653	0.299157	0.0247965	0.0943159	KLK13	0	chr19_51905750_51906812	FALSE	A2B	gain
chr19:51938529-51939204	chr19	51938529	51939204	676	*	chr19	51857518	-	KLK10	ENSMFAG00000044030	1450	92910	14399	-81348	0.553002	0.919544	0.299157	0.0254427	0.0950494	KLK14	13927	chr19_51938529_51939204	FALSE	A2B	gain
chr19:51938529-51939204	chr19	51938529	51939204	676	*	chr19	51791414	-	KLK5	ENSMFAG00000042531	2231	92910	13288	-147452	0.790181	0.919544	0.63247	0.00138747	0.0531636	KLK14	13927	chr19_51938529_51939204	FALSE	A2B	gain
chr19:51938529-51939204	chr19	51938529	51939204	676	*	chr19	52098572	-	VSIG10L	ENSMFAG00000044306	2604	92910	14613	159706	0.603873	0.919544	0.254477	0.0146434	0.0819121	KLK14	13927	chr19_51938529_51939204	FALSE	A2B	gain
chr19:51938529-51939204	chr19	51938529	51939204	676	*	chr19	51743202	-	KLK4	ENSMFAG00000002473	765	92910	1901	-195664	0.754216	0.919544	0.246231	0.00227872	0.0559002	KLK14	13927	chr19_51938529_51939204	FALSE	A2B	gain
chr19:52175180-52175813	chr19	52175180	52175813	634	*	chr19	52010288	+	SIGLECL1	ENSMFAG00000000200	3296	92946	140	165208	0.565549	0.81955	0.21029	0.0222814	0.0915668	SIGLEC10	3773	chr19_52175180_52175813	FALSE	A2B	gain
chr19:52175180-52175813	chr19	52175180	52175813	634	*	chr19	52171406	-	SIGLEC10	ENSMFAG00000003757	6344	92946	2889	-4090	0.546193	0.81955	0.363838	0.0273156	0.0968829	SIGLEC10	3773	chr19_52175180_52175813	FALSE	A2B	gain
chr19:52175180-52175813	chr19	52175180	52175813	634	*	chr19	51983995	+	CD33	ENSMFAG00000036756	5057	92946	9105	191501	0.564565	0.81955	0.227829	0.0225164	0.0917552	SIGLEC10	3773	chr19_52175180_52175813	FALSE	A2B	gain
chr19:52730389-52731745	chr19	52730389	52731745	1357	*	chr19	52755119	-	ZNF614	ENSMFAG00000032624	3610	93017	6628	24052	0.730555	0.936594	0.664595	0.00312425	0.0584125	ZNF615	0	chr19_52730389_52731745	FALSE	A2B	gain
chr19:52780429-52781705	chr19	52780429	52781705	1277	*	chr19	52755119	-	ZNF614	ENSMFAG00000032624	3610	93023	6628	-25948	0.603305	0.868103	0.664595	0.0147371	0.0820054	ZNF432	0	chr19_52780429_52781705	FALSE	A2B	gain
chr19:52780429-52781705	chr19	52780429	52781705	1277	*	chr19	52731684	-	ZNF615	ENSMFAG00000041515	5570	93023	12488	-49383	0.540975	0.868103	0.369069	0.0288304	0.0983155	ZNF432	0	chr19_52780429_52781705	FALSE	A2B	gain
chr19:52898977-52900203	chr19	52898977	52900203	1227	*	chr19	52914619	+	PPP2R1A	ENSMFAG00000000132	2535	93029	85	-15029	0.569963	0.911374	0.940612	0.0212534	0.0904318	NA	2209	chr19_52898977_52900203	FALSE	A2B	gain
chr19:52898977-52900203	chr19	52898977	52900203	1227	*	chr19	52658495	+	ZNF613	ENSMFAG00000007100	4040	93029	3376	241095	0.554793	0.911374	0.477199	0.0249689	0.0944668	NA	2209	chr19_52898977_52900203	FALSE	A2B	gain
chr19:52898977-52900203	chr19	52898977	52900203	1227	*	chr19	52731684	-	ZNF615	ENSMFAG00000041515	5570	93029	12488	-167906	0.735605	0.911374	0.369069	0.00292282	0.057948	NA	2209	chr19_52898977_52900203	FALSE	A2B	gain
chr19:52898977-52900203	chr19	52898977	52900203	1227	*	chr19	52755119	-	ZNF614	ENSMFAG00000032624	3610	93029	6628	-144471	0.708335	0.911374	0.664595	0.00416931	0.0618407	NA	2209	chr19_52898977_52900203	FALSE	A2B	gain
chr19:53274020-53276152	chr19	53274020	53276152	2133	*	chr19	53078474	+	ZNF880	ENSMFAG00000037931	1922	93079	9923	196612	0.759565	0.986531	0.238292	0.00211931	0.0555515	ZNF701	20231	chr19_53274020_53276152	FALSE	A2B	gain
chr19:53274020-53276152	chr19	53274020	53276152	2133	*	chr19	53111473	+	ZNF528	ENSMFAG00000033276	4141	93079	7134	163613	0.560271	0.986531	0.73383	0.023567	0.0929814	ZNF701	20231	chr19_53274020_53276152	FALSE	A2B	gain
chr19:53942649-53943856	chr19	53942649	53943856	1208	*	chr19	53938390	-	ZNF415	ENSMFAG00000040786	1877	93167	11950	-4862	0.551314	0.948323	0.349929	0.0258963	0.0954937	ZNF415	4258	chr19_53942649_53943856	FALSE	A2B	gain
chr19:54110389-54111312	chr19	54110389	54111312	924	*	chr19	53938390	-	ZNF415	ENSMFAG00000040786	1877	93179	11950	-172460	0.602913	0.952631	0.349929	0.0148021	0.0820921	ZNF845	9092	chr19_54110389_54111312	FALSE	A2B	gain
chr19:54780594-54781557	chr19	54780594	54781557	964	*	chr19	54724739	+	PRKCG	ENSMFAG00000042553	3193	93351	13307	56336	0.535591	0.992493	0.307834	0.0304684	0.0995993	CACNG8	21788	chr19_54780594_54781557	FALSE	A2B	gain
chr19:54780594-54781557	chr19	54780594	54781557	964	*	chr19	54751961	+	CACNG7	ENSMFAG00000000801	1713	93351	622	29114	0.618293	0.992493	0.182657	0.0124331	0.0787325	CACNG8	21788	chr19_54780594_54781557	FALSE	A2B	gain
chr19:54780594-54781557	chr19	54780594	54781557	964	*	chr19	55001213	+	CNOT3	ENSMFAG00000040073	3091	93351	11515	-220138	0.629503	0.992493	0.386301	0.0109245	0.0763194	CACNG8	21788	chr19_54780594_54781557	FALSE	A2B	gain
chr19:55895088-55896957	chr19	55895088	55896957	1870	*	chr19	55974082	-	TNNI3	ENSMFAG00000044471	682	93483	14730	78060	0.539374	0.977005	0.843867	0.0293093	0.0987294	EPS8L1	20489	chr19_55895088_55896957	FALSE	A2B	gain
chr19:55895088-55896957	chr19	55895088	55896957	1870	*	chr19	55874598	+	EPS8L1	ENSMFAG00000000977	2893	93483	766	21424	0.588791	0.977005	0.736476	0.0173189	0.0855841	EPS8L1	20489	chr19_55895088_55896957	FALSE	A2B	gain
chr19:55895088-55896957	chr19	55895088	55896957	1870	*	chr19	55997322	-	SYT5	ENSMFAG00000002989	1710	93483	2312	101300	0.676031	0.977005	0.318173	0.006258	0.0670785	EPS8L1	20489	chr19_55895088_55896957	FALSE	A2B	gain
chr19:562576-564338	chr19	562576	564338	1763	*	chr19	386051	-	POLRMT	ENSMFAG00000031466	3833	86872	5747	-177406	0.573124	0.874119	0.810019	0.0205429	0.0896707	NA	6653	chr19_562576_564338	FALSE	A2B	gain
chr19:562576-564338	chr19	562576	564338	1763	*	chr19	611651	+	ELANE	ENSMFAG00000041592	1158	86872	12548	-48194	0.611596	0.874119	0.132931	0.0134199	0.0801317	NA	6653	chr19_562576_564338	FALSE	A2B	gain
chr19:56282039-56283189	chr19	56282039	56283189	1151	*	chr19	56198695	-	COX6B2	ENSMFAG00000002832	567	93564	2191	-83919	0.62485	0.871803	0.355222	0.0115297	0.077184	SHISA7	0	chr19_56282039_56283189	FALSE	A2B	gain
chr19:56282039-56283189	chr19	56282039	56283189	1151	*	chr19	56489290	+	ZNF581	ENSMFAG00000030060	594	93564	4842	-206676	0.660122	0.871803	0.763985	0.00759922	0.0697688	SHISA7	0	chr19_56282039_56283189	FALSE	A2B	gain
chr19:56282039-56283189	chr19	56282039	56283189	1151	*	chr19	56227201	-	TMEM238	ENSMFAG00000042273	435	93564	13085	-55413	0.558824	0.871803	0.131393	0.0239307	0.0933964	SHISA7	0	chr19_56282039_56283189	FALSE	A2B	gain
chr19:56282039-56283189	chr19	56282039	56283189	1151	*	chr19	56491049	+	CCDC106	ENSMFAG00000032895	2681	93564	6843	-208435	0.811282	0.871803	0.477814	0.00102749	0.0523185	SHISA7	0	chr19_56282039_56283189	FALSE	A2B	gain
chr19:56282039-56283189	chr19	56282039	56283189	1151	*	chr19	56228865	+	RPL28	ENSMFAG00000043131	949	93564	13710	53749	0.73065	0.871803	0.987507	0.00312033	0.0584125	SHISA7	0	chr19_56282039_56283189	FALSE	A2B	gain
chr19:56296360-56297231	chr19	56296360	56297231	872	*	chr19	56489290	+	ZNF581	ENSMFAG00000030060	594	93566	4842	-192495	0.644043	0.875707	0.763985	0.0092111	0.0729262	ISOC2	9170	chr19_56296360_56297231	FALSE	A2B	gain
chr19:56296360-56297231	chr19	56296360	56297231	872	*	chr19	56491049	+	CCDC106	ENSMFAG00000032895	2681	93566	6843	-194254	0.814965	0.875707	0.477814	0.000974339	0.0523185	ISOC2	9170	chr19_56296360_56297231	FALSE	A2B	gain
chr19:56296360-56297231	chr19	56296360	56297231	872	*	chr19	56227201	-	TMEM238	ENSMFAG00000042273	435	93566	13085	-69594	0.619073	0.875707	0.131393	0.0123225	0.0785101	ISOC2	9170	chr19_56296360_56297231	FALSE	A2B	gain
chr19:56296360-56297231	chr19	56296360	56297231	872	*	chr19	56228865	+	RPL28	ENSMFAG00000043131	949	93566	13710	67930	0.80211	0.875707	0.987507	0.00117179	0.0525545	ISOC2	9170	chr19_56296360_56297231	FALSE	A2B	gain
chr19:56296360-56297231	chr19	56296360	56297231	872	*	chr19	56198695	-	COX6B2	ENSMFAG00000002832	567	93566	2191	-98100	0.651449	0.875707	0.355222	0.00843412	0.0714393	ISOC2	9170	chr19_56296360_56297231	FALSE	A2B	gain
chr19:56297595-56298412	chr19	56297595	56298412	818	*	chr19	56491049	+	CCDC106	ENSMFAG00000032895	2681	93567	6843	-193046	0.600251	0.858065	0.477814	0.0152502	0.0826934	ISOC2	7989	chr19_56297595_56298412	FALSE	A2B	gain
chr19:56297595-56298412	chr19	56297595	56298412	818	*	chr19	56228865	+	RPL28	ENSMFAG00000043131	949	93567	13710	69138	0.584527	0.858065	0.987507	0.0181491	0.086658	ISOC2	7989	chr19_56297595_56298412	FALSE	A2B	gain
chr19:56297595-56298412	chr19	56297595	56298412	818	*	chr19	56489290	+	ZNF581	ENSMFAG00000030060	594	93567	4842	-191287	0.633912	0.858065	0.763985	0.0103772	0.0750685	ISOC2	7989	chr19_56297595_56298412	FALSE	A2B	gain
chr19:56436831-56437419	chr19	56436831	56437419	589	*	chr19	56489290	+	ZNF581	ENSMFAG00000030060	594	93588	4842	-52165	0.593205	0.742664	0.763985	0.0164947	0.0845337	ZNF524	1047	chr19_56436831_56437419	FALSE	A2B	gain
chr19:56436831-56437419	chr19	56436831	56437419	589	*	chr19	56491049	+	CCDC106	ENSMFAG00000032895	2681	93588	6843	-53924	0.64407	0.742664	0.477814	0.00920814	0.0729142	ZNF524	1047	chr19_56436831_56437419	FALSE	A2B	gain
chr19:56436831-56437419	chr19	56436831	56437419	589	*	chr19	56250457	-	UBE2S	ENSMFAG00000001052	1384	93588	822	-186668	0.696571	0.742664	0.941289	0.00484276	0.0635729	ZNF524	1047	chr19_56436831_56437419	FALSE	A2B	gain
chr19:56436831-56437419	chr19	56436831	56437419	589	*	chr19	56228865	+	RPL28	ENSMFAG00000043131	949	93588	13710	208260	0.584789	0.742664	0.987507	0.0180971	0.0866027	ZNF524	1047	chr19_56436831_56437419	FALSE	A2B	gain
chr19:57166842-57167585	chr19	57166842	57167585	744	*	chr19	57274669	-	ZNF667	ENSMFAG00000037010	4052	93657	9308	107456	0.648259	0.978712	0.425995	0.00876128	0.0721261	NA	742	chr19_57166842_57167585	FALSE	A2B	gain
chr19:57166842-57167585	chr19	57166842	57167585	744	*	chr19	57344775	+	ZNF470	ENSMFAG00000038484	5308	93657	10330	-177562	0.590634	0.978712	0.393624	0.0169705	0.0851214	NA	742	chr19_57166842_57167585	FALSE	A2B	gain
chr19:57166842-57167585	chr19	57166842	57167585	744	*	chr19	56994491	+	GALP	ENSMFAG00000036569	972	93657	8959	172722	0.658886	0.978712	0.312635	0.00771344	0.0699935	NA	742	chr19_57166842_57167585	FALSE	A2B	gain
chr19:57405740-57406263	chr19	57405740	57406263	524	*	chr19	57274669	-	ZNF667	ENSMFAG00000037010	4052	93670	9308	-131332	0.606633	0.838872	0.425995	0.0141953	0.0812918	SMIM17	6067	chr19_57405740_57406263	FALSE	A2B	gain
chr19:57405740-57406263	chr19	57405740	57406263	524	*	chr19	57344775	+	ZNF470	ENSMFAG00000038484	5308	93670	10330	61226	0.554626	0.838872	0.393624	0.025013	0.0945314	SMIM17	6067	chr19_57405740_57406263	FALSE	A2B	gain
chr19:57440661-57441303	chr19	57440661	57441303	643	*	chr19	57274669	-	ZNF667	ENSMFAG00000037010	4052	93672	9308	-166313	0.695144	0.830234	0.425995	0.00493079	0.0638366	NA	468	chr19_57440661_57441303	FALSE	A2B	gain
chr19:58139989-58140847	chr19	58139989	58140847	859	*	chr19	58321065	+	ZNF551	ENSMFAG00000038243	4153	93727	10134	-180647	0.571002	0.853342	0.691489	0.0210175	0.090097	ZNF773	0	chr19_58139989_58140847	FALSE	A2B	gain
chr19:58139989-58140847	chr19	58139989	58140847	859	*	chr19	58250308	+	ZNF530	ENSMFAG00000039116	3007	93727	10778	-109890	0.601153	0.853342	0.604714	0.0150971	0.0824923	ZNF773	0	chr19_58139989_58140847	FALSE	A2B	gain
chr19:58651983-58653197	chr19	58651983	58653197	1215	*	chr19	58547222	-	ZNF256	ENSMFAG00000032589	2928	93769	6599	-105368	0.545557	0.879596	0.633639	0.0274965	0.0970672	ZNF135	0	chr19_58651983_58653197	FALSE	A2B	gain
chr19:58651983-58653197	chr19	58651983	58653197	1215	*	chr19	58830400	+	ZNF544	ENSMFAG00000001600	7048	93769	1250	-177810	0.674292	0.879596	0.508585	0.00639348	0.0673253	ZNF135	0	chr19_58651983_58653197	FALSE	A2B	gain
chr19:58750538-58751620	chr19	58750538	58751620	1083	*	chr19	58623270	+	ZSCAN1	ENSMFAG00000031193	6019	93773	5526	127809	0.549814	0.907917	0.373069	0.0263055	0.0959284	ZNF329	27428	chr19_58750538_58751620	FALSE	A2B	gain
chr19:58829361-58830642	chr19	58829361	58830642	1282	*	chr19	58779190	+	ZNF274	ENSMFAG00000034673	3017	93778	8053	50811	0.585149	0.968749	0.589821	0.0180258	0.0865212	ZNF544	0	chr19_58829361_58830642	FALSE	A2B	gain
chr19:58829361-58830642	chr19	58829361	58830642	1282	*	chr19	58681725	-	ZSCAN18	ENSMFAG00000045581	1668	93778	15592	-148276	0.595045	0.968749	0.332082	0.0161613	0.08417	ZNF544	0	chr19_58829361_58830642	FALSE	A2B	gain
chr19:58955446-58956470	chr19	58955446	58956470	1025	*	chr19	59172251	+	TRIM28	ENSMFAG00000046170	2590	93785	16040	-216293	0.616626	0.932172	0.939627	0.0126726	0.0790681	NA	3697	chr19_58955446_58956470	FALSE	A2B	gain
chr19:58955446-58956470	chr19	58955446	58956470	1025	*	chr19	58779190	+	ZNF274	ENSMFAG00000034673	3017	93785	8053	176768	0.546971	0.932172	0.589821	0.0270959	0.0967363	NA	3697	chr19_58955446_58956470	FALSE	A2B	gain
chr19:58955446-58956470	chr19	58955446	58956470	1025	*	chr19	59132322	-	SLC27A5	ENSMFAG00000029058	5920	93785	4644	176364	0.664229	0.932172	0.703982	0.00723033	0.0688909	NA	3697	chr19_58955446_58956470	FALSE	A2B	gain
chr19:58955446-58956470	chr19	58955446	58956470	1025	*	chr19	58830400	+	ZNF544	ENSMFAG00000001600	7048	93785	1250	125558	0.739149	0.932172	0.508585	0.00278867	0.0574625	NA	3697	chr19_58955446_58956470	FALSE	A2B	gain
chr19:6788791-6789989	chr19	6788791	6789989	1199	*	chr19	6546703	+	ALKBH7	ENSMFAG00000045978	1404	88069	15890	242687	0.674108	0.925807	0.923688	0.00640796	0.0673734	NA	125	chr19_6788791_6789989	FALSE	A2B	gain
chr19:766830-768462	chr19	766830	768462	1633	*	chr19	873024	+	GPX4	ENSMFAG00000036778	786	86956	9125	-105378	0.562823	0.911875	0.95809	0.0229376	0.0923074	GRIN3B	5622	chr19_766830_768462	FALSE	A2B	gain
chr19:766830-768462	chr19	766830	768462	1633	*	chr19	831756	+	ARHGAP45	ENSMFAG00000037188	4689	86956	9445	-64110	0.60252	0.911875	0.617392	0.0148675	0.0821645	GRIN3B	5622	chr19_766830_768462	FALSE	A2B	gain
chr19:766830-768462	chr19	766830	768462	1633	*	chr19	611651	+	ELANE	ENSMFAG00000041592	1158	86956	12548	155995	0.575262	0.911875	0.132931	0.0200741	0.0890541	GRIN3B	5622	chr19_766830_768462	FALSE	A2B	gain
chr19:7886545-7887493	chr19	7886545	7887493	949	*	chr19	8050784	-	FCER2	ENSMFAG00000046023	1197	88170	15926	163765	0.577439	0.987355	0.141178	0.0196064	0.0884488	PNPLA6	31336	chr19_7886545_7887493	FALSE	A2B	gain
chr19:7886545-7887493	chr19	7886545	7887493	949	*	chr19	8075069	-	CLEC4G	ENSMFAG00000036659	2101	88170	9031	188050	0.7246	0.987355	0.451782	0.00337795	0.059362	PNPLA6	31336	chr19_7886545_7887493	FALSE	A2B	gain
chr19:7886545-7887493	chr19	7886545	7887493	949	*	chr19	7969534	-	PCP2	ENSMFAG00000039571	2101	88170	11133	82515	0.607801	0.987355	0.236384	0.0140094	0.0810054	PNPLA6	31336	chr19_7886545_7887493	FALSE	A2B	gain
chr19:7925547-7927051	chr19	7925547	7927051	1505	*	chr19	8155968	+	FBN3	ENSMFAG00000035371	9494	88174	8175	-229669	0.57946	0.908601	0.581636	0.0191809	0.0879657	CAMSAP3	9054	chr19_7925547_7927051	FALSE	A2B	gain
chr19:7925547-7927051	chr19	7925547	7927051	1505	*	chr19	7936106	+	CAMSAP3	ENSMFAG00000001334	5061	88174	1041	-9807	0.59122	0.908601	0.606499	0.016861	0.0849806	CAMSAP3	9054	chr19_7925547_7927051	FALSE	A2B	gain
chr19:8071991-8073078	chr19	8071991	8073078	1088	*	chr19	8075069	-	CLEC4G	ENSMFAG00000036659	2101	88194	9031	2535	0.716281	0.91823	0.451782	0.00376381	0.0606274	CLEC4G	1990	chr19_8071991_8073078	FALSE	A2B	gain
chr19:8071991-8073078	chr19	8071991	8073078	1088	*	chr19	7969534	-	PCP2	ENSMFAG00000039571	2101	88194	11133	-103000	0.681484	0.91823	0.236384	0.00584992	0.0661922	CLEC4G	1990	chr19_8071991_8073078	FALSE	A2B	gain
chr19:8071991-8073078	chr19	8071991	8073078	1088	*	chr19	8155968	+	FBN3	ENSMFAG00000035371	9494	88194	8175	-83434	0.605713	0.91823	0.581636	0.0143432	0.0814031	CLEC4G	1990	chr19_8071991_8073078	FALSE	A2B	gain
chr19:8073279-8074439	chr19	8073279	8074439	1161	*	chr19	8050784	-	FCER2	ENSMFAG00000046023	1197	88195	15926	-23075	0.569965	0.939679	0.141178	0.0212529	0.0904318	CLEC4G	629	chr19_8073279_8074439	FALSE	A2B	gain
chr19:8073279-8074439	chr19	8073279	8074439	1161	*	chr19	7969534	-	PCP2	ENSMFAG00000039571	2101	88195	11133	-104325	0.66666	0.939679	0.236384	0.00701958	0.0683659	CLEC4G	629	chr19_8073279_8074439	FALSE	A2B	gain
chr19:836401-838037	chr19	836401	838037	1637	*	chr19	611651	+	ELANE	ENSMFAG00000041592	1158	86979	12548	225568	0.656595	0.936658	0.132931	0.00792938	0.070355	ARHGAP45	4644	chr19_836401_838037	FALSE	A2B	gain
chr19:836401-838037	chr19	836401	838037	1637	*	chr19	873024	+	GPX4	ENSMFAG00000036778	786	86979	9125	-35805	0.555588	0.936658	0.95809	0.0247612	0.0942742	ARHGAP45	4644	chr19_836401_838037	FALSE	A2B	gain
chr19:8401017-8402356	chr19	8401017	8402356	1340	*	chr19	8393670	+	CTXN1	ENSMFAG00000013072	249	88245	3717	8016	0.553666	0.908003	0.104745	0.0252662	0.0948584	TGFBR3L	963	chr19_8401017_8402356	FALSE	A2B	gain
chr19:8449576-8450361	chr19	8449576	8450361	786	*	chr19	8393670	+	CTXN1	ENSMFAG00000013072	249	88259	3717	56298	0.55962	0.943293	0.104745	0.0237301	0.0931369	PRR36	661	chr19_8449576_8450361	FALSE	A2B	gain
chr19:8449576-8450361	chr19	8449576	8450361	786	*	chr19	8403320	-	TGFBR3L	ENSMFAG00000007257	939	88259	3397	-46648	0.571377	0.943293	0.269801	0.0209329	0.0900396	PRR36	661	chr19_8449576_8450361	FALSE	A2B	gain
chr19:8449576-8450361	chr19	8449576	8450361	786	*	chr19	8572198	+	CERS4	ENSMFAG00000044404	1878	88259	14677	-122230	0.687013	0.943293	0.58379	0.00546072	0.0652942	PRR36	661	chr19_8449576_8450361	FALSE	A2B	gain
chr19:8449576-8450361	chr19	8449576	8450361	786	*	chr19	8669014	-	NDUFA7	ENSMFAG00000040357	490	88259	11725	219046	0.678695	0.943293	0.922703	0.00605549	0.0668012	PRR36	661	chr19_8449576_8450361	FALSE	A2B	gain
chr19:8569888-8571486	chr19	8569888	8571486	1599	*	chr19	8669014	-	NDUFA7	ENSMFAG00000040357	490	88271	11725	98327	0.688183	0.913168	0.922703	0.00538146	0.0650612	CERS4	711	chr19_8569888_8571486	FALSE	A2B	gain
chr19:8569888-8571486	chr19	8569888	8571486	1599	*	chr19	8451023	+	PRR36	ENSMFAG00000035810	3963	88271	8506	119664	0.554036	0.913168	0.21189	0.0251683	0.0947016	CERS4	711	chr19_8569888_8571486	FALSE	A2B	gain
chr19:8685828-8686819	chr19	8685828	8686819	992	*	chr19	8451023	+	PRR36	ENSMFAG00000035810	3963	88296	8506	235300	0.601205	0.925004	0.21189	0.0150882	0.0824914	KANK3	7281	chr19_8685828_8686819	FALSE	A2B	gain
chr19:8685828-8686819	chr19	8685828	8686819	992	*	chr19	8572198	+	CERS4	ENSMFAG00000044404	1878	88296	14677	114125	0.582386	0.925004	0.58379	0.0185791	0.087226	KANK3	7281	chr19_8685828_8686819	FALSE	A2B	gain
chr19:8685828-8686819	chr19	8685828	8686819	992	*	chr19	8669014	-	NDUFA7	ENSMFAG00000040357	490	88296	11725	-17309	0.729192	0.925004	0.922703	0.0031807	0.0586703	KANK3	7281	chr19_8685828_8686819	FALSE	A2B	gain
chr19:9509107-9509862	chr19	9509107	9509862	756	*	chr19	9522221	+	OR7E24	ENSMFAG00000034243	834	88383	7723	-12737	0.581684	0.89657	0.11453	0.0187219	0.0873717	OR7E24	12358	chr19_9509107_9509862	FALSE	A2B	gain
chr2:101690225-101690700	chr2	101690225	101690700	476	*	chr2	101594648	+	TDGF1	ENSMFAG00000002520	2808	99913	1943	95814	0.626065	0.76253	0.980799	0.0113688	0.0769828	SNORD77	17197	chr2_101690225_101690700	FALSE	A2B	gain
chr2:103782234-103783677	chr2	103782234	103783677	1444	*	chr2	103538546	-	PLXNB1	ENSMFAG00000035774	7581	100188	8482	-244409	0.579777	0.939335	0.780048	0.019115	0.0878738	CELSR3	7324	chr2_103782234_103783677	FALSE	A2B	gain
chr2:103782234-103783677	chr2	103782234	103783677	1444	*	chr2	103763103	-	SLC26A6	ENSMFAG00000034657	3572	100188	8040	-19852	0.622141	0.939335	0.791864	0.0118956	0.0778585	CELSR3	7324	chr2_103782234_103783677	FALSE	A2B	gain
chr2:104336259-104337199	chr2	104336259	104337199	941	*	chr2	104298875	-	LAMB2	ENSMFAG00000030537	5690	100250	5093	-37854	0.636632	0.958706	0.781217	0.0100518	0.074517	KLHDC8B	1077	chr2_104336259_104337199	FALSE	A2B	gain
chr2:105113503-105114476	chr2	105113503	105114476	974	*	chr2	105100840	-	TRAIP	ENSMFAG00000033393	2070	100366	7210	-13149	0.537259	0.888228	0.618377	0.0299525	0.0991927	CAMKV	0	chr2_105113503_105114476	FALSE	A2B	gain
chr2:105392055-105392842	chr2	105392055	105392842	788	*	chr2	105150097	-	MST1R	ENSMFAG00000045229	4840	100401	15313	-242351	0.589734	0.747446	0.355653	0.0171398	0.0853123	SEMA3F	388	chr2_105392055_105392842	FALSE	A2B	gain
chr2:105447816-105449367	chr2	105447816	105449367	1552	*	chr2	105512010	+	SEMA3B	ENSMFAG00000043386	3248	100419	13910	-63419	0.565687	0.973881	0.841283	0.0222486	0.091547	SLC38A3	0	chr2_105447816_105449367	FALSE	A2B	gain
chr2:105484879-105485656	chr2	105484879	105485656	778	*	chr2	105512010	+	SEMA3B	ENSMFAG00000043386	3248	100430	13910	-26743	0.597119	0.924967	0.841283	0.0157927	0.0836048	GNAI2	15084	chr2_105484879_105485656	FALSE	A2B	gain
chr2:105503883-105505517	chr2	105503883	105505517	1635	*	chr2	105512010	+	SEMA3B	ENSMFAG00000043386	3248	100438	13910	-7310	0.575803	0.895418	0.841283	0.019957	0.0888864	SEMA3B	6492	chr2_105503883_105505517	FALSE	A2B	gain
chr2:107261109-107261978	chr2	107261109	107261978	870	*	chr2	107196640	-	RRP9	ENSMFAG00000000887	1611	100607	695	-64903	0.722987	0.850187	0.895194	0.00344982	0.0597295	NA	5361	chr2_107261109_107261978	FALSE	A2B	gain
chr2:107261109-107261978	chr2	107261109	107261978	870	*	chr2	107230707	-	ABHD14B	ENSMFAG00000001512	2522	100607	1184	-30836	0.650586	0.850187	0.260201	0.00852153	0.0716451	NA	5361	chr2_107261109_107261978	FALSE	A2B	gain
chr2:107589991-107590811	chr2	107589991	107590811	821	*	chr2	107417656	-	POC1A	ENSMFAG00000001970	2365	100666	1520	-172745	0.573671	0.801504	0.771617	0.0204221	0.0895151	NA	0	chr2_107589991_107590811	FALSE	A2B	gain
chr2:107804068-107804923	chr2	107804068	107804923	856	*	chr2	107779737	+	STAB1	ENSMFAG00000045138	8036	100697	15235	24758	0.621378	0.915607	0.16321	0.0120005	0.0780735	NT5DC2	15165	chr2_107804068_107804923	FALSE	A2B	gain
chr2:108371279-108372676	chr2	108371279	108372676	1398	*	chr2	108588543	-	TKT	ENSMFAG00000039442	2239	100762	11028	216566	0.650461	0.91788	0.94252	0.00853432	0.0716568	NA	0	chr2_108371279_108372676	FALSE	A2B	gain
chr2:122176253-122177101	chr2	122176253	122177101	849	*	chr2	122103873	-	LRIG1	ENSMFAG00000033439	5038	101729	7243	-72804	0.687785	0.954037	0.479106	0.00540828	0.0651752	NA	40223	chr2_122176253_122177101	FALSE	A2B	gain
chr2:135869383-135871549	chr2	135869383	135871549	2167	*	chr2	136006783	+	ARL8B	ENSMFAG00000035233	3013	102407	8127	-136317	0.586008	0.968706	0.817712	0.0178569	0.0863763	BHLHE40	5704	chr2_135869383_135871549	FALSE	A2B	gain
chr2:135869383-135871549	chr2	135869383	135871549	2167	*	chr2	135863678	+	BHLHE40	ENSMFAG00000040134	3031	102407	11563	6788	0.807351	0.968706	0.970337	0.0010872	0.0525075	BHLHE40	5704	chr2_135869383_135871549	FALSE	A2B	gain
chr2:140538289-140539150	chr2	140538289	140539150	862	*	chr2	140735099	+	OGG1	ENSMFAG00000041077	2156	102595	12149	-196380	0.650299	0.84562	0.482553	0.00855078	0.0716568	LHFPL4	844	chr2_140538289_140539150	FALSE	A2B	gain
chr2:144477482-144478716	chr2	144477482	144478716	1235	*	chr2	144541209	+	HDAC11	ENSMFAG00000036363	3553	103059	8825	-63110	0.65534	0.893597	0.321866	0.00804993	0.070574	NUP210	0	chr2_144477482_144478716	FALSE	A2B	gain
chr2:144478831-144480019	chr2	144478831	144480019	1189	*	chr2	144541209	+	HDAC11	ENSMFAG00000036363	3553	103060	8825	-61784	0.605516	0.977414	0.321866	0.0143751	0.0814911	NUP210	116	chr2_144478831_144480019	FALSE	A2B	gain
chr2:148832517-148833352	chr2	148832517	148833352	836	*	chr2	148700052	+	ADCY5	ENSMFAG00000003197	3810	103542	2465	132882	0.757491	0.983187	0.263585	0.00217985	0.0555766	SEC22A	113596	chr2_148832517_148833352	FALSE	A2B	gain
chr2:158112140-158112883	chr2	158112140	158112883	744	*	chr2	158085459	+	DRD3	ENSMFAG00000037060	2951	104030	9349	27052	0.692871	0.905827	0.384147	0.00507401	0.06424	DRD3	26680	chr2_158112140_158112883	FALSE	A2B	gain
chr2:162812772-162814064	chr2	162812772	162814064	1293	*	chr2	162840896	+	DPPA4	ENSMFAG00000036320	3498	104363	8790	-27478	0.897922	0.994351	0.989907	0.000278488	0.0523185	DPPA4	26831	chr2_162812772_162814064	FALSE	A2B	gain
chr2:171594497-171595297	chr2	171594497	171595297	801	*	chr2	171553491	-	ADGRG7	ENSMFAG00000000681	3496	104661	525	-41406	0.573192	0.901864	0.202782	0.0205278	0.0896641	ADGRG7	41005	chr2_171594497_171595297	FALSE	A2B	gain
chr2:1846444-1848301	chr2	1846444	1848301	1858	*	chr2	1962885	+	APOD	ENSMFAG00000002871	1084	94099	2221	-115513	0.612533	0.975378	0.695181	0.0132779	0.0798929	BDH1	54491	chr2_1846444_1848301	FALSE	A2B	gain
chr2:192360266-192361399	chr2	192360266	192361399	1134	*	chr2	192195390	-	ROBO2	ENSMFAG00000000082	8335	105049	44	-165442	0.747454	0.909075	0.608776	0.00249598	0.0564993	ROBO2	164875	chr2_192360266_192361399	FALSE	A2B	gain
chr2:19785436-19787815	chr2	19785436	19787815	2380	*	chr2	19778596	+	EOMES	ENSMFAG00000002012	3889	95359	1552	8029	0.849393	0.997598	0.778386	0.000586968	0.0523185	NA	5408	chr2_19785436_19787815	FALSE	A2B	gain
chr2:34283525-34284073	chr2	34283525	34284073	549	*	chr2	34286453	-	CPNE4	ENSMFAG00000031703	5838	95982	5930	2654	0.563424	0.882531	0.427103	0.0227914	0.0921024	CPNE4	2379	chr2_34283525_34284073	FALSE	A2B	gain
chr2:41001380-41004083	chr2	41001380	41004083	2704	*	chr2	40988680	-	PIK3CB	ENSMFAG00000002622	4988	96467	2025	-14051	0.928471	0.999332	0.850452	0.000170923	0.0523185	PIK3CB	12699	chr2_41001380_41004083	FALSE	A2B	gain
chr2:45083372-45085710	chr2	45083372	45085710	2339	*	chr2	45123698	+	U2SURP	ENSMFAG00000031084	7293	96814	5449	-39157	0.584412	0.953546	0.956736	0.018172	0.0866856	U2SURP	37987	chr2_45083372_45085710	FALSE	A2B	gain
chr2:48668289-48669419	chr2	48668289	48669419	1131	*	chr2	48683784	-	PLSCR2	ENSMFAG00000044040	1312	96921	14405	14930	0.615523	0.904422	0.0957597	0.0128333	0.0792508	PLSCR2	14364	chr2_48668289_48669419	FALSE	A2B	gain
chr2:49613031-49614309	chr2	49613031	49614309	1279	*	chr2	49610182	+	ZIC1	ENSMFAG00000042766	4484	96960	13431	3488	0.557256	0.972465	0.0980983	0.0243299	0.0938463	ZIC1	2848	chr2_49613031_49614309	FALSE	A2B	gain
chr2:86320207-86321668	chr2	86320207	86321668	1462	*	chr2	86337647	+	SOX2	ENSMFAG00000027781	960	98480	4507	-16710	0.726095	0.944935	0.626992	0.00331253	0.0591079	SOX2OT_exon3	3227	chr2_86320207_86321668	FALSE	A2B	gain
chr2:86340551-86341729	chr2	86340551	86341729	1179	*	chr2	86337647	+	SOX2	ENSMFAG00000027781	960	98489	4507	3493	0.83751	0.984523	0.626992	0.000700616	0.0523185	SOX2OT_exon4	59	chr2_86340551_86341729	FALSE	A2B	gain
chr2:86351398-86352767	chr2	86351398	86352767	1370	*	chr2	86337647	+	SOX2	ENSMFAG00000027781	960	98492	4507	14435	0.862238	0.96778	0.626992	0.000483564	0.0523185	SOX2OT_exon4	10906	chr2_86351398_86352767	FALSE	A2B	gain
chr2:86381892-86382443	chr2	86381892	86382443	552	*	chr2	86337647	+	SOX2	ENSMFAG00000027781	960	98495	4507	44520	0.879928	0.962701	0.626992	0.000368745	0.0523185	SOX2OT_exon4	41400	chr2_86381892_86382443	FALSE	A2B	gain
chr2:91608247-91609143	chr2	91608247	91609143	897	*	chr2	91368432	+	AHSG	ENSMFAG00000003344	1709	99006	2571	240263	0.542534	0.910276	0.273186	0.0283705	0.0979248	DCLK3	0	chr2_91608247_91609143	FALSE	A2B	gain
chr2:95455049-95455991	chr2	95455049	95455991	943	*	chr2	95416434	+	ZNF619	ENSMFAG00000042383	4918	99328	13170	39086	0.609431	0.87127	0.682442	0.0137535	0.0805677	U5	3405	chr2_95455049_95455991	FALSE	A2B	gain
chr2:99855860-99856699	chr2	99855860	99856699	840	*	chr2	99749732	-	KIAA1143	ENSMFAG00000043240	3873	99684	13792	-106547	0.598652	0.873117	0.742876	0.0155252	0.0831319	TMEM42	3388	chr2_99855860_99856699	FALSE	A2B	gain
chr2:99855860-99856699	chr2	99855860	99856699	840	*	chr2	99707546	+	ZNF502	ENSMFAG00000039482	4049	99684	11062	148733	0.584136	0.873117	0.43018	0.018227	0.086774	TMEM42	3388	chr2_99855860_99856699	FALSE	A2B	gain
chr20:1538637-1540842	chr20	1538637	1540842	2206	*	chr20	1580277	+	TMEM204	ENSMFAG00000032333	4388	105322	6419	-40538	0.700685	0.894874	0.976306	0.0045968	0.0628681	PTX4	0	chr20_1538637_1540842	FALSE	A2B	gain
chr20:19039-20156	chr20	19039	20156	1118	*	chr20	207984	-	LUC7L	ENSMFAG00000003743	3046	105056	2880	188387	0.617375	0.978357	0.853653	0.0125645	0.0788218	RHBDF1	2917	chr20_19039_20156	FALSE	A2B	gain
chr20:22925444-22926128	chr20	22925444	22926128	685	*	chr20	22763914	+	PRKCB	ENSMFAG00000031022	2224	107048	5398	161872	0.582646	0.886376	0.30088	0.0185262	0.0872054	NA	155781	chr20_22925444_22926128	FALSE	A2B	gain
chr20:23967945-23968868	chr20	23967945	23968868	924	*	chr20	24013377	+	LCMT1	ENSMFAG00000041023	1370	107149	12112	-44971	0.549272	0.834327	0.934765	0.0264544	0.0961107	NA	29201	chr20_23967945_23968868	FALSE	A2B	gain
chr20:27397565-27399171	chr20	27397565	27399171	1607	*	chr20	27480372	-	ATP2A1	ENSMFAG00000001662	5738	107347	1303	82004	0.59309	0.982304	0.292756	0.0165156	0.0845688	CD19	4912	chr20_27397565_27399171	FALSE	A2B	gain
chr20:28173327-28173888	chr20	28173327	28173888	562	*	chr20	28387776	-	SEZ6L2	ENSMFAG00000043800	3884	107394	14228	214169	0.79677	0.937547	0.793341	0.0012642	0.0529458	NA	18986	chr20_28173327_28173888	FALSE	A2B	gain
chr20:28294468-28295286	chr20	28294468	28295286	819	*	chr20	28387776	-	SEZ6L2	ENSMFAG00000043800	3884	107424	14228	92899	0.63102	0.807594	0.793341	0.0107334	0.075902	MVP	17096	chr20_28294468_28295286	FALSE	A2B	gain
chr20:28509913-28510832	chr20	28509913	28510832	920	*	chr20	28387776	-	SEZ6L2	ENSMFAG00000043800	3884	107443	14228	-122596	0.671672	0.92955	0.793341	0.00660246	0.0678471	C16orf92	1975	chr20_28509913_28510832	FALSE	A2B	gain
chr20:29789920-29790394	chr20	29789920	29790394	475	*	chr20	29793416	-	PRSS8	ENSMFAG00000032014	2088	107686	6173	3259	0.686321	0.734904	0.988799	0.00550812	0.0654185	PRSS8	3021	chr20_29789920_29790394	FALSE	A2B	gain
chr20:29789920-29790394	chr20	29789920	29790394	475	*	chr20	29773343	+	KAT8	ENSMFAG00000030391	1613	107686	5020	16814	0.550791	0.734904	0.727799	0.0260383	0.095642	PRSS8	3021	chr20_29789920_29790394	FALSE	A2B	gain
chr20:29864251-29865957	chr20	29864251	29865957	1707	*	chr20	29759453	+	BCKDK	ENSMFAG00000003444	2152	107710	2644	105651	0.611301	0.861372	0.928919	0.013465	0.0802408	PYCARD	321	chr20_29864251_29865957	FALSE	A2B	gain
chr20:30107107-30108224	chr20	30107107	30108224	1118	*	chr20	30028331	+	ITGAX	ENSMFAG00000032646	3701	107723	6647	79334	0.568758	0.835485	0.136193	0.02153	0.0907444	ZNF843	567	chr20_30107107_30108224	FALSE	A2B	gain
chr20:30182759-30184421	chr20	30182759	30184421	1663	*	chr20	30146795	+	TGFB1I1	ENSMFAG00000041546	2298	107734	12514	36795	0.724909	0.879924	0.969537	0.00336432	0.0592613	C16orf58	0	chr20_30182759_30184421	FALSE	A2B	gain
chr20:3234008-3235728	chr20	3234008	3235728	1721	*	chr20	3289613	+	CLDN9	ENSMFAG00000005034	654	105611	3211	-54745	0.573023	0.966654	0.171457	0.0205653	0.0896707	KREMEN2	0	chr20_3234008_3235728	FALSE	A2B	gain
chr20:3234008-3235728	chr20	3234008	3235728	1721	*	chr20	3364877	-	ZSCAN10	ENSMFAG00000026234	2775	105611	4393	130009	0.776211	0.966654	0.979506	0.00168632	0.0540903	KREMEN2	0	chr20_3234008_3235728	FALSE	A2B	gain
chr20:3234008-3235728	chr20	3234008	3235728	1721	*	chr20	3331867	+	MMP25	ENSMFAG00000008798	3940	105611	3518	-96999	0.759273	0.966654	0.606807	0.00212772	0.0555515	KREMEN2	0	chr20_3234008_3235728	FALSE	A2B	gain
chr20:3234008-3235728	chr20	3234008	3235728	1721	*	chr20	3317248	-	BICDL2	ENSMFAG00000001950	2311	105611	1509	82380	0.535846	0.966654	0.650809	0.0303891	0.0995126	KREMEN2	0	chr20_3234008_3235728	FALSE	A2B	gain
chr20:3285980-3286706	chr20	3285980	3286706	727	*	chr20	3289613	+	CLDN9	ENSMFAG00000005034	654	105631	3211	-3270	0.594171	0.922732	0.171457	0.0163189	0.0842466	NA	2262	chr20_3285980_3286706	FALSE	A2B	gain
chr20:3285980-3286706	chr20	3285980	3286706	727	*	chr20	3331867	+	MMP25	ENSMFAG00000008798	3940	105631	3518	-45524	0.702968	0.922732	0.606807	0.00446521	0.0624684	NA	2262	chr20_3285980_3286706	FALSE	A2B	gain
chr20:3285980-3286706	chr20	3285980	3286706	727	*	chr20	3364877	-	ZSCAN10	ENSMFAG00000026234	2775	105631	4393	78534	0.584695	0.922732	0.979506	0.0181157	0.0866398	NA	2262	chr20_3285980_3286706	FALSE	A2B	gain
chr20:3305981-3307278	chr20	3305981	3307278	1298	*	chr20	3289613	+	CLDN9	ENSMFAG00000005034	654	105638	3211	17016	0.572625	0.953024	0.171457	0.0206536	0.0897811	HCFC1R1	3953	chr20_3305981_3307278	FALSE	A2B	gain
chr20:3305981-3307278	chr20	3305981	3307278	1298	*	chr20	3252321	-	PKMYT1	ENSMFAG00000039317	2622	105638	10932	-54308	0.555272	0.953024	0.692289	0.0248436	0.0943575	HCFC1R1	3953	chr20_3305981_3307278	FALSE	A2B	gain
chr20:3305981-3307278	chr20	3305981	3307278	1298	*	chr20	3331867	+	MMP25	ENSMFAG00000008798	3940	105638	3518	-25238	0.703335	0.953024	0.606807	0.00444444	0.0623877	HCFC1R1	3953	chr20_3305981_3307278	FALSE	A2B	gain
chr20:3305981-3307278	chr20	3305981	3307278	1298	*	chr20	3234560	+	KREMEN2	ENSMFAG00000043767	2113	105638	14202	72069	0.56545	0.953024	0.45412	0.0223049	0.0916016	HCFC1R1	3953	chr20_3305981_3307278	FALSE	A2B	gain
chr20:3305981-3307278	chr20	3305981	3307278	1298	*	chr20	3364877	-	ZSCAN10	ENSMFAG00000026234	2775	105638	4393	58248	0.767009	0.953024	0.979506	0.00191443	0.054567	HCFC1R1	3953	chr20_3305981_3307278	FALSE	A2B	gain
chr20:3305981-3307278	chr20	3305981	3307278	1298	*	chr20	3317248	-	BICDL2	ENSMFAG00000001950	2311	105638	1509	10619	0.600612	0.953024	0.650809	0.0151888	0.082598	HCFC1R1	3953	chr20_3305981_3307278	FALSE	A2B	gain
chr20:3445440-3446462	chr20	3445440	3446462	1023	*	chr20	3302027	-	HCFC1R1	ENSMFAG00000037663	998	105685	9720	-143924	0.612792	0.849266	0.705336	0.0132388	0.0798514	NA	7032	chr20_3445440_3446462	FALSE	A2B	gain
chr20:3445440-3446462	chr20	3445440	3446462	1023	*	chr20	3364877	-	ZSCAN10	ENSMFAG00000026234	2775	105685	4393	-81074	0.752394	0.849266	0.979506	0.00233549	0.0561045	NA	7032	chr20_3445440_3446462	FALSE	A2B	gain
chr20:3457393-3458945	chr20	3457393	3458945	1553	*	chr20	3364877	-	ZSCAN10	ENSMFAG00000026234	2775	105689	4393	-93292	0.537358	0.854597	0.979506	0.0299223	0.099184	NA	18985	chr20_3457393_3458945	FALSE	A2B	gain
chr20:37629208-37630791	chr20	37629208	37630791	1584	*	chr20	37850558	+	HEATR3	ENSMFAG00000002184	2741	107984	1677	-220559	0.620849	0.965033	0.472583	0.0120738	0.0781289	ZNF423	1447	chr20_37629208_37630791	FALSE	A2B	gain
chr20:38051891-38053652	chr20	38051891	38053652	1762	*	chr20	38081168	+	ADCY7	ENSMFAG00000037814	7183	108015	9832	-28397	0.642778	0.863968	0.622069	0.00934999	0.0731864	ADCY7	27515	chr20_38051891_38053652	FALSE	A2B	gain
chr20:38360317-38361248	chr20	38360317	38361248	932	*	chr20	38176799	-	BRD7	ENSMFAG00000035566	2718	108055	8327	-183983	0.546242	0.798482	0.720537	0.0273018	0.0968829	NKD1	255	chr20_38360317_38361248	FALSE	A2B	gain
chr20:430504-431291	chr20	430504	431291	788	*	chr20	406815	+	NME4	ENSMFAG00000031790	1039	105128	5996	24082	0.604787	0.81927	0.992	0.0144937	0.0817178	RAB11FIP3	526	chr20_430504_431291	FALSE	A2B	gain
chr20:44603170-44604196	chr20	44603170	44604196	1027	*	chr20	44749804	+	NUP93	ENSMFAG00000042559	3595	108442	13312	-146121	0.573357	0.800631	0.856914	0.0204914	0.0896265	NA	6790	chr20_44603170_44604196	FALSE	A2B	gain
chr20:5303499-5304521	chr20	5303499	5304521	1023	*	chr20	5134352	-	GLYR1	ENSMFAG00000032460	3878	105957	6505	-169658	0.623213	0.858081	0.897532	0.0117496	0.0775839	NAGPA	27931	chr20_5303499_5304521	FALSE	A2B	gain
chr20:5303499-5304521	chr20	5303499	5304521	1023	*	chr20	5134717	+	UBN1	ENSMFAG00000036657	6312	105957	9029	169293	0.555853	0.858081	0.778017	0.0246922	0.0942068	NAGPA	27931	chr20_5303499_5304521	FALSE	A2B	gain
chr20:55254727-55255179	chr20	55254727	55255179	453	*	chr20	55344577	-	EXOC3L1	ENSMFAG00000002581	2902	108981	1987	89624	0.59419	0.83933	0.274786	0.0163154	0.0842404	C16orf70	8217	chr20_55254727_55255179	FALSE	A2B	gain
chr20:55308454-55309988	chr20	55308454	55309988	1535	*	chr20	55318493	+	HSF4	ENSMFAG00000032308	1845	108986	6399	-9272	0.56345	0.889725	0.181365	0.0227851	0.0920923	TRADD	2014	chr20_55308454_55309988	FALSE	A2B	gain
chr20:55308454-55309988	chr20	55308454	55309988	1535	*	chr20	55344577	-	EXOC3L1	ENSMFAG00000002581	2902	108986	1987	35356	0.607986	0.889725	0.274786	0.0139801	0.0809791	TRADD	2014	chr20_55308454_55309988	FALSE	A2B	gain
chr20:55316450-55318808	chr20	55316450	55318808	2359	*	chr20	55344577	-	EXOC3L1	ENSMFAG00000002581	2902	108989	1987	26948	0.571416	0.903695	0.274786	0.0209243	0.0900396	HSF4	0	chr20_55316450_55318808	FALSE	A2B	gain
chr20:55331920-55332856	chr20	55331920	55332856	937	*	chr20	55344577	-	EXOC3L1	ENSMFAG00000002581	2902	108995	1987	12189	0.553581	0.926975	0.274786	0.0252887	0.0948757	KIAA0895L	5469	chr20_55331920_55332856	FALSE	A2B	gain
chr20:55331920-55332856	chr20	55331920	55332856	937	*	chr20	55364125	-	LRRC29	ENSMFAG00000041969	666	108995	12849	31737	0.5622	0.926975	0.15564	0.0230898	0.0924426	KIAA0895L	5469	chr20_55331920_55332856	FALSE	A2B	gain
chr20:55551187-55552171	chr20	55551187	55552171	985	*	chr20	55364125	-	LRRC29	ENSMFAG00000041969	666	109037	12849	-187554	0.593728	0.844327	0.15564	0.0163992	0.0843908	TPPP3	2234	chr20_55551187_55552171	FALSE	A2B	gain
chr20:56758271-56759099	chr20	56758271	56759099	829	*	chr20	56981972	+	CDH1	ENSMFAG00000032434	3546	109226	6487	-223287	0.649118	0.810249	0.603976	0.00867211	0.0718728	U4	17025	chr20_56758271_56759099	FALSE	A2B	gain
chr20:57275598-57276761	chr20	57275598	57276761	1164	*	chr20	57392610	+	HAS3	ENSMFAG00000032682	4152	109297	6678	-116431	0.641257	0.973741	0.423595	0.00951947	0.0735157	U6	15276	chr20_57275598_57276761	FALSE	A2B	gain
chr20:61204614-61205548	chr20	61204614	61205548	935	*	chr20	61198588	+	TLE7	ENSMFAG00000030917	1326	109524	5318	6493	0.582429	0.986014	0.211767	0.0185702	0.0872193	TLE7	6025	chr20_61204614_61205548	FALSE	A2B	gain
chr20:61204614-61205548	chr20	61204614	61205548	935	*	chr20	61005731	-	MARVELD3	ENSMFAG00000043332	3118	109524	13865	-199350	0.698879	0.986014	0.522863	0.00470336	0.0631285	TLE7	6025	chr20_61204614_61205548	FALSE	A2B	gain
chr20:62912063-62913316	chr20	62912063	62913316	1254	*	chr20	63138883	-	WDR59	ENSMFAG00000036379	3737	109682	8837	226194	0.548538	0.943788	0.590806	0.0266576	0.0963124	FA2H	0	chr20_62912063_62913316	FALSE	A2B	gain
chr20:672054-673360	chr20	672054	673360	1307	*	chr20	703617	+	STUB1	ENSMFAG00000042188	4771	105187	13021	-30910	0.579592	0.79964	0.961413	0.0191534	0.0879316	WDR90	0	chr20_672054_673360	FALSE	A2B	gain
chr20:718669-720007	chr20	718669	720007	1339	*	chr20	691704	+	RHOT2	ENSMFAG00000045952	1906	105202	15869	27634	0.576636	0.911859	0.676842	0.0197778	0.0886631	FBXL16	1899	chr20_718669_720007	FALSE	A2B	gain
chr20:718669-720007	chr20	718669	720007	1339	*	chr20	703617	+	STUB1	ENSMFAG00000042188	4771	105202	13021	15721	0.573901	0.911859	0.961413	0.0203715	0.0894626	FBXL16	1899	chr20_718669_720007	FALSE	A2B	gain
chr20:718669-720007	chr20	718669	720007	1339	*	chr20	698510	+	RHBDL1	ENSMFAG00000032567	2290	105202	6584	20828	0.674499	0.911859	0.677272	0.0063772	0.0672853	FBXL16	1899	chr20_718669_720007	FALSE	A2B	gain
chr20:73506152-73509033	chr20	73506152	73509033	2882	*	chr20	73335297	-	ZDHHC7	ENSMFAG00000042544	3438	110462	13300	-172295	0.604665	0.997733	0.913841	0.0145134	0.0817208	FAM92B	63455	chr20_73506152_73509033	FALSE	A2B	gain
chr20:74857348-74860048	chr20	74857348	74860048	2701	*	chr20	74870202	+	FOXF1	ENSMFAG00000039933	2539	110774	11408	-11504	0.693442	0.989526	0.817035	0.0050377	0.0641153	FOXF1	10153	chr20_74857348_74860048	FALSE	A2B	gain
chr20:74879248-74882104	chr20	74879248	74882104	2857	*	chr20	74870202	+	FOXF1	ENSMFAG00000039933	2539	110782	11408	10474	0.797239	0.997383	0.817035	0.00125582	0.0529458	FOXF1	9045	chr20_74879248_74882104	FALSE	A2B	gain
chr20:752158-753597	chr20	752158	753597	1440	*	chr20	703617	+	STUB1	ENSMFAG00000042188	4771	105214	13021	49260	0.757739	0.830638	0.961413	0.00217252	0.0555515	CCDC78	0	chr20_752158_753597	FALSE	A2B	gain
chr20:752158-753597	chr20	752158	753597	1440	*	chr20	747277	+	FAM173A	ENSMFAG00000042579	654	105214	13329	5600	0.628766	0.830638	0.6321	0.0110184	0.0765066	CCDC78	0	chr20_752158_753597	FALSE	A2B	gain
chr20:752158-753597	chr20	752158	753597	1440	*	chr20	656033	-	METTL26	ENSMFAG00000031552	1327	105214	5816	-96844	0.627122	0.830638	0.915564	0.0112306	0.0767434	CCDC78	0	chr20_752158_753597	FALSE	A2B	gain
chr20:752158-753597	chr20	752158	753597	1440	*	chr20	817269	+	CHTF18	ENSMFAG00000033447	3353	105214	7249	-64392	0.695171	0.830638	0.511231	0.00492912	0.0638366	CCDC78	0	chr20_752158_753597	FALSE	A2B	gain
chr20:752158-753597	chr20	752158	753597	1440	*	chr20	691704	+	RHOT2	ENSMFAG00000045952	1906	105214	15869	61173	0.604703	0.830638	0.676842	0.0145073	0.0817178	CCDC78	0	chr20_752158_753597	FALSE	A2B	gain
chr20:753728-755494	chr20	753728	755494	1767	*	chr20	817269	+	CHTF18	ENSMFAG00000033447	3353	105215	7249	-62658	0.647237	0.901315	0.511231	0.00886849	0.0723482	HAGHL	372	chr20_753728_755494	FALSE	A2B	gain
chr20:753728-755494	chr20	753728	755494	1767	*	chr20	666175	+	MCRIP2	ENSMFAG00000037517	499	105215	9613	88436	0.536927	0.901315	0.479968	0.0300547	0.0992576	HAGHL	372	chr20_753728_755494	FALSE	A2B	gain
chr20:753728-755494	chr20	753728	755494	1767	*	chr20	656033	-	METTL26	ENSMFAG00000031552	1327	105215	5816	-98578	0.652189	0.901315	0.915564	0.00835983	0.071276	HAGHL	372	chr20_753728_755494	FALSE	A2B	gain
chr20:753728-755494	chr20	753728	755494	1767	*	chr20	691704	+	RHOT2	ENSMFAG00000045952	1906	105215	15869	62907	0.552506	0.901315	0.676842	0.0255754	0.0952067	HAGHL	372	chr20_753728_755494	FALSE	A2B	gain
chr20:753728-755494	chr20	753728	755494	1767	*	chr20	747277	+	FAM173A	ENSMFAG00000042579	654	105215	13329	7334	0.64399	0.901315	0.6321	0.00921691	0.0729372	HAGHL	372	chr20_753728_755494	FALSE	A2B	gain
chr20:753728-755494	chr20	753728	755494	1767	*	chr20	703617	+	STUB1	ENSMFAG00000042188	4771	105215	13021	50994	0.759081	0.901315	0.961413	0.00213328	0.0555515	HAGHL	372	chr20_753728_755494	FALSE	A2B	gain
chr20:829511-830858	chr20	829511	830858	1348	*	chr20	656033	-	METTL26	ENSMFAG00000031552	1327	105228	5816	-174151	0.665715	0.799053	0.915564	0.00710083	0.0684827	GNG13	1030	chr20_829511_830858	FALSE	A2B	gain
chr20:829511-830858	chr20	829511	830858	1348	*	chr20	817269	+	CHTF18	ENSMFAG00000033447	3353	105228	7249	12915	0.679334	0.799053	0.511231	0.00600787	0.0666447	GNG13	1030	chr20_829511_830858	FALSE	A2B	gain
chr20:829511-830858	chr20	829511	830858	1348	*	chr20	691704	+	RHOT2	ENSMFAG00000045952	1906	105228	15869	138480	0.583216	0.799053	0.676842	0.0184114	0.0870402	GNG13	1030	chr20_829511_830858	FALSE	A2B	gain
chr20:829511-830858	chr20	829511	830858	1348	*	chr20	753355	+	HAGHL	ENSMFAG00000032740	1408	105228	6719	76829	0.558499	0.799053	0.385501	0.0240128	0.0934686	GNG13	1030	chr20_829511_830858	FALSE	A2B	gain
chr20:829511-830858	chr20	829511	830858	1348	*	chr20	703617	+	STUB1	ENSMFAG00000042188	4771	105228	13021	126567	0.784489	0.799053	0.961413	0.00150279	0.0534047	GNG13	1030	chr20_829511_830858	FALSE	A2B	gain
chr20:829511-830858	chr20	829511	830858	1348	*	chr20	747277	+	FAM173A	ENSMFAG00000042579	654	105228	13329	82907	0.61744	0.799053	0.6321	0.0125551	0.078796	GNG13	1030	chr20_829511_830858	FALSE	A2B	gain
chr20:9135296-9136089	chr20	9135296	9136089	794	*	chr20	9160011	-	CARHSP1	ENSMFAG00000031370	3120	106013	5666	24319	0.571319	0.900178	0.988245	0.0209461	0.0900396	CARHSP1	23921	chr20_9135296_9136089	FALSE	A2B	gain
chr3:10085042-10087741	chr3	10085042	10087741	2700	*	chr3	10301630	+	CLDN14	ENSMFAG00000029830	720	112433	4757	-215239	0.613381	0.93361	0.33879	0.0131504	0.0797038	SIM2	469	chr3_10085042_10087741	FALSE	A2B	gain
chr3:10090006-10091210	chr3	10090006	10091210	1205	*	chr3	10301630	+	CLDN14	ENSMFAG00000029830	720	112434	4757	-211022	0.599077	0.893194	0.33879	0.0154517	0.0829946	SIM2	5433	chr3_10090006_10091210	FALSE	A2B	gain
chr3:121733151-121734177	chr3	121733151	121734177	1027	*	chr3	121571426	-	CLDN12	ENSMFAG00000017561	735	118958	3951	-162238	0.580557	0.931688	0.362299	0.0189532	0.0877466	CFAP69	9	chr3_121733151_121734177	FALSE	A2B	gain
chr3:12652206-12654249	chr3	12652206	12654249	2044	*	chr3	12686084	-	SLC5A3	ENSMFAG00000019833	2157	112670	4060	32857	0.59091	0.995622	0.542864	0.0169187	0.085039	NA	3681	chr3_12652206_12654249	FALSE	A2B	gain
chr3:12652206-12654249	chr3	12652206	12654249	2044	*	chr3	12658521	-	MRPS6	ENSMFAG00000032733	351	112670	6712	5294	0.587151	0.995622	0.799557	0.0176341	0.086094	NA	3681	chr3_12652206_12654249	FALSE	A2B	gain
chr3:12830864-12832309	chr3	12830864	12832309	1446	*	chr3	12658521	-	MRPS6	ENSMFAG00000032733	351	112701	6712	-173065	0.547226	0.966649	0.799557	0.0270241	0.0966794	Metazoa_SRP	21837	chr3_12830864_12832309	FALSE	A2B	gain
chr3:134860910-134862647	chr3	134860910	134862647	1738	*	chr3	134740926	-	PTPN12	ENSMFAG00000030934	3490	119370	5329	-120852	0.603381	0.938101	0.577451	0.0147245	0.0820034	GSAP	0	chr3_134860910_134862647	FALSE	A2B	gain
chr3:135396824-135397385	chr3	135396824	135397385	562	*	chr3	135611622	-	NAPEPLD	ENSMFAG00000044187	4781	119415	14523	214518	0.552069	0.898159	0.377131	0.0256926	0.0953046	LRRC17	9775	chr3_135396824_135397385	FALSE	A2B	gain
chr3:135396824-135397385	chr3	135396824	135397385	562	*	chr3	135535541	+	ARMC10	ENSMFAG00000033426	2735	119415	7233	-138437	0.658038	0.898159	0.657333	0.00779279	0.0701986	LRRC17	9775	chr3_135396824_135397385	FALSE	A2B	gain
chr3:14169375-14170323	chr3	14169375	14170323	949	*	chr3	14340138	-	EVA1C	ENSMFAG00000034125	7041	112847	7628	170289	0.763352	0.914417	0.965598	0.00201267	0.0551773	TCP10L	14106	chr3_14169375_14170323	FALSE	A2B	gain
chr3:154723403-154724009	chr3	154723403	154724009	607	*	chr3	154931270	-	AASS	ENSMFAG00000038411	3217	120348	10263	207564	0.641092	0.931434	0.429134	0.00953801	0.0735656	PTPRZ1	71645	chr3_154723403_154724009	FALSE	A2B	gain
chr3:154723403-154724009	chr3	154723403	154724009	607	*	chr3	154651757	+	PTPRZ1	ENSMFAG00000032576	8215	120348	6590	71949	0.87673	0.931434	0.990461	0.000387405	0.0523185	PTPRZ1	71645	chr3_154723403_154724009	FALSE	A2B	gain
chr3:155081997-155083311	chr3	155081997	155083311	1315	*	chr3	154931270	-	AASS	ENSMFAG00000038411	3217	120371	10263	-151384	0.668247	0.926092	0.429134	0.00688505	0.0681439	FEZF1	0	chr3_155081997_155083311	FALSE	A2B	gain
chr3:183038889-183039769	chr3	183038889	183039769	881	*	chr3	182820376	-	ZNF467	ENSMFAG00000032275	2954	122290	6372	-218953	0.582768	0.887011	0.522555	0.0185017	0.0871711	NA	4835	chr3_183038889_183039769	FALSE	A2B	gain
chr3:183038889-183039769	chr3	183038889	183039769	881	*	chr3	183098565	+	GIMAP8	ENSMFAG00000002026	7577	122290	1563	-59236	0.585095	0.887011	0.318235	0.0180364	0.0865212	NA	4835	chr3_183038889_183039769	FALSE	A2B	gain
chr3:183936047-183937439	chr3	183936047	183937439	1393	*	chr3	184148682	-	CRYGN	ENSMFAG00000043894	2876	122393	14300	211939	0.584196	0.927702	0.258477	0.018215	0.0867515	NA	6471	chr3_183936047_183937439	FALSE	A2B	gain
chr3:184088571-184090060	chr3	184088571	184090060	1490	*	chr3	184148682	-	CRYGN	ENSMFAG00000043894	2876	122417	14300	59367	0.548442	0.962971	0.258477	0.0266842	0.096336	WDR86	28280	chr3_184088571_184090060	FALSE	A2B	gain
chr3:33203521-33205569	chr3	33203521	33205569	2049	*	chr3	33068628	-	RBM11	ENSMFAG00000039455	1994	113464	11040	-135917	0.587609	0.928386	0.218413	0.0175455	0.0859538	NA	0	chr3_33203521_33205569	FALSE	A2B	gain
chr3:42013933-42016560	chr3	42013933	42016560	2628	*	chr3	41978441	+	ZNF853	ENSMFAG00000032885	1863	114273	6835	36805	0.539149	0.974899	0.200505	0.0293771	0.0987579	ZNF316	14934	chr3_42013933_42016560	FALSE	A2B	gain
chr3:44444249-44445553	chr3	44444249	44445553	1305	*	chr3	44679311	-	ZCWPW1	ENSMFAG00000044114	2545	114528	14467	234410	0.540217	0.915101	0.491169	0.0290563	0.0985674	COPS6	0	chr3_44444249_44445553	FALSE	A2B	gain
chr3:44901083-44902148	chr3	44901083	44902148	1066	*	chr3	44911483	-	TFR2	ENSMFAG00000000760	3159	114594	589	9868	0.576277	0.846972	0.397748	0.019855	0.088758	TFR2	9334	chr3_44901083_44902148	FALSE	A2B	gain
chr3:44924054-44925171	chr3	44924054	44925171	1118	*	chr3	45166069	+	TRIP6	ENSMFAG00000035576	1963	114598	8334	-241457	0.536997	0.884453	0.85513	0.0300331	0.0992555	ACTL6B	0	chr3_44924054_44925171	FALSE	A2B	gain
chr3:44924054-44925171	chr3	44924054	44925171	1118	*	chr3	44911483	-	TFR2	ENSMFAG00000000760	3159	114598	589	-13129	0.605796	0.884453	0.397748	0.0143299	0.08139	ACTL6B	0	chr3_44924054_44925171	FALSE	A2B	gain
chr3:45140617-45142736	chr3	45140617	45142736	2120	*	chr3	44911483	-	TFR2	ENSMFAG00000000760	3159	114633	589	-230193	0.736361	0.997625	0.397748	0.00289372	0.0576962	SLC12A9	8352	chr3_45140617_45142736	FALSE	A2B	gain
chr3:45140617-45142736	chr3	45140617	45142736	2120	*	chr3	45174739	+	SRRT	ENSMFAG00000033745	2681	114633	7422	-33063	0.678084	0.997625	0.8699	0.00610142	0.0668719	SLC12A9	8352	chr3_45140617_45142736	FALSE	A2B	gain
chr3:45140617-45142736	chr3	45140617	45142736	2120	*	chr3	45166069	+	TRIP6	ENSMFAG00000035576	1963	114633	8334	-24393	0.610124	0.997625	0.85513	0.0136458	0.0804954	SLC12A9	8352	chr3_45140617_45142736	FALSE	A2B	gain
chr3:45150304-45151460	chr3	45150304	45151460	1157	*	chr3	44911483	-	TFR2	ENSMFAG00000000760	3159	114635	589	-239399	0.578038	0.914239	0.397748	0.0194794	0.0882953	SLC12A9	0	chr3_45150304_45151460	FALSE	A2B	gain
chr3:45150304-45151460	chr3	45150304	45151460	1157	*	chr3	45166069	+	TRIP6	ENSMFAG00000035576	1963	114635	8334	-15187	0.674098	0.914239	0.85513	0.00640876	0.0673734	SLC12A9	0	chr3_45150304_45151460	FALSE	A2B	gain
chr3:45313309-45314930	chr3	45313309	45314930	1622	*	chr3	45537998	-	PLOD3	ENSMFAG00000033241	3031	114664	7104	223879	0.659489	0.995939	0.938088	0.00765748	0.0698804	MUC17	1045	chr3_45313309_45314930	FALSE	A2B	gain
chr3:45395584-45398234	chr3	45395584	45398234	2651	*	chr3	45195575	-	ACHE	ENSMFAG00000037867	3944	114671	9871	-201334	0.631764	0.985977	0.43055	0.0106407	0.0756814	TRIM56	996	chr3_45395584_45398234	FALSE	A2B	gain
chr3:46852760-46854206	chr3	46852760	46854206	1447	*	chr3	46769782	+	ORAI2	ENSMFAG00000041472	5555	114957	12453	83701	0.622108	0.957165	0.601883	0.0119002	0.0778695	NA	4512	chr3_46852760_46854206	FALSE	A2B	gain
chr3:46986233-46986861	chr3	46986233	46986861	629	*	chr3	46982470	-	DTX2	ENSMFAG00000037159	4607	114978	9426	-4077	0.614108	0.931725	0.882577	0.0130419	0.0795334	DTX2	3762	chr3_46986233_46986861	FALSE	A2B	gain
chr3:46986233-46986861	chr3	46986233	46986861	629	*	chr3	47044685	+	SSC4D	ENSMFAG00000031343	1650	114978	5644	-58138	0.652661	0.931725	0.199582	0.00831275	0.0712296	DTX2	3762	chr3_46986233_46986861	FALSE	A2B	gain
chr3:48403503-48405119	chr3	48403503	48405119	1617	*	chr3	48344143	+	BUD23	ENSMFAG00000036962	1298	115182	9268	60168	0.612853	0.997474	0.926703	0.0132296	0.0798271	ABHD11	3643	chr3_48403503_48405119	FALSE	A2B	gain
chr3:48403503-48405119	chr3	48403503	48405119	1617	*	chr3	48435017	-	CLDN3	ENSMFAG00000027523	663	115182	4487	30706	0.793977	0.997474	0.582497	0.00131516	0.0531636	ABHD11	3643	chr3_48403503_48405119	FALSE	A2B	gain
chr3:52099623-52100228	chr3	52099623	52100228	606	*	chr3	52016713	+	AUTS2	ENSMFAG00000035871	5891	115371	8550	83212	0.63108	0.902952	0.766324	0.0107258	0.0758732	AUTS2	82909	chr3_52099623_52100228	FALSE	A2B	gain
chr3:5332204-5334120	chr3	5332204	5334120	1917	*	chr3	5327515	-	MX1	ENSMFAG00000044214	2530	112047	14543	-5647	0.586087	0.941209	0.624408	0.0178413	0.0863587	MX1	4688	chr3_5332204_5334120	FALSE	A2B	gain
chr3:54861189-54863185	chr3	54861189	54863185	1997	*	chr3	54934577	-	CALN1	ENSMFAG00000032381	642	115411	6451	72390	0.648736	0.993419	0.163025	0.00871169	0.0719955	CALN1	71391	chr3_54861189_54863185	FALSE	A2B	gain
chr3:76412412-76414564	chr3	76412412	76414564	2153	*	chr3	76322782	+	GCK	ENSMFAG00000043774	5898	116298	14207	90706	0.652407	0.955798	0.969106	0.00833808	0.0712536	AEBP1	0	chr3_76412412_76414564	FALSE	A2B	gain
chr3:76412412-76414564	chr3	76412412	76414564	2153	*	chr3	76394668	+	POLD2	ENSMFAG00000042401	1687	116298	13185	18820	0.548877	0.955798	0.970891	0.0265636	0.096219	AEBP1	0	chr3_76412412_76414564	FALSE	A2B	gain
chr3:76412412-76414564	chr3	76412412	76414564	2153	*	chr3	76375689	+	MYL7	ENSMFAG00000038137	888	116298	10084	37799	0.570443	0.955798	0.987015	0.0211441	0.090293	AEBP1	0	chr3_76412412_76414564	FALSE	A2B	gain
chr3:87584263-87585311	chr3	87584263	87585311	1049	*	chr3	87435079	-	BBS9	ENSMFAG00000045258	2716	117083	15336	-149708	0.567664	0.882461	0.263893	0.0217836	0.090988	U6	2833	chr3_87584263_87585311	FALSE	A2B	gain
chr3:87584263-87585311	chr3	87584263	87585311	1049	*	chr3	87472639	+	RP9	ENSMFAG00000001526	1141	117083	1194	112148	0.730826	0.882461	0.661025	0.00311313	0.0584125	U6	2833	chr3_87584263_87585311	FALSE	A2B	gain
chr3:89725821-89726616	chr3	89725821	89726616	796	*	chr3	89974179	+	CRHR2	ENSMFAG00000046108	4665	117171	15996	-247961	0.555181	0.932565	0.301742	0.0248674	0.0943995	GHRHR	24084	chr3_89725821_89726616	FALSE	A2B	gain
chr3:93483188-93485823	chr3	93483188	93485823	2636	*	chr3	93632606	+	HOXA1	ENSMFAG00000034381	2564	117498	7827	-148101	0.591339	0.988039	0.740415	0.0168387	0.0849449	EVX1	0	chr3_93483188_93485823	FALSE	A2B	gain
chr3:93511446-93511961	chr3	93511446	93511961	516	*	chr3	93632606	+	HOXA1	ENSMFAG00000034381	2564	117506	7827	-120903	0.599115	0.8654	0.740415	0.0154451	0.0829911	HOTTIP_4	8297	chr3_93511446_93511961	FALSE	A2B	gain
chr3:93547150-93549118	chr3	93547150	93549118	1969	*	chr3	93544596	+	HOXA10	ENSMFAG00000000953	2570	117524	746	3538	0.759207	0.971108	0.887008	0.00212964	0.0555515	HOXA10	2553	chr3_93547150_93549118	FALSE	A2B	gain
chr3:93547150-93549118	chr3	93547150	93549118	1969	*	chr3	93561025	+	HOXA9	ENSMFAG00000041407	3748	117524	12402	-12891	0.629628	0.971108	0.959382	0.0109086	0.0762755	HOXA10	2553	chr3_93547150_93549118	FALSE	A2B	gain
chr3:93551598-93555721	chr3	93551598	93555721	4124	*	chr3	93542456	+	HOXA11	ENSMFAG00000044467	3619	117527	14726	11203	0.73188	0.996893	0.841529	0.00307019	0.0584125	NA	2950	chr3_93551598_93555721	FALSE	A2B	gain
chr3:93551598-93555721	chr3	93551598	93555721	4124	*	chr3	93544596	+	HOXA10	ENSMFAG00000000953	2570	117527	746	9063	0.698189	0.996893	0.887008	0.00474461	0.0633078	NA	2950	chr3_93551598_93555721	FALSE	A2B	gain
chr3:93551598-93555721	chr3	93551598	93555721	4124	*	chr3	93526337	+	HOXA13	ENSMFAG00000039716	784	117527	11246	27322	0.608107	0.996893	0.308327	0.0139609	0.0809791	NA	2950	chr3_93551598_93555721	FALSE	A2B	gain
chr3:93551598-93555721	chr3	93551598	93555721	4124	*	chr3	93561025	+	HOXA9	ENSMFAG00000041407	3748	117527	12402	-7366	0.774911	0.996893	0.959382	0.00171697	0.0541313	NA	2950	chr3_93551598_93555721	FALSE	A2B	gain
chr3:93584229-93585827	chr3	93584229	93585827	1599	*	chr3	93485025	-	EVX1	ENSMFAG00000030998	2915	117542	5379	-100003	0.650407	0.900722	0.698197	0.00853976	0.0716568	HOXA5	1515	chr3_93584229_93585827	FALSE	A2B	gain
chr3:93621456-93622079	chr3	93621456	93622079	624	*	chr3	93485025	-	EVX1	ENSMFAG00000030998	2915	117559	5379	-136742	0.572222	0.941672	0.698197	0.0207436	0.0898809	HOXA2	808	chr3_93621456_93622079	FALSE	A2B	gain
chr3:93621456-93622079	chr3	93621456	93622079	624	*	chr3	93632606	+	HOXA1	ENSMFAG00000034381	2564	117559	7827	-10839	0.71559	0.941672	0.740415	0.00379758	0.0607333	HOXA2	808	chr3_93621456_93622079	FALSE	A2B	gain
chr3:98651792-98652588	chr3	98651792	98652588	797	*	chr3	98788785	+	CDCA7L	ENSMFAG00000001391	3134	117996	1087	-136595	0.557206	0.950095	0.90744	0.0243428	0.0938463	CDCA7L	136196	chr3_98651792_98652588	FALSE	A2B	gain
chr4:100401949-100405465	chr4	100401949	100405465	3517	*	chr4	100458808	-	MTO1	ENSMFAG00000042481	2535	128132	13251	55101	0.558891	0.994593	0.586005	0.0239137	0.0933866	EEF1A1	3637	chr4_100401949_100405465	FALSE	A2B	gain
chr4:100469038-100470310	chr4	100469038	100470310	1273	*	chr4	100574146	+	DPPA5	ENSMFAG00000045714	617	128138	15682	-104472	0.641484	0.878637	0.998708	0.00949408	0.073497	CGAS	0	chr4_100469038_100470310	FALSE	A2B	gain
chr4:100469038-100470310	chr4	100469038	100470310	1273	*	chr4	100564413	-	KHDC3L	ENSMFAG00000041622	1866	128138	12574	94739	0.63586	0.878637	0.998831	0.0101433	0.0747089	CGAS	0	chr4_100469038_100470310	FALSE	A2B	gain
chr4:100469038-100470310	chr4	100469038	100470310	1273	*	chr4	100528695	+	OOEP	ENSMFAG00000044288	1391	128138	14596	-59021	0.640471	0.878637	0.929903	0.00960818	0.0737368	CGAS	0	chr4_100469038_100470310	FALSE	A2B	gain
chr4:100534507-100535446	chr4	100534507	100535446	940	*	chr4	100574146	+	DPPA5	ENSMFAG00000045714	617	128143	15682	-39170	0.559722	0.939496	0.998708	0.0237043	0.0931303	OOEP	5811	chr4_100534507_100535446	FALSE	A2B	gain
chr4:100573511-100574729	chr4	100573511	100574729	1219	*	chr4	100528574	-	DDX43	ENSMFAG00000043087	2730	128151	13683	-45546	0.620249	0.942905	0.667733	0.0121573	0.0782826	DPPA5	0	chr4_100573511_100574729	FALSE	A2B	gain
chr4:100573511-100574729	chr4	100573511	100574729	1219	*	chr4	100564413	-	KHDC3L	ENSMFAG00000041622	1866	128151	12574	-9707	0.85126	0.942905	0.998831	0.000570751	0.0523185	DPPA5	0	chr4_100573511_100574729	FALSE	A2B	gain
chr4:100573511-100574729	chr4	100573511	100574729	1219	*	chr4	100528695	+	OOEP	ENSMFAG00000044288	1391	128151	14596	45425	0.541526	0.942905	0.929903	0.028667	0.0981545	DPPA5	0	chr4_100573511_100574729	FALSE	A2B	gain
chr4:10128784-10129807	chr4	10128784	10129807	1024	*	chr4	9967615	-	MAP3K4	ENSMFAG00000036572	7133	123394	8962	-161680	0.562047	0.856735	0.81765	0.0231273	0.0925118	PLG	75376	chr4_10128784_10129807	FALSE	A2B	gain
chr4:105134495-105135269	chr4	105134495	105135269	775	*	chr4	105199894	-	ADGRB3	ENSMFAG00000003819	4667	128385	2937	65012	0.659187	0.940622	0.264509	0.00768553	0.0699114	ADGRB3	64624	chr4_105134495_105135269	FALSE	A2B	gain
chr4:126224246-126225332	chr4	126224246	126225332	1087	*	chr4	126405871	+	MRPL14	ENSMFAG00000041809	660	129303	12722	-181082	0.562437	0.873543	0.878946	0.0230319	0.092417	TCTE1	0	chr4_126224246_126225332	FALSE	A2B	gain
chr4:127048082-127049867	chr4	127048082	127049867	1786	*	chr4	127041879	+	YIPF3	ENSMFAG00000032170	1740	129517	6290	7095	0.56208	0.957004	0.974398	0.0231193	0.0925	LRRC73	371	chr4_127048082_127049867	FALSE	A2B	gain
chr4:127100647-127102723	chr4	127100647	127102723	2077	*	chr4	126979060	+	XPO5	ENSMFAG00000038120	5402	129527	10069	122625	0.602601	0.936432	0.924918	0.0148541	0.0821601	DLK2	0	chr4_127100647_127102723	FALSE	A2B	gain
chr4:127100647-127102723	chr4	127100647	127102723	2077	*	chr4	127258252	+	CRIP3	ENSMFAG00000030762	701	129527	5223	-156567	0.544855	0.936432	0.16838	0.0276973	0.0972883	DLK2	0	chr4_127100647_127102723	FALSE	A2B	gain
chr4:127392593-127394413	chr4	127392593	127394413	1821	*	chr4	127258252	+	CRIP3	ENSMFAG00000030762	701	129550	5223	135251	0.534489	0.820223	0.16838	0.0308133	0.0999672	CUL9	0	chr4_127392593_127394413	FALSE	A2B	gain
chr4:127392593-127394413	chr4	127392593	127394413	1821	*	chr4	127562912	+	MEA1	ENSMFAG00000027007	905	129550	4444	-169409	0.654033	0.820223	0.918149	0.00817722	0.0709069	CUL9	0	chr4_127392593_127394413	FALSE	A2B	gain
chr4:129090189-129092006	chr4	129090189	129092006	1818	*	chr4	129123446	-	FOXP4	ENSMFAG00000033620	4472	129821	7324	32349	0.628376	0.961237	0.47646	0.0110684	0.0766211	FOXP4	31439	chr4_129090189_129092006	FALSE	A2B	gain
chr4:133155343-133156010	chr4	133155343	133156010	668	*	chr4	132992940	+	MDGA1	ENSMFAG00000042141	7973	130140	12978	162736	0.640368	0.839858	0.321435	0.00961986	0.0737368	CCDC167	35473	chr4_133155343_133156010	FALSE	A2B	gain
chr4:136676819-136678303	chr4	136676819	136678303	1485	*	chr4	136667259	+	GRM4	ENSMFAG00000043495	5324	130695	13990	10302	0.71146	0.918068	0.309681	0.00400532	0.0613792	GRM4	9559	chr4_136676819_136678303	FALSE	A2B	gain
chr4:138726840-138728651	chr4	138726840	138728651	1812	*	chr4	138716943	-	RNF5	ENSMFAG00000033282	1320	130919	7140	-10802	0.763939	0.970769	0.80688	0.00199659	0.0549503	NA	1807	chr4_138726840_138728651	FALSE	A2B	gain
chr4:138746905-138748235	chr4	138746905	138748235	1331	*	chr4	138716943	-	RNF5	ENSMFAG00000033282	1320	130926	7140	-30627	0.644344	0.985616	0.80688	0.00917837	0.0728972	NA	3139	chr4_138746905_138748235	FALSE	A2B	gain
chr4:139431747-139432648	chr4	139431747	139432648	902	*	chr4	139287797	+	NCR3	ENSMFAG00000040516	1570	131070	11769	144400	0.660653	0.887275	0.221121	0.0075506	0.06966	Y_RNA	33258	chr4_139431747_139432648	FALSE	A2B	gain
chr4:139804220-139805929	chr4	139804220	139805929	1710	*	chr4	139836615	+	PSORS1C2	ENSMFAG00000039624	1830	131084	11174	-31541	0.741845	0.999682	0.409625	0.00269038	0.0571495	NA	973	chr4_139804220_139805929	FALSE	A2B	gain
chr4:139804220-139805929	chr4	139804220	139805929	1710	*	chr4	139819164	-	TCF19	ENSMFAG00000037749	3241	131084	9787	14090	0.696292	0.999682	0.425872	0.00485982	0.0636467	NA	973	chr4_139804220_139805929	FALSE	A2B	gain
chr4:139838905-139839624	chr4	139838905	139839624	720	*	chr4	140086666	-	DDR1	ENSMFAG00000033051	4898	131092	6963	247402	0.583004	0.850472	0.747923	0.0184541	0.0871179	PSORS1C2	2289	chr4_139838905_139839624	FALSE	A2B	gain
chr4:139838905-139839624	chr4	139838905	139839624	720	*	chr4	139836615	+	PSORS1C2	ENSMFAG00000039624	1830	131092	11174	2649	0.677287	0.850472	0.409625	0.00616178	0.0669261	PSORS1C2	2289	chr4_139838905_139839624	FALSE	A2B	gain
chr4:139838905-139839624	chr4	139838905	139839624	720	*	chr4	139819164	-	TCF19	ENSMFAG00000037749	3241	131092	9787	-20100	0.613855	0.850472	0.425872	0.0130796	0.0795635	PSORS1C2	2289	chr4_139838905_139839624	FALSE	A2B	gain
chr4:140026050-140026869	chr4	140026050	140026869	820	*	chr4	139836615	+	PSORS1C2	ENSMFAG00000039624	1830	131111	11174	189844	0.550302	0.871561	0.409625	0.0261717	0.0957484	NA	1421	chr4_140026050_140026869	FALSE	A2B	gain
chr4:140026050-140026869	chr4	140026050	140026869	820	*	chr4	139819164	-	TCF19	ENSMFAG00000037749	3241	131111	9787	-207295	0.598436	0.871561	0.425872	0.0155626	0.0832046	NA	1421	chr4_140026050_140026869	FALSE	A2B	gain
chr4:140082717-140083737	chr4	140082717	140083737	1021	*	chr4	139836615	+	PSORS1C2	ENSMFAG00000039624	1830	131118	11174	246612	0.754908	0.972928	0.409625	0.00225751	0.0557481	DDR1	2928	chr4_140082717_140083737	FALSE	A2B	gain
chr4:140082717-140083737	chr4	140082717	140083737	1021	*	chr4	140086666	-	DDR1	ENSMFAG00000033051	4898	131118	6963	3439	0.553846	0.972928	0.747923	0.0252187	0.0947736	DDR1	2928	chr4_140082717_140083737	FALSE	A2B	gain
chr4:140082717-140083737	chr4	140082717	140083737	1021	*	chr4	140221680	+	IER3	ENSMFAG00000035656	1444	131118	8393	-138453	0.597207	0.972928	0.747861	0.0157773	0.0835921	DDR1	2928	chr4_140082717_140083737	FALSE	A2B	gain
chr4:140883214-140884192	chr4	140883214	140884192	979	*	chr4	140830025	-	TRIM40	ENSMFAG00000044537	5447	131248	14776	-53678	0.578307	0.94234	0.249061	0.0194228	0.0882493	RNF39	829	chr4_140883214_140884192	FALSE	A2B	gain
chr4:140883214-140884192	chr4	140883214	140884192	979	*	chr4	140802917	-	TRIM15	ENSMFAG00000035011	4282	131248	8091	-80786	0.558297	0.94234	0.1253	0.0240643	0.0935567	RNF39	829	chr4_140883214_140884192	FALSE	A2B	gain
chr4:141148417-141150064	chr4	141148417	141150064	1648	*	chr4	141152853	+	ZFP57	ENSMFAG00000033585	1647	131267	7292	-3613	0.692554	0.973418	0.655302	0.00509433	0.0642763	ZFP57	2788	chr4_141148417_141150064	FALSE	A2B	gain
chr4:141169832-141170856	chr4	141169832	141170856	1025	*	chr4	141152853	+	ZFP57	ENSMFAG00000033585	1647	131271	7292	17491	0.748421	0.923141	0.655302	0.00246377	0.0563389	MOG	4089	chr4_141169832_141170856	FALSE	A2B	gain
chr4:142205444-142206609	chr4	142205444	142206609	1166	*	chr4	142444955	+	ZSCAN12	ENSMFAG00000046122	4037	131390	16004	-238929	0.554913	0.813335	0.340575	0.0249375	0.0944383	ZBED9	40976	chr4_142205444_142206609	FALSE	A2B	gain
chr4:142357455-142358324	chr4	142357455	142358324	870	*	chr4	142444955	+	ZSCAN12	ENSMFAG00000046122	4037	131408	16004	-87066	0.560321	0.91369	0.340575	0.0235545	0.0929814	ZSCAN23	37919	chr4_142357455_142358324	FALSE	A2B	gain
chr4:143993351-143995062	chr4	143993351	143995062	1712	*	chr4	144064456	-	BTN1A1	ENSMFAG00000002197	2885	131625	1686	70250	0.553404	0.938888	0.414118	0.0253358	0.0948978	HMGN4	24931	chr4_143993351_143995062	FALSE	A2B	gain
chr4:144326239-144328247	chr4	144326239	144328247	2009	*	chr4	144450585	-	HIST1H2AC	ENSMFAG00000009266	393	131684	3551	123342	0.575466	0.89433	0.717767	0.0200299	0.0890072	NA	0	chr4_144326239_144328247	FALSE	A2B	gain
chr4:150974888-150975760	chr4	150974888	150975760	873	*	chr4	150833979	-	ID4	ENSMFAG00000032981	444	132136	6907	-141345	0.566158	0.974447	0.429319	0.0221369	0.0914118	U6	47131	chr4_150974888_150975760	FALSE	A2B	gain
chr4:154375811-154376993	chr4	154375811	154376993	1183	*	chr4	154460836	-	GMPR	ENSMFAG00000036837	1417	132299	9169	84434	0.696912	0.918176	0.691366	0.00482194	0.0635265	ATXN1	2983	chr4_154375811_154376993	FALSE	A2B	gain
chr4:15510629-15512981	chr4	15510629	15512981	2353	*	chr4	15501898	-	TRAF3IP2	ENSMFAG00000002710	3277	123860	2095	-9907	0.628307	0.935387	0.629762	0.0110773	0.0766236	TRAF3IP2	8730	chr4_15510629_15512981	FALSE	A2B	gain
chr4:155582603-155583986	chr4	155582603	155583986	1384	*	chr4	155537670	-	JARID2	ENSMFAG00000036879	5907	132488	9202	-45624	0.803997	0.987048	0.976183	0.00114065	0.0525075	NA	28843	chr4_155582603_155583986	FALSE	A2B	gain
chr4:155753727-155754413	chr4	155753727	155754413	687	*	chr4	155537670	-	JARID2	ENSMFAG00000036879	5907	132504	9202	-216400	0.780898	0.894136	0.976183	0.00158002	0.0535054	Metazoa_SRP	76803	chr4_155753727_155754413	FALSE	A2B	gain
chr4:155768953-155769845	chr4	155768953	155769845	893	*	chr4	155537670	-	JARID2	ENSMFAG00000036879	5907	132508	9202	-231729	0.682321	0.978545	0.976183	0.00578942	0.066099	Metazoa_SRP	92029	chr4_155768953_155769845	FALSE	A2B	gain
chr4:157250785-157251171	chr4	157250785	157251171	387	*	chr4	157235379	-	SIRT5	ENSMFAG00000000178	3165	132578	122	-15599	0.556162	0.795564	0.458182	0.024612	0.0940971	7SK	11937	chr4_157250785_157251171	FALSE	A2B	gain
chr4:160363684-160364788	chr4	160363684	160364788	1105	*	chr4	160372818	-	GCNT2	ENSMFAG00000033469	9756	132898	7266	8582	0.705874	0.955593	0.554865	0.00430271	0.0621109	GCNT2	8029	chr4_160363684_160364788	FALSE	A2B	gain
chr4:160478722-160480614	chr4	160478722	160480614	1893	*	chr4	160372818	-	GCNT2	ENSMFAG00000033469	9756	132923	7266	-106850	0.676487	0.972023	0.554865	0.00622288	0.0670224	TFAP2A	2165	chr4_160478722_160480614	FALSE	A2B	gain
chr4:160583716-160585829	chr4	160583716	160585829	2114	*	chr4	160476556	+	TFAP2A	ENSMFAG00000039760	5807	132952	11282	108216	0.849158	0.998977	0.942458	0.000589036	0.0523185	U6atac	92788	chr4_160583716_160585829	FALSE	A2B	gain
chr4:163496560-163499232	chr4	163496560	163499232	2673	*	chr4	163652950	+	SSR1	ENSMFAG00000039497	3491	133072	11074	-155054	0.556739	0.993392	0.942273	0.0244629	0.0939651	NA	51854	chr4_163496560_163499232	FALSE	A2B	gain
chr4:169727973-169729928	chr4	169727973	169729928	1956	*	chr4	169751053	-	FOXQ1	ENSMFAG00000030482	1113	133692	5066	22103	0.570845	0.953735	0.179703	0.0210531	0.0901296	FOXQ1	21124	chr4_169727973_169729928	FALSE	A2B	gain
chr4:26651408-26653459	chr4	26651408	26653459	2052	*	chr4	26742745	+	PKIB	ENSMFAG00000033587	2044	124370	7294	-90312	0.858962	0.992111	0.79131	0.000508186	0.0523185	PKIB	89285	chr4_26651408_26653459	FALSE	A2B	gain
chr4:340717-342493	chr4	340717	342493	1777	*	chr4	97345	-	TBP	ENSMFAG00000031133	1924	122933	5484	-244260	0.558977	0.988734	0.589636	0.023892	0.0933698	FAM120B	7666	chr4_340717_342493	FALSE	A2B	gain
chr4:39557015-39558285	chr4	39557015	39558285	1271	*	chr4	39490007	+	MYB	ENSMFAG00000036535	4982	125116	8934	67643	0.544248	0.994625	0.259154	0.0278719	0.0974656	MYB	67007	chr4_39557015_39558285	FALSE	A2B	gain
chr4:47976598-47978362	chr4	47976598	47978362	1765	*	chr4	48064361	+	PHACTR2	ENSMFAG00000015323	2427	125629	3835	-86881	0.547669	0.943675	0.873654	0.0269	0.0965717	5S_rRNA	0	chr4_47976598_47978362	FALSE	A2B	gain
chr4:55714619-55715959	chr4	55714619	55715959	1341	*	chr4	55832798	-	LRP11	ENSMFAG00000034265	3238	125974	7741	117509	0.730536	0.888131	0.911441	0.00312503	0.0584125	NA	0	chr4_55714619_55715959	FALSE	A2B	gain
chr4:56031479-56032464	chr4	56031479	56032464	986	*	chr4	56279638	+	PPP1R14C	ENSMFAG00000001889	2717	125998	1471	-247667	0.697437	0.97477	0.489261	0.00479001	0.0634048	NA	1600	chr4_56031479_56032464	FALSE	A2B	gain
chr4:56279459-56281107	chr4	56279459	56281107	1649	*	chr4	56509728	+	IYD	ENSMFAG00000031023	7652	126020	5399	-229445	0.539129	0.990813	0.268509	0.0293833	0.0987579	PPP1R14C	0	chr4_56279459_56281107	FALSE	A2B	gain
chr4:72131668-72133029	chr4	72131668	72133029	1362	*	chr4	72126379	-	GRIK2	ENSMFAG00000040349	2999	127069	11720	-5969	0.677323	0.919996	0.136008	0.00615908	0.0669261	GRIK2	5288	chr4_72131668_72133029	FALSE	A2B	gain
chr4:84754283-84754947	chr4	84754283	84754947	665	*	chr4	84577269	+	RRAGD	ENSMFAG00000038149	4218	127431	10093	177346	0.778106	0.907798	0.530802	0.00164259	0.053787	GABRR1	25518	chr4_84754283_84754947	FALSE	A2B	gain
chr4:84857336-84858600	chr4	84857336	84858600	1265	*	chr4	84913794	-	PNRC1	ENSMFAG00000046306	1764	127437	16147	55826	0.579952	0.961974	0.901902	0.0190786	0.0878344	PM20D2	0	chr4_84857336_84858600	FALSE	A2B	gain
chr5:107207916-107209499	chr5	107207916	107209499	1584	*	chr5	107281176	+	SGMS2	ENSMFAG00000041579	2100	138801	12538	-72469	0.558425	0.971803	0.266478	0.0240316	0.093515	U6	44386	chr5_107207916_107209499	FALSE	A2B	gain
chr5:111869099-111870193	chr5	111869099	111870193	1095	*	chr5	111974334	+	LARP7	ENSMFAG00000036506	2299	139087	8911	-104688	0.707975	0.911805	0.886824	0.0041886	0.0619163	NEUROG2	5712	chr5_111869099_111870193	FALSE	A2B	gain
chr5:112138705-112139475	chr5	112138705	112139475	771	*	chr5	111974334	+	LARP7	ENSMFAG00000036506	2299	139119	8911	164756	0.763159	0.950235	0.886824	0.00201799	0.055206	Y_RNA	5311	chr5_112138705_112139475	FALSE	A2B	gain
chr5:112138705-112139475	chr5	112138705	112139475	771	*	chr5	111974129	-	ZGRF1	ENSMFAG00000038639	6706	139119	10465	-164961	0.607231	0.950235	0.54668	0.0140999	0.0811374	Y_RNA	5311	chr5_112138705_112139475	FALSE	A2B	gain
chr5:112138705-112139475	chr5	112138705	112139475	771	*	chr5	112292160	+	ANK2	ENSMFAG00000032015	12010	139119	6174	-153070	0.69072	0.950235	0.427965	0.00521304	0.0646245	Y_RNA	5311	chr5_112138705_112139475	FALSE	A2B	gain
chr5:120685242-120686528	chr5	120685242	120686528	1287	*	chr5	120669004	-	ANXA5	ENSMFAG00000045853	1601	139406	15793	-16881	0.636863	0.979487	0.977414	0.0100247	0.0744443	ANXA5	16237	chr5_120685242_120686528	FALSE	A2B	gain
chr5:120938068-120940504	chr5	120938068	120940504	2437	*	chr5	121133106	+	KIAA1109	ENSMFAG00000030541	16123	139429	5096	-193820	0.62884	0.973596	0.835374	0.0110089	0.076475	TRPC3	0	chr5_120938068_120940504	FALSE	A2B	gain
chr5:12624781-12625906	chr5	12624781	12625906	1126	*	chr5	12709031	-	BOD1L1	ENSMFAG00000036973	9147	134806	9279	83688	0.753177	0.929162	0.971198	0.00231093	0.0560268	NKX3-2	1884	chr5_12624781_12625906	FALSE	A2B	gain
chr5:12630301-12631227	chr5	12630301	12631227	927	*	chr5	12709031	-	BOD1L1	ENSMFAG00000036973	9147	134808	9279	78267	0.849791	0.931881	0.971198	0.000583471	0.0523185	NKX3-2	2509	chr5_12630301_12631227	FALSE	A2B	gain
chr5:140990988-140992442	chr5	140990988	140992442	1455	*	chr5	141074918	+	IL15	ENSMFAG00000043515	3191	140140	14006	-83203	0.556638	0.962201	0.328943	0.0244891	0.093983	IL15	82475	chr5_140990988_140992442	FALSE	A2B	gain
chr5:153032054-153033138	chr5	153032054	153033138	1085	*	chr5	153000980	-	RNF175	ENSMFAG00000000433	1916	140778	326	-31616	0.595103	0.961431	0.483968	0.0161509	0.0841503	SFRP2	328	chr5_153032054_153033138	FALSE	A2B	gain
chr5:153033546-153034508	chr5	153033546	153034508	963	*	chr5	153000980	-	RNF175	ENSMFAG00000000433	1916	140779	326	-33047	0.723952	0.961027	0.483968	0.00340662	0.0595174	SFRP2	78	chr5_153033546_153034508	FALSE	A2B	gain
chr5:153034655-153036968	chr5	153034655	153036968	2314	*	chr5	153000980	-	RNF175	ENSMFAG00000000433	1916	140780	326	-34831	0.701044	0.97204	0.483968	0.00457586	0.0628659	SFRP2	1187	chr5_153034655_153036968	FALSE	A2B	gain
chr5:156391494-156392892	chr5	156391494	156392892	1399	*	chr5	156533218	+	GRIA2	ENSMFAG00000042771	5872	140930	13436	-141025	0.536663	0.81494	0.205674	0.0301359	0.0993108	GLRB	0	chr5_156391494_156392892	FALSE	A2B	gain
chr5:175295044-175296501	chr5	175295044	175296501	1458	*	chr5	175355697	+	WDR17	ENSMFAG00000043874	5084	141587	14284	-59925	0.542447	0.945609	0.152686	0.0283959	0.0979385	GPM6A	0	chr5_175295044_175296501	FALSE	A2B	gain
chr5:187487705-187488491	chr5	187487705	187488491	787	*	chr5	187586173	-	TRIML2	ENSMFAG00000037189	3558	142108	9446	98075	0.838891	0.935377	0.977722	0.000686432	0.0523185	NA	70692	chr5_187487705_187488491	FALSE	A2B	gain
chr5:187488790-187490072	chr5	187488790	187490072	1283	*	chr5	187586173	-	TRIML2	ENSMFAG00000037189	3558	142109	9446	96742	0.669451	0.928677	0.977722	0.0067845	0.0679925	NA	69111	chr5_187488790_187490072	FALSE	A2B	gain
chr5:21618229-21619008	chr5	21618229	21619008	780	*	chr5	21697346	-	ADGRA3	ENSMFAG00000030955	4629	135070	5346	78728	0.604116	0.940336	0.913349	0.0146033	0.0818873	ADGRA3	78337	chr5_21618229_21619008	FALSE	A2B	gain
chr5:258932-260566	chr5	258932	260566	1635	*	chr5	294534	+	ZNF141	ENSMFAG00000032101	4482	133760	6234	-34785	0.597163	0.925387	0.546864	0.0157851	0.0835993	ZNF732	206	chr5_258932_260566	FALSE	A2B	gain
chr5:258932-260566	chr5	258932	260566	1635	*	chr5	425258	-	ZNF721	ENSMFAG00000038502	3864	133760	10347	165509	0.619275	0.925387	0.466675	0.0122939	0.0784743	ZNF732	206	chr5_258932_260566	FALSE	A2B	gain
chr5:2882155-2883324	chr5	2882155	2883324	1170	*	chr5	3019100	-	MFSD10	ENSMFAG00000038471	1562	134084	10318	136361	0.573253	0.773344	0.669703	0.0205143	0.0896577	SH3BP2	4692	chr5_2882155_2883324	FALSE	A2B	gain
chr5:41105027-41106610	chr5	41105027	41106610	1584	*	chr5	41001755	+	UCHL1	ENSMFAG00000031314	1155	135989	5621	104063	0.612838	0.904346	0.99163	0.0132318	0.0798357	LIMCH1	0	chr5_41105027_41106610	FALSE	A2B	gain
chr5:4465195-4466150	chr5	4465195	4466150	956	*	chr5	4707030	+	ABLIM2	ENSMFAG00000033256	2264	134255	7117	-241358	0.557386	0.981997	0.183765	0.0242966	0.0938009	5S_rRNA	37318	chr5_4465195_4466150	FALSE	A2B	gain
chr5:49460649-49461340	chr5	49460649	49461340	692	*	chr5	49476375	+	WDFY3	ENSMFAG00000036405	13716	136227	8855	-15381	0.537998	0.917492	0.687735	0.0297266	0.0989692	WDFY3	15034	chr5_49460649_49461340	FALSE	A2B	gain
chr5:58775113-58775918	chr5	58775113	58775918	806	*	chr5	58850267	+	CDKL2	ENSMFAG00000043830	5195	136867	14250	-74752	0.552861	0.968378	0.548649	0.0254805	0.0950932	USO1	21491	chr5_58775113_58775918	FALSE	A2B	gain
chr5:60764035-60764868	chr5	60764035	60764868	834	*	chr5	60535798	+	CXCL3	ENSMFAG00000044905	1300	136987	15057	228653	0.556518	0.812937	0.360576	0.0245199	0.0940019	CXCL6	0	chr5_60764035_60764868	FALSE	A2B	gain
chr5:60764035-60764868	chr5	60764035	60764868	834	*	chr5	60727865	-	CXCL1	ENSMFAG00000039628	3557	136987	11177	-36586	0.546736	0.812937	0.546557	0.0271621	0.0967658	CXCL6	0	chr5_60764035_60764868	FALSE	A2B	gain
chr5:6281683-6283587	chr5	6281683	6283587	1905	*	chr5	6376237	-	MAN2B2	ENSMFAG00000034516	4233	134460	7926	93602	0.560265	0.769736	0.619915	0.0235686	0.0929843	S100P	16891	chr5_6281683_6283587	FALSE	A2B	gain
chr5:8558926-8561273	chr5	8558926	8561273	2348	*	chr5	8679643	+	LYAR	ENSMFAG00000032542	1620	134632	6563	-119544	0.571898	0.890598	0.763801	0.020816	0.0899669	NSG1	0	chr5_8558926_8561273	FALSE	A2B	gain
chr6:1013652-1014958	chr6	1013652	1014958	1307	*	chr6	1158328	-	SLC6A3	ENSMFAG00000003977	4060	142267	3053	144023	0.625793	0.950671	0.357191	0.0114047	0.0770334	TERT	0	chr6_1013652_1014958	FALSE	A2B	gain
chr6:114847112-114849177	chr6	114847112	114849177	2066	*	chr6	114660148	-	CDO1	ENSMFAG00000032046	1555	147326	6197	-187996	0.584963	0.983543	0.542187	0.0180625	0.0865628	LVRN	0	chr6_114847112_114849177	FALSE	A2B	gain
chr6:115298726-115299636	chr6	115298726	115299636	911	*	chr6	115527447	-	SEMA6A	ENSMFAG00000041392	8189	147335	12390	228266	0.581642	0.872315	0.945289	0.0187305	0.0873939	U6	177516	chr6_115298726_115299636	FALSE	A2B	gain
chr6:122218289-122219641	chr6	122218289	122219641	1353	*	chr6	122032363	+	PRDM6	ENSMFAG00000002537	1773	147609	1956	186602	0.702775	0.989386	0.392516	0.00447624	0.0625136	NA	40480	chr6_122218289_122219641	FALSE	A2B	gain
chr6:122218289-122219641	chr6	122218289	122219641	1353	*	chr6	121978225	-	PPIC	ENSMFAG00000033147	1493	147609	7032	-240740	0.774368	0.989386	0.994153	0.00172991	0.0541686	NA	40480	chr6_122218289_122219641	FALSE	A2B	gain
chr6:123484616-123486103	chr6	123484616	123486103	1488	*	chr6	123653861	-	ZNF608	ENSMFAG00000043739	8214	147636	14180	168502	0.551421	0.969789	0.733399	0.0258673	0.0954779	ZNF608	167757	chr6_123484616_123486103	FALSE	A2B	gain
chr6:133565459-133567490	chr6	133565459	133567490	2032	*	chr6	133695062	-	SAR1B	ENSMFAG00000002947	1069	148290	2279	128588	0.547063	0.99182	0.486799	0.0270699	0.0967321	U6	19883	chr6_133565459_133567490	FALSE	A2B	gain
chr6:136564359-136565923	chr6	136564359	136565923	1565	*	chr6	136791857	-	KLHL3	ENSMFAG00000034488	6928	148553	7908	226716	0.53812	0.968141	0.33639	0.0296892	0.0989309	SPOCK1	0	chr6_136564359_136565923	FALSE	A2B	gain
chr6:137163955-137164855	chr6	137163955	137164855	901	*	chr6	137153313	+	WNT8A	ENSMFAG00000045242	1920	148596	15322	11092	0.744523	0.99175	0.78091	0.00259588	0.0567211	WNT8A	10641	chr6_137163955_137164855	FALSE	A2B	gain
chr6:137163955-137164855	chr6	137163955	137164855	901	*	chr6	137361873	-	GFRA3	ENSMFAG00000043925	2309	148596	14325	197468	0.657184	0.99175	0.344883	0.00787335	0.0702805	WNT8A	10641	chr6_137163955_137164855	FALSE	A2B	gain
chr6:137537764-137539227	chr6	137537764	137539227	1464	*	chr6	137361873	-	GFRA3	ENSMFAG00000043925	2309	148633	14325	-176622	0.604133	0.911057	0.344883	0.0146006	0.0818839	REEP2	0	chr6_137537764_137539227	FALSE	A2B	gain
chr6:138791193-138792117	chr6	138791193	138792117	925	*	chr6	138771664	+	CXXC5	ENSMFAG00000042243	1362	148888	13063	19991	0.550887	0.84338	0.957044	0.0260122	0.0956181	CXXC5	19528	chr6_138791193_138792117	FALSE	A2B	gain
chr6:138824524-138826462	chr6	138824524	138826462	1939	*	chr6	138771664	+	CXXC5	ENSMFAG00000042243	1362	148904	13063	53829	0.861558	0.998056	0.957044	0.000488581	0.0523185	CXXC5	52859	chr6_138824524_138826462	FALSE	A2B	gain
chr6:138824524-138826462	chr6	138824524	138826462	1939	*	chr6	139036119	-	NRG2	ENSMFAG00000036960	1893	148904	9266	210626	0.548306	0.998056	0.332513	0.0267221	0.0963717	CXXC5	52859	chr6_138824524_138826462	FALSE	A2B	gain
chr6:140652959-140654791	chr6	140652959	140654791	1833	*	chr6	140815914	-	ARAP3	ENSMFAG00000002504	6672	149112	1930	162039	0.549604	0.97533	0.335159	0.0263629	0.0960039	Metazoa_SRP	45237	chr6_140652959_140654791	FALSE	A2B	gain
chr6:140956086-140956765	chr6	140956086	140956765	680	*	chr6	141025903	-	PCDH1	ENSMFAG00000035695	6286	149160	8423	69478	0.647615	0.983026	0.424211	0.00882872	0.072253	PCDH1	69137	chr6_140956086_140956765	FALSE	A2B	gain
chr6:150018592-150019910	chr6	150018592	150019910	1319	*	chr6	150006877	+	MYOZ3	ENSMFAG00000035709	4125	150005	8430	12374	0.790865	0.92403	0.562804	0.00137417	0.0531636	MYOZ3	11714	chr6_150018592_150019910	FALSE	A2B	gain
chr6:159439441-159441225	chr6	159439441	159441225	1785	*	chr6	159557449	-	PWWP2A	ENSMFAG00000027720	7897	150703	4502	117116	0.561865	0.865045	0.813219	0.0231721	0.0925616	TTC1	0	chr6_159439441_159441225	FALSE	A2B	gain
chr6:1621040-1623801	chr6	1621040	1623801	2762	*	chr6	1497097	-	PLEKHG4B	ENSMFAG00000037259	5193	142319	9474	-125323	0.601211	0.989375	0.432765	0.0150873	0.0824914	PLEKHG4B	123942	chr6_1621040_1623801	FALSE	A2B	gain
chr6:1621040-1623801	chr6	1621040	1623801	2762	*	chr6	1855871	-	IRX4	ENSMFAG00000044841	2569	142319	15007	233451	0.679986	0.989375	0.679365	0.00595954	0.066499	PLEKHG4B	123942	chr6_1621040_1623801	FALSE	A2B	gain
chr6:174416990-174418645	chr6	174416990	174418645	1656	*	chr6	174410279	+	MSX2	ENSMFAG00000037372	4756	151560	9562	7538	0.604799	0.878142	0.874331	0.0144916	0.0817178	MSX2	6710	chr6_174416990_174418645	FALSE	A2B	gain
chr6:174421250-174422323	chr6	174421250	174422323	1074	*	chr6	174410279	+	MSX2	ENSMFAG00000037372	4756	151563	9562	11507	0.699723	0.966407	0.874331	0.00465326	0.0629263	MSX2	10970	chr6_174421250_174422323	FALSE	A2B	gain
chr6:176457745-176458784	chr6	176457745	176458784	1040	*	chr6	176407122	-	SNCB	ENSMFAG00000033893	1288	151716	7468	-51142	0.614759	0.885024	0.463721	0.0129456	0.0794092	TSPAN17	32830	chr6_176457745_176458784	FALSE	A2B	gain
chr6:181060174-181061470	chr6	181060174	181061470	1297	*	chr6	181267934	-	TRIM7	ENSMFAG00000035461	4862	152244	8243	207112	0.73003	0.939992	0.307527	0.0031459	0.0585113	BTNL9	6738	chr6_181060174_181061470	FALSE	A2B	gain
chr6:181276778-181278817	chr6	181276778	181278817	2040	*	chr6	181306573	-	RACK1	ENSMFAG00000043231	1957	152268	13785	28776	0.665542	0.88965	0.871623	0.00711578	0.0685148	TRIM41	4544	chr6_181276778_181278817	FALSE	A2B	gain
chr6:24888406-24889361	chr6	24888406	24889361	956	*	chr6	25022773	-	CDH10	ENSMFAG00000001810	3136	143122	1413	133890	0.609305	0.97526	0.494369	0.0137731	0.0806216	NA	104246	chr6_24888406_24889361	FALSE	A2B	gain
chr6:438116-439378	chr6	438116	439378	1263	*	chr6	464530	-	TPPP	ENSMFAG00000003548	2922	142192	2733	25783	0.552472	0.878949	0.161548	0.0255846	0.0952067	TPPP	25151	chr6_438116_439378	FALSE	A2B	gain
chr6:438116-439378	chr6	438116	439378	1263	*	chr6	624285	-	BRD9	ENSMFAG00000040715	4947	142192	11900	185538	0.556825	0.878949	0.918087	0.0244407	0.0939409	TPPP	25151	chr6_438116_439378	FALSE	A2B	gain
chr6:54612117-54612809	chr6	54612117	54612809	693	*	chr6	54448073	+	GZMK	ENSMFAG00000033984	2259	144446	7541	164390	0.598078	0.848619	0.291156	0.015625	0.0833524	CDC20B	3251	chr6_54612117_54612809	FALSE	A2B	gain
chr6:54664569-54666454	chr6	54664569	54666454	1886	*	chr6	54448073	+	GZMK	ENSMFAG00000033984	2259	144452	7541	217438	0.695196	0.925688	0.291156	0.00492753	0.0638366	MCIDAS	0	chr6_54664569_54666454	FALSE	A2B	gain
chr6:58302582-58303309	chr6	58302582	58303309	728	*	chr6	58075897	+	RAB3C	ENSMFAG00000002574	684	144745	1983	227048	0.71647	0.946007	0.206905	0.00375459	0.0606165	NA	64518	chr6_58302582_58303309	FALSE	A2B	gain
chr6:64443297-64444450	chr6	64443297	64444450	1154	*	chr6	64515868	+	CWC27	ENSMFAG00000027257	2193	144913	4467	-71995	0.645751	0.938365	0.839313	0.00902641	0.0726101	FAM159B	0	chr6_64443297_64444450	FALSE	A2B	gain
chr6:64443297-64444450	chr6	64443297	64444450	1154	*	chr6	64515656	-	SREK1IP1	ENSMFAG00000008308	4558	144913	3488	71783	0.820186	0.938365	0.772971	0.000903327	0.0523185	FAM159B	0	chr6_64443297_64444450	FALSE	A2B	gain
chr6:69260156-69261290	chr6	69260156	69261290	1135	*	chr6	69346326	+	OCLN	ENSMFAG00000034647	5552	145219	8033	-85603	0.619691	0.953293	0.551788	0.0122354	0.0783864	MARVELD2	0	chr6_69260156_69261290	FALSE	A2B	gain
chr6:71405582-71406464	chr6	71405582	71406464	883	*	chr6	71293149	+	TMEM171	ENSMFAG00000032334	1834	145384	6420	112874	0.666733	0.904556	0.208013	0.00701332	0.0683659	TMEM174	59640	chr6_71405582_71406464	FALSE	A2B	gain
chr6:75000212-75002606	chr6	75000212	75002606	2395	*	chr6	74922354	+	F2R	ENSMFAG00000044734	3885	145676	14924	79055	0.666526	0.985605	0.516032	0.00703107	0.0683659	F2RL1	23334	chr6_75000212_75002606	FALSE	A2B	gain
chr6:75908616-75909533	chr6	75908616	75909533	918	*	chr6	76042327	-	TBCA	ENSMFAG00000034059	838	145755	7575	133253	0.607025	0.976978	0.992246	0.0141327	0.0811984	OTP	0	chr6_75908616_75909533	FALSE	A2B	gain
chr6:76021558-76022274	chr6	76021558	76022274	717	*	chr6	76042327	-	TBCA	ENSMFAG00000034059	838	145765	7575	20411	0.653184	0.862869	0.992246	0.0082608	0.0711043	TBCA	20052	chr6_76021558_76022274	FALSE	A2B	gain
chr6:76242795-76243854	chr6	76242795	76243854	1060	*	chr6	76042327	-	TBCA	ENSMFAG00000034059	838	145784	7575	-200997	0.799665	0.7698	0.992246	0.0012133	0.0528046	NA	0	chr6_76242795_76243854	FALSE	A2B	gain
chr7:100474071-100475123	chr7	100474071	100475123	1053	*	chr7	100292848	-	MBIP	ENSMFAG00000043899	1767	159684	14305	-181749	0.535532	0.963714	0.466121	0.0304869	0.0995993	SFTA3	6544	chr7_100474071_100475123	FALSE	A2B	gain
chr7:100485847-100487088	chr7	100485847	100487088	1242	*	chr7	100292848	-	MBIP	ENSMFAG00000043899	1767	159692	14305	-193619	0.592455	0.905305	0.466121	0.0166322	0.0846771	NKX2-1	2065	chr7_100485847_100487088	FALSE	A2B	gain
chr7:115164060-115166928	chr7	115164060	115166928	2869	*	chr7	115156738	-	PYGL	ENSMFAG00000006403	2911	160084	3318	-8756	0.810779	0.998573	0.942766	0.00103496	0.0523185	PYGL	7321	chr7_115164060_115166928	FALSE	A2B	gain
chr7:115164060-115166928	chr7	115164060	115166928	2869	*	chr7	115303367	-	TRIM9	ENSMFAG00000032650	6081	160084	6650	137873	0.605901	0.998573	0.345744	0.0143129	0.0813541	PYGL	7321	chr7_115164060_115166928	FALSE	A2B	gain
chr7:115164060-115166928	chr7	115164060	115166928	2869	*	chr7	115083978	+	ABHD12B	ENSMFAG00000035570	1744	160084	8329	81516	0.626166	0.998573	0.297434	0.0113556	0.0769565	PYGL	7321	chr7_115164060_115166928	FALSE	A2B	gain
chr7:11799964-11801150	chr7	11799964	11801150	1187	*	chr7	11761281	-	ZNF770	ENSMFAG00000030007	2073	152886	4814	-39276	0.599355	0.981922	0.605268	0.0154038	0.0829739	ZNF770	38682	chr7_11799964_11801150	FALSE	A2B	gain
chr7:121067199-121068563	chr7	121067199	121068563	1365	*	chr7	121072574	-	OTX2	ENSMFAG00000033859	3102	160608	7444	4693	0.558071	0.997388	0.974275	0.0241217	0.0935948	OTX2	4010	chr7_121067199_121068563	FALSE	A2B	gain
chr7:124787597-124788301	chr7	124787597	124788301	705	*	chr7	125026503	+	MNAT1	ENSMFAG00000000901	4835	160841	702	-238554	0.668933	0.947536	0.761893	0.00682762	0.068038	SIX6	0	chr7_124787597_124788301	FALSE	A2B	gain
chr7:124937687-124939000	chr7	124937687	124939000	1314	*	chr7	125026503	+	MNAT1	ENSMFAG00000000901	4835	160852	702	-88160	0.620713	0.964511	0.761893	0.0120926	0.0781714	SIX1	15125	chr7_124937687_124939000	FALSE	A2B	gain
chr7:124937687-124939000	chr7	124937687	124939000	1314	*	chr7	124787572	-	C14orf39	ENSMFAG00000040949	2989	160852	12056	-150771	0.558538	0.964511	0.38827	0.024003	0.0934566	SIX1	15125	chr7_124937687_124939000	FALSE	A2B	gain
chr7:124937687-124939000	chr7	124937687	124939000	1314	*	chr7	124787766	+	SIX6	ENSMFAG00000038361	4503	160852	10229	150577	0.573218	0.964511	0.260447	0.020522	0.0896605	SIX1	15125	chr7_124937687_124939000	FALSE	A2B	gain
chr7:13891274-13893554	chr7	13891274	13893554	2281	*	chr7	13881306	-	MEIS2	ENSMFAG00000024718	3950	152992	4291	-11108	0.768332	0.98889	0.95649	0.00187996	0.0544081	MEIS2	9967	chr7_13891274_13893554	FALSE	A2B	gain
chr7:138929455-138930923	chr7	138929455	138930923	1469	*	chr7	138911666	+	VSX2	ENSMFAG00000043695	2936	162026	14151	18523	0.601787	0.895105	0.0816666	0.0149903	0.0823	VSX2	17788	chr7_138929455_138930923	FALSE	A2B	gain
chr7:138929455-138930923	chr7	138929455	138930923	1469	*	chr7	139047454	+	VRTN	ENSMFAG00000011666	2109	162026	3657	-117265	0.619043	0.895105	0.557634	0.0123266	0.0785136	VSX2	17788	chr7_138929455_138930923	FALSE	A2B	gain
chr7:139118371-139119138	chr7	139118371	139119138	768	*	chr7	139047454	+	VRTN	ENSMFAG00000011666	2109	162043	3657	71300	0.727561	0.914918	0.557634	0.00324953	0.0589656	SYNDIG1L	3011	chr7_139118371_139119138	FALSE	A2B	gain
chr7:139118371-139119138	chr7	139118371	139119138	768	*	chr7	139177035	-	NPC2	ENSMFAG00000035734	1169	162043	8449	58281	0.549314	0.914918	0.995323	0.0264428	0.0960953	SYNDIG1L	3011	chr7_139118371_139119138	FALSE	A2B	gain
chr7:139118371-139119138	chr7	139118371	139119138	768	*	chr7	139177408	+	ISCA2	ENSMFAG00000036612	993	162043	8995	-58654	0.566314	0.914918	0.856853	0.0221003	0.0914052	SYNDIG1L	3011	chr7_139118371_139119138	FALSE	A2B	gain
chr7:139184775-139185678	chr7	139184775	139185678	904	*	chr7	139047454	+	VRTN	ENSMFAG00000011666	2109	162055	3657	137772	0.73708	0.844774	0.557634	0.00286629	0.0576019	ISCA2	7366	chr7_139184775_139185678	FALSE	A2B	gain
chr7:140738353-140740036	chr7	140738353	140740036	1684	*	chr7	140742620	+	IFT43	ENSMFAG00000033645	3752	162297	7344	-3426	0.582959	0.983424	0.775125	0.0184631	0.0871367	TGFB3	0	chr7_140738353_140740036	FALSE	A2B	gain
chr7:141865031-141865862	chr7	141865031	141865862	832	*	chr7	142051843	+	GSTZ1	ENSMFAG00000036081	1577	162447	8677	-186397	0.783178	0.921305	0.87987	0.00153059	0.0534903	ZDHHC22	1809	chr7_141865031_141865862	FALSE	A2B	gain
chr7:141910259-141911616	chr7	141910259	141911616	1358	*	chr7	142051843	+	GSTZ1	ENSMFAG00000036081	1577	162453	8677	-140906	0.640717	0.984722	0.87987	0.00958038	0.0736696	TMEM63C	396	chr7_141910259_141911616	FALSE	A2B	gain
chr7:141910259-141911616	chr7	141910259	141911616	1358	*	chr7	141867672	-	ZDHHC22	ENSMFAG00000031799	3711	162453	6003	-43265	0.554965	0.984722	0.270847	0.024924	0.0944365	TMEM63C	396	chr7_141910259_141911616	FALSE	A2B	gain
chr7:141999760-142000915	chr7	141999760	142000915	1156	*	chr7	142051843	+	GSTZ1	ENSMFAG00000036081	1577	162462	8677	-51506	0.637642	0.774534	0.87987	0.00993343	0.0742249	NGB	0	chr7_141999760_142000915	FALSE	A2B	gain
chr7:142242532-142245129	chr7	142242532	142245129	2598	*	chr7	142168834	-	NOXRED1	ENSMFAG00000045091	2470	162491	15194	-74996	0.551567	0.948743	0.138593	0.0258279	0.0954185	ISM2	0	chr7_142242532_142245129	FALSE	A2B	gain
chr7:142563075-142564065	chr7	142563075	142564065	991	*	chr7	142466970	+	SLIRP	ENSMFAG00000042960	706	162535	13581	96600	0.538882	0.786953	0.888547	0.029458	0.0988037	ADCK1	0	chr7_142563075_142564065	FALSE	A2B	gain
chr7:170282339-170283375	chr7	170282339	170283375	1037	*	chr7	170140916	+	SIVA1	ENSMFAG00000036228	1486	164356	8770	141941	0.547467	0.794056	0.917164	0.0269565	0.096609	PLD4	18419	chr7_170282339_170283375	FALSE	A2B	gain
chr7:170312229-170312743	chr7	170312229	170312743	515	*	chr7	170140916	+	SIVA1	ENSMFAG00000036228	1486	164359	8770	171570	0.552579	0.856046	0.917164	0.0255557	0.0951924	NA	5993	chr7_170312229_170312743	FALSE	A2B	gain
chr7:170312229-170312743	chr7	170312229	170312743	515	*	chr7	170523718	-	JAG2	ENSMFAG00000037993	9140	164359	9973	211232	0.618446	0.856046	0.894455	0.0124113	0.0786919	NA	5993	chr7_170312229_170312743	FALSE	A2B	gain
chr7:170789392-170790375	chr7	170789392	170790375	984	*	chr7	170794496	+	MTA1	ENSMFAG00000031186	2919	164456	5520	-4613	0.563705	0.908902	0.44335	0.0227233	0.0920066	MTA1	4120	chr7_170789392_170790375	FALSE	A2B	gain
chr7:17722997-17724766	chr7	17722997	17724766	1770	*	chr7	17621980	+	GCHFR	ENSMFAG00000000386	926	153341	285	101901	0.665583	0.978389	0.934827	0.00711228	0.0684992	NA	0	chr7_17722997_17724766	FALSE	A2B	gain
chr7:17722997-17724766	chr7	17722997	17724766	1770	*	chr7	17780765	+	VPS18	ENSMFAG00000001262	3889	153341	982	-56884	0.545432	0.978389	0.546618	0.0275323	0.0971012	NA	0	chr7_17722997_17724766	FALSE	A2B	gain
chr7:17792133-17793482	chr7	17792133	17793482	1350	*	chr7	17621980	+	GCHFR	ENSMFAG00000000386	926	153367	285	170827	0.739658	0.960181	0.934827	0.00276985	0.0573758	VPS18	11367	chr7_17792133_17793482	FALSE	A2B	gain
chr7:17814460-17816755	chr7	17814460	17816755	2296	*	chr7	17621980	+	GCHFR	ENSMFAG00000000386	926	153375	285	193627	0.578444	0.951683	0.934827	0.0193938	0.0882187	DLL4	0	chr7_17814460_17816755	FALSE	A2B	gain
chr7:18492633-18495821	chr7	18492633	18495821	3189	*	chr7	18451199	-	RPAP1	ENSMFAG00000042240	4773	153452	13060	-43028	0.549202	0.992148	0.76934	0.0264738	0.0961348	TYRO3	29149	chr7_18492633_18495821	FALSE	A2B	gain
chr7:18492633-18495821	chr7	18492633	18495821	3189	*	chr7	18399377	+	ITPKA	ENSMFAG00000039864	1861	153452	11355	94850	0.61353	0.992148	0.261185	0.0131281	0.079655	TYRO3	29149	chr7_18492633_18495821	FALSE	A2B	gain
chr7:18997178-18998528	chr7	18997178	18998528	1351	*	chr7	18991507	-	PLA2G4E	ENSMFAG00000045495	3458	153550	15524	-6346	0.534385	0.899882	0.293618	0.0308462	0.0999844	PLA2G4E	5670	chr7_18997178_18998528	FALSE	A2B	gain
chr7:18997178-18998528	chr7	18997178	18998528	1351	*	chr7	18918877	-	EHD4	ENSMFAG00000042599	7051	153550	13344	-78976	0.735504	0.899882	0.836113	0.00292673	0.0579588	PLA2G4E	5670	chr7_18997178_18998528	FALSE	A2B	gain
chr7:19735645-19736957	chr7	19735645	19736957	1313	*	chr7	19539901	+	STARD9	ENSMFAG00000040647	15583	153608	11875	196400	0.624451	0.918321	0.346237	0.0115829	0.0772601	CDAN1	0	chr7_19735645_19736957	FALSE	A2B	gain
chr7:20591484-20593773	chr7	20591484	20593773	2290	*	chr7	20648383	-	STRC	ENSMFAG00000045628	7931	153669	15630	55755	0.614049	0.998638	0.307342	0.0130507	0.0795444	NA	0	chr7_20591484_20593773	FALSE	A2B	gain
chr7:25122259-25123131	chr7	25122259	25123131	873	*	chr7	25065276	+	SLC24A5	ENSMFAG00000033428	2193	153932	7235	57419	0.622727	0.924391	0.122961	0.0118156	0.0777298	MYEF2	0	chr7_25122259_25123131	FALSE	A2B	gain
chr7:25122259-25123131	chr7	25122259	25123131	873	*	chr7	25153260	+	SLC12A1	ENSMFAG00000031713	5205	153932	5939	-30565	0.790024	0.924391	0.193304	0.00139054	0.0531636	MYEF2	0	chr7_25122259_25123131	FALSE	A2B	gain
chr7:29174687-29176198	chr7	29174687	29176198	1512	*	chr7	29300393	-	MYO5C	ENSMFAG00000033683	6045	154259	7373	124951	0.597652	0.947827	0.458551	0.0156993	0.0834777	GNB5	4068	chr7_29174687_29176198	FALSE	A2B	gain
chr7:29174687-29176198	chr7	29174687	29176198	1512	*	chr7	29180267	-	GNB5	ENSMFAG00000003513	2916	154259	2701	4825	0.740891	0.947827	0.523786	0.00272477	0.0572897	GNB5	4068	chr7_29174687_29176198	FALSE	A2B	gain
chr7:29174687-29176198	chr7	29174687	29176198	1512	*	chr7	29111302	-	BCL2L10	ENSMFAG00000040530	1182	154259	11781	-64140	0.603345	0.947827	0.185242	0.0147305	0.0820034	GNB5	4068	chr7_29174687_29176198	FALSE	A2B	gain
chr7:29300011-29300756	chr7	29300011	29300756	746	*	chr7	29111302	-	BCL2L10	ENSMFAG00000040530	1182	154280	11781	-189081	0.537089	0.940105	0.185242	0.0300048	0.0992388	MYO5C	0	chr7_29300011_29300756	FALSE	A2B	gain
chr7:29300011-29300756	chr7	29300011	29300756	746	*	chr7	29180267	-	GNB5	ENSMFAG00000003513	2916	154280	2701	-120116	0.744318	0.940105	0.523786	0.00260301	0.0567211	MYO5C	0	chr7_29300011_29300756	FALSE	A2B	gain
chr7:2932500-2933219	chr7	2932500	2933219	720	*	chr7	2936654	+	SNRPN	ENSMFAG00000042235	1346	152360	13055	-3795	0.684243	0.964974	0.996	0.00565266	0.0656887	SNRPN	3434	chr7_2932500_2933219	FALSE	A2B	gain
chr7:33325775-33326517	chr7	33325775	33326517	743	*	chr7	33469237	+	TEX9	ENSMFAG00000037934	1475	154452	9925	-143091	0.563071	0.766844	0.538372	0.0228771	0.0922347	RFX7	331	chr7_33325775_33326517	FALSE	A2B	gain
chr7:33326806-33328081	chr7	33326806	33328081	1276	*	chr7	33469237	+	TEX9	ENSMFAG00000037934	1475	154453	9925	-141794	0.55812	0.904686	0.538372	0.0241092	0.093584	RFX7	0	chr7_33326806_33328081	FALSE	A2B	gain
chr7:42286122-42286947	chr7	42286122	42286947	826	*	chr7	42245997	-	RBPMS2	ENSMFAG00000045343	2029	155287	15401	-40537	0.670639	0.933567	0.904056	0.00668658	0.0678887	PIF1	18536	chr7_42286122_42286947	FALSE	A2B	gain
chr7:42400009-42401193	chr7	42400009	42401193	1185	*	chr7	42245997	-	RBPMS2	ENSMFAG00000045343	2029	155323	15401	-154604	0.643565	0.846315	0.904056	0.00926337	0.0730553	ANKDD1A	770	chr7_42400009_42401193	FALSE	A2B	gain
chr7:4759478-4760290	chr7	4759478	4760290	813	*	chr7	4927977	-	GABRB3	ENSMFAG00000033421	2600	152448	7228	168093	0.600089	0.940083	0.606991	0.0152778	0.082759	GABRA5	96407	chr7_4759478_4760290	FALSE	A2B	gain
chr7:4856715-4857522	chr7	4856715	4857522	808	*	chr7	4927977	-	GABRB3	ENSMFAG00000033421	2600	152452	7228	70859	0.574837	0.885595	0.606991	0.0201666	0.0891755	GABRA5	16	chr7_4856715_4857522	FALSE	A2B	gain
chr7:48884706-48885161	chr7	48884706	48885161	456	*	chr7	48693281	-	THAP10	ENSMFAG00000035940	2048	156119	8604	-191652	0.664289	0.794411	0.378423	0.00722501	0.0688909	CT62	38628	chr7_48884706_48885161	FALSE	A2B	gain
chr7:50061285-50062987	chr7	50061285	50062987	1703	*	chr7	50106617	-	PARP6	ENSMFAG00000000225	3746	156227	159	44481	0.544068	0.943546	0.614438	0.0279241	0.0975282	NA	1880	chr7_50061285_50062987	FALSE	A2B	gain
chr7:52859673-52860295	chr7	52859673	52860295	623	*	chr7	53083910	+	SCAMP5	ENSMFAG00000033230	739	156575	7093	-223926	0.586084	0.783727	0.116192	0.0178419	0.0863587	NA	11405	chr7_52859673_52860295	FALSE	A2B	gain
chr7:53274096-53274906	chr7	53274096	53274906	811	*	chr7	53083910	+	SCAMP5	ENSMFAG00000033230	739	156636	7093	190591	0.551116	0.735781	0.116192	0.0259501	0.0955586	C15orf39	29108	chr7_53274096_53274906	FALSE	A2B	gain
chr7:56963840-56965429	chr7	56963840	56965429	1590	*	chr7	56847292	+	HYKK	ENSMFAG00000041819	1597	157013	12728	117342	0.538796	0.964452	0.23226	0.029484	0.0988067	CHRNA3	75	chr7_56963840_56965429	FALSE	A2B	gain
chr7:56963840-56965429	chr7	56963840	56965429	1590	*	chr7	56906776	+	CHRNA5	ENSMFAG00000039718	2502	157013	11248	57858	0.609387	0.964452	0.412087	0.0137603	0.0805853	CHRNA3	75	chr7_56963840_56965429	FALSE	A2B	gain
chr7:63311183-63312498	chr7	63311183	63312498	1316	*	chr7	63117915	+	HOMER2	ENSMFAG00000044641	3196	157383	14851	193925	0.54388	0.987081	0.475906	0.0279784	0.0976219	AP3B2	0	chr7_63311183_63312498	FALSE	A2B	gain
chr7:63311183-63312498	chr7	63311183	63312498	1316	*	chr7	63474438	+	RPS17	ENSMFAG00000035713	471	157383	8434	-162598	0.622146	0.987081	0.914764	0.011895	0.0778585	AP3B2	0	chr7_63311183_63312498	FALSE	A2B	gain
chr7:63337975-63338977	chr7	63337975	63338977	1003	*	chr7	63311599	+	AP3B2	ENSMFAG00000002685	3996	157387	2074	26877	0.620639	0.831279	0.925472	0.0121029	0.0782086	AP3B2	26375	chr7_63337975_63338977	FALSE	A2B	gain
chr7:63483418-63484469	chr7	63483418	63484469	1052	*	chr7	63311599	+	AP3B2	ENSMFAG00000002685	3996	157399	2074	172344	0.538979	0.810125	0.925472	0.0294284	0.0987596	Metazoa_SRP	3335	chr7_63483418_63484469	FALSE	A2B	gain
chr7:69105573-69107372	chr7	69105573	69107372	1800	*	chr7	69124759	-	MFGE8	ENSMFAG00000037952	1947	157676	9938	18287	0.618277	0.864285	0.929165	0.0124354	0.0787325	HAPLN3	1738	chr7_69105573_69107372	FALSE	A2B	gain
chr7:69993861-69994631	chr7	69993861	69994631	771	*	chr7	70012041	+	MESP2	ENSMFAG00000037257	1554	157783	9472	-17795	0.571994	0.934811	0.491661	0.0207944	0.0899505	MESP1	2834	chr7_69993861_69994631	FALSE	A2B	gain
chr7:70188375-70189911	chr7	70188375	70189911	1537	*	chr7	70401774	-	IDH2	ENSMFAG00000038291	1724	157814	10172	212631	0.67582	0.970709	0.983507	0.00627427	0.0670983	NA	0	chr7_70188375_70189911	FALSE	A2B	gain
chr7:73649147-73649957	chr7	73649147	73649957	811	*	chr7	73661640	-	RGMA	ENSMFAG00000031750	3193	158116	5964	12088	0.67054	0.980112	0.675857	0.00669473	0.0678887	RGMA	11682	chr7_73649147_73649957	FALSE	A2B	gain
chr7:73676210-73677101	chr7	73676210	73677101	892	*	chr7	73661640	-	RGMA	ENSMFAG00000031750	3193	158123	5964	-15015	0.611673	0.905273	0.675857	0.0134082	0.0801242	RGMA	14569	chr7_73676210_73677101	FALSE	A2B	gain
chr7:81521563-81522584	chr7	81521563	81522584	1022	*	chr7	81512414	-	CERS3	ENSMFAG00000043799	4078	158403	14227	-9659	0.568204	0.771513	0.168441	0.021658	0.0908231	NA	0	chr7_81521563_81522584	FALSE	A2B	gain
chr7:85113907-85114700	chr7	85113907	85114700	794	*	chr7	85012264	-	CHD8	ENSMFAG00000035402	9347	158785	8198	-102039	0.579238	0.892386	0.817835	0.0192273	0.0880165	SALL2	0	chr7_85113907_85114700	FALSE	A2B	gain
chr7:85113907-85114700	chr7	85113907	85114700	794	*	chr7	84961595	-	SUPT16H	ENSMFAG00000035729	4863	158785	8445	-152708	0.565542	0.892386	0.888424	0.0222831	0.0915673	SALL2	0	chr7_85113907_85114700	FALSE	A2B	gain
chr7:85139907-85141107	chr7	85139907	85141107	1201	*	chr7	85012264	-	CHD8	ENSMFAG00000035402	9347	158789	8198	-128243	0.541646	0.934084	0.817835	0.0286316	0.0981121	OR10G3	2894	chr7_85139907_85141107	FALSE	A2B	gain
chr7:87201482-87203123	chr7	87201482	87203123	1642	*	chr7	87006073	-	HOMEZ	ENSMFAG00000032119	3424	159007	6250	-196229	0.585768	0.961953	0.520832	0.0179038	0.0864503	NGDN	12242	chr7_87201482_87203123	FALSE	A2B	gain
chr7:87201482-87203123	chr7	87201482	87203123	1642	*	chr7	86955649	+	RNF212B	ENSMFAG00000041507	1669	159007	12480	246653	0.70364	0.961953	0.431103	0.00442717	0.0623558	NGDN	12242	chr7_87201482_87203123	FALSE	A2B	gain
chr7:87201482-87203123	chr7	87201482	87203123	1642	*	chr7	87270837	-	ZFHX2	ENSMFAG00000024524	9142	159007	4279	68535	0.780607	0.961953	0.483661	0.00158645	0.0535577	NGDN	12242	chr7_87201482_87203123	FALSE	A2B	gain
chr7:87799566-87800822	chr7	87799566	87800822	1257	*	chr7	87953242	+	REC8	ENSMFAG00000044083	1729	159059	14443	-153048	0.571586	0.959594	0.615176	0.020886	0.0900099	NA	10660	chr7_87799566_87800822	FALSE	A2B	gain
chr7:87799566-87800822	chr7	87799566	87800822	1257	*	chr7	87921515	-	EMC9	ENSMFAG00000042583	3774	159059	13332	121321	0.671092	0.959594	0.888239	0.0066496	0.0678755	NA	10660	chr7_87799566_87800822	FALSE	A2B	gain
chr7:87799566-87800822	chr7	87799566	87800822	1257	*	chr7	88000094	-	MDP1	ENSMFAG00000043643	740	159059	14114	199900	0.601332	0.959594	0.956797	0.0150668	0.0824752	NA	10660	chr7_87799566_87800822	FALSE	A2B	gain
chr7:87855746-87857064	chr7	87855746	87857064	1319	*	chr7	88056754	-	RABGGTA	ENSMFAG00000004938	2295	159066	3205	200349	0.545528	0.855637	0.632162	0.0275048	0.0970674	NRL	3887	chr7_87855746_87857064	FALSE	A2B	gain
chr7:87855746-87857064	chr7	87855746	87857064	1319	*	chr7	88027218	-	TINF2	ENSMFAG00000032214	2258	159066	6322	170813	0.622792	0.855637	0.709274	0.0118068	0.0777066	NRL	3887	chr7_87855746_87857064	FALSE	A2B	gain
chr7:87969460-87970755	chr7	87969460	87970755	1296	*	chr7	88154562	+	NFATC4	ENSMFAG00000000183	6679	159086	126	-184455	0.581765	0.866999	0.433011	0.0187052	0.0873625	IPO4	0	chr7_87969460_87970755	FALSE	A2B	gain
chr7:88116200-88117554	chr7	88116200	88117554	1355	*	chr7	88000094	-	MDP1	ENSMFAG00000043643	740	159116	14114	-116783	0.562922	0.819356	0.956797	0.0229134	0.092279	ADCY4	3791	chr7_88116200_88117554	FALSE	A2B	gain
chr7:88116200-88117554	chr7	88116200	88117554	1355	*	chr7	87921515	-	EMC9	ENSMFAG00000042583	3774	159116	13332	-195362	0.575171	0.819356	0.888239	0.020094	0.0890843	ADCY4	3791	chr7_88116200_88117554	FALSE	A2B	gain
chr7:88123696-88124505	chr7	88123696	88124505	810	*	chr7	87970740	-	IPO4	ENSMFAG00000000743	4157	159119	577	-153360	0.628546	0.761324	0.946827	0.0110466	0.0765957	RIPK3	0	chr7_88123696_88124505	FALSE	A2B	gain
chr7:88123696-88124505	chr7	88123696	88124505	810	*	chr7	87921515	-	EMC9	ENSMFAG00000042583	3774	159119	13332	-202585	0.715704	0.761324	0.888239	0.00379197	0.0607333	RIPK3	0	chr7_88123696_88124505	FALSE	A2B	gain
chr7:88123696-88124505	chr7	88123696	88124505	810	*	chr7	87953242	+	REC8	ENSMFAG00000044083	1729	159119	14443	170858	0.696209	0.761324	0.615176	0.00486494	0.0636908	RIPK3	0	chr7_88123696_88124505	FALSE	A2B	gain
chr7:88123696-88124505	chr7	88123696	88124505	810	*	chr7	87926834	-	PSME2	ENSMFAG00000039077	3124	159119	10750	-197266	0.634673	0.761324	0.930888	0.0102852	0.0749122	RIPK3	0	chr7_88123696_88124505	FALSE	A2B	gain
chr7:88123696-88124505	chr7	88123696	88124505	810	*	chr7	88000094	-	MDP1	ENSMFAG00000043643	740	159119	14114	-124006	0.749301	0.761324	0.956797	0.00243483	0.0563181	RIPK3	0	chr7_88123696_88124505	FALSE	A2B	gain
chr8:102585317-102587613	chr8	102585317	102587613	2297	*	chr8	102637591	+	GRHL2	ENSMFAG00000032722	7057	169968	6704	-51126	0.810508	0.998498	0.63727	0.001039	0.0523185	Metazoa_SRP	2872	chr8_102585317_102587613	FALSE	A2B	gain
chr8:103751774-103752746	chr8	103751774	103752746	973	*	chr8	103558638	-	UBR5	ENSMFAG00000044216	9896	170080	14545	-193622	0.537478	0.881588	0.798326	0.0298854	0.0991366	ODF1	52877	chr8_103751774_103752746	FALSE	A2B	gain
chr8:129195437-129198244	chr8	129195437	129198244	2808	*	chr8	129130607	+	MYC	ENSMFAG00000034186	2422	171284	7675	66233	0.630954	0.924288	0.983137	0.0107416	0.0759356	PVT1_1	0	chr8_129195437_129198244	FALSE	A2B	gain
chr8:129259704-129261774	chr8	129259704	129261774	2071	*	chr8	129130607	+	MYC	ENSMFAG00000034186	2422	171310	7675	130132	0.750561	0.989283	0.983137	0.00239388	0.0562516	PVT1_2	0	chr8_129259704_129261774	FALSE	A2B	gain
chr8:144881444-144882775	chr8	144881444	144882775	1332	*	chr8	144693074	+	LY6L	ENSMFAG00000042829	1809	172149	13481	189035	0.601292	0.803065	0.281433	0.0150736	0.0824914	GLI4	8262	chr8_144881444_144882775	FALSE	A2B	gain
chr8:145181420-145182483	chr8	145181420	145182483	1064	*	chr8	145348919	+	MAPK15	ENSMFAG00000040120	1916	172210	11552	-166968	0.59672	0.780603	0.103822	0.0158631	0.0837279	GSDMD	7458	chr8_145181420_145182483	FALSE	A2B	gain
chr8:145372428-145375219	chr8	145372428	145375219	2792	*	chr8	145348919	+	MAPK15	ENSMFAG00000040120	1916	172258	11552	24904	0.592196	0.991459	0.103822	0.0166799	0.0847437	IQANK1	1976	chr8_145372428_145375219	FALSE	A2B	gain
chr8:145888909-145889725	chr8	145888909	145889725	817	*	chr8	145743942	+	MAF1	ENSMFAG00000030112	2104	172331	4873	145375	0.554598	0.911746	0.768601	0.0250203	0.0945314	SCX	26268	chr8_145888909_145889725	FALSE	A2B	gain
chr8:146009123-146009797	chr8	146009123	146009797	675	*	chr8	146164348	-	FOXH1	ENSMFAG00000040568	2887	172386	11811	154888	0.868244	0.984113	0.983199	0.000441286	0.0523185	TMEM249	0	chr8_146009123_146009797	FALSE	A2B	gain
chr8:146009123-146009797	chr8	146009123	146009797	675	*	chr8	146131207	-	TONSL	ENSMFAG00000011677	4669	172386	3658	121747	0.552483	0.984113	0.813404	0.0255817	0.0952067	TMEM249	0	chr8_146009123_146009797	FALSE	A2B	gain
chr8:146009123-146009797	chr8	146009123	146009797	675	*	chr8	146065769	-	CPSF1	ENSMFAG00000037013	4414	172386	9311	56309	0.710735	0.984113	0.948612	0.00404283	0.0615241	TMEM249	0	chr8_146009123_146009797	FALSE	A2B	gain
chr8:146162016-146163418	chr8	146162016	146163418	1403	*	chr8	146131207	-	TONSL	ENSMFAG00000011677	4669	172421	3658	-31510	0.539777	0.952965	0.813404	0.029188	0.0986326	FOXH1	929	chr8_146162016_146163418	FALSE	A2B	gain
chr8:146162016-146163418	chr8	146162016	146163418	1403	*	chr8	146065769	-	CPSF1	ENSMFAG00000037013	4414	172421	9311	-96948	0.698967	0.952965	0.948612	0.00469808	0.0631285	FOXH1	929	chr8_146162016_146163418	FALSE	A2B	gain
chr8:146162016-146163418	chr8	146162016	146163418	1403	*	chr8	146009685	-	TMEM249	ENSMFAG00000035499	705	172421	8272	-153032	0.584828	0.952965	0.296757	0.0180893	0.0866009	FOXH1	929	chr8_146162016_146163418	FALSE	A2B	gain
chr8:146171743-146172340	chr8	146171743	146172340	598	*	chr8	146164348	-	FOXH1	ENSMFAG00000040568	2887	172423	11811	-7693	0.795723	0.929711	0.983199	0.00128308	0.0531636	PPP1R16A	5849	chr8_146171743_146172340	FALSE	A2B	gain
chr8:146171743-146172340	chr8	146171743	146172340	598	*	chr8	146009685	-	TMEM249	ENSMFAG00000035499	705	172423	8272	-162356	0.566759	0.929711	0.296757	0.0219953	0.0912947	PPP1R16A	5849	chr8_146171743_146172340	FALSE	A2B	gain
chr8:146171743-146172340	chr8	146171743	146172340	598	*	chr8	146065769	-	CPSF1	ENSMFAG00000037013	4414	172423	9311	-106272	0.60627	0.929711	0.948612	0.0142536	0.0813117	PPP1R16A	5849	chr8_146171743_146172340	FALSE	A2B	gain
chr8:146193653-146195153	chr8	146193653	146195153	1501	*	chr8	146164348	-	FOXH1	ENSMFAG00000040568	2887	172431	11811	-30055	0.577723	0.924676	0.983199	0.0195461	0.0883916	GPT	1587	chr8_146193653_146195153	FALSE	A2B	gain
chr8:146193653-146195153	chr8	146193653	146195153	1501	*	chr8	146065769	-	CPSF1	ENSMFAG00000037013	4414	172431	9311	-128634	0.572663	0.924676	0.948612	0.0206452	0.0897727	GPT	1587	chr8_146193653_146195153	FALSE	A2B	gain
chr8:146193653-146195153	chr8	146193653	146195153	1501	*	chr8	146009685	-	TMEM249	ENSMFAG00000035499	705	172431	8272	-184718	0.657915	0.924676	0.296757	0.00780429	0.0701986	GPT	1587	chr8_146193653_146195153	FALSE	A2B	gain
chr8:146555833-146557065	chr8	146555833	146557065	1233	*	chr8	146485947	-	RPL8	ENSMFAG00000043225	774	172474	13780	-70502	0.669185	0.86023	0.945535	0.00680655	0.0680245	COMMD5	1059	chr8_146555833_146557065	FALSE	A2B	gain
chr8:17807517-17809007	chr8	17807517	17809007	1491	*	chr8	17914842	-	FGL1	ENSMFAG00000000718	4580	165403	559	106580	0.556681	0.856757	0.288079	0.0244778	0.093983	MTUS1	47954	chr8_17807517_17809007	FALSE	A2B	gain
chr8:20428450-20429438	chr8	20428450	20429438	989	*	chr8	20378474	-	LZTS1	ENSMFAG00000010460	8508	165612	3614	-50470	0.590835	0.951785	0.760108	0.0169327	0.0850633	LZTS1	49975	chr8_20428450_20429438	FALSE	A2B	gain
chr8:22157430-22159168	chr8	22157430	22159168	1739	*	chr8	22039325	-	DOK2	ENSMFAG00000026923	3106	165653	4436	-118974	0.647512	0.973542	0.21989	0.0088396	0.0722717	NPM2	407	chr8_22157430_22159168	FALSE	A2B	gain
chr8:23803413-23804761	chr8	23803413	23804761	1349	*	chr8	23746633	-	LOXL2	ENSMFAG00000041868	3546	165908	12771	-57454	0.71744	0.938425	0.97366	0.00370772	0.0604533	ENTPD4	0	chr8_23803413_23804761	FALSE	A2B	gain
chr8:23803413-23804761	chr8	23803413	23804761	1349	*	chr8	23875510	+	SLC25A37	ENSMFAG00000027746	4999	165908	4504	-71423	0.593272	0.938425	0.653394	0.0164824	0.0845058	ENTPD4	0	chr8_23803413_23804761	FALSE	A2B	gain
chr8:25405113-25405641	chr8	25405113	25405641	529	*	chr8	25293255	+	NEFM	ENSMFAG00000044080	5229	166009	14440	112122	0.667031	0.852454	0.684904	0.00698797	0.068332	NA	64935	chr8_25405113_25405641	FALSE	A2B	gain
chr8:25405113-25405641	chr8	25405113	25405641	529	*	chr8	25338676	-	NEFL	ENSMFAG00000031550	4560	166009	5814	-66701	0.786926	0.852454	0.96609	0.00145239	0.0532516	NA	64935	chr8_25405113_25405641	FALSE	A2B	gain
chr8:28836282-28837556	chr8	28836282	28837556	1275	*	chr8	28825281	-	ZNF395	ENSMFAG00000036920	5461	166329	9237	-11638	0.597308	0.953035	0.943935	0.0157595	0.0835556	ZNF395	11000	chr8_28836282_28837556	FALSE	A2B	gain
chr8:31127774-31128718	chr8	31127774	31128718	945	*	chr8	30956323	+	RBPMS	ENSMFAG00000036911	3105	166599	9228	171923	0.576247	0.803771	0.911995	0.0198613	0.088758	U5	93133	chr8_31127774_31128718	FALSE	A2B	gain
chr8:39269921-39273303	chr8	39269921	39273303	3383	*	chr8	39085861	-	PLPP5	ENSMFAG00000003982	2319	166963	3056	-185751	0.798349	0.871959	0.935504	0.00123618	0.0529265	FGFR1	17457	chr8_39269921_39273303	FALSE	A2B	gain
chr8:42073656-42074439	chr8	42073656	42074439	784	*	chr8	41851118	-	ZMAT4	ENSMFAG00000043475	5073	167170	13972	-222929	0.58005	0.924886	0.284633	0.0190581	0.0878262	U6	81460	chr8_42073656_42074439	FALSE	A2B	gain
chr8:42073656-42074439	chr8	42073656	42074439	784	*	chr8	42257909	-	SFRP1	ENSMFAG00000035564	4708	167170	8325	183862	0.805363	0.924886	0.994892	0.00111859	0.0525075	U6	81460	chr8_42073656_42074439	FALSE	A2B	gain
chr8:42307349-42308069	chr8	42307349	42308069	721	*	chr8	42257909	-	SFRP1	ENSMFAG00000035564	4708	167204	8325	-49800	0.772422	0.957273	0.994892	0.00177705	0.0542932	SFRP1	49439	chr8_42307349_42308069	FALSE	A2B	gain
chr8:54691719-54693642	chr8	54691719	54693642	1924	*	chr8	54882348	-	ATP6V1H	ENSMFAG00000032985	2472	167655	6910	189668	0.628327	0.972885	0.866884	0.0110748	0.0766236	NA	120405	chr8_54691719_54693642	FALSE	A2B	gain
chr8:54916693-54917790	chr8	54916693	54917790	1098	*	chr8	54882348	-	ATP6V1H	ENSMFAG00000032985	2472	167667	6910	-34893	0.612395	0.91264	0.866884	0.0132986	0.079903	NA	24683	chr8_54916693_54917790	FALSE	A2B	gain
chr8:7071270-7074542	chr8	7071270	7074542	3273	*	chr8	7111610	-	DEFB1	ENSMFAG00000038486	437	164716	10332	38704	0.662719	0.972384	0.968429	0.00736404	0.0692649	XKR5	896	chr8_7071270_7074542	FALSE	A2B	gain
chr8:74296994-74298125	chr8	74296994	74298125	1132	*	chr8	74254743	-	SBSPON	ENSMFAG00000003860	3511	168594	2967	-42816	0.620261	0.974598	0.835867	0.0121556	0.0782826	SBSPON	42250	chr8_74296994_74298125	FALSE	A2B	gain
chr8:9668878-9669472	chr8	9668878	9669472	595	*	chr8	9880706	+	PINX1	ENSMFAG00000030022	1632	164934	4823	-211531	0.608873	0.712345	0.777525	0.0138406	0.0807677	XKR6	143246	chr8_9668878_9669472	FALSE	A2B	gain
chr8:9709430-9710713	chr8	9709430	9710713	1284	*	chr8	9880706	+	PINX1	ENSMFAG00000030022	1632	164935	4823	-170635	0.784355	0.984092	0.777525	0.00150562	0.0534047	PINX1	169992	chr8_9709430_9710713	FALSE	A2B	gain
chr8:99328578-99329148	chr8	99328578	99329148	571	*	chr8	99198609	-	RPL30	ENSMFAG00000031945	459	169678	6122	-130254	0.54437	0.686942	0.939566	0.0278367	0.0974521	U6	23776	chr8_99328578_99329148	FALSE	A2B	gain
chr8:9987913-9989179	chr8	9987913	9989179	1267	*	chr8	9880706	+	PINX1	ENSMFAG00000030022	1632	164955	4823	107840	0.635041	0.797917	0.777525	0.010241	0.0748257	SOX7	1594	chr8_9987913_9989179	FALSE	A2B	gain
chr9:100809346-100810383	chr9	100809346	100810383	1038	*	chr9	100738380	-	FGF8	ENSMFAG00000003751	1109	178964	2885	-71484	0.627511	0.927002	0.591052	0.0111801	0.0766962	KCNIP2	2314	chr9_100809346_100810383	FALSE	A2B	gain
chr9:102338007-102338501	chr9	102338007	102338501	495	*	chr9	102333473	+	INA	ENSMFAG00000040504	3292	179221	11758	4781	0.660678	0.571406	0.822943	0.00754831	0.06966	INA	4533	chr9_102338007_102338501	FALSE	A2B	gain
chr9:102652345-102653649	chr9	102652345	102653649	1305	*	chr9	102454705	+	PDCD11	ENSMFAG00000044058	6489	179265	14421	198292	0.644363	0.802505	0.906025	0.0091763	0.0728896	NA	10294	chr9_102652345_102653649	FALSE	A2B	gain
chr9:103355926-103356953	chr9	103355926	103356953	1028	*	chr9	103198614	+	SFR1	ENSMFAG00000033346	2020	179381	7181	157825	0.581266	0.867818	0.559111	0.0188073	0.0875383	GSTO2	6451	chr9_103355926_103356953	FALSE	A2B	gain
chr9:103355926-103356953	chr9	103355926	103356953	1028	*	chr9	103349474	+	GSTO2	ENSMFAG00000044150	6471	179381	14497	6965	0.646458	0.867818	0.541203	0.00895096	0.0725559	GSTO2	6451	chr9_103355926_103356953	FALSE	A2B	gain
chr9:115473040-115474116	chr9	115473040	115474116	1077	*	chr9	115524765	+	CCDC172	ENSMFAG00000039541	1806	180090	11108	-51187	0.613043	0.979299	0.565943	0.013201	0.0797948	GFRA1	643	chr9_115473040_115474116	FALSE	A2B	gain
chr9:115475140-115475764	chr9	115475140	115475764	625	*	chr9	115524765	+	CCDC172	ENSMFAG00000039541	1806	180092	11108	-49313	0.540102	0.841506	0.565943	0.0290905	0.0985883	GFRA1	379	chr9_115475140_115475764	FALSE	A2B	gain
chr9:12328000-12330069	chr9	12328000	12330069	2070	*	chr9	12486482	-	UPF2	ENSMFAG00000043865	5496	173176	14277	157448	0.578359	0.997318	0.927688	0.0194118	0.0882425	PROSER2	77399	chr9_12328000_12330069	FALSE	A2B	gain
chr9:12328000-12330069	chr9	12328000	12330069	2070	*	chr9	12250600	+	PROSER2	ENSMFAG00000030660	2029	173176	5167	78434	0.639002	0.997318	0.365376	0.00977586	0.0739757	PROSER2	77399	chr9_12328000_12330069	FALSE	A2B	gain
chr9:130751917-130752972	chr9	130751917	130752972	1056	*	chr9	130749139	-	TCERG1L	ENSMFAG00000043079	1422	181176	13676	-3305	0.695522	0.908299	0.298049	0.00490732	0.0638366	TCERG1L	2777	chr9_130751917_130752972	FALSE	A2B	gain
chr9:131467461-131468641	chr9	131467461	131468641	1181	*	chr9	131443453	-	BNIP3	ENSMFAG00000036887	1627	181201	9209	-24598	0.587409	0.985277	0.993415	0.0175843	0.0860204	BNIP3	24007	chr9_131467461_131468641	FALSE	A2B	gain
chr9:132599494-132600390	chr9	132599494	132600390	897	*	chr9	132724393	+	VENTX	ENSMFAG00000000934	2714	181277	729	-124451	0.702684	0.956611	0.519663	0.0044814	0.0625136	KNDC1	33731	chr9_132599494_132600390	FALSE	A2B	gain
chr9:132599494-132600390	chr9	132599494	132600390	897	*	chr9	132715800	+	UTF1	ENSMFAG00000037727	1396	181277	9768	-115858	0.746189	0.956611	0.250662	0.00253866	0.0565962	KNDC1	33731	chr9_132599494_132600390	FALSE	A2B	gain
chr9:132715336-132716379	chr9	132715336	132716379	1044	*	chr9	132724393	+	VENTX	ENSMFAG00000000934	2714	181280	729	-8536	0.817587	0.938392	0.519663	0.000938042	0.0523185	UTF1	0	chr9_132715336_132716379	FALSE	A2B	gain
chr9:132716913-132718410	chr9	132716913	132718410	1498	*	chr9	132724393	+	VENTX	ENSMFAG00000000934	2714	181281	729	-6732	0.727033	0.994399	0.519663	0.0032721	0.0590103	UTF1	1112	chr9_132716913_132718410	FALSE	A2B	gain
chr9:132716913-132718410	chr9	132716913	132718410	1498	*	chr9	132634122	+	KNDC1	ENSMFAG00000042149	4720	181281	12986	83539	0.563915	0.994399	0.160933	0.0226727	0.0919588	UTF1	1112	chr9_132716913_132718410	FALSE	A2B	gain
chr9:132723931-132725139	chr9	132723931	132725139	1209	*	chr9	132715800	+	UTF1	ENSMFAG00000037727	1396	181283	9768	8735	0.709229	0.976601	0.250662	0.00412182	0.0617665	VENTX	0	chr9_132723931_132725139	FALSE	A2B	gain
chr9:132765173-132766689	chr9	132765173	132766689	1517	*	chr9	132724393	+	VENTX	ENSMFAG00000000934	2714	181297	729	41538	0.736442	0.946637	0.519663	0.00289062	0.0576962	ADAM8	2378	chr9_132765173_132766689	FALSE	A2B	gain
chr9:132765173-132766689	chr9	132765173	132766689	1517	*	chr9	132715800	+	UTF1	ENSMFAG00000037727	1396	181297	9768	50131	0.764059	0.946637	0.250662	0.00199332	0.0549503	ADAM8	2378	chr9_132765173_132766689	FALSE	A2B	gain
chr9:17754762-17755975	chr9	17754762	17755975	1214	*	chr9	17783311	+	VIM	ENSMFAG00000003332	1846	173528	2562	-27943	0.692023	0.916883	0.999015	0.00512842	0.0643521	TRDMT1	0	chr9_17754762_17755975	FALSE	A2B	gain
chr9:3500133-3501528	chr9	3500133	3501528	1396	*	chr9	3477811	-	PITRM1	ENSMFAG00000003109	3799	172623	2401	-23019	0.694559	0.992186	0.891009	0.00496733	0.0639096	PITRM1	22321	chr9_3500133_3501528	FALSE	A2B	gain
chr9:36303316-36303845	chr9	36303316	36303845	530	*	chr9	36306479	-	FZD8	ENSMFAG00000000227	1740	174899	161	2899	0.538296	0.930481	0.0809896	0.0296358	0.098871	NA	2456	chr9_36303316_36303845	FALSE	A2B	gain
chr9:41809212-41809905	chr9	41809212	41809905	694	*	chr9	41868036	-	RASGEF1A	ENSMFAG00000044017	7537	174993	14391	58478	0.566822	0.730068	0.499969	0.0219806	0.0912744	RASGEF1A	58130	chr9_41809212_41809905	FALSE	A2B	gain
chr9:42956311-42957215	chr9	42956311	42957215	905	*	chr9	43030803	-	CXCL12	ENSMFAG00000039735	7084	175068	11261	74040	0.777125	0.910572	0.959013	0.0016651	0.0539614	NA	17740	chr9_42956311_42957215	FALSE	A2B	gain
chr9:43027868-43028426	chr9	43027868	43028426	559	*	chr9	43030803	-	CXCL12	ENSMFAG00000039735	7084	175074	11261	2656	0.714379	0.924617	0.959013	0.00385744	0.0609471	CXCL12	2376	chr9_43027868_43028426	FALSE	A2B	gain
chr9:48779888-48781334	chr9	48779888	48781334	1447	*	chr9	48766300	-	SNCG	ENSMFAG00000034096	738	175453	7605	-14311	0.625688	0.913248	0.687181	0.0114186	0.0770334	MMRN2	12655	chr9_48779888_48781334	FALSE	A2B	gain
chr9:55573799-55575361	chr9	55573799	55575361	1563	*	chr9	55586895	-	DYDC2	ENSMFAG00000031434	573	175687	5718	12315	0.74502	0.994071	0.367838	0.0025787	0.0566431	DYDC1	0	chr9_55573799_55575361	FALSE	A2B	gain
chr9:5902157-5906944	chr9	5902157	5906944	4788	*	chr9	5779158	+	NET1	ENSMFAG00000038831	3757	172800	10609	125392	0.809133	0.999402	0.904486	0.00105974	0.0523185	CALML3	22103	chr9_5902157_5906944	FALSE	A2B	gain
chr9:60283507-60284767	chr9	60283507	60284767	1261	*	chr9	60188674	+	ZNF503	ENSMFAG00000043082	4184	176128	13679	95463	0.658259	0.985993	0.499231	0.00777199	0.0701115	NA	22070	chr9_60283507_60284767	FALSE	A2B	gain
chr9:62343037-62344590	chr9	62343037	62344590	1554	*	chr9	62187883	+	CFAP70	ENSMFAG00000042575	3373	176381	13325	155930	0.675558	0.976897	0.501446	0.00629462	0.0671355	Y_RNA	22430	chr9_62343037_62344590	FALSE	A2B	gain
chr9:65104378-65105142	chr9	65104378	65105142	765	*	chr9	65230986	+	NODAL	ENSMFAG00000041504	2319	176695	12477	-126226	0.688574	0.73059	0.982707	0.00535518	0.0650088	PRF1	42874	chr9_65104378_65105142	FALSE	A2B	gain
chr9:65104378-65105142	chr9	65104378	65105142	765	*	chr9	65158404	-	PALD1	ENSMFAG00000039573	4827	176695	11135	53644	0.54341	0.73059	0.572712	0.0281149	0.0977172	PRF1	42874	chr9_65104378_65105142	FALSE	A2B	gain
chr9:65207334-65207878	chr9	65207334	65207878	545	*	chr9	65230986	+	NODAL	ENSMFAG00000041504	2319	176710	12477	-23380	0.727427	0.831354	0.982707	0.00325525	0.0589656	NODAL	23107	chr9_65207334_65207878	FALSE	A2B	gain
chr9:65207334-65207878	chr9	65207334	65207878	545	*	chr9	65158404	-	PALD1	ENSMFAG00000039573	4827	176710	11135	-49202	0.683985	0.831354	0.572712	0.00567083	0.0657744	NODAL	23107	chr9_65207334_65207878	FALSE	A2B	gain
chr9:65230688-65233158	chr9	65230688	65233158	2471	*	chr9	65158404	-	PALD1	ENSMFAG00000039573	4827	176714	11135	-73519	0.640406	0.991211	0.572712	0.00961551	0.0737368	NODAL	0	chr9_65230688_65233158	FALSE	A2B	gain
chr9:77827082-77827810	chr9	77827082	77827810	729	*	chr9	77884262	-	CISD1	ENSMFAG00000037673	778	177460	9729	56816	0.557729	0.898035	0.875254	0.0242089	0.0937029	UBE2D1	9150	chr9_77827082_77827810	FALSE	A2B	gain
chr9:77827082-77827810	chr9	77827082	77827810	729	*	chr9	77885271	+	IPMK	ENSMFAG00000036357	6203	177460	8821	-57825	0.696165	0.898035	0.537018	0.00486763	0.0636908	UBE2D1	9150	chr9_77827082_77827810	FALSE	A2B	gain
chr9:89346428-89346952	chr9	89346428	89346952	525	*	chr9	89398638	-	HTR7	ENSMFAG00000001114	1440	177813	871	51948	0.716598	0.95052	0.406117	0.0037484	0.0605893	HTR7	51685	chr9_89346428_89346952	FALSE	A2B	gain
chr9:89470852-89471278	chr9	89470852	89471278	427	*	chr9	89398638	-	HTR7	ENSMFAG00000001114	1440	177823	871	-72427	0.746874	0.968146	0.406117	0.00251545	0.0565643	U6	2687	chr9_89470852_89471278	FALSE	A2B	gain
chr9:92368480-92369238	chr9	92368480	92369238	759	*	chr9	92215944	-	FRA10AC1	ENSMFAG00000045302	5650	178133	15371	-152915	0.714395	0.983995	0.641393	0.00385665	0.0609471	NA	32007	chr9_92368480_92369238	FALSE	A2B	gain
chr9:99677290-99678574	chr9	99677290	99678574	1285	*	chr9	99916651	+	SEMA4G	ENSMFAG00000038405	4724	178799	10258	-238719	0.557708	0.884372	0.441196	0.0242142	0.0937075	PAX2	5777	chr9_99677290_99678574	FALSE	A2B	gain
chrX:116481809-116483516	chrX	116481809	116483516	1708	*	chrX	116604429	-	UPF3B	ENSMFAG00000045414	2433	184644	15457	121767	0.560844	0.943024	0.748108	0.0234245	0.0928345	SOWAHD	0	chrX_116481809_116483516	FALSE	A2B	gain
chrX:14445358-14445981	chrX	14445358	14445981	624	*	chrX	14537627	+	TXLNG	ENSMFAG00000035865	4491	181950	8544	-91958	0.832504	0.845399	0.873408	0.000754357	0.0523185	S100G	20212	chrX_14445358_14445981	FALSE	A2B	gain
chrX:14707416-14708654	chrX	14707416	14708654	1239	*	chrX	14537627	+	TXLNG	ENSMFAG00000035865	4491	181975	8544	170408	0.674556	0.87015	0.873408	0.00637271	0.0672853	REPS2	0	chrX_14707416_14708654	FALSE	A2B	gain
chrX:151388692-151390226	chrX	151388692	151390226	1535	*	chrX	151291978	+	RPL10	ENSMFAG00000040824	1060	185617	11978	97481	0.606819	0.87392	0.963629	0.0141656	0.08127	UBL4A	0	chrX_151388692_151390226	FALSE	A2B	gain
chrX:47571511-47572728	chrX	47571511	47572728	1218	*	chrX	47364420	+	ERAS	ENSMFAG00000018924	702	183070	4018	207699	0.56499	0.898083	0.24463	0.0224146	0.0916745	TFE3	2636	chrX_47571511_47572728	FALSE	A2B	gain
chrX:47689505-47690890	chrX	47689505	47690890	1386	*	chrX	47448022	-	PIM2	ENSMFAG00000032689	1656	183082	6684	-242175	0.657685	0.901444	0.937412	0.00782599	0.0702219	MAGIX	6635	chrX_47689505_47690890	FALSE	A2B	gain
chrX:6326960-6327461	chrX	6326960	6327461	502	*	chrX	6371198	-	ANOS1	ENSMFAG00000032686	6548	181525	6681	43988	0.835968	0.883495	0.801649	0.000716779	0.0523185	ANOS1	43736	chrX_6326960_6327461	FALSE	A2B	gain
chrX:70812125-70813088	chrX	70812125	70813088	964	*	chrX	70603272	+	CDX4	ENSMFAG00000041415	5389	183692	12409	209334	0.609519	0.880188	0.615546	0.0137398	0.0805677	CHIC1	0	chrX_70812125_70813088	FALSE	A2B	gain
chr1:117525563-117526551	chr1	117525563	117526551	989	*	chr1	117473118	+	PSRC1	ENSMFAG00000030547	1374	9266	5100	52939	0.554747	0.980613	0.965413	0.0249812	0.0944839	CELSR2	14671	chr1_117525563_117526551	FALSE	B2C	gain
chr1:165212017-165213360	chr1	165212017	165213360	1344	*	chr1	165202105	-	L1TD1	ENSMFAG00000031887	2607	11565	6075	-10583	0.628385	0.823993	0.973721	0.0110673	0.0766211	L1TD1	9911	chr1_165212017_165213360	FALSE	B2C	gain
chr1:174787181-174788305	chr1	174787181	174788305	1125	*	chr1	174903509	-	GPX7	ENSMFAG00000041996	1229	12249	12865	115766	0.547315	0.855168	0.91181	0.0269992	0.096668	Metazoa_SRP	14832	chr1_174787181_174788305	FALSE	B2C	gain
chr1:174861968-174862909	chr1	174861968	174862909	942	*	chr1	174637485	-	ZYG11A	ENSMFAG00000046237	4249	12265	16090	-224953	0.666685	0.859966	0.597698	0.00701749	0.0683659	FAM159A	0	chr1_174861968_174862909	FALSE	B2C	gain
chr1:181950372-181951068	chr1	181950372	181951068	697	*	chr1	182191332	+	MUTYH	ENSMFAG00000026331	2647	12821	4402	-240612	0.816244	0.903156	0.66798	0.000956471	0.0523185	CCDC17	1213	chr1_181950372_181951068	FALSE	B2C	gain
chr1:181950372-181951068	chr1	181950372	181951068	697	*	chr1	181911826	+	GPBP1L1	ENSMFAG00000038278	3471	12821	10162	38894	0.623604	0.903156	0.759001	0.0116967	0.0775005	CCDC17	1213	chr1_181950372_181951068	FALSE	B2C	gain
chr1:181950372-181951068	chr1	181950372	181951068	697	*	chr1	181986628	-	NASP	ENSMFAG00000043112	3203	12821	13696	35908	0.677698	0.903156	0.950889	0.00613062	0.0668834	CCDC17	1213	chr1_181950372_181951068	FALSE	B2C	gain
chr1:190049424-190050081	chr1	190049424	190050081	658	*	chr1	190260883	-	DNALI1	ENSMFAG00000038046	1030	13809	10013	211131	0.555709	0.890711	0.421195	0.0247298	0.0942353	NA	1075	chr1_190049424_190050081	FALSE	B2C	gain
chr1:200619149-200620997	chr1	200619149	200620997	1849	*	chr1	200858228	+	CD164L2	ENSMFAG00000032742	1463	14825	6720	-238155	0.541289	0.946599	0.351037	0.0287372	0.0981864	FGR	20159	chr1_200619149_200620997	FALSE	B2C	gain
chr1:200633831-200634778	chr1	200633831	200634778	948	*	chr1	200858228	+	CD164L2	ENSMFAG00000032742	1463	14833	6720	-223924	0.61014	0.913992	0.351037	0.0136434	0.080493	FGR	34841	chr1_200633831_200634778	FALSE	B2C	gain
chr1:202434215-202435567	chr1	202434215	202435567	1353	*	chr1	202454575	+	STMN1	ENSMFAG00000041588	1893	15157	12546	-19684	0.679953	0.815532	0.98683	0.00596199	0.0665193	NA	18054	chr1_202434215_202435567	FALSE	B2C	gain
chr1:202434215-202435567	chr1	202434215	202435567	1353	*	chr1	202502636	+	AUNIP	ENSMFAG00000041647	2145	15157	12593	-67745	0.57766	0.815532	0.477506	0.0195595	0.0883986	NA	18054	chr1_202434215_202435567	FALSE	B2C	gain
chr1:206824437-206825343	chr1	206824437	206825343	907	*	chr1	206644109	+	USP48	ENSMFAG00000039193	4655	15871	10833	180781	0.579181	0.96443	0.806327	0.0192391	0.0880165	RAP1GAP	61292	chr1_206824437_206825343	FALSE	B2C	gain
chr1:218558706-218559790	chr1	218558706	218559790	1085	*	chr1	218555887	-	PIK3CD	ENSMFAG00000033609	5111	17192	7315	-3361	0.539828	0.722421	0.513632	0.0291729	0.0986326	PIK3CD	2818	chr1_218558706_218559790	FALSE	B2C	gain
chr1:26110354-26111144	chr1	26110354	26111144	791	*	chr1	25893720	-	MPC2	ENSMFAG00000046294	1004	1820	16138	-217029	0.642358	0.876569	0.951012	0.00939655	0.0732475	GPR161	7788	chr1_26110354_26111144	FALSE	B2C	gain
chr1:38978500-38979500	chr1	38978500	38979500	1001	*	chr1	38910779	+	MR1	ENSMFAG00000036719	1691	2784	9077	68221	0.552063	0.957327	0.186042	0.0256944	0.0953046	IER5	12386	chr1_38978500_38979500	FALSE	B2C	gain
chr1:40635358-40636237	chr1	40635358	40636237	880	*	chr1	40539645	-	RGS16	ENSMFAG00000041045	4862	2908	12128	-96152	0.619834	0.95465	0.987384	0.0122153	0.0783832	RGS8	14879	chr1_40635358_40636237	FALSE	B2C	gain
chr1:63952874-63954026	chr1	63952874	63954026	1153	*	chr1	64030677	+	CDK18	ENSMFAG00000003017	4743	4442	2334	-77227	0.704811	0.973671	0.409871	0.00436154	0.0622401	NA	1193	chr1_63952874_63954026	FALSE	B2C	gain
chr1:63952874-63954026	chr1	63952874	63954026	1153	*	chr1	63734114	+	TMCC2	ENSMFAG00000038713	5557	4442	10520	219336	0.641635	0.973671	0.543787	0.00947715	0.0734642	NA	1193	chr1_63952874_63954026	FALSE	B2C	gain
chr1:63952874-63954026	chr1	63952874	63954026	1153	*	chr1	64176602	-	SLC45A3	ENSMFAG00000045958	3717	4442	15874	223152	0.71128	0.973671	0.410671	0.00401463	0.0613906	NA	1193	chr1_63952874_63954026	FALSE	B2C	gain
chr1:82496603-82498188	chr1	82496603	82498188	1586	*	chr1	82485633	+	CAPN2	ENSMFAG00000003091	3042	5717	2390	11762	0.635415	0.895132	0.903133	0.0101964	0.0747135	CAPN2	10969	chr1_82496603_82498188	FALSE	B2C	gain
chr1:87317102-87317967	chr1	87317102	87317967	866	*	chr1	87310369	-	HIST3H2A	ENSMFAG00000022240	393	6209	4170	-7165	0.693754	0.928063	0.955074	0.00501797	0.0641135	NA	0	chr1_87317102_87317967	FALSE	B2C	gain
chr1:90011780-90012286	chr1	90011780	90012286	507	*	chr1	90021509	-	FCRLB	ENSMFAG00000040289	2140	6322	11671	9476	0.626377	0.955453	0.317004	0.011328	0.0769086	Metazoa_SRP	6194	chr1_90011780_90012286	FALSE	B2C	gain
chr1:90011780-90012286	chr1	90011780	90012286	507	*	chr1	90183457	-	FCGR2B	ENSMFAG00000038066	7736	6322	10028	171424	0.84507	0.955453	0.628654	0.000626159	0.0523185	Metazoa_SRP	6194	chr1_90011780_90012286	FALSE	B2C	gain
chr1:90093982-90095011	chr1	90093982	90095011	1030	*	chr1	90183457	-	FCGR2B	ENSMFAG00000038066	7736	6333	10028	88961	0.83374	0.964328	0.628654	0.000740742	0.0523185	NA	16215	chr1_90093982_90095011	FALSE	B2C	gain
chr1:90093982-90095011	chr1	90093982	90095011	1030	*	chr1	90021509	-	FCRLB	ENSMFAG00000040289	2140	6333	11671	-72987	0.608658	0.964328	0.317004	0.0138743	0.0808239	NA	16215	chr1_90093982_90095011	FALSE	B2C	gain
chr1:95928000-95928828	chr1	95928000	95928828	829	*	chr1	95685307	-	LAMTOR2	ENSMFAG00000018166	675	7030	3983	-243107	0.53931	0.767797	0.905779	0.0293286	0.0987354	GON4L	0	chr1_95928000_95928828	FALSE	B2C	gain
chr1:97500138-97501706	chr1	97500138	97501706	1569	*	chr1	97415944	-	IL6R	ENSMFAG00000038621	6396	7275	10450	-84978	0.721784	0.96673	0.971137	0.0035043	0.0598328	ATP8B2	0	chr1_97500138_97501706	FALSE	B2C	gain
chr10:11639238-11640455	chr10	11639238	11640455	1218	*	chr10	11880818	+	RPL3	ENSMFAG00000031439	1487	19535	5723	-240972	0.60318	0.823777	0.911133	0.0147578	0.0820316	RPS19BP1	1195	chr10_11639238_11640455	FALSE	B2C	gain
chr10:33522709-33524018	chr10	33522709	33524018	1310	*	chr10	33649096	+	HDHD5	ENSMFAG00000044272	1833	22195	14582	-125733	0.563467	0.942727	0.884854	0.0227811	0.0920843	ADA2	59314	chr10_33522709_33524018	FALSE	B2C	gain
chr10:33555567-33556263	chr10	33555567	33556263	697	*	chr10	33649096	+	HDHD5	ENSMFAG00000044272	1833	22201	14582	-93181	0.686611	0.967645	0.884854	0.00548819	0.0653711	ADA2	27069	chr10_33555567_33556263	FALSE	B2C	gain
chr10:40891263-40892676	chr10	40891263	40892676	1414	*	chr10	40986007	-	XRN2	ENSMFAG00000038122	6272	22568	10071	94038	0.583354	0.905768	0.783187	0.0183836	0.0870025	NKX2-4	827	chr10_40891263_40892676	FALSE	B2C	gain
chr10:44221186-44222636	chr10	44221186	44222636	1451	*	chr10	44217408	+	OVOL2	ENSMFAG00000021726	3942	22810	4150	4503	0.816822	0.969605	0.686504	0.0009485	0.0523185	OVOL2	3777	chr10_44221186_44222636	FALSE	B2C	gain
chr10:59293253-59294092	chr10	59293253	59294092	840	*	chr10	59465583	-	MRPS26	ENSMFAG00000029490	1123	23656	4705	171911	0.562436	0.87498	0.961659	0.0230322	0.092417	ITPA	9485	chr10_59293253_59294092	FALSE	B2C	gain
chr10:77691647-77692689	chr10	77691647	77692689	1043	*	chr10	77494420	-	TNNC2	ENSMFAG00000037927	826	25636	9919	-197748	0.540213	0.916533	0.280633	0.0290575	0.0985674	MMP9	2788	chr10_77691647_77692689	FALSE	B2C	gain
chr10:83610966-83612369	chr10	83610966	83612369	1404	*	chr10	83649686	-	SALL4	ENSMFAG00000027169	3603	26458	4461	38019	0.573493	0.91167	0.922641	0.0204614	0.0895648	ATP9A	30743	chr10_83610966_83612369	FALSE	B2C	gain
chr10:94123670-94125590	chr10	94123670	94125590	1921	*	chr10	94344299	-	LAMA5	ENSMFAG00000041365	11711	27107	12369	219669	0.538424	0.933206	0.885039	0.0295969	0.0988291	SS18L1	0	chr10_94123670_94125590	FALSE	B2C	gain
chr10:9888543-9889874	chr10	9888543	9889874	1332	*	chr10	9920382	-	L3MBTL2	ENSMFAG00000037650	3644	19318	9710	31174	0.710491	0.941392	0.870884	0.00405551	0.0615973	CHADL	1963	chr10_9888543_9889874	FALSE	B2C	gain
chr10:9888543-9889874	chr10	9888543	9889874	1332	*	chr10	9740971	-	TEF	ENSMFAG00000033476	4667	19318	7270	-148237	0.574678	0.941392	0.371346	0.0202012	0.0892404	CHADL	1963	chr10_9888543_9889874	FALSE	B2C	gain
chr11:100705725-100706697	chr11	100705725	100706697	973	*	chr11	100629304	+	NEDD1	ENSMFAG00000002214	3811	34570	1699	76907	0.55767	0.948759	0.540218	0.024224	0.0937075	Y_RNA	5818	chr11_100705725_100706697	FALSE	B2C	gain
chr11:116813465-116814329	chr11	116813465	116814329	865	*	chr11	116796787	+	DTX1	ENSMFAG00000003369	3529	35733	2589	17110	0.567415	0.901961	0.274355	0.0218417	0.0910625	DTX1	16677	chr11_116813465_116814329	FALSE	B2C	gain
chr11:127127472-127128463	chr11	127127472	127128463	992	*	chr11	126984366	+	DENR	ENSMFAG00000038312	2598	36735	10189	143601	0.700117	0.940283	0.986584	0.00463003	0.0628815	VPS37B	29210	chr11_127127472_127128463	FALSE	B2C	gain
chr11:134540656-134541788	chr11	134540656	134541788	1133	*	chr11	134727167	+	PIWIL1	ENSMFAG00000042638	5413	37162	13372	-185945	0.592197	0.868653	0.246477	0.0166797	0.0847437	FZD10	886	chr11_134540656_134541788	FALSE	B2C	gain
chr11:53215480-53217338	chr11	53215480	53217338	1859	*	chr11	53210092	-	NFE2	ENSMFAG00000044203	3917	31563	14534	-6317	0.563969	0.967338	0.466859	0.0226596	0.09195	NFE2	5387	chr11_53215480_53217338	FALSE	B2C	gain
chr11:53291755-53292700	chr11	53291755	53292700	946	*	chr11	53210092	-	NFE2	ENSMFAG00000044203	3917	31580	14534	-82135	0.592666	0.823109	0.466859	0.0165934	0.0846723	GPR84	7238	chr11_53291755_53292700	FALSE	B2C	gain
chr11:56188840-56190638	chr11	56188840	56190638	1799	*	chr11	56064869	-	STAT6	ENSMFAG00000036764	4121	31916	9113	-124870	0.587614	0.857877	0.526863	0.0175446	0.0859538	SHMT2	0	chr11_56188840_56190638	FALSE	B2C	gain
chr11:56589692-56590818	chr11	56589692	56590818	1127	*	chr11	56595292	+	ARHGEF25	ENSMFAG00000043848	2998	31984	14265	-5037	0.700558	0.910566	0.247031	0.0046042	0.0628688	DTX3	283	chr11_56589692_56590818	FALSE	B2C	gain
chr11:56733552-56735244	chr11	56733552	56735244	1693	*	chr11	56589408	+	DTX3	ENSMFAG00000042770	3210	31999	13435	144990	0.63307	0.842227	0.482922	0.0104798	0.075314	AGAP2	3792	chr11_56733552_56735244	FALSE	B2C	gain
chr11:58025496-58026352	chr11	58025496	58026352	857	*	chr11	57994361	-	LRIG3	ENSMFAG00000045511	4971	32066	15539	-31563	0.735169	0.963908	0.693827	0.00293973	0.0580068	LRIG3	31134	chr11_58025496_58026352	FALSE	B2C	gain
chr11:63701597-63702965	chr11	63701597	63702965	1369	*	chr11	63531712	+	RASSF3	ENSMFAG00000043310	2325	32312	13850	170569	0.787171	0.991217	0.677211	0.0014474	0.0532119	NA	45696	chr11_63701597_63702965	FALSE	B2C	gain
chr11:63723847-63724759	chr11	63723847	63724759	913	*	chr11	63531712	+	RASSF3	ENSMFAG00000043310	2325	32319	13850	192591	0.72513	0.905332	0.677211	0.00335463	0.0592613	GNS	65438	chr11_63723847_63724759	FALSE	B2C	gain
chr11:6959444-6960351	chr11	6959444	6960351	908	*	chr11	7060140	-	MLF2	ENSMFAG00000000630	2079	28282	487	100243	0.581635	0.886419	0.957967	0.018732	0.0873948	ING4	0	chr11_6959444_6960351	FALSE	B2C	gain
chr11:8317514-8318625	chr11	8317514	8318625	1112	*	chr11	8218988	+	NANOG	ENSMFAG00000041377	5812	28430	12378	99081	0.842979	0.876591	0.983691	0.000645984	0.0523185	NA	0	chr11_8317514_8318625	FALSE	B2C	gain
chr11:8430770-8431804	chr11	8430770	8431804	1035	*	chr11	8218988	+	NANOG	ENSMFAG00000041377	5812	28441	12378	212299	0.640328	0.87574	0.983691	0.00962437	0.0737368	NA	29776	chr11_8430770_8431804	FALSE	B2C	gain
chr11:88765786-88768198	chr11	88765786	88768198	2413	*	chr11	88711341	+	GATA2	ENSMFAG00000038603	3412	33758	10434	55651	0.580224	0.990269	0.990953	0.0190221	0.0877957	DNAJB8	29505	chr11_88765786_88768198	FALSE	B2C	gain
chr12:109195793-109197387	chr12	109195793	109197387	1595	*	chr12	109020515	-	RESP18	ENSMFAG00000001254	660	42896	974	-176075	0.608977	0.937159	0.401563	0.0138243	0.0807571	ASIC4	2986	chr12_109195793_109197387	FALSE	B2C	gain
chr12:109195793-109197387	chr12	109195793	109197387	1595	*	chr12	109000814	-	PTPRN	ENSMFAG00000029064	6791	42896	4646	-195776	0.581259	0.937159	0.944981	0.0188088	0.0875383	ASIC4	2986	chr12_109195793_109197387	FALSE	B2C	gain
chr12:109195793-109197387	chr12	109195793	109197387	1595	*	chr12	109103795	+	DES	ENSMFAG00000036498	2339	42896	8904	92795	0.612977	0.937159	0.471229	0.013211	0.0798238	ASIC4	2986	chr12_109195793_109197387	FALSE	B2C	gain
chr12:109195793-109197387	chr12	109195793	109197387	1595	*	chr12	109120730	+	SPEG	ENSMFAG00000037480	15188	42896	9586	75860	0.60251	0.937159	0.8683	0.0148692	0.0821651	ASIC4	2986	chr12_109195793_109197387	FALSE	B2C	gain
chr12:121400955-121402065	chr12	121400955	121402065	1111	*	chr12	121225282	+	B3GNT7	ENSMFAG00000033039	2398	43597	6955	176228	0.671282	0.956455	0.697335	0.00663411	0.0678582	NMUR1	1109	chr12_121400955_121402065	FALSE	B2C	gain
chr12:126087916-126089140	chr12	126087916	126089140	1225	*	chr12	126335487	-	IQCA1	ENSMFAG00000046217	3314	44079	16075	246959	0.559484	0.775056	0.634131	0.0237642	0.0931993	NA	14389	chr12_126087916_126089140	FALSE	B2C	gain
chr12:127534573-127538608	chr12	127534573	127538608	4036	*	chr12	127693700	+	RAMP1	ENSMFAG00000032812	1253	44269	6776	-157110	0.682531	0.998815	0.988122	0.0057743	0.0660796	LRRFIP1	81529	chr12_127534573_127538608	FALSE	B2C	gain
chr12:37658478-37659212	chr12	37658478	37659212	735	*	chr12	37481112	+	KIF5C	ENSMFAG00000038774	7069	38687	10566	177733	0.839414	0.935242	0.863499	0.000681125	0.0523185	LYPD6B	140198	chr12_37658478_37659212	FALSE	B2C	gain
chr12:39939499-39941110	chr12	39939499	39941110	1612	*	chr12	40013287	+	TNFAIP6	ENSMFAG00000000925	1442	38831	721	-72983	0.541024	0.927444	0.973537	0.0288158	0.0982866	NMI	0	chr12_39939499_39941110	FALSE	B2C	gain
chr12:61026708-61027741	chr12	61026708	61027741	1034	*	chr12	61022091	+	DLX1	ENSMFAG00000039931	2625	39920	11406	5133	0.544257	0.940159	0.215398	0.0278694	0.0974656	DLX1	4616	chr12_61026708_61027741	FALSE	B2C	gain
chr12:61033216-61034435	chr12	61033216	61034435	1220	*	chr12	61022091	+	DLX1	ENSMFAG00000039931	2625	39922	11406	11734	0.599092	0.901352	0.215398	0.015449	0.0829946	DLX2	5263	chr12_61033216_61034435	FALSE	B2C	gain
chr12:61313138-61314017	chr12	61313138	61314017	880	*	chr12	61360636	+	ITGA6	ENSMFAG00000038164	5737	39970	10107	-47059	0.615008	0.961544	0.944304	0.0129088	0.0793372	ITGA6	46618	chr12_61313138_61314017	FALSE	B2C	gain
chr12:65125115-65126656	chr12	65125115	65126656	1542	*	chr12	65081685	+	HOXD10	ENSMFAG00000031117	1729	40323	5472	44200	0.573622	0.924466	0.293249	0.0204329	0.0895384	HOXD3	3126	chr12_65125115_65126656	FALSE	B2C	gain
chr12:65125115-65126656	chr12	65125115	65126656	1542	*	chr12	65154967	+	HOXD1	ENSMFAG00000046035	984	40323	15935	-29082	0.617935	0.924466	0.449135	0.0124842	0.0787683	HOXD3	3126	chr12_65125115_65126656	FALSE	B2C	gain
chr12:65306744-65307635	chr12	65306744	65307635	892	*	chr12	65154967	+	HOXD1	ENSMFAG00000046035	984	40340	15935	152222	0.581839	0.949637	0.449135	0.0186901	0.087344	NA	63647	chr12_65306744_65307635	FALSE	B2C	gain
chr12:84772235-84773037	chr12	84772235	84773037	803	*	chr12	84855520	+	SLC39A10	ENSMFAG00000035991	5508	41224	8639	-82884	0.581532	0.941128	0.686688	0.018753	0.0874519	U6	62203	chr12_84772235_84773037	FALSE	B2C	gain
chr13:109246907-109248820	chr13	109246907	109248820	1914	*	chr13	109472154	+	PXDN	ENSMFAG00000039172	5192	51580	10818	-224291	0.54777	0.981728	0.83759	0.0268717	0.0965536	NA	10693	chr13_109246907_109248820	FALSE	B2C	gain
chr13:1279860-1281030	chr13	1279860	1281030	1171	*	chr13	1118708	-	SNRNP200	ENSMFAG00000040174	7671	44741	11597	-161737	0.655368	0.905052	0.960982	0.00804717	0.070574	ARID5A	1183	chr13_1279860_1281030	FALSE	B2C	gain
chr13:1279860-1281030	chr13	1279860	1281030	1171	*	chr13	1149703	+	NCAPH	ENSMFAG00000045004	2766	44741	15128	130742	0.619705	0.905052	0.738015	0.0122334	0.0783864	ARID5A	1183	chr13_1279860_1281030	FALSE	B2C	gain
chr13:1716017-1717051	chr13	1716017	1717051	1035	*	chr13	1566514	+	CNNM3	ENSMFAG00000038662	1707	44831	10480	150020	0.556187	0.82011	0.25977	0.0246056	0.0940827	FAM178B	39458	chr13_1716017_1717051	FALSE	B2C	gain
chr13:83594186-83595624	chr13	83594186	83595624	1439	*	chr13	83576508	-	TRIM54	ENSMFAG00000002734	2166	50092	2112	-18397	0.566149	0.931946	0.448089	0.0221393	0.0914118	SLC30A3	0	chr13_83594186_83595624	FALSE	B2C	gain
chr13:83594186-83595624	chr13	83594186	83595624	1439	*	chr13	83824365	-	AGBL5	ENSMFAG00000000522	3322	50092	400	229460	0.637874	0.931946	0.349191	0.00990642	0.0741736	SLC30A3	0	chr13_83594186_83595624	FALSE	B2C	gain
chr13:83594186-83595624	chr13	83594186	83595624	1439	*	chr13	83583637	-	DNAJC5G	ENSMFAG00000038732	1848	50092	10534	-11268	0.645796	0.931946	0.290849	0.00902164	0.0726101	SLC30A3	0	chr13_83594186_83595624	FALSE	B2C	gain
chr14:10165168-10165910	chr14	10165168	10165910	743	*	chr14	10390925	+	MACROD1	ENSMFAG00000000889	978	53242	696	-225386	0.748102	0.943982	0.648963	0.00247435	0.0564117	NA	10656	chr14_10165168_10165910	FALSE	B2C	gain
chr14:10165168-10165910	chr14	10165168	10165910	743	*	chr14	10326273	+	TRPT1	ENSMFAG00000036828	1074	53242	9163	-160734	0.669626	0.943982	0.677457	0.00677001	0.0679881	NA	10656	chr14_10165168_10165910	FALSE	B2C	gain
chr14:10165168-10165910	chr14	10165168	10165910	743	*	chr14	10322277	-	DNAJC4	ENSMFAG00000036941	1390	53242	9254	156738	0.776918	0.943982	0.729337	0.00166988	0.0540406	NA	10656	chr14_10165168_10165910	FALSE	B2C	gain
chr14:118982252-118983109	chr14	118982252	118983109	858	*	chr14	119045444	-	HSPA8	ENSMFAG00000038633	2457	60513	10460	62764	0.546589	0.973547	0.980983	0.0272036	0.0967854	BSX	13826	chr14_118982252_118983109	FALSE	B2C	gain
chr14:121898656-121899455	chr14	121898656	121899455	800	*	chr14	121715853	+	DDX25	ENSMFAG00000040048	1991	60814	11498	183202	0.65426	0.956875	0.43455	0.008155	0.0708611	CDON	18666	chr14_121898656_121899455	FALSE	B2C	gain
chr14:121898656-121899455	chr14	121898656	121899455	800	*	chr14	122129894	+	DCPS	ENSMFAG00000018709	6377	60814	4008	-230839	0.607605	0.956875	0.821404	0.0140404	0.081035	CDON	18666	chr14_121898656_121899455	FALSE	B2C	gain
chr14:20073578-20074873	chr14	20073578	20074873	1296	*	chr14	20176029	+	SPI1	ENSMFAG00000044071	1572	54314	14432	-101804	0.534434	0.882525	0.121854	0.0308306	0.0999672	RAPSN	23622	chr14_20073578_20074873	FALSE	B2C	gain
chr14:20377709-20379498	chr14	20377709	20379498	1790	*	chr14	20176029	+	SPI1	ENSMFAG00000044071	1572	54366	14432	202574	0.539609	0.821828	0.121854	0.0292386	0.0986609	PACSIN3	434	chr14_20377709_20379498	FALSE	B2C	gain
chr14:5084941-5086558	chr14	5084941	5086558	1618	*	chr14	5120297	-	CCND1	ENSMFAG00000039013	4258	52373	10701	34548	0.804541	0.949621	0.990892	0.00113182	0.0525075	ORAOV1	0	chr14_5084941_5086558	FALSE	B2C	gain
chr14:8703232-8704193	chr14	8703232	8704193	962	*	chr14	8736846	-	OVOL1	ENSMFAG00000003667	4855	52938	2821	33134	0.654758	0.883188	0.963505	0.00810635	0.070763	SNX32	17961	chr14_8703232_8704193	FALSE	B2C	gain
chr14:8736171-8737623	chr14	8736171	8737623	1453	*	chr14	8492191	-	CST6	ENSMFAG00000002342	1118	52946	1806	-244706	0.548133	0.979547	0.632531	0.0267704	0.0964305	OVOL1	0	chr14_8736171_8737623	FALSE	B2C	gain
chr14:9447312-9448918	chr14	9447312	9448918	1607	*	chr14	9611123	+	GPHA2	ENSMFAG00000040663	1190	53118	11887	-163008	0.6423	0.924692	0.64367	0.00940302	0.0732658	VPS51	0	chr14_9447312_9448918	FALSE	B2C	gain
chr14:9447312-9448918	chr14	9447312	9448918	1607	*	chr14	9498642	-	SAC3D1	ENSMFAG00000000880	1463	53118	688	50527	0.551963	0.924692	0.648348	0.0257211	0.0953292	VPS51	0	chr14_9447312_9448918	FALSE	B2C	gain
chr14:9456631-9457917	chr14	9456631	9457917	1287	*	chr14	9526243	-	ARL2	ENSMFAG00000041098	1000	53120	12163	68969	0.611102	0.932506	0.928611	0.0134954	0.0803301	ZFPL1	0	chr14_9456631_9457917	FALSE	B2C	gain
chr15:100952852-100954012	chr15	100952852	100954012	1161	*	chr15	100986960	+	SH2D3C	ENSMFAG00000000671	6214	68232	518	-33528	0.658636	0.842421	0.353129	0.00773673	0.0700166	FPGS	6590	chr15_100952852_100954012	FALSE	B2C	gain
chr15:100952852-100954012	chr15	100952852	100954012	1161	*	chr15	100816930	+	PIP5KL1	ENSMFAG00000031728	2205	68232	5951	136502	0.680061	0.842421	0.309127	0.00595402	0.0664787	FPGS	6590	chr15_100952852_100954012	FALSE	B2C	gain
chr15:100952852-100954012	chr15	100952852	100954012	1161	*	chr15	101164841	-	STXBP1	ENSMFAG00000003958	4238	68232	3039	211409	0.635216	0.842421	0.543726	0.0102201	0.0748203	FPGS	6590	chr15_100952852_100954012	FALSE	B2C	gain
chr15:11653962-11655000	chr15	11653962	11655000	1039	*	chr15	11657793	-	ADGRD2	ENSMFAG00000031127	4473	62985	5478	3312	0.581483	0.893463	0.181242	0.0187629	0.0874652	ADGRD2	2792	chr15_11653962_11655000	FALSE	B2C	gain
chr15:1171029-1172073	chr15	1171029	1172073	1045	*	chr15	1250619	+	NPDC1	ENSMFAG00000003246	1772	61510	2504	-79068	0.535064	0.912096	0.59856	0.0306331	0.0997909	DPP7	15674	chr15_1171029_1172073	FALSE	B2C	gain
chr15:41970198-41971785	chr15	41970198	41971785	1588	*	chr15	41880724	-	ZCCHC7	ENSMFAG00000006899	2291	65065	3355	-90267	0.636832	0.92655	0.645517	0.0100283	0.0744443	PAX5	2383	chr15_41970198_41971785	FALSE	B2C	gain
chr15:44506001-44507095	chr15	44506001	44507095	1095	*	chr15	44673395	-	DNAI1	ENSMFAG00000042932	2584	65417	13560	166847	0.62297	0.957295	0.362053	0.0117826	0.0776419	ARID3C	552	chr15_44506001_44507095	FALSE	B2C	gain
chr15:72257255-72257880	chr15	72257255	72257880	626	*	chr15	72272235	-	KDM4C	ENSMFAG00000003778	4737	66364	2909	14668	0.541091	0.95416	0.686135	0.0287958	0.0982574	NA	860	chr15_72257255_72257880	FALSE	B2C	gain
chr15:72328150-72328726	chr15	72328150	72328726	577	*	chr15	72272235	-	KDM4C	ENSMFAG00000003778	4737	66378	2909	-56203	0.539451	0.893678	0.686135	0.0292862	0.0987256	NA	2454	chr15_72328150_72328726	FALSE	B2C	gain
chr15:74590744-74594083	chr15	74590744	74594083	3340	*	chr15	74430916	+	SPATA6L	ENSMFAG00000032285	1797	66559	6379	161497	0.554173	0.984329	0.277125	0.0251321	0.0946329	SLC1A1	0	chr15_74590744_74594083	FALSE	B2C	gain
chr15:9031622-9032910	chr15	9031622	9032910	1289	*	chr15	8890089	-	NCS1	ENSMFAG00000037355	5053	62563	9549	-142177	0.644798	0.973041	0.349806	0.00912905	0.0727382	GPR107	9450	chr15_9031622_9032910	FALSE	B2C	gain
chr16:16899272-16900582	chr16	16899272	16900582	1311	*	chr16	16880664	+	ZSWIM7	ENSMFAG00000045902	913	71217	15830	19263	0.608769	0.926297	0.910518	0.0138568	0.0808096	TTC19	18204	chr16_16899272_16900582	FALSE	B2C	gain
chr16:17800559-17801888	chr16	17800559	17801888	1330	*	chr16	17627167	+	NT5M	ENSMFAG00000035563	1596	71323	8324	174056	0.54424	0.801051	0.456643	0.0278743	0.0974671	MED9	0	chr16_17800559_17801888	FALSE	B2C	gain
chr16:1962404-1963840	chr16	1962404	1963840	1437	*	chr16	1727478	-	SMYD4	ENSMFAG00000032240	3707	69661	6344	-235644	0.596329	0.921913	0.450797	0.0159323	0.0838142	HIC1	1724	chr16_1962404_1963840	FALSE	B2C	gain
chr16:35368943-35371509	chr16	35368943	35371509	2567	*	chr16	35394482	-	DLX3	ENSMFAG00000032276	2581	73157	6373	24256	0.547854	0.976272	0.566619	0.0268482	0.0965258	DLX4	2621	chr16_35368943_35371509	FALSE	B2C	gain
chr16:35368943-35371509	chr16	35368943	35371509	2567	*	chr16	35447212	+	ITGA3	ENSMFAG00000043382	5859	73157	13907	-76986	0.615115	0.976272	0.703736	0.012893	0.0793196	DLX4	2621	chr16_35368943_35371509	FALSE	B2C	gain
chr16:35368943-35371509	chr16	35368943	35371509	2567	*	chr16	35366321	+	DLX4	ENSMFAG00000013144	2585	73157	3720	3905	0.563495	0.976272	0.291956	0.0227742	0.0920795	DLX4	2621	chr16_35368943_35371509	FALSE	B2C	gain
chr16:35552834-35554182	chr16	35552834	35554182	1349	*	chr16	35596086	-	COL1A1	ENSMFAG00000033990	9383	73207	7545	42578	0.538087	0.935818	0.999877	0.0296993	0.0989348	SGCA	4140	chr16_35552834_35554182	FALSE	B2C	gain
chr16:35826730-35828377	chr16	35826730	35828377	1648	*	chr16	35961864	+	CACNA1G	ENSMFAG00000043298	10289	73278	13838	-134311	0.539598	0.924116	0.371654	0.0292418	0.0986609	ACSF2	0	chr16_35826730_35828377	FALSE	B2C	gain
chr16:4387803-4388302	chr16	4387803	4388302	500	*	chr16	4571881	-	MYBBP1A	ENSMFAG00000041860	4640	69955	12763	183829	0.561991	0.926098	0.598375	0.0231412	0.0925168	UBE2G1	35807	chr16_4387803_4388302	FALSE	B2C	gain
chr16:45406487-45411879	chr16	45406487	45411879	5393	*	chr16	45266681	+	VMP1	ENSMFAG00000032772	2014	73976	6745	142502	0.604327	0.999865	0.866515	0.0145688	0.0818257	NA	0	chr16_45406487_45411879	FALSE	B2C	gain
chr16:46382533-46385169	chr16	46382533	46385169	2637	*	chr16	46372619	-	TBX4	ENSMFAG00000000637	5127	74074	492	-11232	0.607191	0.999359	0.924241	0.0141062	0.0811401	TBX4	9913	chr16_46382533_46385169	FALSE	B2C	gain
chr16:46382533-46385169	chr16	46382533	46385169	2637	*	chr16	46426125	-	TBX2	ENSMFAG00000038998	2864	74074	10688	42274	0.659623	0.999359	0.583482	0.00764517	0.0698804	TBX4	9913	chr16_46382533_46385169	FALSE	B2C	gain
chr16:48848335-48849214	chr16	48848335	48849214	880	*	chr16	49056158	-	SYNRG	ENSMFAG00000044562	7982	74315	14792	207384	0.539618	0.86205	0.666195	0.0292358	0.0986609	ACACA	0	chr16_48848335_48849214	FALSE	B2C	gain
chr16:50040376-50041743	chr16	50040376	50041743	1368	*	chr16	50083803	-	SRCIN1	ENSMFAG00000031842	7001	74424	6038	42744	0.549319	0.93599	0.255093	0.0264415	0.0960953	NA	16428	chr16_50040376_50041743	FALSE	B2C	gain
chr16:50076306-50077406	chr16	50076306	50077406	1101	*	chr16	50083803	-	SRCIN1	ENSMFAG00000031842	7001	74432	6038	6947	0.540985	0.799091	0.255093	0.0288274	0.0983103	SRCIN1	6396	chr16_50076306_50077406	FALSE	B2C	gain
chr16:51307250-51308543	chr16	51307250	51308543	1294	*	chr16	51275213	+	PNMT	ENSMFAG00000002771	1306	74633	2143	32683	0.595955	0.943304	0.451351	0.0159987	0.0839352	ERBB2	3960	chr16_51307250_51308543	FALSE	B2C	gain
chr16:51307250-51308543	chr16	51307250	51308543	1294	*	chr16	51530507	-	GSDMB	ENSMFAG00000041949	1212	74633	12832	222611	0.564619	0.943304	0.121115	0.0225034	0.0917493	ERBB2	3960	chr16_51307250_51308543	FALSE	B2C	gain
chr16:51307250-51308543	chr16	51307250	51308543	1294	*	chr16	51351308	+	GRB7	ENSMFAG00000040332	2712	74633	11705	-43412	0.739411	0.943304	0.853406	0.00277895	0.0573758	ERBB2	3960	chr16_51307250_51308543	FALSE	B2C	gain
chr16:51307250-51308543	chr16	51307250	51308543	1294	*	chr16	51271219	+	TCAP	ENSMFAG00000002221	1983	74633	1705	36677	0.561994	0.943304	0.217736	0.0231405	0.0925168	ERBB2	3960	chr16_51307250_51308543	FALSE	B2C	gain
chr16:5162310-5163413	chr16	5162310	5163413	1104	*	chr16	4960798	-	CHRNE	ENSMFAG00000000833	2217	70113	649	-202063	0.61571	0.882854	0.475475	0.0128058	0.0792188	NA	5612	chr16_5162310_5163413	FALSE	B2C	gain
chr16:53805880-53807165	chr16	53805880	53807165	1286	*	chr16	53892890	-	KCNH4	ENSMFAG00000003215	4173	74997	2479	86368	0.550716	0.939103	0.209613	0.0260587	0.0956537	ZNF385C	0	chr16_53805880_53807165	FALSE	B2C	gain
chr16:54311632-54313149	chr16	54311632	54313149	1518	*	chr16	54165935	-	CAVIN1	ENSMFAG00000037348	3752	75095	9543	-146455	0.540083	0.857091	0.848483	0.0290962	0.0985883	COASY	57	chr16_54311632_54313149	FALSE	B2C	gain
chr16:54311632-54313149	chr16	54311632	54313149	1518	*	chr16	54066609	-	STAT3	ENSMFAG00000040992	4924	75095	12088	-245781	0.560415	0.857091	0.805834	0.0235312	0.0929487	COASY	57	chr16_54311632_54313149	FALSE	B2C	gain
chr16:54988796-54989686	chr16	54988796	54989686	891	*	chr16	54767217	+	RPL27	ENSMFAG00000037912	485	75181	9907	222024	0.545098	0.903759	0.83162	0.0276277	0.0972012	LINC00854	1043	chr16_54988796_54989686	FALSE	B2C	gain
chr16:54988796-54989686	chr16	54988796	54989686	891	*	chr16	55234185	-	ETV4	ENSMFAG00000042484	2463	75181	13254	244944	0.727408	0.903759	0.955813	0.00325605	0.0589656	LINC00854	1043	chr16_54988796_54989686	FALSE	B2C	gain
chr16:54988796-54989686	chr16	54988796	54989686	891	*	chr16	54799729	+	RND2	ENSMFAG00000039112	684	75181	10775	189512	0.609191	0.903759	0.193673	0.0137908	0.0806648	LINC00854	1043	chr16_54988796_54989686	FALSE	B2C	gain
chr16:55269191-55270556	chr16	55269191	55270556	1366	*	chr16	55234185	-	ETV4	ENSMFAG00000042484	2463	75257	13254	-35688	0.736908	0.954155	0.955813	0.00287284	0.0576019	ETV4	35005	chr16_55269191_55270556	FALSE	B2C	gain
chr16:56331755-56332700	chr16	56331755	56332700	946	*	chr16	56356148	+	FZD2	ENSMFAG00000037380	1689	75426	9566	-23921	0.559378	0.872853	0.689396	0.0237909	0.0932275	NA	21073	chr16_56331755_56332700	FALSE	B2C	gain
chr16:71990192-71992069	chr16	71990192	71992069	1878	*	chr16	71995108	+	SLC9A3R1	ENSMFAG00000043867	1989	76813	14279	-3978	0.550605	0.986074	0.989476	0.0260891	0.0956799	SLC9A3R1	3038	chr16_71990192_71992069	FALSE	B2C	gain
chr16:71990192-71992069	chr16	71990192	71992069	1878	*	chr16	72214480	-	HID1	ENSMFAG00000032179	3396	76813	6295	223350	0.546511	0.986074	0.281987	0.0272255	0.0968122	SLC9A3R1	3038	chr16_71990192_71992069	FALSE	B2C	gain
chr16:73481998-73482986	chr16	73481998	73482986	989	*	chr16	73311384	-	ACOX1	ENSMFAG00000032697	3690	77163	6689	-171108	0.578609	0.96645	0.6169	0.019359	0.088152	FOXJ1	6942	chr16_73481998_73482986	FALSE	B2C	gain
chr16:73481998-73482986	chr16	73481998	73482986	989	*	chr16	73489929	-	FOXJ1	ENSMFAG00000045542	2912	77163	15563	7437	0.712107	0.96645	0.303773	0.0039721	0.0612897	FOXJ1	6942	chr16_73481998_73482986	FALSE	B2C	gain
chr16:7499980-7501067	chr16	7499980	7501067	1088	*	chr16	7703160	+	SHBG	ENSMFAG00000000521	2317	70366	399	-202637	0.534515	0.905838	0.309804	0.0308051	0.0999672	FGF11	2378	chr16_7499980_7501067	FALSE	B2C	gain
chr16:77385806-77387461	chr16	77385806	77387461	1656	*	chr16	77585879	-	TBC1D16	ENSMFAG00000032537	6043	77709	6559	199246	0.568221	0.887237	0.604776	0.0216541	0.0908205	CBX4	0	chr16_77385806_77387461	FALSE	B2C	gain
chr16:78050810-78051661	chr16	78050810	78051661	852	*	chr16	77834884	+	RNF213	ENSMFAG00000002289	15222	77805	1762	216351	0.657641	0.822506	0.941473	0.00783012	0.0702417	NPTX1	0	chr16_78050810_78051661	FALSE	B2C	gain
chr17:7705159-7706517	chr17	7705159	7706517	1359	*	chr17	7714468	-	CDX2	ENSMFAG00000042692	4901	78979	13414	8630	0.566656	0.946039	0.768355	0.0220195	0.0913364	CDX2	7950	chr17_7705159_7706517	FALSE	B2C	gain
chr17:7723125-7724863	chr17	7723125	7724863	1739	*	chr17	7714468	-	CDX2	ENSMFAG00000042692	4901	78990	13414	-9526	0.563254	0.973047	0.768355	0.0228328	0.092169	CDX2	8656	chr17_7723125_7724863	FALSE	B2C	gain
chr17:82353905-82354780	chr17	82353905	82354780	876	*	chr17	82220094	+	CLYBL	ENSMFAG00000036639	1472	82014	9015	134248	0.60189	0.961102	0.403102	0.0149729	0.082293	SNORA25	35191	chr17_82353905_82354780	FALSE	B2C	gain
chr17:82353905-82354780	chr17	82353905	82354780	876	*	chr17	82577056	-	ZIC5	ENSMFAG00000037954	1353	82014	9939	222714	0.731485	0.961102	0.381439	0.00308622	0.0584125	SNORA25	35191	chr17_82353905_82354780	FALSE	B2C	gain
chr17:82562365-82563795	chr17	82562365	82563795	1431	*	chr17	82587528	+	ZIC2	ENSMFAG00000037783	5010	82027	9810	-24448	0.637754	0.916706	0.953043	0.00992029	0.0742038	ZIC5	13260	chr17_82562365_82563795	FALSE	B2C	gain
chr17:82562365-82563795	chr17	82562365	82563795	1431	*	chr17	82577056	-	ZIC5	ENSMFAG00000037954	1353	82027	9939	13976	0.595948	0.916706	0.381439	0.016	0.0839352	ZIC5	13260	chr17_82562365_82563795	FALSE	B2C	gain
chr17:82587180-82588958	chr17	82587180	82588958	1779	*	chr17	82577056	-	ZIC5	ENSMFAG00000037954	1353	82036	9939	-11013	0.585001	0.930589	0.381439	0.0180551	0.0865495	ZIC2	0	chr17_82587180_82588958	FALSE	B2C	gain
chr18:17668348-17669308	chr18	17668348	17669308	961	*	chr18	17824488	-	ZCCHC2	ENSMFAG00000033238	5017	83465	7101	155660	0.535678	0.969724	0.588282	0.0304414	0.0995769	Metazoa_SRP	26198	chr18_17668348_17669308	FALSE	B2C	gain
chr18:2839848-2840397	chr18	2839848	2840397	550	*	chr18	2863174	-	GALR1	ENSMFAG00000035855	2801	82935	8538	23052	0.691107	0.889941	0.210782	0.00518781	0.0645527	GALR1	22776	chr18_2839848_2840397	FALSE	B2C	gain
chr18:69869684-69870588	chr18	69869684	69870588	905	*	chr18	69913210	+	MTCL1	ENSMFAG00000044143	9871	86238	14490	-43074	0.610807	0.953627	0.625146	0.0135407	0.0803572	MTCL1	42621	chr18_69869684_69870588	FALSE	B2C	gain
chr19:10174733-10175470	chr19	10174733	10175470	738	*	chr19	10375199	-	EIF3G	ENSMFAG00000003465	1277	88440	2662	200098	0.701412	0.918354	0.898394	0.0045545	0.0627914	OLFM2	1061	chr19_10174733_10175470	FALSE	B2C	gain
chr19:10174733-10175470	chr19	10174733	10175470	738	*	chr19	10256592	-	COL5A3	ENSMFAG00000043985	6205	88440	14367	81491	0.706485	0.918354	0.48323	0.00426923	0.0621109	OLFM2	1061	chr19_10174733_10175470	FALSE	B2C	gain
chr19:10174733-10175470	chr19	10174733	10175470	738	*	chr19	10056511	+	UBL5	ENSMFAG00000001146	542	88440	893	118590	0.560843	0.918354	0.884608	0.0234248	0.0928345	OLFM2	1061	chr19_10174733_10175470	FALSE	B2C	gain
chr19:11882859-11883760	chr19	11882859	11883760	902	*	chr19	11885974	+	CNN1	ENSMFAG00000044196	1702	88745	14528	-2665	0.552971	0.890566	0.754446	0.025451	0.0950538	CNN1	2213	chr19_11882859_11883760	FALSE	B2C	gain
chr19:12507916-12508941	chr19	12507916	12508941	1026	*	chr19	12353156	+	ZNF844	ENSMFAG00000038561	1998	88812	10396	155272	0.822475	0.95967	0.231768	0.000873722	0.0523185	NA	6200	chr19_12507916_12508941	FALSE	B2C	gain
chr19:12507916-12508941	chr19	12507916	12508941	1026	*	chr19	12451211	-	ZNF625	ENSMFAG00000037168	2006	88812	9431	-57217	0.759115	0.95967	0.568589	0.00213231	0.0555515	NA	6200	chr19_12507916_12508941	FALSE	B2C	gain
chr19:12670304-12671738	chr19	12670304	12671738	1435	*	chr19	12451211	-	ZNF625	ENSMFAG00000037168	2006	88820	9431	-219810	0.59395	0.896602	0.568589	0.016359	0.0843133	NA	743	chr19_12670304_12671738	FALSE	B2C	gain
chr19:13070241-13071299	chr19	13070241	13071299	1059	*	chr19	13058321	-	RTBDN	ENSMFAG00000038313	2106	88888	10190	-12449	0.731016	0.847192	0.319897	0.00310535	0.0584125	NA	4939	chr19_13070241_13071299	FALSE	B2C	gain
chr19:13070241-13071299	chr19	13070241	13071299	1059	*	chr19	13056454	+	MAST1	ENSMFAG00000041128	5267	88888	12185	14316	0.540445	0.847192	0.445689	0.0289883	0.098482	NA	4939	chr19_13070241_13071299	FALSE	B2C	gain
chr19:13070241-13071299	chr19	13070241	13071299	1059	*	chr19	12973152	+	BEST2	ENSMFAG00000046127	2455	88888	16007	97618	0.62732	0.847192	0.157117	0.0112048	0.0767085	NA	4939	chr19_13070241_13071299	FALSE	B2C	gain
chr19:13070241-13071299	chr19	13070241	13071299	1059	*	chr19	12956856	-	TRIR	ENSMFAG00000044077	1020	88888	14437	-113914	0.71188	0.847192	0.970275	0.00398376	0.0613271	NA	4939	chr19_13070241_13071299	FALSE	B2C	gain
chr19:13070241-13071299	chr19	13070241	13071299	1059	*	chr19	13191208	-	GADD45GIP1	ENSMFAG00000032468	757	88888	6512	120438	0.542632	0.847192	0.983876	0.0283418	0.0979186	NA	4939	chr19_13070241_13071299	FALSE	B2C	gain
chr19:13070241-13071299	chr19	13070241	13071299	1059	*	chr19	13023508	+	RNASEH2A	ENSMFAG00000002011	1747	88888	1551	47262	0.58871	0.847192	0.927257	0.0173342	0.0856014	NA	4939	chr19_13070241_13071299	FALSE	B2C	gain
chr19:14193172-14194449	chr19	14193172	14194449	1278	*	chr19	14210625	+	NANOS3	ENSMFAG00000040009	582	89047	11468	-16815	0.660363	0.886984	0.311158	0.0075771	0.0697582	NA	12091	chr19_14193172_14194449	FALSE	B2C	gain
chr19:15496422-15497158	chr19	15496422	15497158	737	*	chr19	15262077	-	SLC1A6	ENSMFAG00000003076	2674	89268	2378	-234713	0.607551	0.879439	0.46766	0.0140489	0.0810567	NOTCH3	13380	chr19_15496422_15497158	FALSE	B2C	gain
chr19:15496422-15497158	chr19	15496422	15497158	737	*	chr19	15540848	-	EPHX3	ENSMFAG00000001020	1711	89268	799	44058	0.722546	0.879439	0.566681	0.00346969	0.059786	NOTCH3	13380	chr19_15496422_15497158	FALSE	B2C	gain
chr19:18473196-18473990	chr19	18473196	18473990	795	*	chr19	18583992	+	MPV17L2	ENSMFAG00000041586	1648	89718	12544	-110399	0.580922	0.781066	0.84516	0.0188779	0.0876293	MAST3	0	chr19_18473196_18473990	FALSE	B2C	gain
chr19:33437776-33438444	chr19	33437776	33438444	669	*	chr19	33587986	-	SLC7A10	ENSMFAG00000041307	1994	90399	12323	149876	0.546291	0.876989	0.392147	0.0272878	0.0968725	GPATCH1	4139	chr19_33437776_33438444	FALSE	B2C	gain
chr19:36218123-36218983	chr19	36218123	36218983	861	*	chr19	36067387	+	HAUS5	ENSMFAG00000001988	3372	90734	1532	151166	0.668489	0.936292	0.779186	0.00686471	0.0680939	ARHGAP33	6612	chr19_36218123_36218983	FALSE	B2C	gain
chr19:36218123-36218983	chr19	36218123	36218983	861	*	chr19	35985229	+	GAPDHS	ENSMFAG00000037754	1455	90734	9791	233324	0.562362	0.936292	0.19872	0.0230501	0.092417	ARHGAP33	6612	chr19_36218123_36218983	FALSE	B2C	gain
chr19:36218123-36218983	chr19	36218123	36218983	861	*	chr19	36018261	-	ATP4A	ENSMFAG00000038036	2844	90734	10005	-200292	0.651631	0.936292	0.261308	0.00841581	0.0713837	ARHGAP33	6612	chr19_36218123_36218983	FALSE	B2C	gain
chr19:36218123-36218983	chr19	36218123	36218983	861	*	chr19	36167539	+	KMT2B	ENSMFAG00000037031	8151	90734	9326	51014	0.56074	0.936292	0.558004	0.0234501	0.092851	ARHGAP33	6612	chr19_36218123_36218983	FALSE	B2C	gain
chr19:36218123-36218983	chr19	36218123	36218983	861	*	chr19	36420783	+	LRFN3	ENSMFAG00000043820	3221	90734	14244	-202230	0.564701	0.936292	0.318481	0.0224838	0.0917412	ARHGAP33	6612	chr19_36218123_36218983	FALSE	B2C	gain
chr19:36648401-36649830	chr19	36648401	36649830	1430	*	chr19	36609963	-	POLR2I	ENSMFAG00000039443	904	90804	11029	-39152	0.617592	0.914961	0.976737	0.0125333	0.0787761	NA	555	chr19_36648401_36649830	FALSE	B2C	gain
chr19:36911455-36913378	chr19	36911455	36913378	1924	*	chr19	36908118	-	ZFP82	ENSMFAG00000022094	4665	90823	4164	-4298	0.580782	0.94143	0.658933	0.0189069	0.0876811	ZFP82	3336	chr19_36911455_36913378	FALSE	B2C	gain
chr19:3700270-3701169	chr19	3700270	3701169	900	*	chr19	3545681	+	HMG20B	ENSMFAG00000032825	1619	87547	6787	155038	0.651671	0.872875	0.959074	0.00841184	0.0713837	PIP5K1C	23764	chr19_3700270_3701169	FALSE	B2C	gain
chr19:3700270-3701169	chr19	3700270	3701169	900	*	chr19	3941964	+	NMRK2	ENSMFAG00000033332	905	87547	7170	-241245	0.611446	0.872875	0.833713	0.0134428	0.0801817	PIP5K1C	23764	chr19_3700270_3701169	FALSE	B2C	gain
chr19:38628009-38629042	chr19	38628009	38629042	1034	*	chr19	38836692	-	GGN	ENSMFAG00000044120	1902	90931	14471	208167	0.541573	0.921649	0.220937	0.0286533	0.0981318	Metazoa_SRP	11708	chr19_38628009_38629042	FALSE	B2C	gain
chr19:38628009-38629042	chr19	38628009	38629042	1034	*	chr19	38643783	-	DPF1	ENSMFAG00000042304	2367	90931	13109	15258	0.824646	0.921649	0.443104	0.000846495	0.0523185	Metazoa_SRP	11708	chr19_38628009_38629042	FALSE	B2C	gain
chr19:38628009-38629042	chr19	38628009	38629042	1034	*	chr19	38746049	-	YIF1B	ENSMFAG00000034102	1653	90931	7610	117524	0.659716	0.921649	0.773586	0.00763658	0.0698804	Metazoa_SRP	11708	chr19_38628009_38629042	FALSE	B2C	gain
chr19:38972022-38972502	chr19	38972022	38972502	481	*	chr19	38732426	+	C19orf33	ENSMFAG00000042648	1465	90996	13379	239836	0.647204	0.878379	0.730876	0.00887202	0.0723482	RYR1	80003	chr19_38972022_38972502	FALSE	B2C	gain
chr19:38972022-38972502	chr19	38972022	38972502	481	*	chr19	38746049	-	YIF1B	ENSMFAG00000034102	1653	90996	7610	-226213	0.536144	0.878379	0.773586	0.0302965	0.0994461	RYR1	80003	chr19_38972022_38972502	FALSE	B2C	gain
chr19:39901361-39901999	chr19	39901361	39901999	639	*	chr19	39919764	+	PLEKHG2	ENSMFAG00000045412	4937	91175	15455	-18084	0.575429	0.822108	0.51874	0.020038	0.0890072	MED29	5859	chr19_39901361_39901999	FALSE	B2C	gain
chr19:40701072-40701822	chr19	40701072	40701822	751	*	chr19	40704703	-	CNTD2	ENSMFAG00000044483	912	91253	14741	3256	0.552225	0.930535	0.283956	0.0256507	0.0952776	CNTD2	2880	chr19_40701072_40701822	FALSE	B2C	gain
chr19:45099120-45100064	chr19	45099120	45100064	945	*	chr19	45147033	-	ZNF229	ENSMFAG00000000152	3677	91736	102	47441	0.538071	0.908574	0.705767	0.0297041	0.0989348	ZNF285	0	chr19_45099120_45100064	FALSE	B2C	gain
chr19:46183463-46184970	chr19	46183463	46184970	1508	*	chr19	46304632	+	PPM1N	ENSMFAG00000040939	2227	91907	12047	-120416	0.539927	0.888901	0.903933	0.029143	0.0986096	PPP1R13L	6024	chr19_46183463_46184970	FALSE	B2C	gain
chr19:46832736-46833470	chr19	46832736	46833470	735	*	chr19	47012225	+	IGFL1	ENSMFAG00000035495	333	92029	8269	-179122	0.590822	0.910233	0.137178	0.0169351	0.0850633	NANOS2	15573	chr19_46832736_46833470	FALSE	B2C	gain
chr19:48040186-48041372	chr19	48040186	48041372	1187	*	chr19	48228047	-	MEIS3	ENSMFAG00000034069	1902	92214	7582	187268	0.553149	0.836174	0.76177	0.0254037	0.0950196	BBC3	10889	chr19_48040186_48041372	FALSE	B2C	gain
chr19:49226655-49227623	chr19	49226655	49227623	969	*	chr19	49384411	+	SULT2B1	ENSMFAG00000042452	1281	92380	13227	-157272	0.583253	0.914261	0.418426	0.0184039	0.0870309	GRIN2D	18813	chr19_49226655_49227623	FALSE	B2C	gain
chr19:49307015-49308436	chr19	49307015	49308436	1422	*	chr19	49480963	-	CA11	ENSMFAG00000003432	1826	92392	2634	173238	0.559412	0.896225	0.749277	0.0237824	0.0932171	NA	3413	chr19_49307015_49308436	FALSE	B2C	gain
chr19:49671215-49672186	chr19	49671215	49672186	972	*	chr19	49548941	-	MAMSTR	ENSMFAG00000045502	2826	92478	15530	-122759	0.644485	0.965809	0.418857	0.00916294	0.0728299	PLEKHA4	11035	chr19_49671215_49672186	FALSE	B2C	gain
chr19:49671215-49672186	chr19	49671215	49672186	972	*	chr19	49683222	-	PLEKHA4	ENSMFAG00000040559	1491	92478	11803	11522	0.577657	0.965809	0.161733	0.0195603	0.0883986	PLEKHA4	11035	chr19_49671215_49672186	FALSE	B2C	gain
chr19:49671215-49672186	chr19	49671215	49672186	972	*	chr19	49480963	-	CA11	ENSMFAG00000003432	1826	92478	2634	-190737	0.896565	0.965809	0.749277	0.000284496	0.0523185	PLEKHA4	11035	chr19_49671215_49672186	FALSE	B2C	gain
chr19:51615617-51616587	chr19	51615617	51616587	971	*	chr19	51743202	-	KLK4	ENSMFAG00000002473	765	92868	1901	127100	0.604008	0.975723	0.246231	0.0146211	0.0818946	GPR32	8568	chr19_51615617_51616587	FALSE	B2C	gain
chr19:51615617-51616587	chr19	51615617	51616587	971	*	chr19	51791414	-	KLK5	ENSMFAG00000042531	2231	92868	13288	175312	0.645749	0.975723	0.63247	0.00902667	0.0726101	GPR32	8568	chr19_51615617_51616587	FALSE	B2C	gain
chr19:51615617-51616587	chr19	51615617	51616587	971	*	chr19	51486582	-	SYT3	ENSMFAG00000045001	3891	92868	15125	-129520	0.599485	0.975723	0.371161	0.0153815	0.0829179	GPR32	8568	chr19_51615617_51616587	FALSE	B2C	gain
chr19:52082574-52083883	chr19	52082574	52083883	1310	*	chr19	52216414	+	CEACAM18	ENSMFAG00000032097	1155	92934	6230	-133186	0.534535	0.889979	0.179026	0.0307988	0.0999614	VSIG10L	14688	chr19_52082574_52083883	FALSE	B2C	gain
chr19:52082574-52083883	chr19	52082574	52083883	1310	*	chr19	51857518	-	KLK10	ENSMFAG00000044030	1450	92934	14399	-225710	0.603753	0.889979	0.299157	0.0146631	0.0819419	VSIG10L	14688	chr19_52082574_52083883	FALSE	B2C	gain
chr19:52606638-52607681	chr19	52606638	52607681	1044	*	chr19	52755119	-	ZNF614	ENSMFAG00000032624	3610	93005	6628	147960	0.773207	0.924347	0.664595	0.0017579	0.0542932	ZNF577	7514	chr19_52606638_52607681	FALSE	B2C	gain
chr19:52606638-52607681	chr19	52606638	52607681	1044	*	chr19	52731684	-	ZNF615	ENSMFAG00000041515	5570	93005	12488	124525	0.764782	0.924347	0.369069	0.00197373	0.0548911	ZNF577	7514	chr19_52606638_52607681	FALSE	B2C	gain
chr19:52655654-52656602	chr19	52655654	52656602	949	*	chr19	52755119	-	ZNF614	ENSMFAG00000032624	3610	93013	6628	98991	0.711202	0.957198	0.664595	0.00401862	0.0614041	ZNF613	1892	chr19_52655654_52656602	FALSE	B2C	gain
chr19:52655654-52656602	chr19	52655654	52656602	949	*	chr19	52731684	-	ZNF615	ENSMFAG00000041515	5570	93013	12488	75556	0.648708	0.957198	0.369069	0.00871456	0.0719955	ZNF613	1892	chr19_52655654_52656602	FALSE	B2C	gain
chr19:54622377-54623463	chr19	54622377	54623463	1087	*	chr19	54751961	+	CACNG7	ENSMFAG00000000801	1713	93319	622	-129041	0.6116	0.903991	0.182657	0.0134194	0.0801317	NA	4516	chr19_54622377_54623463	FALSE	B2C	gain
chr19:54622377-54623463	chr19	54622377	54623463	1087	*	chr19	54724739	+	PRKCG	ENSMFAG00000042553	3193	93319	13307	-101819	0.654282	0.903991	0.307834	0.00815278	0.0708605	NA	4516	chr19_54622377_54623463	FALSE	B2C	gain
chr19:55336844-55337521	chr19	55336844	55337521	678	*	chr19	55331261	+	TTYH1	ENSMFAG00000031208	2057	93407	5539	5921	0.740403	0.968668	0.693212	0.00274252	0.0573454	TTYH1	5582	chr19_55336844_55337521	FALSE	B2C	gain
chr19:55347081-55348130	chr19	55347081	55348130	1050	*	chr19	55331261	+	TTYH1	ENSMFAG00000031208	2057	93412	5539	16344	0.602031	0.863854	0.693212	0.0149493	0.082277	TTYH1	15819	chr19_55347081_55348130	FALSE	B2C	gain
chr19:56427688-56428561	chr19	56427688	56428561	874	*	chr19	56198695	-	COX6B2	ENSMFAG00000002832	567	93586	2191	-229429	0.574334	0.895245	0.355222	0.0202766	0.0893429	FIZ1	5388	chr19_56427688_56428561	FALSE	B2C	gain
chr19:56427688-56428561	chr19	56427688	56428561	874	*	chr19	56250457	-	UBE2S	ENSMFAG00000001052	1384	93586	822	-177667	0.570979	0.895245	0.941289	0.0210227	0.090097	FIZ1	5388	chr19_56427688_56428561	FALSE	B2C	gain
chr19:56427688-56428561	chr19	56427688	56428561	874	*	chr19	56489290	+	ZNF581	ENSMFAG00000030060	594	93586	4842	-61166	0.61478	0.895245	0.763985	0.0129424	0.0794005	FIZ1	5388	chr19_56427688_56428561	FALSE	B2C	gain
chr19:56427688-56428561	chr19	56427688	56428561	874	*	chr19	56228865	+	RPL28	ENSMFAG00000043131	949	93586	13710	199259	0.660219	0.895245	0.987507	0.00759026	0.0697634	FIZ1	5388	chr19_56427688_56428561	FALSE	B2C	gain
chr19:56427688-56428561	chr19	56427688	56428561	874	*	chr19	56491049	+	CCDC106	ENSMFAG00000032895	2681	93586	6843	-62925	0.716141	0.895245	0.477814	0.00377063	0.0606349	FIZ1	5388	chr19_56427688_56428561	FALSE	B2C	gain
chr19:56427688-56428561	chr19	56427688	56428561	874	*	chr19	56521785	+	EPN1	ENSMFAG00000046310	2788	93586	16151	-93661	0.575262	0.895245	0.538002	0.0200741	0.0890541	FIZ1	5388	chr19_56427688_56428561	FALSE	B2C	gain
chr19:58606381-58607790	chr19	58606381	58607790	1410	*	chr19	58723109	-	ZNF329	ENSMFAG00000026995	1626	93763	4443	116024	0.557953	0.905617	0.269001	0.0241517	0.0936125	ZNF606	0	chr19_58606381_58607790	FALSE	B2C	gain
chr19:58606381-58607790	chr19	58606381	58607790	1410	*	chr19	58830400	+	ZNF544	ENSMFAG00000001600	7048	93763	1250	-223315	0.610935	0.905617	0.508585	0.013521	0.0803569	ZNF606	0	chr19_58606381_58607790	FALSE	B2C	gain
chr19:7861969-7862810	chr19	7861969	7862810	842	*	chr19	8075069	-	CLEC4G	ENSMFAG00000036659	2101	88168	9031	212680	0.751843	0.968431	0.451782	0.00235291	0.056185	PNPLA6	6760	chr19_7861969_7862810	FALSE	B2C	gain
chr19:7861969-7862810	chr19	7861969	7862810	842	*	chr19	7969534	-	PCP2	ENSMFAG00000039571	2101	88168	11133	107145	0.547273	0.968431	0.236384	0.0270108	0.0966794	PNPLA6	6760	chr19_7861969_7862810	FALSE	B2C	gain
chr19:7968877-7970366	chr19	7968877	7970366	1490	*	chr19	7936106	+	CAMSAP3	ENSMFAG00000001334	5061	88184	1041	33515	0.552951	0.887437	0.606499	0.0254565	0.0950557	PCP2	0	chr19_7968877_7970366	FALSE	B2C	gain
chr19:8156069-8157426	chr19	8156069	8157426	1358	*	chr19	8393670	+	CTXN1	ENSMFAG00000013072	249	88210	3717	-236923	0.585662	0.983726	0.104745	0.0179248	0.0864664	FBN3	100	chr19_8156069_8157426	FALSE	B2C	gain
chr19:8156069-8157426	chr19	8156069	8157426	1358	*	chr19	8075069	-	CLEC4G	ENSMFAG00000036659	2101	88210	9031	-81678	0.720334	0.983726	0.451782	0.00357105	0.0600136	FBN3	100	chr19_8156069_8157426	FALSE	B2C	gain
chr19:8156069-8157426	chr19	8156069	8157426	1358	*	chr19	7969534	-	PCP2	ENSMFAG00000039571	2101	88210	11133	-187213	0.621676	0.983726	0.236384	0.0119595	0.0780237	FBN3	100	chr19_8156069_8157426	FALSE	B2C	gain
chr19:8156069-8157426	chr19	8156069	8157426	1358	*	chr19	8403320	-	TGFBR3L	ENSMFAG00000007257	939	88210	3397	246573	0.560727	0.983726	0.269801	0.0234535	0.092851	FBN3	100	chr19_8156069_8157426	FALSE	B2C	gain
chr2:100848935-100850238	chr2	100848935	100850238	1304	*	chr2	100805731	-	SLC6A20	ENSMFAG00000001640	4003	99789	1285	-43855	0.537593	0.925037	0.182842	0.0298502	0.0991159	SLC6A20	43203	chr2_100848935_100850238	FALSE	B2C	gain
chr2:101583491-101584591	chr2	101583491	101584591	1101	*	chr2	101594648	+	TDGF1	ENSMFAG00000002520	2808	99897	1943	-10607	0.588052	0.858464	0.980799	0.0174603	0.0858421	LRRC2	0	chr2_101583491_101584591	FALSE	B2C	gain
chr2:112525062-112525717	chr2	112525062	112525717	656	*	chr2	112488882	-	IL17RD	ENSMFAG00000034448	2325	101055	7878	-36507	0.745701	0.940024	0.57142	0.0025553	0.0566415	HESX1	0	chr2_112525062_112525717	FALSE	B2C	gain
chr2:113875887-113878520	chr2	113875887	113878520	2634	*	chr2	113873090	+	KCTD6	ENSMFAG00000040632	3428	101288	11865	4113	0.545527	0.986628	0.672534	0.027505	0.0970674	KCTD6	2796	chr2_113875887_113878520	FALSE	B2C	gain
chr2:158110166-158110927	chr2	158110166	158110927	762	*	chr2	158085459	+	DRD3	ENSMFAG00000037060	2951	104029	9349	25087	0.706957	0.981065	0.384147	0.00424355	0.062023	DRD3	24706	chr2_158110166_158110927	FALSE	B2C	gain
chr2:192209192-192209702	chr2	192209192	192209702	511	*	chr2	192195390	-	ROBO2	ENSMFAG00000000082	8335	105045	44	-14057	0.639378	0.926082	0.608776	0.00973267	0.0738976	ROBO2	13801	chr2_192209192_192209702	FALSE	B2C	gain
chr2:276298-277243	chr2	276298	277243	946	*	chr2	472540	-	ZDHHC19	ENSMFAG00000001569	930	93876	1226	195770	0.580349	0.806404	0.209921	0.0189962	0.0877684	TFRC	37070	chr2_276298_277243	FALSE	B2C	gain
chr2:93216807-93218324	chr2	93216807	93218324	1518	*	chr2	93177562	+	SLC22A14	ENSMFAG00000034664	2027	99161	8045	40003	0.555743	0.892703	0.175518	0.0247209	0.094227	XYLB	0	chr2_93216807_93218324	FALSE	B2C	gain
chr20:20996231-20996909	chr20	20996231	20996909	679	*	chr20	21063835	+	EEF2K	ENSMFAG00000003604	2204	106924	2774	-67265	0.575018	0.903286	0.616284	0.0201273	0.0891365	SDR42E2	2115	chr20_20996231_20996909	FALSE	B2C	gain
chr20:29575833-29576708	chr20	29575833	29576708	876	*	chr20	29793416	-	PRSS8	ENSMFAG00000032014	2088	107643	6173	217146	0.683805	0.961673	0.988799	0.00568356	0.0658014	FBXL19	3232	chr20_29575833_29576708	FALSE	B2C	gain
chr20:44249880-44250621	chr20	44249880	44250621	742	*	chr20	44164164	+	GNAO1	ENSMFAG00000032734	8002	108390	6713	86086	0.607129	0.936513	0.431473	0.014116	0.0811638	NA	35577	chr20_44249880_44250621	FALSE	B2C	gain
chr20:55831489-55832347	chr20	55831489	55832347	859	*	chr20	55843429	-	ACD	ENSMFAG00000038023	2043	109094	9994	11511	0.534405	0.853165	0.312819	0.0308398	0.0999802	CARMIL2	3936	chr20_55831489_55832347	FALSE	B2C	gain
chr20:56768007-56768982	chr20	56768007	56768982	976	*	chr20	56981972	+	CDH1	ENSMFAG00000032434	3546	109227	6487	-213478	0.787554	0.862228	0.603976	0.00143963	0.0531682	U4	7142	chr20_56768007_56768982	FALSE	B2C	gain
chr20:57475564-57476355	chr20	57475564	57476355	792	*	chr20	57416503	-	CHTF8	ENSMFAG00000042156	2929	109334	12991	-59456	0.541459	0.897733	0.65961	0.0286869	0.0981669	SNTB2	2150	chr20_57475564_57476355	FALSE	B2C	gain
chr20:57475564-57476355	chr20	57475564	57476355	792	*	chr20	57633443	+	NIP7	ENSMFAG00000046374	1065	109334	16202	-157484	0.671417	0.897733	0.866023	0.00662317	0.0678471	SNTB2	2150	chr20_57475564_57476355	FALSE	B2C	gain
chr20:60761784-60763355	chr20	60761784	60763355	1572	*	chr20	61005731	-	MARVELD3	ENSMFAG00000043332	3118	109459	13865	243162	0.549409	0.898993	0.522863	0.0264167	0.0960795	ATXN1L	2940	chr20_60761784_60763355	FALSE	B2C	gain
chr3:157710396-157712165	chr3	157710396	157712165	1770	*	chr3	157718065	-	POT1	ENSMFAG00000001359	3621	120515	1061	6785	0.796106	0.976628	0.797772	0.00127614	0.0530748	POT1	5899	chr3_157710396_157712165	FALSE	B2C	gain
chr3:157713250-157714240	chr3	157713250	157714240	991	*	chr3	157718065	-	POT1	ENSMFAG00000001359	3621	120516	1061	4320	0.788235	0.917395	0.797772	0.00142595	0.0531682	POT1	3824	chr3_157713250_157714240	FALSE	B2C	gain
chr3:161535201-161536221	chr3	161535201	161536221	1021	*	chr3	161705937	-	TNPO3	ENSMFAG00000032385	4946	120741	6452	170226	0.605168	0.936405	0.78251	0.0144317	0.0815845	KCP	22927	chr3_161535201_161536221	FALSE	B2C	gain
chr3:163246090-163247501	chr3	163246090	163247501	1412	*	chr3	163012721	+	CPA2	ENSMFAG00000042924	1388	120950	13554	234074	0.621775	0.947628	0.480891	0.0119459	0.0780011	MEST	0	chr3_163246090_163247501	FALSE	B2C	gain
chr3:1791369-1793332	chr3	1791369	1793332	1964	*	chr3	1937766	+	UBE2G2	ENSMFAG00000040170	2624	111552	11593	-145416	0.566831	0.823739	0.8675	0.0219784	0.0912744	FAM207A	7064	chr3_1791369_1793332	FALSE	B2C	gain
chr3:183939338-183941293	chr3	183939338	183941293	1956	*	chr3	183772410	-	TMUB1	ENSMFAG00000045212	1349	122396	15300	-167905	0.54009	0.963768	0.84356	0.0290943	0.0985883	NA	9762	chr3_183939338_183941293	FALSE	B2C	gain
chr3:44542481-44543905	chr3	44542481	44543905	1425	*	chr3	44523642	+	LAMTOR4	ENSMFAG00000041345	574	114548	12353	19551	0.772155	0.947962	0.989169	0.00178361	0.0542932	GAL3ST4	1549	chr3_44542481_44543905	FALSE	B2C	gain
chr3:44542481-44543905	chr3	44542481	44543905	1425	*	chr3	44688082	-	PPP1R35	ENSMFAG00000040018	1299	114548	11474	144889	0.656933	0.947962	0.732968	0.00789717	0.0703265	GAL3ST4	1549	chr3_44542481_44543905	FALSE	B2C	gain
chr3:45487839-45488784	chr3	45487839	45488784	946	*	chr3	45694016	+	COL26A1	ENSMFAG00000038331	3460	114708	10205	-205705	0.553564	0.975874	0.501139	0.0252934	0.0948757	NAT16	1861	chr3_45487839_45488784	FALSE	B2C	gain
chr3:45554072-45555525	chr3	45554072	45555525	1454	*	chr3	45694016	+	COL26A1	ENSMFAG00000038331	3460	114720	10205	-139218	0.569476	0.873796	0.501139	0.0213648	0.0905276	CLDN15	6620	chr3_45554072_45555525	FALSE	B2C	gain
chr3:45630807-45632252	chr3	45630807	45632252	1446	*	chr3	45694016	+	COL26A1	ENSMFAG00000038331	3460	114738	10205	-62487	0.592009	0.89475	0.501139	0.0167145	0.0847843	IFT22	19836	chr3_45630807_45632252	FALSE	B2C	gain
chr3:46613982-46614784	chr3	46613982	46614784	803	*	chr3	46804120	+	LRWD1	ENSMFAG00000032265	2841	114910	6364	-189737	0.547407	0.974732	0.544895	0.0269732	0.0966254	SH2B2	38425	chr3_46613982_46614784	FALSE	B2C	gain
chr3:5019454-5021198	chr3	5019454	5021198	1745	*	chr3	5015166	+	RIPK4	ENSMFAG00000044571	4136	112011	14799	5160	0.723442	0.977743	0.666872	0.00342941	0.0596021	RIPK4	4287	chr3_5019454_5021198	FALSE	B2C	gain
chr3:5019454-5021198	chr3	5019454	5021198	1745	*	chr3	5251912	+	TMPRSS2	ENSMFAG00000044952	3664	112011	15089	-231586	0.629851	0.977743	0.672411	0.0108804	0.0762633	RIPK4	4287	chr3_5019454_5021198	FALSE	B2C	gain
chr3:5251359-5253224	chr3	5251359	5253224	1866	*	chr3	5327515	-	MX1	ENSMFAG00000044214	2530	112044	14543	75224	0.725751	0.987301	0.624408	0.00332749	0.0592106	TMPRSS2	0	chr3_5251359_5253224	FALSE	B2C	gain
chr3:5251359-5253224	chr3	5251359	5253224	1866	*	chr3	5015166	+	RIPK4	ENSMFAG00000044571	4136	112044	14799	237125	0.600576	0.987301	0.666872	0.0151948	0.082598	TMPRSS2	0	chr3_5251359_5253224	FALSE	B2C	gain
chr4:127319606-127321193	chr4	127319606	127321193	1588	*	chr4	127258252	+	CRIP3	ENSMFAG00000030762	701	129544	5223	62147	0.658366	0.942803	0.16838	0.00776204	0.0700956	TTBK1	841	chr4_127319606_127321193	FALSE	B2C	gain
chr4:127319606-127321193	chr4	127319606	127321193	1588	*	chr4	127553741	-	RRP36	ENSMFAG00000003547	1210	129544	2732	233342	0.60042	0.942803	0.695366	0.0152215	0.082648	TTBK1	841	chr4_127319606_127321193	FALSE	B2C	gain
chr4:127319606-127321193	chr4	127319606	127321193	1588	*	chr4	127562912	+	MEA1	ENSMFAG00000027007	905	129544	4444	-242513	0.607134	0.942803	0.918149	0.0141153	0.0811638	TTBK1	841	chr4_127319606_127321193	FALSE	B2C	gain
chr4:128719697-128721264	chr4	128719697	128721264	1568	*	chr4	128714883	+	CCND3	ENSMFAG00000039022	2159	129742	10709	5597	0.643036	0.911191	0.856976	0.00932148	0.0731138	CCND3	4813	chr4_128719697_128721264	FALSE	B2C	gain
chr4:128719697-128721264	chr4	128719697	128721264	1568	*	chr4	128939364	+	TFEB	ENSMFAG00000040195	2113	129742	11614	-218884	0.719415	0.911191	0.731122	0.00361395	0.060088	CCND3	4813	chr4_128719697_128721264	FALSE	B2C	gain
chr4:128719697-128721264	chr4	128719697	128721264	1568	*	chr4	128927590	+	PGC	ENSMFAG00000038363	2002	129742	10231	-207110	0.590049	0.911191	0.188258	0.0170804	0.0852347	CCND3	4813	chr4_128719697_128721264	FALSE	B2C	gain
chr4:133856110-133857889	chr4	133856110	133857889	1780	*	chr4	133748604	+	MTCH1	ENSMFAG00000042025	2309	130277	12890	108395	0.720167	0.96995	0.951382	0.0035788	0.0600136	Metazoa_SRP	5034	chr4_133856110_133857889	FALSE	B2C	gain
chr4:133856110-133857889	chr4	133856110	133857889	1780	*	chr4	133842842	-	C6orf89	ENSMFAG00000042966	2588	130277	13584	-14157	0.586898	0.96995	0.865038	0.0176832	0.0861803	Metazoa_SRP	5034	chr4_133856110_133857889	FALSE	B2C	gain
chr4:136624391-136625500	chr4	136624391	136625500	1110	*	chr4	136667259	+	GRM4	ENSMFAG00000043495	5324	130689	13990	-42314	0.711799	0.853375	0.309681	0.00398787	0.0613348	GRM4	41758	chr4_136624391_136625500	FALSE	B2C	gain
chr4:155540298-155540792	chr4	155540298	155540792	495	*	chr4	155537670	-	JARID2	ENSMFAG00000036879	5907	132479	9202	-2875	0.826796	0.875584	0.976183	0.000820302	0.0523185	JARID2	2627	chr4_155540298_155540792	FALSE	B2C	gain
chr4:160328628-160329634	chr4	160328628	160329634	1007	*	chr4	160372818	-	GCNT2	ENSMFAG00000033469	9756	132894	7266	43687	0.693579	0.926432	0.554865	0.005029	0.064114	GCNT2	43183	chr4_160328628_160329634	FALSE	B2C	gain
chr4:17756481-17757554	chr4	17756481	17757554	1074	*	chr4	17961382	-	HDAC2	ENSMFAG00000040542	2175	123979	11790	204365	0.781758	0.961781	0.933781	0.0015612	0.0535054	NA	65751	chr4_17756481_17757554	FALSE	B2C	gain
chr4:30064325-30065320	chr4	30064325	30065320	996	*	chr4	29822079	+	HEY2	ENSMFAG00000032107	6351	124553	6239	242743	0.555343	0.86875	0.394424	0.024825	0.0943454	TRMT11	1317	chr4_30064325_30065320	FALSE	B2C	gain
chr4:64088545-64089954	chr4	64088545	64089954	1410	*	chr4	64208147	+	SNX9	ENSMFAG00000036869	1878	126493	9192	-118898	0.575338	0.998239	0.756293	0.0200576	0.0890222	SNX9	118192	chr4_64088545_64089954	FALSE	B2C	gain
chr4:68437047-68438587	chr4	68437047	68438587	1541	*	chr4	68433467	-	LIN28B	ENSMFAG00000013463	6315	127026	3735	-4350	0.58552	0.828026	0.983384	0.0179526	0.0864921	LIN28B	3579	chr4_68437047_68438587	FALSE	B2C	gain
chr5:127716515-127717066	chr5	127716515	127717066	552	*	chr5	127799632	+	JADE1	ENSMFAG00000038238	6604	139707	10130	-82842	0.815222	0.899543	0.932119	0.000970715	0.0523185	JADE1	82565	chr5_127716515_127717066	FALSE	B2C	gain
chr5:127793489-127794205	chr5	127793489	127794205	717	*	chr5	127799632	+	JADE1	ENSMFAG00000038238	6604	139721	10130	-5785	0.898096	0.963547	0.932119	0.000277726	0.0523185	JADE1	5426	chr5_127793489_127794205	FALSE	B2C	gain
chr5:1311888-1313065	chr5	1311888	1313065	1178	*	chr5	1231296	-	CTBP1	ENSMFAG00000000176	2841	133876	121	-81180	0.6343	0.869347	0.601083	0.0103303	0.0749318	MAEA	21238	chr5_1311888_1313065	FALSE	B2C	gain
chr5:152925164-152926286	chr5	152925164	152926286	1123	*	chr5	153033467	-	SFRP2	ENSMFAG00000038655	2662	140769	10477	107742	0.636868	0.884367	0.889409	0.0100241	0.0744443	TLR2	17740	chr5_152925164_152926286	FALSE	B2C	gain
chr5:152925164-152926286	chr5	152925164	152926286	1123	*	chr5	153000980	-	RNF175	ENSMFAG00000000433	1916	140769	326	75255	0.691156	0.884367	0.483968	0.00518461	0.0645462	TLR2	17740	chr5_152925164_152926286	FALSE	B2C	gain
chr5:157502919-157504156	chr5	157502919	157504156	1238	*	chr5	157465603	+	TMEM144	ENSMFAG00000036003	6108	140958	8647	37934	0.739367	0.901972	0.453136	0.0027806	0.0573758	NA	25117	chr5_157502919_157504156	FALSE	B2C	gain
chr5:157843040-157843669	chr5	157843040	157843669	630	*	chr5	157800414	+	RXFP1	ENSMFAG00000045017	3967	140969	15138	42940	0.728969	0.965534	0.276509	0.00319007	0.0587417	RXFP1	42625	chr5_157843040_157843669	FALSE	B2C	gain
chr5:1808144-1810318	chr5	1808144	1810318	2175	*	chr5	1733792	+	TACC3	ENSMFAG00000043154	2774	133959	13730	75439	0.583212	0.876811	0.854268	0.0184121	0.0870402	FGFR3	1	chr5_1808144_1810318	FALSE	B2C	gain
chr5:38496010-38498058	chr5	38496010	38498058	2049	*	chr5	38676672	+	KLHL5	ENSMFAG00000042012	6327	135695	12879	-179638	0.631939	0.987258	0.377808	0.0106191	0.0756588	FAM114A1	0	chr5_38496010_38498058	FALSE	B2C	gain
chr5:42179596-42180157	chr5	42179596	42180157	562	*	chr5	41931021	-	BEND4	ENSMFAG00000031463	1425	136053	5744	-248855	0.534566	0.824283	0.224691	0.0307893	0.0999425	SHISA3	4645	chr5_42179596_42180157	FALSE	B2C	gain
chr5:42179596-42180157	chr5	42179596	42180157	562	*	chr5	42184803	+	SHISA3	ENSMFAG00000030992	1920	136053	5374	-4927	0.604164	0.824283	0.300572	0.0145955	0.081864	SHISA3	4645	chr5_42179596_42180157	FALSE	B2C	gain
chr5:51323205-51324495	chr5	51323205	51324495	1291	*	chr5	51319067	+	PLAC8	ENSMFAG00000001332	809	136309	1039	4783	0.578147	0.908132	0.983568	0.0194564	0.0882696	PLAC8	4137	chr5_51323205_51324495	FALSE	B2C	gain
chr5:80270613-80272616	chr5	80270613	80272616	2004	*	chr5	80260594	-	PDGFRA	ENSMFAG00000046187	6115	137549	16054	-11020	0.72023	0.976946	0.728845	0.00357589	0.0600136	NA	1827	chr5_80270613_80272616	FALSE	B2C	gain
chr5:80430590-80433573	chr5	80430590	80433573	2984	*	chr5	80260594	-	PDGFRA	ENSMFAG00000046187	6115	137579	16054	-171487	0.563333	0.975793	0.728845	0.0228136	0.092141	CHIC2	0	chr5_80430590_80433573	FALSE	B2C	gain
chr5:8059013-8061616	chr5	8059013	8061616	2604	*	chr5	7915651	+	CYTL1	ENSMFAG00000002991	1072	134558	2313	144663	0.706239	0.910173	0.721891	0.00428272	0.0621109	MSX1	4767	chr5_8059013_8061616	FALSE	B2C	gain
chr5:80908856-80911237	chr5	80908856	80911237	2382	*	chr5	80928385	+	LNX1	ENSMFAG00000000338	4734	137630	246	-18339	0.677014	0.948414	0.357437	0.00618259	0.0669416	LNX1	17147	chr5_80908856_80911237	FALSE	B2C	gain
chr5:87489020-87489995	chr5	87489020	87489995	976	*	chr5	87598502	+	HERC5	ENSMFAG00000045729	3500	137981	15695	-108995	0.565287	0.738404	0.476337	0.0223438	0.091609	HERC6	0	chr5_87489020_87489995	FALSE	B2C	gain
chr6:10459818-10461122	chr6	10459818	10461122	1305	*	chr6	10415801	-	CMBL	ENSMFAG00000001594	1387	142617	1247	-44669	0.58966	0.939814	0.838944	0.0171538	0.0853307	2022-03-06	0	chr6_10459818_10461122	FALSE	B2C	gain
chr6:120914456-120915603	chr6	120914456	120915603	1148	*	chr6	121024141	-	LOX	ENSMFAG00000043699	4408	147495	14154	109112	0.657457	0.939189	0.791249	0.00784746	0.0702748	SRFBP1	0	chr6_120914456_120915603	FALSE	B2C	gain
chr6:128056566-128057299	chr6	128056566	128057299	734	*	chr6	127950954	+	SLC27A6	ENSMFAG00000041201	3213	147929	12241	105978	0.68869	0.963558	0.192996	0.00534737	0.0650001	ISOC1	14041	chr6_128056566_128057299	FALSE	B2C	gain
chr6:128056566-128057299	chr6	128056566	128057299	734	*	chr6	128071341	+	ISOC1	ENSMFAG00000043883	2097	147929	14291	-14409	0.536942	0.963558	0.973906	0.0300501	0.0992564	ISOC1	14041	chr6_128056566_128057299	FALSE	B2C	gain
chr6:138893674-138894645	chr6	138893674	138894645	972	*	chr6	138771664	+	CXXC5	ENSMFAG00000042243	1362	148915	13063	122495	0.675661	0.752363	0.957044	0.00628658	0.067124	PSD2	30691	chr6_138893674_138894645	FALSE	B2C	gain
chr6:138902646-138903519	chr6	138902646	138903519	874	*	chr6	138771664	+	CXXC5	ENSMFAG00000042243	1362	148916	13063	131418	0.643963	0.918617	0.957044	0.00921981	0.0729372	PSD2	21817	chr6_138902646_138903519	FALSE	B2C	gain
chr6:149516126-149518177	chr6	149516126	149518177	2052	*	chr6	149759050	-	CD74	ENSMFAG00000042836	1656	149876	13487	241899	0.582126	0.943417	0.261431	0.0186319	0.0872993	CDX1	2720	chr6_149516126_149518177	FALSE	B2C	gain
chr6:149516126-149518177	chr6	149516126	149518177	2052	*	chr6	149513405	+	CDX1	ENSMFAG00000028943	4658	149876	4633	3746	0.63872	0.943417	0.777956	0.00980832	0.0740354	CDX1	2720	chr6_149516126_149518177	FALSE	B2C	gain
chr6:176395663-176396355	chr6	176395663	176396355	693	*	chr6	176424914	+	TSPAN17	ENSMFAG00000040265	3336	151700	11653	-28905	0.638263	0.955776	0.654748	0.00986121	0.0740749	SNCB	10766	chr6_176395663_176396355	FALSE	B2C	gain
chr6:176395663-176396355	chr6	176395663	176396355	693	*	chr6	176407122	-	SNCB	ENSMFAG00000033893	1288	151700	7468	11113	0.850021	0.955776	0.463721	0.000581461	0.0523185	SNCB	10766	chr6_176395663_176396355	FALSE	B2C	gain
chr6:176395663-176396355	chr6	176395663	176396355	693	*	chr6	176305220	-	RNF44	ENSMFAG00000003408	4448	151700	2617	-90789	0.760845	0.955776	0.588836	0.0020827	0.0555306	SNCB	10766	chr6_176395663_176396355	FALSE	B2C	gain
chr6:176406418-176407861	chr6	176406418	176407861	1444	*	chr6	176424914	+	TSPAN17	ENSMFAG00000040265	3336	151703	11653	-17775	0.608182	0.932161	0.654748	0.0139492	0.0809562	SNCB	0	chr6_176406418_176407861	FALSE	B2C	gain
chr6:176406418-176407861	chr6	176406418	176407861	1444	*	chr6	176305220	-	RNF44	ENSMFAG00000003408	4448	151703	2617	-101919	0.785397	0.932161	0.588836	0.00148382	0.0533914	SNCB	0	chr6_176406418_176407861	FALSE	B2C	gain
chr6:25075458-25076112	chr6	25075458	25076112	655	*	chr6	25022773	-	CDH10	ENSMFAG00000001810	3136	143125	1413	-53012	0.590807	0.979875	0.494369	0.016938	0.0850633	CDH10	52684	chr6_25075458_25076112	FALSE	B2C	gain
chr6:76288553-76289191	chr6	76288553	76289191	639	*	chr6	76042327	-	TBCA	ENSMFAG00000034059	838	145789	7575	-246545	0.660573	0.908665	0.992246	0.00755785	0.0696926	NA	45323	chr6_76288553_76289191	FALSE	B2C	gain
chr7:111680960-111681530	chr7	111680960	111681530	571	*	chr7	111860441	-	MDGA2	ENSMFAG00000032319	5119	159926	6407	179196	0.737376	0.929345	0.355776	0.00285508	0.0576019	MDGA2	178910	chr7_111680960_111681530	FALSE	B2C	gain
chr7:122667152-122668439	chr7	122667152	122668439	1288	*	chr7	122471655	+	ACTR10	ENSMFAG00000012469	1644	160678	3689	196140	0.600556	0.887377	0.81525	0.0151983	0.082598	TOMM20L	206	chr7_122667152_122668439	FALSE	B2C	gain
chr7:139013050-139014080	chr7	139013050	139014080	1031	*	chr7	139047454	+	VRTN	ENSMFAG00000011666	2109	162031	3657	-33889	0.611257	0.991125	0.557634	0.0134717	0.0802511	ABCD4	24310	chr7_139013050_139014080	FALSE	B2C	gain
chr7:139013050-139014080	chr7	139013050	139014080	1031	*	chr7	138988739	-	ABCD4	ENSMFAG00000031273	2726	162031	5589	-24826	0.713917	0.991125	0.69395	0.00388053	0.0610548	ABCD4	24310	chr7_139013050_139014080	FALSE	B2C	gain
chr7:139013050-139014080	chr7	139013050	139014080	1031	*	chr7	139177035	-	NPC2	ENSMFAG00000035734	1169	162031	8449	163470	0.659671	0.991125	0.995323	0.0076407	0.0698804	ABCD4	24310	chr7_139013050_139014080	FALSE	B2C	gain
chr7:154864701-154865407	chr7	154864701	154865407	707	*	chr7	155020579	+	KCNK13	ENSMFAG00000044500	1996	162840	14753	-155525	0.673904	0.953299	0.24063	0.00642404	0.0673943	EFCAB11	43696	chr7_154864701_154865407	FALSE	B2C	gain
chr7:16918924-16919797	chr7	16918924	16919797	874	*	chr7	16690676	-	GPR176	ENSMFAG00000039488	1643	153180	11066	-228684	0.569338	0.805052	0.361438	0.0213964	0.0905538	BMF	3702	chr7_16918924_16919797	FALSE	B2C	gain
chr7:17650955-17652230	chr7	17650955	17652230	1276	*	chr7	17604219	-	RMDN3	ENSMFAG00000032137	2146	153332	6261	-47373	0.758577	0.987285	0.754016	0.00214795	0.0555515	ZFYVE19	13717	chr7_17650955_17652230	FALSE	B2C	gain
chr7:17650955-17652230	chr7	17650955	17652230	1276	*	chr7	17815944	+	DLL4	ENSMFAG00000036797	3436	153332	9140	-164352	0.56818	0.987285	0.203889	0.0216636	0.0908396	ZFYVE19	13717	chr7_17650955_17652230	FALSE	B2C	gain
chr7:17737006-17738214	chr7	17737006	17738214	1209	*	chr7	17604219	-	RMDN3	ENSMFAG00000032137	2146	153345	6261	-133391	0.701395	0.956902	0.754016	0.00455551	0.0627914	NA	13335	chr7_17737006_17738214	FALSE	B2C	gain
chr7:17737006-17738214	chr7	17737006	17738214	1209	*	chr7	17815944	+	DLL4	ENSMFAG00000036797	3436	153345	9140	-78334	0.556238	0.956902	0.203889	0.0245923	0.0940691	NA	13335	chr7_17737006_17738214	FALSE	B2C	gain
chr7:2763975-2765214	chr7	2763975	2765214	1240	*	chr7	2936654	+	SNRPN	ENSMFAG00000042235	1346	152345	13055	-172060	0.673905	0.888034	0.996	0.00642398	0.0673943	NA	129092	chr7_2763975_2765214	FALSE	B2C	gain
chr7:42381910-42383041	chr7	42381910	42383041	1132	*	chr7	42245997	-	RBPMS2	ENSMFAG00000045343	2029	155315	15401	-136478	0.583205	0.940945	0.904056	0.0184135	0.0870402	ANKDD1A	16196	chr7_42381910_42383041	FALSE	B2C	gain
chr7:44813107-44814399	chr7	44813107	44814399	1293	*	chr7	44909564	+	IQCH	ENSMFAG00000001124	4252	155680	878	-95811	0.729496	0.934278	0.161487	0.00316806	0.058619	NA	27388	chr7_44813107_44814399	FALSE	B2C	gain
chr7:53065570-53066846	chr7	53065570	53066846	1277	*	chr7	53083910	+	SCAMP5	ENSMFAG00000033230	739	156607	7093	-17702	0.590831	0.748006	0.116192	0.0169335	0.0850633	Y_RNA	13882	chr7_53065570_53066846	FALSE	B2C	gain
chr7:65154986-65155720	chr7	65154986	65155720	735	*	chr7	65127906	+	NMB	ENSMFAG00000033231	462	157459	7094	27447	0.707806	0.90516	0.280079	0.00419767	0.0619214	WDR73	23259	chr7_65154986_65155720	FALSE	B2C	gain
chr7:73832971-73833515	chr7	73832971	73833515	545	*	chr7	73661640	-	RGMA	ENSMFAG00000031750	3193	158130	5964	-171603	0.595659	0.954543	0.675857	0.0160515	0.0840088	RGMA	171330	chr7_73832971_73833515	FALSE	B2C	gain
chr7:86752540-86753563	chr7	86752540	86753563	1024	*	chr7	86955649	+	RNF212B	ENSMFAG00000041507	1669	158932	12480	-202598	0.614487	0.915139	0.431103	0.0129858	0.079461	PSMB11	5340	chr7_86752540_86753563	FALSE	B2C	gain
chr7:87020940-87022171	chr7	87020940	87022171	1232	*	chr7	87075439	-	SLC22A17	ENSMFAG00000039582	4563	158982	11141	53884	0.54389	0.801622	0.676226	0.0279755	0.0976155	PPP1R3E	1224	chr7_87020940_87022171	FALSE	B2C	gain
chr7:87999466-88000360	chr7	87999466	88000360	895	*	chr7	87921515	-	EMC9	ENSMFAG00000042583	3774	159091	13332	-78398	0.79423	0.928666	0.888239	0.00131046	0.0531636	MDP1	0	chr7_87999466_88000360	FALSE	B2C	gain
chr7:87999466-88000360	chr7	87999466	88000360	895	*	chr7	87926834	-	PSME2	ENSMFAG00000039077	3124	159091	10750	-73079	0.562366	0.928666	0.930888	0.0230492	0.092417	MDP1	0	chr7_87999466_88000360	FALSE	B2C	gain
chr7:87999466-88000360	chr7	87999466	88000360	895	*	chr7	87953242	+	REC8	ENSMFAG00000044083	1729	159091	14443	46671	0.760717	0.928666	0.615176	0.00208631	0.0555515	MDP1	0	chr7_87999466_88000360	FALSE	B2C	gain
chr7:87999466-88000360	chr7	87999466	88000360	895	*	chr7	87916084	+	PSME1	ENSMFAG00000043002	1071	159091	13615	83829	0.600939	0.928666	0.940304	0.0151334	0.0825043	MDP1	0	chr7_87999466_88000360	FALSE	B2C	gain
chr7:87999466-88000360	chr7	87999466	88000360	895	*	chr7	87970740	-	IPO4	ENSMFAG00000000743	4157	159091	577	-29173	0.696422	0.928666	0.946827	0.00485184	0.0636106	MDP1	0	chr7_87999466_88000360	FALSE	B2C	gain
chr7:95378999-95379928	chr7	95378999	95379928	930	*	chr7	95499444	+	NUBPL	ENSMFAG00000038751	3042	159337	10548	-119981	0.534763	0.855933	0.472891	0.0307272	0.0998681	NA	0	chr7_95378999_95379928	FALSE	B2C	gain
chr8:120885986-120887005	chr8	120885986	120887005	1020	*	chr8	120922167	-	ENPP2	ENSMFAG00000002827	3392	170698	2188	35672	0.559753	0.931117	0.973968	0.0236966	0.0931262	SNORD39	6962	chr8_120885986_120887005	FALSE	B2C	gain
chr8:145360154-145361329	chr8	145360154	145361329	1176	*	chr8	145348919	+	MAPK15	ENSMFAG00000040120	1916	172254	11552	11822	0.553809	0.905564	0.103822	0.0252283	0.0947809	FAM83H	1772	chr8_145360154_145361329	FALSE	B2C	gain
chr8:145360154-145361329	chr8	145360154	145361329	1176	*	chr8	145245178	-	PYCR3	ENSMFAG00000030365	2009	172254	5004	-115563	0.554825	0.905564	0.533141	0.0249607	0.0944588	FAM83H	1772	chr8_145360154_145361329	FALSE	B2C	gain
chr8:145747547-145748249	chr8	145747547	145748249	703	*	chr8	145743942	+	MAF1	ENSMFAG00000030112	2104	172312	4873	3956	0.555204	0.832345	0.768601	0.0248614	0.0943925	NA	161	chr8_145747547_145748249	FALSE	B2C	gain
chr8:146052006-146053417	chr8	146052006	146053417	1412	*	chr8	146131207	-	TONSL	ENSMFAG00000011677	4669	172401	3658	78496	0.633604	0.767	0.813404	0.0104146	0.0751586	NA	2918	chr8_146052006_146053417	FALSE	B2C	gain
chr8:146052006-146053417	chr8	146052006	146053417	1412	*	chr8	146065769	-	CPSF1	ENSMFAG00000037013	4414	172401	9311	13058	0.68476	0.767	0.948612	0.00561636	0.0656356	NA	2918	chr8_146052006_146053417	FALSE	B2C	gain
chr8:146052006-146053417	chr8	146052006	146053417	1412	*	chr8	146164348	-	FOXH1	ENSMFAG00000040568	2887	172401	11811	111637	0.675114	0.767	0.983199	0.00632908	0.0671762	NA	2918	chr8_146052006_146053417	FALSE	B2C	gain
chr8:146220126-146221581	chr8	146220126	146221581	1456	*	chr8	146164348	-	FOXH1	ENSMFAG00000040568	2887	172440	11811	-56505	0.559464	0.868383	0.983199	0.0237691	0.0932023	LRRC24	875	chr8_146220126_146221581	FALSE	B2C	gain
chr8:22183701-22185426	chr8	22183701	22185426	1726	*	chr8	22039325	-	DOK2	ENSMFAG00000026923	3106	165659	4436	-145238	0.7114	0.974915	0.21989	0.00400841	0.0613906	FGF17	8735	chr8_22183701_22185426	FALSE	B2C	gain
chr8:22183701-22185426	chr8	22183701	22185426	1726	*	chr8	22368988	-	PHYHIP	ENSMFAG00000044768	2110	165659	14950	184425	0.579222	0.974915	0.148994	0.0192306	0.0880165	FGF17	8735	chr8_22183701_22185426	FALSE	B2C	gain
chr8:22183701-22185426	chr8	22183701	22185426	1726	*	chr8	22420038	+	PIWIL2	ENSMFAG00000038537	5236	165659	10375	-235475	0.594913	0.974915	0.534125	0.016185	0.0841713	FGF17	8735	chr8_22183701_22185426	FALSE	B2C	gain
chr8:22416764-22417478	chr8	22416764	22417478	715	*	chr8	22420038	+	PIWIL2	ENSMFAG00000038537	5236	165711	10375	-2917	0.664831	0.886467	0.534125	0.00717761	0.0687278	PIWIL2	2559	chr8_22416764_22417478	FALSE	B2C	gain
chr8:31013540-31014597	chr8	31013540	31014597	1058	*	chr8	30956323	+	RBPMS	ENSMFAG00000036911	3105	166567	9228	57745	0.554739	0.939685	0.911995	0.0249832	0.0944882	RBPMS	57216	chr8_31013540_31014597	FALSE	B2C	gain
chr8:31113919-31114842	chr8	31113919	31114842	924	*	chr8	31334964	+	UBXN8	ENSMFAG00000038759	2563	166592	10554	-220584	0.611487	0.961641	0.646932	0.0134366	0.0801693	U5	107009	chr8_31113919_31114842	FALSE	B2C	gain
chr8:49608103-49609161	chr8	49608103	49609161	1059	*	chr8	49796369	-	SNAI2	ENSMFAG00000046061	4799	167524	15954	187737	0.816117	0.934547	0.932611	0.00095823	0.0523185	EFCAB1	0	chr8_49608103_49609161	FALSE	B2C	gain
chr8:71143210-71144056	chr8	71143210	71144056	847	*	chr8	71304647	-	PRDM14	ENSMFAG00000044991	3486	168430	15117	161014	0.66204	0.837246	0.862145	0.00742484	0.0693179	NA	0	chr8_71143210_71144056	FALSE	B2C	gain
chr8:74159861-74160582	chr8	74159861	74160582	722	*	chr8	74168167	+	TERF1	ENSMFAG00000000674	3412	168568	521	-7946	0.598502	0.975912	0.992676	0.0155512	0.0831978	TERF1	7584	chr8_74159861_74160582	FALSE	B2C	gain
chr9:100970468-100971482	chr9	100970468	100971482	1015	*	chr9	100738380	-	FGF8	ENSMFAG00000003751	1109	178985	2885	-232595	0.597055	0.8726	0.591052	0.015804	0.0836288	C10orf76	74289	chr9_100970468_100971482	FALSE	B2C	gain
chr9:101466479-101467495	chr9	101466479	101467495	1017	*	chr9	101422116	+	FBXL15	ENSMFAG00000033584	1711	179065	7291	44871	0.553796	0.972524	0.518309	0.0252319	0.0947863	MFSD13A	0	chr9_101466479_101467495	FALSE	B2C	gain
chr9:103152118-103152889	chr9	103152118	103152889	772	*	chr9	103198614	+	SFR1	ENSMFAG00000033346	2020	179365	7181	-46111	0.545991	0.947461	0.559111	0.0273729	0.0969174	COL17A1	3358	chr9_103152118_103152889	FALSE	B2C	gain
chr9:103152118-103152889	chr9	103152118	103152889	772	*	chr9	103349474	+	GSTO2	ENSMFAG00000044150	6471	179365	14497	-196971	0.78715	0.947461	0.541203	0.00144783	0.0532119	COL17A1	3358	chr9_103152118_103152889	FALSE	B2C	gain
chr9:109036883-109037700	chr9	109036883	109037700	818	*	chr9	109250191	+	ADD3	ENSMFAG00000031457	4782	179444	5739	-212900	0.685946	0.91334	0.897594	0.00553396	0.0654899	XPNPEP1	41810	chr9_109036883_109037700	FALSE	B2C	gain
chr9:109385038-109387386	chr9	109385038	109387386	2349	*	chr9	109250191	+	ADD3	ENSMFAG00000031457	4782	179506	5739	136021	0.637935	0.912704	0.897594	0.00989932	0.0741559	MXI1	0	chr9_109385038_109387386	FALSE	B2C	gain
chr9:131463296-131464133	chr9	131463296	131464133	838	*	chr9	131443453	-	BNIP3	ENSMFAG00000036887	1627	181196	9209	-20261	0.570802	0.97254	0.993415	0.0210627	0.0901511	BNIP3	19842	chr9_131463296_131464133	FALSE	B2C	gain
chr9:18236637-18237392	chr9	18236637	18237392	756	*	chr9	18179379	-	HACD1	ENSMFAG00000040973	1344	173570	12072	-57635	0.584789	0.958587	0.83679	0.0180972	0.0866027	STAM	32944	chr9_18236637_18237392	FALSE	B2C	gain
chr9:18236637-18237392	chr9	18236637	18237392	756	*	chr9	18203692	+	STAM	ENSMFAG00000045137	6781	173570	15234	33322	0.646432	0.958587	0.699982	0.00895377	0.0725614	STAM	32944	chr9_18236637_18237392	FALSE	B2C	gain
chr9:4111869-4116280	chr9	4111869	4116280	4412	*	chr9	4123595	-	KLF6	ENSMFAG00000040602	4127	172676	11841	9521	0.56938	0.992638	0.991507	0.0213868	0.0905412	KLF6	7314	chr9_4111869_4116280	FALSE	B2C	gain
chr9:42962266-42962851	chr9	42962266	42962851	586	*	chr9	43030803	-	CXCL12	ENSMFAG00000039735	7084	175069	11261	68245	0.682789	0.944989	0.959013	0.00575581	0.0660329	NA	23695	chr9_42962266_42962851	FALSE	B2C	gain
chr9:43016554-43017010	chr9	43016554	43017010	457	*	chr9	43030803	-	CXCL12	ENSMFAG00000039735	7084	175073	11261	14021	0.627285	0.947186	0.959013	0.0112094	0.0767103	CXCL12	13792	chr9_43016554_43017010	FALSE	B2C	gain
chr9:48769670-48770610	chr9	48769670	48770610	941	*	chr9	48766300	-	SNCG	ENSMFAG00000034096	738	175450	7605	-3840	0.589356	0.918838	0.687181	0.0172114	0.0854209	MMRN2	2437	chr9_48769670_48770610	FALSE	B2C	gain
chr9:60486500-60487323	chr9	60486500	60487323	824	*	chr9	60346600	+	COMTD1	ENSMFAG00000001599	917	176165	1249	140311	0.59444	0.830466	0.975137	0.0162702	0.084221	DUSP13	8818	chr9_60486500_60487323	FALSE	B2C	gain
chr9:63601953-63604490	chr9	63601953	63604490	2538	*	chr9	63790368	+	PSAP	ENSMFAG00000031057	2911	176531	5426	-187147	0.642663	0.994238	0.930703	0.00936275	0.0732064	NA	20586	chr9_63601953_63604490	FALSE	B2C	gain
chr9:68127238-68128027	chr9	68127238	68128027	790	*	chr9	68152679	+	DNAJC12	ENSMFAG00000041356	3260	176995	12361	-25047	0.721102	0.952453	0.339282	0.00353558	0.0598899	NA	24058	chr9_68127238_68128027	FALSE	B2C	gain
chr9:68131537-68133115	chr9	68131537	68133115	1579	*	chr9	68152679	+	DNAJC12	ENSMFAG00000041356	3260	176996	12361	-20353	0.64421	0.923717	0.339282	0.00919289	0.0729133	NA	18970	chr9_68131537_68133115	FALSE	B2C	gain
chr9:96147666-96148742	chr9	96147666	96148742	1077	*	chr9	96145254	-	FRAT2	ENSMFAG00000028464	702	178443	4562	-2950	0.620875	0.971808	0.152256	0.0120702	0.0781196	FRAT2	2411	chr9_96147666_96148742	FALSE	B2C	gain
chr9:98404612-98405581	chr9	98404612	98405581	970	*	chr9	98191918	+	CNNM1	ENSMFAG00000046376	6012	178637	16204	213178	0.568003	0.921396	0.362915	0.0217046	0.0908664	NKX2-3	3856	chr9_98404612_98405581	FALSE	B2C	gain
chrX:108647624-108648473	chrX	108647624	108648473	850	*	chrX	108752371	+	ALG13	ENSMFAG00000043742	5311	184463	14183	-104323	0.567071	0.943498	0.616776	0.0219221	0.0911855	SERTM2	24826	chrX_108647624_108648473	FALSE	B2C	gain
chrX:134418925-134420225	chrX	134418925	134420225	1301	*	chrX	134437190	+	ZIC3	ENSMFAG00000027018	5734	185232	4446	-17615	0.628382	0.939475	0.647548	0.0110676	0.0766211	ZIC3	16964	chrX_134418925_134420225	FALSE	B2C	gain
chrX:134446974-134448652	chrX	134446974	134448652	1679	*	chrX	134437190	+	ZIC3	ENSMFAG00000027018	5734	185241	4446	10623	0.814574	0.981798	0.647548	0.000979855	0.0523185	ZIC3	9783	chrX_134446974_134448652	FALSE	B2C	gain
chrX:140468109-140469028	chrX	140468109	140469028	920	*	chrX	140463614	-	SLITRK4	ENSMFAG00000029666	2514	185325	4733	-4954	0.596599	0.927347	0.316389	0.0158844	0.0837466	SLITRK4	4494	chrX_140468109_140469028	FALSE	B2C	gain
chrX:147838194-147838702	chrX	147838194	147838702	509	*	chrX	147917070	+	HMGB3	ENSMFAG00000001891	3601	185410	1472	-78622	0.571522	0.961619	0.908733	0.0209005	0.0900396	CD99L2	3428	chrX_147838194_147838702	FALSE	B2C	gain
chrX:36985418-36986293	chrX	36985418	36986293	876	*	chrX	36754610	+	TSPAN7	ENSMFAG00000002802	1873	182528	2168	231245	0.681827	0.810346	0.610438	0.00582502	0.0661262	NA	3084	chrX_36985418_36986293	FALSE	B2C	gain
chrX:47417345-47418500	chrX	47417345	47418500	1156	*	chrX	47371439	-	PCSK1N	ENSMFAG00000039428	1269	183049	11018	-46483	0.760191	0.957779	0.588959	0.00210131	0.0555515	PQBP1	4674	chrX_47417345_47418500	FALSE	B2C	gain
chrX:47417345-47418500	chrX	47417345	47418500	1156	*	chrX	47448022	-	PIM2	ENSMFAG00000032689	1656	183049	6684	30100	0.563941	0.957779	0.937412	0.0226665	0.0919557	PQBP1	4674	chrX_47417345_47418500	FALSE	B2C	gain
chrX:47417345-47418500	chrX	47417345	47418500	1156	*	chrX	47538074	-	GRIPAP1	ENSMFAG00000002305	3025	183049	1775	120152	0.693824	0.957779	0.718567	0.00501355	0.0641055	PQBP1	4674	chrX_47417345_47418500	FALSE	B2C	gain
chrX:47417345-47418500	chrX	47417345	47418500	1156	*	chrX	47505539	-	KCND1	ENSMFAG00000032065	4955	183049	6211	87617	0.705639	0.957779	0.340759	0.0043157	0.0621109	PQBP1	4674	chrX_47417345_47418500	FALSE	B2C	gain
chrX:47417345-47418500	chrX	47417345	47418500	1156	*	chrX	47595024	+	CCDC120	ENSMFAG00000011731	6656	183049	3662	-177102	0.589276	0.957779	0.629085	0.0172265	0.0854209	PQBP1	4674	chrX_47417345_47418500	FALSE	B2C	gain
chrX:47446035-47447036	chrX	47446035	47447036	1002	*	chrX	47364420	+	ERAS	ENSMFAG00000018924	702	183055	4018	82115	0.54987	0.779252	0.24463	0.0262901	0.0959053	PIM2	985	chrX_47446035_47447036	FALSE	B2C	gain
chrX:68117574-68118834	chrX	68117574	68118834	1261	*	chrX	67928807	-	SLC7A3	ENSMFAG00000002533	2519	183584	1954	-189397	0.631803	0.870608	0.986276	0.0106359	0.0756807	MED12	0	chrX_68117574_68118834	FALSE	B2C	gain
chrX:72173167-72174886	chrX	72173167	72174886	1720	*	chrX	71997485	-	NEXMIF	ENSMFAG00000001576	4602	183763	1232	-176541	0.672532	0.94192	0.350052	0.0065332	0.067675	U4	93780	chrX_72173167_72174886	FALSE	B2C	gain
chrX:72173167-72174886	chrX	72173167	72174886	1720	*	chrX	72385984	-	ABCB7	ENSMFAG00000041203	2628	183763	12243	211958	0.610881	0.94192	0.625023	0.0135293	0.0803569	U4	93780	chrX_72173167_72174886	FALSE	B2C	gain
chrX:99633883-99635323	chrX	99633883	99635323	1441	*	chrX	99882689	-	BEX1	ENSMFAG00000023283	387	184071	4219	248086	0.671961	0.865292	0.858391	0.0065791	0.0677923	BHLHB9	2129	chrX_99633883_99635323	FALSE	B2C	gain
chr1:100007426-100008852	chr1	100007426	100008852	1427	*	chr1	99956008	+	S100A10	ENSMFAG00000044914	1187	7544	15065	52131	0.577864	0.994932	0.991323	0.0195164	0.0883581	THEM4	37052	chr1_100007426_100008852	FALSE	C2G	gain
chr1:100427220-100429088	chr1	100427220	100429088	1869	*	chr1	100437086	-	TUFT1	ENSMFAG00000034076	3122	7621	7588	8932	0.601956	0.967419	0.871869	0.0149619	0.0822916	NA	2490	chr1_100427220_100429088	FALSE	C2G	gain
chr1:100468876-100470210	chr1	100468876	100470210	1335	*	chr1	100437086	-	TUFT1	ENSMFAG00000034076	3122	7632	7588	-32457	0.557333	0.944995	0.871869	0.0243103	0.0938138	CGN	1576	chr1_100468876_100470210	FALSE	C2G	gain
chr1:104261418-104262793	chr1	104261418	104262793	1376	*	chr1	104369121	+	LIX1L	ENSMFAG00000031809	1381	8005	6011	-107016	0.579991	0.863057	0.269432	0.0190704	0.0878262	U1	1716	chr1_104261418_104262793	FALSE	C2G	gain
chr1:104337850-104338821	chr1	104337850	104338821	972	*	chr1	104531323	+	RNF115	ENSMFAG00000042451	3731	8028	13226	-192988	0.571119	0.924644	0.58539	0.0209912	0.0900861	TXNIP	5362	chr1_104337850_104338821	FALSE	C2G	gain
chr1:106601439-106603669	chr1	106601439	106603669	2231	*	chr1	106644117	+	NOTCH2	ENSMFAG00000001144	12277	8125	891	-41563	0.645589	0.990969	0.804726	0.00904386	0.072649	U6	15187	chr1_106601439_106603669	FALSE	C2G	gain
chr1:111463331-111464953	chr1	111463331	111464953	1623	*	chr1	111680232	+	TSPAN2	ENSMFAG00000039698	2020	8632	11231	-216090	0.633899	0.964053	0.73026	0.0103788	0.0750713	NA	12465	chr1_111463331_111464953	FALSE	C2G	gain
chr1:116743944-116744726	chr1	116743944	116744726	783	*	chr1	116752456	-	AHCYL1	ENSMFAG00000044517	6420	9155	14766	8121	0.596065	0.903598	0.750138	0.0159791	0.0838913	AHCYL1	7729	chr1_116743944_116744726	FALSE	C2G	gain
chr1:125511233-125511982	chr1	125511233	125511982	750	*	chr1	125558241	-	S1PR1	ENSMFAG00000020071	1149	9483	4073	46634	0.702898	0.868847	0.369377	0.0044692	0.0624772	NA	30511	chr1_125511233_125511982	FALSE	C2G	gain
chr1:125534927-125535846	chr1	125534927	125535846	920	*	chr1	125777128	+	DPH5	ENSMFAG00000003120	2149	9487	2408	-241742	0.569063	0.951258	0.725398	0.0214597	0.0906328	S1PR1	22394	chr1_125534927_125535846	FALSE	C2G	gain
chr1:126238023-126238373	chr1	126238023	126238373	351	*	chr1	126482691	-	CDC14A	ENSMFAG00000000724	5297	9545	565	244493	0.550011	0.627941	0.543357	0.0262513	0.0958398	GPR88	26895	chr1_126238023_126238373	FALSE	C2G	gain
chr1:132282994-132284745	chr1	132282994	132284745	1752	*	chr1	132409272	+	F3	ENSMFAG00000041937	2631	9798	12825	-125403	0.591413	0.977156	0.976245	0.016825	0.0849433	NA	54936	chr1_132282994_132284745	FALSE	C2G	gain
chr1:132635240-132636127	chr1	132635240	132636127	888	*	chr1	132716110	+	ARHGAP29	ENSMFAG00000043826	6735	9857	14247	-80427	0.648237	0.892483	0.826759	0.00876365	0.0721261	ARHGAP29	79982	chr1_132635240_132636127	FALSE	C2G	gain
chr1:132635240-132636127	chr1	132635240	132636127	888	*	chr1	132409272	+	F3	ENSMFAG00000041937	2631	9857	12825	226411	0.789165	0.892483	0.976245	0.00140744	0.0531636	ARHGAP29	79982	chr1_132635240_132636127	FALSE	C2G	gain
chr1:132824789-132826724	chr1	132824789	132826724	1936	*	chr1	132716110	+	ARHGAP29	ENSMFAG00000043826	6735	9877	14247	109646	0.719739	0.933379	0.826759	0.00359876	0.0600136	ABCA4	0	chr1_132824789_132826724	FALSE	C2G	gain
chr1:132845131-132847122	chr1	132845131	132847122	1992	*	chr1	132716110	+	ARHGAP29	ENSMFAG00000043826	6735	9889	14247	130016	0.535816	0.998444	0.826759	0.0303986	0.0995199	ABCA4	18513	chr1_132845131_132847122	FALSE	C2G	gain
chr1:132875092-132876348	chr1	132875092	132876348	1257	*	chr1	132716110	+	ARHGAP29	ENSMFAG00000043826	6735	9900	14247	159610	0.618303	0.992913	0.826759	0.0124317	0.0787325	ABCA4	48474	chr1_132875092_132876348	FALSE	C2G	gain
chr1:13513478-13514928	chr1	13513478	13514928	1451	*	chr1	13414334	+	NID1	ENSMFAG00000026117	5871	722	4384	99869	0.709625	0.983069	0.969167	0.00410092	0.0617156	U6	48775	chr1_13513478_13514928	FALSE	C2G	gain
chr1:136147326-136148063	chr1	136147326	136148063	738	*	chr1	136261918	+	ZNF644	ENSMFAG00000033902	6618	10215	7476	-114224	0.613484	0.880237	0.864915	0.0131349	0.0796726	NA	112047	chr1_136147326_136148063	FALSE	C2G	gain
chr1:137329117-137330915	chr1	137329117	137330915	1799	*	chr1	137309305	-	ZNF326	ENSMFAG00000044308	1969	10292	14615	-20711	0.581969	0.968308	0.863068	0.0186637	0.0873106	7SK	11986	chr1_137329117_137330915	FALSE	C2G	gain
chr1:141939607-141940761	chr1	141939607	141940761	1155	*	chr1	141787428	+	DDAH1	ENSMFAG00000037521	861	10587	9617	152756	0.579761	0.789365	0.264078	0.0191181	0.0878738	BCL10	30965	chr1_141939607_141940761	FALSE	C2G	gain
chr1:142652827-142655090	chr1	142652827	142655090	2264	*	chr1	142751906	+	GNG5	ENSMFAG00000002373	207	10665	1831	-97948	0.615659	0.989332	0.907502	0.0128133	0.0792245	CTBS	28938	chr1_142652827_142655090	FALSE	C2G	gain
chr1:160160294-160162583	chr1	160160294	160162583	2290	*	chr1	160302010	+	SLC35D1	ENSMFAG00000025789	7260	11182	4357	-140572	0.726535	0.99951	0.590621	0.0032935	0.0590327	U6	2759	chr1_160160294_160162583	FALSE	C2G	gain
chr1:16899583-16900211	chr1	16899583	16900211	629	*	chr1	16945187	+	SIPA1L2	ENSMFAG00000039676	9146	1034	11211	-45290	0.716541	0.815688	0.962459	0.00375116	0.0605893	U6	23900	chr1_16899583_16900211	FALSE	C2G	gain
chr1:179529403-179530088	chr1	179529403	179530088	686	*	chr1	179600412	+	TRABD2B	ENSMFAG00000003902	1941	12546	2999	-70667	0.615132	0.900227	0.776294	0.0128906	0.0793187	NA	55818	chr1_179529403_179530088	FALSE	C2G	gain
chr1:180148143-180148933	chr1	180148143	180148933	791	*	chr1	180280549	+	STIL	ENSMFAG00000024408	5713	12632	4273	-132011	0.541236	0.80027	0.501631	0.0287529	0.0981965	FOXD2	5849	chr1_180148143_180148933	FALSE	C2G	gain
chr1:182723835-182726711	chr1	182723835	182726711	2877	*	chr1	182732999	-	PLK3	ENSMFAG00000039359	5633	12899	10962	7726	0.613932	0.997415	0.642009	0.0130681	0.0795582	BTBD19	145	chr1_182723835_182726711	FALSE	C2G	gain
chr1:182723835-182726711	chr1	182723835	182726711	2877	*	chr1	182537231	+	EIF2B3	ENSMFAG00000035339	5738	12899	8148	188042	0.616405	0.997415	0.914579	0.0127046	0.0791352	BTBD19	145	chr1_182723835_182726711	FALSE	C2G	gain
chr1:184343585-184344864	chr1	184343585	184344864	1280	*	chr1	184329121	+	C1orf210	ENSMFAG00000003586	1026	13115	2762	15103	0.687525	0.94702	0.285433	0.00542589	0.0651752	TMEM125	810	chr1_184343585_184344864	FALSE	C2G	gain
chr1:186455069-186455865	chr1	186455069	186455865	797	*	chr1	186509981	+	SCMH1	ENSMFAG00000036779	3347	13385	9126	-54514	0.586157	0.913577	0.671118	0.0178277	0.0863546	SCMH1	54115	chr1_186455069_186455865	FALSE	C2G	gain
chr1:189824165-189826208	chr1	189824165	189826208	2044	*	chr1	189779396	+	FHL3	ENSMFAG00000000875	1598	13774	683	45790	0.621848	0.992067	0.872238	0.0119358	0.0779829	U6	8985	chr1_189824165_189826208	FALSE	C2G	gain
chr1:1925226-1926349	chr1	1925226	1926349	1124	*	chr1	1751689	-	GCSAML	ENSMFAG00000041250	3491	81	12283	-174098	0.535022	0.995665	0.314542	0.030646	0.0998126	ZNF496	28912	chr1_1925226_1926349	FALSE	C2G	gain
chr1:195017574-195018748	chr1	195017574	195018748	1175	*	chr1	195054097	+	TMEM54	ENSMFAG00000001257	1013	14203	977	-35936	0.584303	0.744899	0.991015	0.0181936	0.0867246	RNF19B	31412	chr1_195017574_195018748	FALSE	C2G	gain
chr1:195254895-195255719	chr1	195254895	195255719	825	*	chr1	195054097	+	TMEM54	ENSMFAG00000001257	1013	14255	977	201210	0.758874	0.87805	0.991015	0.00213929	0.0555515	SYNC	13985	chr1_195254895_195255719	FALSE	C2G	gain
chr1:195334463-195335177	chr1	195334463	195335177	715	*	chr1	195321749	-	RBBP4	ENSMFAG00000039274	2524	14269	10898	-13071	0.640653	0.844042	0.967321	0.00958761	0.0736945	Y_RNA	1416	chr1_195334463_195335177	FALSE	C2G	gain
chr1:195334463-195335177	chr1	195334463	195335177	715	*	chr1	195269705	+	SYNC	ENSMFAG00000042467	3293	14269	13240	65115	0.546304	0.844042	0.250785	0.0272841	0.0968725	Y_RNA	1416	chr1_195334463_195335177	FALSE	C2G	gain
chr1:196080689-196082909	chr1	196080689	196082909	2221	*	chr1	196103777	+	PTP4A2	ENSMFAG00000038041	3549	14369	10008	-21978	0.622802	0.979881	0.923503	0.0118054	0.0777066	PTP4A2	20867	chr1_196080689_196082909	FALSE	C2G	gain
chr1:200725196-200727071	chr1	200725196	200727071	1876	*	chr1	200552797	+	IFI6	ENSMFAG00000034666	1272	14866	8047	173336	0.745386	0.964678	0.994646	0.0025661	0.0566415	AHDC1	49227	chr1_200725196_200727071	FALSE	C2G	gain
chr1:201972869-201974365	chr1	201972869	201974365	1497	*	chr1	202160332	-	CNKSR1	ENSMFAG00000031901	3077	15068	6087	186715	0.596537	0.936491	0.711675	0.0158955	0.0837606	NA	0	chr1_201972869_201974365	FALSE	C2G	gain
chr1:202063531-202066417	chr1	202063531	202066417	2887	*	chr1	202160332	-	CNKSR1	ENSMFAG00000031901	3077	15091	6087	95358	0.67518	0.953563	0.711675	0.00632398	0.0671546	SH3BGRL3	2062	chr1_202063531_202066417	FALSE	C2G	gain
chr1:203638037-203639068	chr1	203638037	203639068	1032	*	chr1	203797803	-	NCMAP	ENSMFAG00000037892	4094	15336	9890	159251	0.54213	0.916684	0.555542	0.0284888	0.0980059	NA	38861	chr1_203638037_203639068	FALSE	C2G	gain
chr1:203638037-203639068	chr1	203638037	203639068	1032	*	chr1	203857330	-	RCAN3	ENSMFAG00000032259	2748	15336	6359	218778	0.59161	0.916684	0.779556	0.0167884	0.0848854	NA	38861	chr1_203638037_203639068	FALSE	C2G	gain
chr1:204065352-204067438	chr1	204065352	204067438	2087	*	chr1	203857330	-	RCAN3	ENSMFAG00000032259	2748	15409	6359	-209065	0.646073	0.838247	0.779556	0.008992	0.0726101	NA	0	chr1_204065352_204067438	FALSE	C2G	gain
chr1:204065352-204067438	chr1	204065352	204067438	2087	*	chr1	203944816	-	NIPAL3	ENSMFAG00000002140	2357	15409	1655	-121579	0.590678	0.838247	0.524278	0.0169621	0.0851179	NA	0	chr1_204065352_204067438	FALSE	C2G	gain
chr1:204807844-204808712	chr1	204807844	204808712	869	*	chr1	204610929	-	LYPLA2	ENSMFAG00000033593	1777	15530	7300	-197349	0.647732	0.870974	0.917964	0.0088164	0.0722223	ID3	41956	chr1_204807844_204808712	FALSE	C2G	gain
chr1:207043067-207043826	chr1	207043067	207043826	760	*	chr1	207083813	+	ECE1	ENSMFAG00000043294	5274	15914	13834	-40367	0.62909	0.99343	0.967875	0.010977	0.0764437	ECE1	39986	chr1_207043067_207043826	FALSE	C2G	gain
chr1:207053962-207055445	chr1	207053962	207055445	1484	*	chr1	207083813	+	ECE1	ENSMFAG00000043294	5274	15921	13834	-29110	0.70344	0.992326	0.967875	0.00443847	0.0623558	ECE1	28367	chr1_207053962_207055445	FALSE	C2G	gain
chr1:207114994-207116482	chr1	207114994	207116482	1489	*	chr1	207083813	+	ECE1	ENSMFAG00000043294	5274	15944	13834	31925	0.6538	0.996925	0.967875	0.00820012	0.0709876	ECE1	31180	chr1_207114994_207116482	FALSE	C2G	gain
chr1:208230266-208231091	chr1	208230266	208231091	826	*	chr1	208298226	+	PLA2G2D	ENSMFAG00000037199	5304	16044	9453	-67548	0.588287	0.785014	0.20869	0.0174152	0.0857961	NA	3840	chr1_208230266_208231091	FALSE	C2G	gain
chr1:211529567-211530998	chr1	211529567	211530998	1432	*	chr1	211306480	-	PADI1	ENSMFAG00000046258	3831	16398	16107	-223802	0.660032	0.963084	0.726999	0.00760747	0.0697966	MFAP2	2091	chr1_211529567_211530998	FALSE	C2G	gain
chr1:211554838-211555717	chr1	211554838	211555717	880	*	chr1	211500473	+	ATP13A2	ENSMFAG00000035826	4179	16410	8518	54804	0.537109	0.762379	0.768109	0.0299987	0.0992388	MFAP2	21747	chr1_211554838_211555717	FALSE	C2G	gain
chr1:213402619-213403514	chr1	213402619	213403514	896	*	chr1	213316957	-	TMEM51	ENSMFAG00000031613	2090	16700	5866	-86109	0.616312	0.83675	0.821897	0.0127181	0.0791352	NA	62467	chr1_213402619_213403514	FALSE	C2G	gain
chr1:216115918-216117788	chr1	216115918	216117788	1871	*	chr1	216177174	-	PLOD1	ENSMFAG00000037610	3973	16899	9680	60321	0.628555	0.992434	0.976491	0.0110454	0.0765954	MFN2	3262	chr1_216115918_216117788	FALSE	C2G	gain
chr1:216257847-216259116	chr1	216257847	216259116	1270	*	chr1	216269978	+	NPPA	ENSMFAG00000035965	1974	16925	8619	-11497	0.841318	0.983532	0.992369	0.000662137	0.0523185	NPPB	0	chr1_216257847_216259116	FALSE	C2G	gain
chr1:216317951-216319220	chr1	216317951	216319220	1270	*	chr1	216177174	-	PLOD1	ENSMFAG00000037610	3973	16937	9680	-141411	0.581346	0.869934	0.976491	0.0187909	0.0875054	MTHFR	2011	chr1_216317951_216319220	FALSE	C2G	gain
chr1:216336364-216337604	chr1	216336364	216337604	1241	*	chr1	216177174	-	PLOD1	ENSMFAG00000037610	3973	16941	9680	-159810	0.765424	0.906102	0.976491	0.00195644	0.0548638	MTHFR	20424	chr1_216336364_216337604	FALSE	C2G	gain
chr1:216430377-216431463	chr1	216430377	216431463	1087	*	chr1	216470347	+	FBXO2	ENSMFAG00000030052	1374	16958	4840	-39427	0.597596	0.96694	0.815435	0.0157092	0.0834954	DRAXIN	1298	chr1_216430377_216431463	FALSE	C2G	gain
chr1:216430377-216431463	chr1	216430377	216431463	1087	*	chr1	216651199	-	DISP3	ENSMFAG00000003111	9357	16958	2402	220279	0.649568	0.96694	0.326851	0.00862572	0.0717649	DRAXIN	1298	chr1_216430377_216431463	FALSE	C2G	gain
chr1:216430377-216431463	chr1	216430377	216431463	1087	*	chr1	216470240	-	FBXO44	ENSMFAG00000039191	3188	16958	10831	39320	0.560012	0.96694	0.527479	0.0236318	0.0930657	DRAXIN	1298	chr1_216430377_216431463	FALSE	C2G	gain
chr1:216430377-216431463	chr1	216430377	216431463	1087	*	chr1	216444871	+	MAD2L2	ENSMFAG00000046225	1336	16958	16083	-13951	0.678511	0.96694	0.995384	0.0060693	0.0668129	DRAXIN	1298	chr1_216430377_216431463	FALSE	C2G	gain
chr1:219274986-219276794	chr1	219274986	219276794	1809	*	chr1	219250785	+	SLC2A7	ENSMFAG00000046320	1533	17333	16159	25105	0.688272	0.992967	0.277802	0.00537546	0.065046	SLC2A7	24200	chr1_219274986_219276794	FALSE	C2G	gain
chr1:219899599-219900688	chr1	219899599	219900688	1090	*	chr1	220003551	-	SLC45A1	ENSMFAG00000037500	2534	17447	9602	103408	0.556288	0.820885	0.227029	0.0245795	0.094048	SNORA77	84345	chr1_219899599_219900688	FALSE	C2G	gain
chr1:220228490-220229778	chr1	220228490	220229778	1289	*	chr1	220305979	+	ERRFI1	ENSMFAG00000044602	3303	17518	14824	-76845	0.768533	0.945221	0.989415	0.00187479	0.0543978	ERRFI1	76200	chr1_220228490_220229778	FALSE	C2G	gain
chr1:221915054-221916391	chr1	221915054	221916391	1338	*	chr1	222130311	+	GPR153	ENSMFAG00000038267	6379	17704	10152	-214589	0.575141	0.942237	0.285125	0.0201005	0.0890943	TNFRSF25	18361	chr1_221915054_221916391	FALSE	C2G	gain
chr1:221915054-221916391	chr1	221915054	221916391	1338	*	chr1	221772689	-	ZBTB48	ENSMFAG00000001787	2340	17704	1398	-143033	0.692722	0.942237	0.725275	0.00508356	0.0642513	TNFRSF25	18361	chr1_221915054_221916391	FALSE	C2G	gain
chr1:226534714-226536151	chr1	226534714	226536151	1438	*	chr1	226594825	+	GNB1	ENSMFAG00000040106	2884	18013	11539	-59393	0.630451	0.901697	0.900855	0.0108046	0.0760621	CALML6	26544	chr1_226534714_226536151	FALSE	C2G	gain
chr1:226534714-226536151	chr1	226534714	226536151	1438	*	chr1	226779225	-	MMP23B	ENSMFAG00000039418	1232	18013	11008	243793	0.590985	0.901697	0.592344	0.0169047	0.0850124	CALML6	26544	chr1_226534714_226536151	FALSE	C2G	gain
chr1:26324161-26324983	chr1	26324161	26324983	823	*	chr1	26141169	+	TIPRL	ENSMFAG00000045557	3292	1846	15575	183403	0.565802	0.826664	0.875315	0.0222212	0.0915026	NA	82440	chr1_26324161_26324983	FALSE	C2G	gain
chr1:26356702-26357963	chr1	26356702	26357963	1262	*	chr1	26141169	+	TIPRL	ENSMFAG00000045557	3292	1851	15575	216163	0.706612	0.966918	0.875315	0.00426234	0.0621109	NA	49460	chr1_26356702_26357963	FALSE	C2G	gain
chr1:26358698-26359600	chr1	26358698	26359600	903	*	chr1	26141169	+	TIPRL	ENSMFAG00000045557	3292	1852	15575	217980	0.588298	0.92243	0.875315	0.0174131	0.0857961	NA	47823	chr1_26358698_26359600	FALSE	C2G	gain
chr1:27096884-27098203	chr1	27096884	27098203	1320	*	chr1	27084219	+	ATP1B1	ENSMFAG00000039661	2372	1937	11203	13324	0.842427	0.984991	0.982953	0.000651312	0.0523185	ATP1B1	12664	chr1_27096884_27098203	FALSE	C2G	gain
chr1:27517998-27519457	chr1	27517998	27519457	1460	*	chr1	27538887	-	F5	ENSMFAG00000045747	11281	1962	15711	20160	0.645987	0.979595	0.99483	0.0090012	0.0726101	F5	19429	chr1_27517998_27519457	FALSE	C2G	gain
chr1:35996629-35998558	chr1	35996629	35998558	1930	*	chr1	36055016	+	RASAL2	ENSMFAG00000032705	7385	2487	6694	-57423	0.572678	0.988335	0.858884	0.020642	0.089766	SEC16B	46611	chr1_35996629_35998558	FALSE	C2G	gain
chr1:41219270-41222531	chr1	41219270	41222531	3262	*	chr1	41113396	+	LAMC2	ENSMFAG00000000974	5747	3002	764	107504	0.563877	0.997587	0.607114	0.0226818	0.0919588	LAMC2	105873	chr1_41219270_41222531	FALSE	C2G	gain
chr1:41764222-41765843	chr1	41764222	41765843	1622	*	chr1	41700000	+	RGL1	ENSMFAG00000032110	4945	3077	6242	65032	0.584619	0.922581	0.530371	0.0181309	0.086658	RGL1	64221	chr1_41764222_41765843	FALSE	C2G	gain
chr1:41764222-41765843	chr1	41764222	41765843	1622	*	chr1	41596166	-	ARPC5	ENSMFAG00000036678	1952	3077	9044	-168866	0.599253	0.922581	0.955136	0.0154213	0.082991	RGL1	64221	chr1_41764222_41765843	FALSE	C2G	gain
chr1:41772336-41773650	chr1	41772336	41773650	1315	*	chr1	41700000	+	RGL1	ENSMFAG00000032110	4945	3082	6242	72993	0.628874	0.980387	0.530371	0.0110046	0.076464	RGL1	72335	chr1_41772336_41773650	FALSE	C2G	gain
chr1:41772336-41773650	chr1	41772336	41773650	1315	*	chr1	41596166	-	ARPC5	ENSMFAG00000036678	1952	3082	9044	-176827	0.783311	0.980387	0.955136	0.00152774	0.0534903	RGL1	72335	chr1_41772336_41773650	FALSE	C2G	gain
chr1:59859768-59862257	chr1	59859768	59862257	2490	*	chr1	59823513	-	PHLDA3	ENSMFAG00000024602	384	3755	4284	-37499	0.582731	0.854096	0.218906	0.0185092	0.0871754	CSRP1	0	chr1_59859768_59862257	FALSE	C2G	gain
chr1:60075855-60077540	chr1	60075855	60077540	1686	*	chr1	59861901	-	CSRP1	ENSMFAG00000033632	2048	3811	7333	-214796	0.75387	0.995929	0.990399	0.00228941	0.0559335	NA	3811	chr1_60075855_60077540	FALSE	C2G	gain
chr1:60075855-60077540	chr1	60075855	60077540	1686	*	chr1	59991924	+	NAV1	ENSMFAG00000029861	9343	3811	4766	84773	0.666663	0.995929	0.886085	0.00701929	0.0683659	NA	3811	chr1_60075855_60077540	FALSE	C2G	gain
chr1:60401586-60403173	chr1	60401586	60403173	1588	*	chr1	60392969	+	ELF3	ENSMFAG00000037333	2747	3877	9533	9410	0.597529	0.9515	0.896855	0.0157208	0.0835104	ELF3	8616	chr1_60401586_60403173	FALSE	C2G	gain
chr1:60484538-60485116	chr1	60484538	60485116	579	*	chr1	60721008	-	UBE2T	ENSMFAG00000042839	944	3888	13489	236181	0.536145	0.72905	0.799434	0.0302963	0.0994461	GPR37L1	22108	chr1_60484538_60485116	FALSE	C2G	gain
chr1:61088886-61090524	chr1	61088886	61090524	1639	*	chr1	61026437	-	SYT2	ENSMFAG00000042825	1919	3960	13478	-63268	0.581755	0.875541	0.269309	0.0187073	0.0873625	SYT2	62448	chr1_61088886_61090524	FALSE	C2G	gain
chr1:63598573-63599515	chr1	63598573	63599515	943	*	chr1	63624191	-	RBBP5	ENSMFAG00000038790	4770	4372	10577	25147	0.652503	0.954591	0.614807	0.00832852	0.0712536	TMEM81	14531	chr1_63598573_63599515	FALSE	C2G	gain
chr1:63598573-63599515	chr1	63598573	63599515	943	*	chr1	63734114	+	TMCC2	ENSMFAG00000038713	5557	4372	10520	-135070	0.618625	0.954591	0.543787	0.0123859	0.0786448	TMEM81	14531	chr1_63598573_63599515	FALSE	C2G	gain
chr1:63777705-63779428	chr1	63777705	63779428	1724	*	chr1	63830189	-	NUAK2	ENSMFAG00000038432	3541	4397	10282	51623	0.576619	0.885304	0.960305	0.0197814	0.0886631	NA	4778	chr1_63777705_63779428	FALSE	C2G	gain
chr1:63794646-63795744	chr1	63794646	63795744	1099	*	chr1	63830189	-	NUAK2	ENSMFAG00000038432	3541	4401	10282	34994	0.542208	0.955722	0.960305	0.0284662	0.0980002	NA	21719	chr1_63794646_63795744	FALSE	C2G	gain
chr1:63802054-63805381	chr1	63802054	63805381	3328	*	chr1	63830189	-	NUAK2	ENSMFAG00000038432	3541	4404	10282	26472	0.63906	0.994895	0.960305	0.00976913	0.0739757	NUAK2	24807	chr1_63802054_63805381	FALSE	C2G	gain
chr1:64033315-64034054	chr1	64033315	64034054	740	*	chr1	64176602	-	SLC45A3	ENSMFAG00000045958	3717	4455	15874	142918	0.587648	0.764862	0.410671	0.0175381	0.0859538	CDK18	2637	chr1_64033315_64034054	FALSE	C2G	gain
chr1:64033315-64034054	chr1	64033315	64034054	740	*	chr1	64030677	+	CDK18	ENSMFAG00000003017	4743	4455	2334	3007	0.626885	0.764862	0.409871	0.0112615	0.0767884	CDK18	2637	chr1_64033315_64034054	FALSE	C2G	gain
chr1:64190687-64193107	chr1	64190687	64193107	2421	*	chr1	64176602	-	SLC45A3	ENSMFAG00000045958	3717	4475	15874	-15295	0.600587	0.901842	0.410671	0.0151931	0.082598	SLC45A3	14084	chr1_64190687_64193107	FALSE	C2G	gain
chr1:64190687-64193107	chr1	64190687	64193107	2421	*	chr1	64030677	+	CDK18	ENSMFAG00000003017	4743	4475	2334	161220	0.575123	0.901842	0.409871	0.0201044	0.0891035	SLC45A3	14084	chr1_64190687_64193107	FALSE	C2G	gain
chr1:64190687-64193107	chr1	64190687	64193107	2421	*	chr1	64360659	-	PM20D1	ENSMFAG00000039759	1687	4475	11281	168762	0.539611	0.901842	0.316696	0.029238	0.0986609	SLC45A3	14084	chr1_64190687_64193107	FALSE	C2G	gain
chr1:64360229-64361009	chr1	64360229	64361009	781	*	chr1	64322976	-	SLC41A1	ENSMFAG00000041913	4991	4490	12805	-37643	0.541292	0.835463	0.529386	0.0287364	0.0981864	PM20D1	0	chr1_64360229_64361009	FALSE	C2G	gain
chr1:64360229-64361009	chr1	64360229	64361009	781	*	chr1	64176602	-	SLC45A3	ENSMFAG00000045958	3717	4490	15874	-184017	0.616822	0.835463	0.410671	0.0126442	0.0790034	PM20D1	0	chr1_64360229_64361009	FALSE	C2G	gain
chr1:71150729-71151981	chr1	71150729	71151981	1253	*	chr1	71201333	+	ATF3	ENSMFAG00000033392	6031	5129	7209	-49978	0.646181	0.845151	0.990276	0.00898045	0.0726101	ATF3	49351	chr1_71150729_71151981	FALSE	C2G	gain
chr1:71219310-71220154	chr1	71219310	71220154	845	*	chr1	71201333	+	ATF3	ENSMFAG00000033392	6031	5154	7209	18399	0.710345	0.972417	0.990276	0.00406317	0.0616226	NA	2742	chr1_71219310_71220154	FALSE	C2G	gain
chr1:82532338-82533617	chr1	82532338	82533617	1280	*	chr1	82485633	+	CAPN2	ENSMFAG00000003091	3042	5727	2390	47344	0.688288	0.914902	0.903133	0.00537437	0.065046	CAPN2	46704	chr1_82532338_82533617	FALSE	C2G	gain
chr1:89539806-89540993	chr1	89539806	89540993	1188	*	chr1	89710702	+	OLFML2B	ENSMFAG00000040313	3768	6279	11690	-170303	0.661552	0.922985	0.958767	0.00746886	0.0694088	NA	35211	chr1_89539806_89540993	FALSE	C2G	gain
chr1:90391534-90392669	chr1	90391534	90392669	1136	*	chr1	90617129	+	TSTD1	ENSMFAG00000040041	631	6380	11492	-225028	0.535778	0.889025	0.885162	0.0304102	0.0995387	PCP4L1	0	chr1_90391534_90392669	FALSE	C2G	gain
chr1:91760641-91765346	chr1	91760641	91765346	4706	*	chr1	91750219	+	TAGLN2	ENSMFAG00000040025	1527	6588	11478	12774	0.799314	0.994141	0.988553	0.00121935	0.0528472	CFAP45	8483	chr1_91760641_91765346	FALSE	C2G	gain
chr1:93715331-93717121	chr1	93715331	93717121	1791	*	chr1	93734910	-	KIRREL1	ENSMFAG00000034013	3182	6704	7556	18684	0.571608	0.992563	0.30008	0.0208811	0.0900099	KIRREL1	17788	chr1_93715331_93717121	FALSE	C2G	gain
chr1:94997993-94999238	chr1	94997993	94999238	1246	*	chr1	95032831	+	NES	ENSMFAG00000025686	5548	6855	4349	-34216	0.588938	0.985018	0.957782	0.0172908	0.0855282	CRABP2	4966	chr1_94997993_94999238	FALSE	C2G	gain
chr1:95019411-95020659	chr1	95019411	95020659	1249	*	chr1	95004205	+	CRABP2	ENSMFAG00000036656	1044	6863	9028	15830	0.609419	0.924461	0.996431	0.0137553	0.0805677	NES	12171	chr1_95019411_95020659	FALSE	C2G	gain
chr1:95019411-95020659	chr1	95019411	95020659	1249	*	chr1	95032831	+	NES	ENSMFAG00000025686	5548	6863	4349	-12796	0.691849	0.924461	0.957782	0.0051397	0.0643535	NES	12171	chr1_95019411_95020659	FALSE	C2G	gain
chr1:96561399-96562339	chr1	96561399	96562339	941	*	chr1	96741800	-	EFNA4	ENSMFAG00000042861	2077	7089	13506	179931	0.570546	0.869601	0.663425	0.0211207	0.0902478	NA	33	chr1_96561399_96562339	FALSE	C2G	gain
chr10:12237891-12238681	chr10	12237891	12238681	791	*	chr10	12204738	-	APOBEC3C	ENSMFAG00000016792	1076	19639	3914	-33548	0.633801	0.899925	0.978829	0.0103907	0.0751099	APOBEC3A	30347	chr10_12237891_12238681	FALSE	C2G	gain
chr10:20832455-20833567	chr10	20832455	20833567	1113	*	chr10	20836139	-	TCN2	ENSMFAG00000046209	2287	20712	16068	3128	0.770505	0.955399	0.925349	0.00182462	0.0542932	TCN2	2571	chr10_20832455_20833567	FALSE	C2G	gain
chr10:20832455-20833567	chr10	20832455	20833567	1113	*	chr10	20882957	+	GAL3ST1	ENSMFAG00000030355	3401	20712	5000	-49946	0.64444	0.955399	0.835313	0.00916784	0.0728477	TCN2	2571	chr10_20832455_20833567	FALSE	C2G	gain
chr10:22190475-22192219	chr10	22190475	22192219	1745	*	chr10	22115729	+	AP1B1	ENSMFAG00000039960	5548	20905	11429	75618	0.585964	0.798079	0.785279	0.0178654	0.0863847	RASL10A	0	chr10_22190475_22192219	FALSE	C2G	gain
chr10:24866823-24867901	chr10	24866823	24867901	1079	*	chr10	25090140	-	ASPHD2	ENSMFAG00000034309	3472	21131	7770	222778	0.583731	0.928656	0.369869	0.0183079	0.0868991	MIAT_exon1	757	chr10_24866823_24867901	FALSE	C2G	gain
chr10:286887-288222	chr10	286887	288222	1336	*	chr10	145137	-	SHANK3	ENSMFAG00000000397	4791	18305	294	-142417	0.569026	0.790275	0.179396	0.021468	0.0906366	SYCE3	9110	chr10_286887_288222	FALSE	C2G	gain
chr10:286887-288222	chr10	286887	288222	1336	*	chr10	277776	+	SYCE3	ENSMFAG00000036358	436	18305	8822	9778	0.552085	0.790275	0.521447	0.0256884	0.0953011	SYCE3	9110	chr10_286887_288222	FALSE	C2G	gain
chr10:30224465-30226055	chr10	30224465	30226055	1591	*	chr10	30181179	-	UBE2L3	ENSMFAG00000040156	996	21642	11582	-44081	0.686819	0.850407	0.916672	0.00547395	0.0653489	NA	17192	chr10_30224465_30226055	FALSE	C2G	gain
chr10:30224465-30226055	chr10	30224465	30226055	1591	*	chr10	30085569	-	SDF2L1	ENSMFAG00000033377	870	21642	7200	-139691	0.605424	0.850407	0.969721	0.01439	0.0815208	NA	17192	chr10_30224465_30226055	FALSE	C2G	gain
chr10:33317664-33318594	chr10	33317664	33318594	931	*	chr10	33282310	-	CECR2	ENSMFAG00000033120	8739	22161	7013	-35819	0.775619	0.923007	0.866207	0.00170022	0.0540903	CECR2	35353	chr10_33317664_33318594	FALSE	C2G	gain
chr10:33520748-33522104	chr10	33520748	33522104	1357	*	chr10	33649096	+	HDHD5	ENSMFAG00000044272	1833	22193	14582	-127670	0.670658	0.976682	0.884854	0.00668504	0.0678887	ADA2	61228	chr10_33520748_33522104	FALSE	C2G	gain
chr10:36759878-36762816	chr10	36759878	36762816	2939	*	chr10	36689851	+	NANP	ENSMFAG00000036787	3172	22265	9132	71496	0.542118	0.999607	0.708905	0.0284924	0.0980091	NINL	27472	chr10_36759878_36762816	FALSE	C2G	gain
chr10:36759878-36762816	chr10	36759878	36762816	2939	*	chr10	36790289	+	NINL	ENSMFAG00000036364	4218	22265	8826	-28942	0.645774	0.999607	0.547049	0.00902401	0.0726101	NINL	27472	chr10_36759878_36762816	FALSE	C2G	gain
chr10:36763044-36765004	chr10	36763044	36765004	1961	*	chr10	36790289	+	NINL	ENSMFAG00000036364	4218	22266	8826	-26265	0.667358	0.99958	0.547049	0.00696011	0.0682435	NINL	25284	chr10_36763044_36765004	FALSE	C2G	gain
chr10:36763044-36765004	chr10	36763044	36765004	1961	*	chr10	36689851	+	NANP	ENSMFAG00000036787	3172	22266	9132	74173	0.585164	0.99958	0.708905	0.0180229	0.0865212	NINL	25284	chr10_36763044_36765004	FALSE	C2G	gain
chr10:36766509-36768797	chr10	36766509	36768797	2289	*	chr10	36790289	+	NINL	ENSMFAG00000036364	4218	22269	8826	-22636	0.649938	0.993441	0.547049	0.00858778	0.0716568	NINL	21491	chr10_36766509_36768797	FALSE	C2G	gain
chr10:36766509-36768797	chr10	36766509	36768797	2289	*	chr10	36689851	+	NANP	ENSMFAG00000036787	3172	22269	9132	77802	0.599087	0.993441	0.708905	0.0154499	0.0829946	NINL	21491	chr10_36766509_36768797	FALSE	C2G	gain
chr10:36941747-36943820	chr10	36941747	36943820	2074	*	chr10	36953091	+	ABHD12	ENSMFAG00000002681	2200	22291	2071	-10308	0.586491	0.951667	0.989784	0.0177624	0.0862711	ABHD12	9270	chr10_36941747_36943820	FALSE	C2G	gain
chr10:36944075-36945501	chr10	36944075	36945501	1427	*	chr10	36953091	+	ABHD12	ENSMFAG00000002681	2200	22292	2071	-8303	0.597618	0.906942	0.989784	0.0157052	0.0834921	ABHD12	7589	chr10_36944075_36945501	FALSE	C2G	gain
chr10:37038391-37042078	chr10	37038391	37042078	3688	*	chr10	36953091	+	ABHD12	ENSMFAG00000002681	2200	22320	2071	87143	0.648144	0.947283	0.989784	0.00877328	0.0721261	PYGB	55298	chr10_37038391_37042078	FALSE	C2G	gain
chr10:44617297-44618903	chr10	44617297	44618903	1607	*	chr10	44591547	+	RRBP1	ENSMFAG00000008658	5147	22910	3507	26553	0.584885	0.973257	0.963875	0.018078	0.086586	RRBP1	25749	chr10_44617297_44618903	FALSE	C2G	gain
chr10:49043245-49044336	chr10	49043245	49044336	1092	*	chr10	49214669	-	ISM1	ENSMFAG00000003715	2444	23087	2860	170879	0.720073	0.970419	0.825959	0.00358318	0.0600136	ISM1	170332	chr10_49043245_49044336	FALSE	C2G	gain
chr10:49222400-49223670	chr10	49222400	49223670	1271	*	chr10	49214669	-	ISM1	ENSMFAG00000003715	2444	23115	2860	-8366	0.799996	0.991556	0.825959	0.00120758	0.0527597	ISM1	7730	chr10_49222400_49223670	FALSE	C2G	gain
chr10:5658391-5660718	chr10	5658391	5660718	2328	*	chr10	5475297	-	FBLN1	ENSMFAG00000040388	3360	18720	11747	-184257	0.721985	0.986504	0.990584	0.00349517	0.059786	FAM118A	2647	chr10_5658391_5660718	FALSE	C2G	gain
chr10:5658391-5660718	chr10	5658391	5660718	2328	*	chr10	5663366	-	FAM118A	ENSMFAG00000032639	3079	18720	6640	3812	0.595697	0.986504	0.901102	0.0160446	0.0839974	FAM118A	2647	chr10_5658391_5660718	FALSE	C2G	gain
chr10:59853817-59854690	chr10	59853817	59854690	874	*	chr10	59848129	+	IDH3B	ENSMFAG00000031070	2457	23742	5436	6124	0.54386	0.735103	0.951566	0.0279841	0.0976219	SNORD56	1826	chr10_59853817_59854690	FALSE	C2G	gain
chr10:80420533-80421599	chr10	80420533	80421599	1067	*	chr10	80569733	-	PREX1	ENSMFAG00000000258	5063	25898	187	148667	0.65428	0.811391	0.507231	0.00815298	0.0708605	PREX1	148133	chr10_80420533_80421599	FALSE	C2G	gain
chr10:80595582-80596748	chr10	80595582	80596748	1167	*	chr10	80569733	-	PREX1	ENSMFAG00000000258	5063	25924	187	-26432	0.53602	0.896446	0.507231	0.0303351	0.0994696	PREX1	25848	chr10_80595582_80596748	FALSE	C2G	gain
chr10:83644356-83645553	chr10	83644356	83645553	1198	*	chr10	83649686	-	SALL4	ENSMFAG00000027169	3603	26464	4461	4732	0.540213	0.852685	0.922641	0.0290573	0.0985674	SALL4	4132	chr10_83644356_83645553	FALSE	C2G	gain
chr10:94337203-94338308	chr10	94337203	94338308	1106	*	chr10	94344299	-	LAMA5	ENSMFAG00000041365	11711	27155	12369	6544	0.668372	0.954731	0.885039	0.00687454	0.0681247	LAMA5	5990	chr10_94337203_94338308	FALSE	C2G	gain
chr10:96185684-96186451	chr10	96185684	96186451	768	*	chr10	96257222	+	C20orf204	ENSMFAG00000035663	570	27446	8398	-71155	0.541835	0.664324	0.215952	0.0285758	0.0980774	SAMD10	4934	chr10_96185684_96186451	FALSE	C2G	gain
chr11:109784313-109785638	chr11	109784313	109785638	1326	*	chr11	109955542	-	CKAP4	ENSMFAG00000036560	2672	35029	8951	170567	0.737307	0.933594	0.994954	0.00285769	0.0576019	NUAK1	55330	chr11_109784313_109785638	FALSE	C2G	gain
chr11:110531621-110533201	chr11	110531621	110533201	1581	*	chr11	110645827	+	TMEM263	ENSMFAG00000041360	2230	35097	12364	-113416	0.854804	0.997819	0.757031	0.000541118	0.0523185	NA	60081	chr11_110531621_110533201	FALSE	C2G	gain
chr11:112333831-112335389	chr11	112333831	112335389	1559	*	chr11	112346267	-	CORO1C	ENSMFAG00000044006	4064	35303	14383	11657	0.586533	0.950515	0.914087	0.0177542	0.0862679	CORO1C	10877	chr11_112333831_112335389	FALSE	C2G	gain
chr11:118379169-118379964	chr11	118379169	118379964	796	*	chr11	118427052	-	TBX3	ENSMFAG00000039129	6096	35910	10785	47486	0.591843	0.833309	0.97526	0.0167451	0.084843	Y_RNA	20840	chr11_118379169_118379964	FALSE	C2G	gain
chr11:118531154-118532707	chr11	118531154	118532707	1554	*	chr11	118427052	-	TBX3	ENSMFAG00000039129	6096	35951	10785	-104878	0.673425	0.952464	0.97526	0.00646196	0.0674937	TBX3	104101	chr11_118531154_118532707	FALSE	C2G	gain
chr11:127008732-127010036	chr11	127008732	127010036	1305	*	chr11	127249336	+	ARL6IP4	ENSMFAG00000034524	1056	36711	7932	-239952	0.592675	0.850677	0.949966	0.0165917	0.0846723	CCDC62	0	chr11_127008732_127010036	FALSE	C2G	gain
chr11:127008732-127010036	chr11	127008732	127010036	1305	*	chr11	126984366	+	DENR	ENSMFAG00000038312	2598	36711	10189	25018	0.832961	0.850677	0.986584	0.0007493	0.0523185	CCDC62	0	chr11_127008732_127010036	FALSE	C2G	gain
chr11:13665998-13667565	chr11	13665998	13667565	1568	*	chr11	13602742	-	HEBP1	ENSMFAG00000031854	1178	28917	6049	-64039	0.716225	0.941069	0.633147	0.00376654	0.0606349	FAM234B	17513	chr11_13665998_13667565	FALSE	C2G	gain
chr11:1692699-1693515	chr11	1692699	1693515	817	*	chr11	1737137	+	WNT5B	ENSMFAG00000033973	2431	27646	7532	-44030	0.555725	0.788827	0.942827	0.0247254	0.0942286	FBXL14	3295	chr11_1692699_1693515	FALSE	C2G	gain
chr11:1740742-1741200	chr11	1740742	1741200	459	*	chr11	1737137	+	WNT5B	ENSMFAG00000033973	2431	27658	7532	3834	0.752833	0.830218	0.942827	0.00232169	0.0560429	WNT5B	3604	chr11_1740742_1741200	FALSE	C2G	gain
chr11:1742067-1742514	chr11	1742067	1742514	448	*	chr11	1737137	+	WNT5B	ENSMFAG00000033973	2431	27659	7532	5153	0.612531	0.661093	0.942827	0.0132781	0.0798929	WNT5B	4929	chr11_1742067_1742514	FALSE	C2G	gain
chr11:24767832-24769273	chr11	24767832	24769273	1442	*	chr11	24583177	-	SOX5	ENSMFAG00000033855	7278	29452	7440	-185375	0.656809	0.982422	0.66201	0.007909	0.0703265	NA	78874	chr11_24767832_24769273	FALSE	C2G	gain
chr11:2970752-2972278	chr11	2970752	2972278	1527	*	chr11	3073772	+	TULP3	ENSMFAG00000040272	2908	27809	11659	-102257	0.589259	0.817234	0.868792	0.0172297	0.0854209	FKBP4	878	chr11_2970752_2972278	FALSE	C2G	gain
chr11:4488777-4490863	chr11	4488777	4490863	2087	*	chr11	4712416	+	RAD51AP1	ENSMFAG00000003029	2272	27989	2344	-222596	0.601071	0.912516	0.778202	0.015111	0.0824923	TIGAR	11400	chr11_4488777_4490863	FALSE	C2G	gain
chr11:47800549-47801608	chr11	47800549	47801608	1060	*	chr11	47805763	+	WNT1	ENSMFAG00000034644	2431	30658	8030	-4685	0.588018	0.900151	0.598068	0.0174669	0.085861	U6	1353	chr11_47800549_47801608	FALSE	C2G	gain
chr11:47800549-47801608	chr11	47800549	47801608	1060	*	chr11	47807042	-	WNT10B	ENSMFAG00000043880	3353	30658	14289	5964	0.709006	0.900151	0.777094	0.00413361	0.0617665	U6	1353	chr11_47800549_47801608	FALSE	C2G	gain
chr11:50814192-50816642	chr11	50814192	50816642	2451	*	chr11	50797033	+	ACVRL1	ENSMFAG00000039766	4215	31096	11287	18384	0.739339	0.995606	0.965906	0.00278163	0.0573758	ACVRL1	17158	chr11_50814192_50816642	FALSE	C2G	gain
chr11:52862284-52863398	chr11	52862284	52863398	1115	*	chr11	52910651	+	HOXC8	ENSMFAG00000002443	2263	31446	1883	-47810	0.589228	0.91446	0.36433	0.0172357	0.0854209	HOTAIR_2	1810	chr11_52862284_52863398	FALSE	C2G	gain
chr11:52862284-52863398	chr11	52862284	52863398	1115	*	chr11	52918275	+	HOXC6	ENSMFAG00000033368	2272	31446	7193	-55434	0.66613	0.91446	0.380577	0.00706507	0.0684274	HOTAIR_2	1810	chr11_52862284_52863398	FALSE	C2G	gain
chr11:52906255-52908776	chr11	52906255	52908776	2522	*	chr11	52918275	+	HOXC6	ENSMFAG00000033368	2272	31477	7193	-10760	0.603335	0.967963	0.380577	0.0147321	0.0820034	HOXC8	1874	chr11_52906255_52908776	FALSE	C2G	gain
chr11:52906255-52908776	chr11	52906255	52908776	2522	*	chr11	52874701	+	HOXC11	ENSMFAG00000039005	2058	31477	10695	32814	0.587274	0.967963	0.231645	0.0176103	0.0860623	HOXC8	1874	chr11_52906255_52908776	FALSE	C2G	gain
chr11:52925283-52926366	chr11	52925283	52926366	1084	*	chr11	52918275	+	HOXC6	ENSMFAG00000033368	2272	31488	7193	7549	0.567163	0.83968	0.380577	0.0219006	0.0911431	HOXC5	6095	chr11_52925283_52926366	FALSE	C2G	gain
chr11:52934046-52936175	chr11	52934046	52936175	2130	*	chr11	53170914	-	CBX5	ENSMFAG00000003762	2700	31494	2894	235804	0.558102	0.956352	0.929411	0.0241138	0.093584	NA	0	chr11_52934046_52936175	FALSE	C2G	gain
chr11:53107045-53107866	chr11	53107045	53107866	822	*	chr11	53210092	-	NFE2	ENSMFAG00000044203	3917	31533	14534	102637	0.659031	0.787906	0.466859	0.00769995	0.0699574	SMUG1	13378	chr11_53107045_53107866	FALSE	C2G	gain
chr11:55407586-55408873	chr11	55407586	55408873	1288	*	chr11	55242697	-	CS	ENSMFAG00000002143	3003	31814	1657	-165532	0.549987	0.909436	0.953597	0.0262579	0.0958496	TIMELESS	0	chr11_55407586_55408873	FALSE	C2G	gain
chr11:56435724-56437561	chr11	56435724	56437561	1838	*	chr11	56589408	+	DTX3	ENSMFAG00000042770	3210	31954	13435	-152766	0.652195	0.865352	0.482922	0.0083592	0.071276	INHBE	395	chr11_56435724_56437561	FALSE	C2G	gain
chr11:56435724-56437561	chr11	56435724	56437561	1838	*	chr11	56595292	+	ARHGEF25	ENSMFAG00000043848	2998	31954	14265	-158650	0.625781	0.865352	0.247031	0.0114063	0.0770334	INHBE	395	chr11_56435724_56437561	FALSE	C2G	gain
chr11:56435724-56437561	chr11	56435724	56437561	1838	*	chr11	56532159	+	KIF5A	ENSMFAG00000038846	6113	31954	10620	-95517	0.60601	0.865352	0.901963	0.0142953	0.0813292	INHBE	395	chr11_56435724_56437561	FALSE	C2G	gain
chr11:6372411-6373749	chr11	6372411	6373749	1339	*	chr11	6621067	+	LTBR	ENSMFAG00000043569	2566	28176	14054	-247987	0.595769	0.9863	0.849652	0.0160319	0.0839907	CD9	32384	chr11_6372411_6373749	FALSE	C2G	gain
chr11:6480537-6482725	chr11	6480537	6482725	2189	*	chr11	6406134	+	CD9	ENSMFAG00000034485	1382	28206	7906	75497	0.75546	0.963369	0.988738	0.00224068	0.0557026	PLEKHG6	40524	chr11_6480537_6482725	FALSE	C2G	gain
chr11:6480537-6482725	chr11	6480537	6482725	2189	*	chr11	6523250	+	PLEKHG6	ENSMFAG00000032181	3242	28206	6296	-41619	0.612423	0.963369	0.444212	0.0132944	0.079903	PLEKHG6	40524	chr11_6480537_6482725	FALSE	C2G	gain
chr11:67471744-67473468	chr11	67471744	67473468	1725	*	chr11	67374637	-	MDM1	ENSMFAG00000044312	3551	32557	14617	-97969	0.639375	0.98791	0.816173	0.00973306	0.0738976	MDM1	97106	chr11_67471744_67473468	FALSE	C2G	gain
chr11:70612162-70612766	chr11	70612162	70612766	605	*	chr11	70505689	+	LGR5	ENSMFAG00000037729	6160	32851	9770	106775	0.859636	0.891153	0.948366	0.000503022	0.0523185	SNORA17	94044	chr11_70612162_70612766	FALSE	C2G	gain
chr11:79400080-79401681	chr11	79400080	79401681	1602	*	chr11	79395499	+	OTOGL	ENSMFAG00000031786	8914	33225	5992	5381	0.734266	0.984905	0.295957	0.00297505	0.0581729	OTOGL	4580	chr11_79400080_79401681	FALSE	C2G	gain
chr11:84281332-84282448	chr11	84281332	84282448	1117	*	chr11	84327552	+	LRRIQ1	ENSMFAG00000044599	7518	33335	14821	-45662	0.731217	0.961361	0.514432	0.00309712	0.0584125	TSPAN19	38157	chr11_84281332_84282448	FALSE	C2G	gain
chr11:88699882-88701674	chr11	88699882	88701674	1793	*	chr11	88711341	+	GATA2	ENSMFAG00000038603	3412	33731	10434	-10563	0.544291	0.858571	0.990953	0.0278597	0.0974603	GATA2	9666	chr11_88699882_88701674	FALSE	C2G	gain
chr11:92881983-92882943	chr11	92881983	92882943	961	*	chr11	93093824	-	POC1B	ENSMFAG00000043490	3220	33940	13985	211361	0.651595	0.966557	0.50797	0.00841948	0.0713926	U7	34382	chr11_92881983_92882943	FALSE	C2G	gain
chr11:99492507-99493578	chr11	99492507	99493578	1072	*	chr11	99258071	-	USP44	ENSMFAG00000002328	4424	34491	1794	-234971	0.776689	0.897986	0.916918	0.00167521	0.0540406	U6	1036	chr11_99492507_99493578	FALSE	C2G	gain
chr11:99639535-99640877	chr11	99639535	99640877	1343	*	chr11	99742216	-	LTA4H	ENSMFAG00000000948	2305	34499	742	102010	0.584081	0.921192	0.900117	0.0182379	0.086774	CCDC38	0	chr11_99639535_99640877	FALSE	C2G	gain
chr11:99905814-99907584	chr11	99905814	99907584	1771	*	chr11	99927453	+	ELK3	ENSMFAG00000044277	3804	34521	14587	-20754	0.750901	0.975696	0.688904	0.00238296	0.0562489	ELK3	19868	chr11_99905814_99907584	FALSE	C2G	gain
chr12:107894708-107896854	chr12	107894708	107896854	2147	*	chr12	107899712	+	GPBAR1	ENSMFAG00000028719	993	42687	4593	-3931	0.841622	0.999698	0.577697	0.000659151	0.0523185	GPBAR1	2857	chr12_107894708_107896854	FALSE	C2G	gain
chr12:107894708-107896854	chr12	107894708	107896854	2147	*	chr12	108051794	+	CTDSP1	ENSMFAG00000032883	2473	42687	6834	-156013	0.564824	0.999698	0.810758	0.0224544	0.0917044	GPBAR1	2857	chr12_107894708_107896854	FALSE	C2G	gain
chr12:107947998-107950068	chr12	107947998	107950068	2071	*	chr12	107929706	-	TMBIM1	ENSMFAG00000022782	2495	42705	4191	-19327	0.594687	0.985594	0.816789	0.0162257	0.0841976	TMBIM1	18291	chr12_107947998_107950068	FALSE	C2G	gain
[truncated: 2,190 more rows]
