# Supplementary material for: Developmental dynamics of chromatin accessibility during post-implantation development of monkey embryos
Source: Gigascience. 2023 May 25;12:giad038. doi: 10.1093/gigascience/giad038 (PMC10209733; doi:10.1093/gigascience/giad038)
Supplement: giad038_Supplemental_Figures_and_Tables [file giad038_supplemental_figures_and_tables.zip › TableS5.xlsx]

## Sheet: Table_S4
TF	Gene	linkageScore	cluster
ZNF711	ADD3	0.470522	EPI-A
ZNF711	AGXT	0.33004	EPI-A
ZNF711	AHNAK	0.322242	EPI-A
ZNF711	AP3B2	0.581375	EPI-A
ZNF711	APOA1	0.57046	EPI-A
ZNF711	APOC3	0.287339	EPI-A
ZNF711	ATG4A	1.08063	EPI-A
ZNF711	CALD1	0.294295	EPI-A
ZNF711	CECR2	0.292978	EPI-A
ZNF711	CGA	0.403841	EPI-A
ZNF711	CLDN4	1.5686	EPI-A
ZNF711	COL4A1	1.66912	EPI-A
ZNF711	COL4A2	2.00461	EPI-A
ZNF711	COL6A3	2.397	EPI-A
ZNF711	CPSF1	0.671622	EPI-A
ZNF711	CTU2	0.405697	EPI-A
ZNF711	DLX3	2.38139	EPI-A
ZNF711	DLX5	0.802048	EPI-A
ZNF711	ECM1	0.30889	EPI-A
ZNF711	EDC4	0.307705	EPI-A
ZNF711	EGFR	0.319009	EPI-A
ZNF711	FADS3	1.60897	EPI-A
ZNF711	FAM178B	0.849624	EPI-A
ZNF711	FGD3	2.79253	EPI-A
ZNF711	FLNB	1.38013	EPI-A
ZNF711	GAB2	0.724132	EPI-A
ZNF711	GATA2	3.64766	EPI-A
ZNF711	GATA3	4.59655	EPI-A
ZNF711	GCM1	1.90043	EPI-A
ZNF711	HP1BP3	0.362513	EPI-A
ZNF711	HSD3B1	0.859791	EPI-A
ZNF711	IFI6	1.28169	EPI-A
ZNF711	INSL4	0.81411	EPI-A
ZNF711	ITGB2	1.46674	EPI-A
ZNF711	LBH	0.322729	EPI-A
ZNF711	LEP	0.802041	EPI-A
ZNF711	LHPP	0.351247	EPI-A
ZNF711	MEIS3	0.305973	EPI-A
ZNF711	MPP1	0.526029	EPI-A
ZNF711	NADK2	0.379541	EPI-A
ZNF711	NR2F2	0.322819	EPI-A
ZNF711	PALD1	0.877956	EPI-A
ZNF711	PECAM1	0.419175	EPI-A
ZNF711	PGAP3	0.628376	EPI-A
ZNF711	PGF	1.92896	EPI-A
ZNF711	PIANP	0.374074	EPI-A
ZNF711	PLEKHG5	0.896236	EPI-A
ZNF711	PMEPA1	0.353091	EPI-A
ZNF711	PPARG	2.66559	EPI-A
ZNF711	PPP1R35	0.290332	EPI-A
ZNF711	PTGIS	2.38872	EPI-A
ZNF711	RAB13	0.383288	EPI-A
ZNF711	RASSF3	0.400052	EPI-A
ZNF711	S100A6	0.407489	EPI-A
ZNF711	S100P	2.3691	EPI-A
ZNF711	SIAE	0.573317	EPI-A
ZNF711	SMARCA2	0.595273	EPI-A
ZNF711	SMPD1	0.3295	EPI-A
ZNF711	TACC1	0.342305	EPI-A
ZNF711	TBX2	1.15782	EPI-A
ZNF711	TET2	0.672598	EPI-A
ZNF711	TFEB	2.55846	EPI-A
ZNF711	TIAM1	0.394074	EPI-A
ZNF711	TINAGL1	1.47122	EPI-A
ZNF711	UBTF	0.322935	EPI-A
ZNF711	XAGE3	1.77434	EPI-A
ZNF711	ZCCHC24	2.9715	EPI-A
ZNF711	ZNF131	0.346481	EPI-A
ZNF711	ZNF423	0.373293	EPI-A
ZNF711	ZRANB1	0.312365	EPI-A
KLF3	ANKRD13A	0.629108	EPI-B
KLF3	ANKRD35	0.661945	EPI-B
KLF3	APRT	1.21138	EPI-B
KLF3	BRD9	0.629421	EPI-B
KLF3	COMTD1	0.896746	EPI-B
KLF3	CPLX1	1.04282	EPI-B
KLF3	CSAD	0.695207	EPI-B
KLF3	DPYSL5	0.427657	EPI-B
KLF3	EDF1	0.381704	EPI-B
KLF3	EIF3J	0.325418	EPI-B
KLF3	ELOB	1.19331	EPI-B
KLF3	EVA1C	0.293216	EPI-B
KLF3	GADD45GIP1	3.59874	EPI-B
KLF3	GPX4	1.36458	EPI-B
KLF3	GRK6	0.291057	EPI-B
KLF3	HAUS5	0.446878	EPI-B
KLF3	LAMTOR4	1.29696	EPI-B
KLF3	MACROD1	2.55483	EPI-B
KLF3	MYO10	0.453242	EPI-B
KLF3	NDUFB10	1.25967	EPI-B
KLF3	NDUFB7	1.09356	EPI-B
KLF3	NFS1	1.10803	EPI-B
KLF3	NR4A1	1.64449	EPI-B
KLF3	ORMDL3	0.357422	EPI-B
KLF3	PCYT1A	0.356374	EPI-B
KLF3	PLA2G1B	0.422029	EPI-B
KLF3	POLR2I	0.800717	EPI-B
KLF3	PSRC1	0.772216	EPI-B
KLF3	PTPRG	0.442689	EPI-B
KLF3	RAPGEFL1	0.491211	EPI-B
KLF3	RNF213	0.428454	EPI-B
KLF3	RPL28	3.69366	EPI-B
KLF3	RPL8	0.717864	EPI-B
KLF3	RPLP2	1.27751	EPI-B
KLF3	RPS15	0.28672	EPI-B
KLF3	RPS19	0.2861	EPI-B
KLF3	RPS9	0.307758	EPI-B
KLF3	SELENOH	0.529142	EPI-B
KLF3	SFRP1	0.465408	EPI-B
KLF3	SLC27A5	1.19457	EPI-B
KLF3	SLTM	0.375837	EPI-B
KLF3	TBC1D17	1.7349	EPI-B
KLF3	TMEM169	0.391873	EPI-B
KLF3	UBE2A	0.302504	EPI-B
KLF3	ZNF256	0.297633	EPI-B
KLF3	ZSCAN10	4.74155	EPI-B
ZNF134	AATF	0.404501	EPI-B
ZNF134	ANKRD35	0.360514	EPI-B
ZNF134	C5orf24	0.311416	EPI-B
ZNF134	CA5A	0.322727	EPI-B
ZNF134	CBX5	0.974339	EPI-B
ZNF134	CDH6	0.319405	EPI-B
ZNF134	COMTD1	0.353359	EPI-B
ZNF134	CPLX1	0.30084	EPI-B
ZNF134	CSAD	0.300771	EPI-B
ZNF134	ELOB	0.304699	EPI-B
ZNF134	GADD45GIP1	0.709538	EPI-B
ZNF134	HAUS5	0.30261	EPI-B
ZNF134	LAMTOR4	0.302432	EPI-B
ZNF134	LFNG	0.395715	EPI-B
ZNF134	MACROD1	1.18318	EPI-B
ZNF134	NDUFB10	0.820425	EPI-B
ZNF134	NDUFB7	0.383822	EPI-B
ZNF134	NFS1	0.316184	EPI-B
ZNF134	NR4A1	1.53537	EPI-B
ZNF134	PCYT1A	0.348456	EPI-B
ZNF134	PLA2G1B	0.383706	EPI-B
ZNF134	POLR2I	0.38142	EPI-B
ZNF134	PTPRG	0.69336	EPI-B
ZNF134	RPL28	1.24934	EPI-B
ZNF134	RPL8	0.447809	EPI-B
ZNF134	RPLP2	0.949618	EPI-B
ZNF134	SELENOH	0.529142	EPI-B
ZNF134	SERF2	0.347769	EPI-B
ZNF134	SFRP1	0.64861	EPI-B
ZNF134	SLC27A5	0.437014	EPI-B
ZNF134	SPIRE2	0.34485	EPI-B
ZNF134	TBC1D17	1.35362	EPI-B
ZNF134	UBE2A	0.654688	EPI-B
ZNF134	ZNF131	0.288023	EPI-B
ZNF134	ZSCAN10	1.53342	EPI-B
ZNF180	AARS2	0.298319	EPI-C
ZNF180	AASS	1.6091	EPI-C
ZNF180	ABCB7	0.373176	EPI-C
ZNF180	ABCC2	0.308936	EPI-C
ZNF180	ABCD4	0.509677	EPI-C
ZNF180	ABI2	0.359392	EPI-C
ZNF180	ABRACL	0.294956	EPI-C
ZNF180	ACAD8	0.748524	EPI-C
ZNF180	ACD	0.601686	EPI-C
ZNF180	ACER3	0.608217	EPI-C
ZNF180	ACOT8	3.31795	EPI-C
ZNF180	ACOX1	0.334789	EPI-C
ZNF180	ACTB	2.12589	EPI-C
ZNF180	ACTG1	2.13503	EPI-C
ZNF180	ACTN3	0.295965	EPI-C
ZNF180	ACTR10	0.810174	EPI-C
ZNF180	ACTR1B	1.006	EPI-C
ZNF180	ADD2	3.69895	EPI-C
ZNF180	ADD3	0.75178	EPI-C
ZNF180	ADSL	0.760538	EPI-C
ZNF180	ADSS	0.821168	EPI-C
ZNF180	AEBP1	0.770395	EPI-C
ZNF180	AGBL5	1.04695	EPI-C
ZNF180	AGPAT1	0.311715	EPI-C
ZNF180	AGRN	2.25016	EPI-C
ZNF180	AGTRAP	1.84692	EPI-C
ZNF180	AIF1L	0.344622	EPI-C
ZNF180	AIFM3	1.17223	EPI-C
ZNF180	AIMP2	0.329955	EPI-C
ZNF180	AIPL1	0.880447	EPI-C
ZNF180	AKNA	0.76608	EPI-C
ZNF180	ALDH3A2	0.43473	EPI-C
ZNF180	ALG11	0.324154	EPI-C
ZNF180	ALG13	0.389784	EPI-C
ZNF180	ANAPC16	0.338359	EPI-C
ZNF180	ANAPC2	0.333888	EPI-C
ZNF180	ANKRD10	1.54865	EPI-C
ZNF180	ANKRD31	0.308139	EPI-C
ZNF180	ANKRD39	0.304143	EPI-C
ZNF180	ANKRD49	0.319228	EPI-C
ZNF180	AP1G2	0.385486	EPI-C
ZNF180	AP1S1	0.306817	EPI-C
ZNF180	AP2B1	0.901233	EPI-C
ZNF180	AP2M1	0.462865	EPI-C
ZNF180	AP4S1	0.292848	EPI-C
ZNF180	APBB1IP	0.291703	EPI-C
ZNF180	APTX	0.460561	EPI-C
ZNF180	ARF4	0.424951	EPI-C
ZNF180	ARHGAP12	0.289999	EPI-C
ZNF180	ARHGAP35	0.887365	EPI-C
ZNF180	ARHGAP45	2.04979	EPI-C
ZNF180	ARHGEF10L	1.18696	EPI-C
ZNF180	ARHGEF17	1.28358	EPI-C
ZNF180	ARL2	0.373445	EPI-C
ZNF180	ARL3	1.37886	EPI-C
ZNF180	ARL5A	0.301015	EPI-C
ZNF180	ARL8B	4.30357	EPI-C
ZNF180	ARMCX1	0.307025	EPI-C
ZNF180	ARPC1B	0.305437	EPI-C
ZNF180	ARPC2	0.312075	EPI-C
ZNF180	ARRB2	3.76439	EPI-C
ZNF180	ART5	0.709959	EPI-C
ZNF180	ASB6	0.903115	EPI-C
ZNF180	ASF1B	0.69554	EPI-C
ZNF180	ASPHD2	1.96699	EPI-C
ZNF180	ASPSCR1	1.06252	EPI-C
ZNF180	ATAT1	0.286698	EPI-C
ZNF180	ATE1	0.344487	EPI-C
ZNF180	ATP1B3	0.376608	EPI-C
ZNF180	ATP23	1.13222	EPI-C
ZNF180	ATP2A1	0.980431	EPI-C
ZNF180	ATP2A2	0.318707	EPI-C
ZNF180	ATP6V1E1	0.395651	EPI-C
ZNF180	ATP6V1H	0.726229	EPI-C
ZNF180	ATXN7L3	0.300535	EPI-C
ZNF180	AUNIP	0.969568	EPI-C
ZNF180	AURKC	0.383888	EPI-C
ZNF180	AUTS2	0.750159	EPI-C
ZNF180	AXL	2.57268	EPI-C
ZNF180	B2M	2.07417	EPI-C
ZNF180	B3GNT2	1.45117	EPI-C
ZNF180	B3GNT7	3.28002	EPI-C
ZNF180	B4GALNT4	1.42818	EPI-C
ZNF180	B4GALT5	2.22982	EPI-C
ZNF180	B9D1	0.317618	EPI-C
ZNF180	BAHD1	2.29221	EPI-C
ZNF180	BAIAP2L2	2.65322	EPI-C
ZNF180	BAMBI	3.16123	EPI-C
ZNF180	BBS9	0.322242	EPI-C
ZNF180	BCAS2	0.315491	EPI-C
ZNF180	BCAS4	0.940935	EPI-C
ZNF180	BCKDK	0.768247	EPI-C
ZNF180	BCL11A	0.682043	EPI-C
ZNF180	BEX1	0.451532	EPI-C
ZNF180	BEX2	1.4507	EPI-C
ZNF180	BFAR	0.393026	EPI-C
ZNF180	BID	0.311924	EPI-C
ZNF180	BIK	1.03715	EPI-C
ZNF180	BLOC1S6	0.723313	EPI-C
ZNF180	BNC2	0.324821	EPI-C
ZNF180	BNIP3	0.633215	EPI-C
ZNF180	BOD1L1	2.73439	EPI-C
ZNF180	BSCL2	2.49866	EPI-C
ZNF180	BSDC1	0.379038	EPI-C
ZNF180	BTF3L4	0.351323	EPI-C
ZNF180	BUD23	1.07042	EPI-C
ZNF180	C11H12orf10	1.21424	EPI-C
ZNF180	C19H19orf48	0.749192	EPI-C
ZNF180	C1GALT1	0.356047	EPI-C
ZNF180	C20orf24	0.367901	EPI-C
ZNF180	C4H6orf163	0.304064	EPI-C
ZNF180	C6orf48	0.638202	EPI-C
ZNF180	C9orf116	0.470097	EPI-C
ZNF180	CA11	17.4517	EPI-C
ZNF180	CA9	1.82698	EPI-C
ZNF180	CAB39L	0.324598	EPI-C
ZNF180	CALB2	0.848632	EPI-C
ZNF180	CALM2	0.309785	EPI-C
ZNF180	CALU	2.1792	EPI-C
ZNF180	CAMKMT	0.469265	EPI-C
ZNF180	CAMKV	1.08317	EPI-C
ZNF180	CAPN1	0.465055	EPI-C
ZNF180	CAPRIN1	0.293616	EPI-C
ZNF180	CARHSP1	1.50424	EPI-C
ZNF180	CASP3	0.366563	EPI-C
ZNF180	CBLC	0.679828	EPI-C
ZNF180	CCDC106	8.7214	EPI-C
ZNF180	CCDC120	1.04764	EPI-C
ZNF180	CCDC138	0.372841	EPI-C
ZNF180	CCDC151	2.8046	EPI-C
ZNF180	CCDC28A	0.676817	EPI-C
ZNF180	CCDC28B	1.43683	EPI-C
ZNF180	CCDC84	1.78722	EPI-C
ZNF180	CCDC86	0.82817	EPI-C
ZNF180	CCND1	2.76462	EPI-C
ZNF180	CCND2	1.3582	EPI-C
ZNF180	CD164	0.737008	EPI-C
ZNF180	CD200	0.487183	EPI-C
ZNF180	CD2AP	0.36542	EPI-C
ZNF180	CD40	0.601013	EPI-C
ZNF180	CD47	0.472963	EPI-C
ZNF180	CD59	3.06033	EPI-C
ZNF180	CD81	1.52104	EPI-C
ZNF180	CD9	1.2809	EPI-C
ZNF180	CDC20	1.44684	EPI-C
ZNF180	CDC34	4.22567	EPI-C
ZNF180	CDC37L1	1.2787	EPI-C
ZNF180	CDCA3	0.679484	EPI-C
ZNF180	CDCA5	0.656156	EPI-C
ZNF180	CDCA7L	0.310479	EPI-C
ZNF180	CDH1	3.27635	EPI-C
ZNF180	CDH3	1.11558	EPI-C
ZNF180	CDK2	0.636197	EPI-C
ZNF180	CDK2AP1	0.983085	EPI-C
ZNF180	CDK5	0.351891	EPI-C
ZNF180	CDK9	1.81873	EPI-C
ZNF180	CDKL2	0.305655	EPI-C
ZNF180	CDR2L	0.359972	EPI-C
ZNF180	CDX4	0.371513	EPI-C
ZNF180	CENPT	0.315376	EPI-C
ZNF180	CEP85	2.6495	EPI-C
ZNF180	CERS4	2.97887	EPI-C
ZNF180	CETN3	0.363434	EPI-C
ZNF180	CFL1	0.40885	EPI-C
ZNF180	CHD8	0.963914	EPI-C
ZNF180	CHD9	0.322764	EPI-C
ZNF180	CHEK2	0.367549	EPI-C
ZNF180	CHGB	0.360035	EPI-C
ZNF180	CHMP2B	0.308617	EPI-C
ZNF180	CHMP7	0.390817	EPI-C
ZNF180	CHORDC1	0.334391	EPI-C
ZNF180	CHRNB1	0.707458	EPI-C
ZNF180	CHST8	0.394606	EPI-C
ZNF180	CLDND1	0.300384	EPI-C
ZNF180	CLEC4G	4.65954	EPI-C
ZNF180	CLIC1	0.40678	EPI-C
ZNF180	CLIP2	0.297936	EPI-C
ZNF180	CLIP3	1.81232	EPI-C
ZNF180	CLU	0.305545	EPI-C
ZNF180	CLYBL	0.362272	EPI-C
ZNF180	CMBL	0.347699	EPI-C
ZNF180	CNIH1	0.634792	EPI-C
ZNF180	CNN1	0.305777	EPI-C
ZNF180	CNN3	1.84422	EPI-C
ZNF180	CNPY3	0.630455	EPI-C
ZNF180	CNRIP1	0.550478	EPI-C
ZNF180	COL26A1	1.08054	EPI-C
ZNF180	COL5A3	2.02378	EPI-C
ZNF180	COMMD3	0.653712	EPI-C
ZNF180	COPS8	0.297475	EPI-C
ZNF180	COQ10A	1.50206	EPI-C
ZNF180	COQ3	0.944163	EPI-C
ZNF180	COQ4	0.892788	EPI-C
ZNF180	CORO1C	1.02171	EPI-C
ZNF180	COX19	0.783972	EPI-C
ZNF180	COX20	0.343935	EPI-C
ZNF180	COX6A1	0.600357	EPI-C
ZNF180	COX6B2	5.84907	EPI-C
ZNF180	CPNE4	0.317447	EPI-C
ZNF180	CRABP2	4.23141	EPI-C
ZNF180	CRB3	1.27285	EPI-C
ZNF180	CRELD1	0.293622	EPI-C
ZNF180	CREM	0.358119	EPI-C
ZNF180	CRIP2	0.487881	EPI-C
ZNF180	CRIPT	0.30484	EPI-C
ZNF180	CRKL	0.403881	EPI-C
ZNF180	CRMP1	1.53582	EPI-C
ZNF180	CROCC	2.27297	EPI-C
ZNF180	CRTAP	0.363494	EPI-C
ZNF180	CRYM	0.294331	EPI-C
ZNF180	CSNK1A1	1.15497	EPI-C
ZNF180	CSRP2	1.98665	EPI-C
ZNF180	CSTB	0.722502	EPI-C
ZNF180	CTDP1	0.311543	EPI-C
ZNF180	CTGF	0.612988	EPI-C
ZNF180	CTNNBIP1	0.857559	EPI-C
ZNF180	CTNND1	4.03094	EPI-C
ZNF180	CTR9	0.413995	EPI-C
ZNF180	CTSD	3.15117	EPI-C
ZNF180	CTSF	0.329379	EPI-C
ZNF180	CUEDC2	0.644137	EPI-C
ZNF180	CUL2	0.339683	EPI-C
ZNF180	CUTA	0.323186	EPI-C
ZNF180	CUTC	0.660925	EPI-C
ZNF180	CXCL12	1.58046	EPI-C
ZNF180	CXXC5	7.24854	EPI-C
ZNF180	CYP2S1	0.388278	EPI-C
ZNF180	CYR61	0.396667	EPI-C
ZNF180	CYTL1	0.498773	EPI-C
ZNF180	DAAM1	0.60734	EPI-C
ZNF180	DACT1	0.315277	EPI-C
ZNF180	DAG1	1.52634	EPI-C
ZNF180	DBN1	1.63357	EPI-C
ZNF180	DCBLD2	0.895848	EPI-C
ZNF180	DCLK1	0.407857	EPI-C
ZNF180	DCPS	1.14375	EPI-C
ZNF180	DCTN2	0.348679	EPI-C
ZNF180	DDIT4L	0.342707	EPI-C
ZNF180	DDR1	0.646638	EPI-C
ZNF180	DDX25	0.799625	EPI-C
ZNF180	DDX39B	0.302857	EPI-C
ZNF180	DEAF1	0.787183	EPI-C
ZNF180	DENR	2.20737	EPI-C
ZNF180	DES	1.45978	EPI-C
ZNF180	DHPS	5.05573	EPI-C
ZNF180	DMTF1	0.338743	EPI-C
ZNF180	DNAJB6	0.797752	EPI-C
ZNF180	DNAJC18	0.89757	EPI-C
ZNF180	DNAJC19	0.301393	EPI-C
ZNF180	DNAJC4	5.1087	EPI-C
ZNF180	DNASE2	1.93878	EPI-C
ZNF180	DNMT3A	2.26883	EPI-C
ZNF180	DNMT3B	1.65295	EPI-C
ZNF180	DOC2A	2.94636	EPI-C
ZNF180	DPF1	6.64492	EPI-C
ZNF180	DPF2	0.30901	EPI-C
ZNF180	DPH2	1.01008	EPI-C
ZNF180	DPM2	0.289521	EPI-C
ZNF180	DPP7	0.297719	EPI-C
ZNF180	DPPA4	0.850996	EPI-C
ZNF180	DPPA5	3.31621	EPI-C
ZNF180	DRAXIN	3.95122	EPI-C
ZNF180	DTX2	0.718027	EPI-C
ZNF180	DTX3	2.75839	EPI-C
ZNF180	DUSP23	0.291558	EPI-C
ZNF180	DYDC2	0.555054	EPI-C
ZNF180	ECI1	0.303578	EPI-C
ZNF180	EEF1G	0.648939	EPI-C
ZNF180	EEFSEC	0.375	EPI-C
ZNF180	EFNA4	4.13666	EPI-C
ZNF180	EFNA5	0.336547	EPI-C
ZNF180	EIF1B	0.326813	EPI-C
ZNF180	EIF2AK1	0.392916	EPI-C
ZNF180	EIF2B2	0.70084	EPI-C
ZNF180	EIF2B3	0.379955	EPI-C
ZNF180	EIF2D	1.31947	EPI-C
ZNF180	EIF3K	0.313377	EPI-C
ZNF180	EIF3L	0.298843	EPI-C
ZNF180	EIF4EBP1	0.666447	EPI-C
ZNF180	ELOVL7	0.352141	EPI-C
ZNF180	EMC9	5.57533	EPI-C
ZNF180	ENO1	0.636709	EPI-C
ZNF180	ENO2	0.651563	EPI-C
ZNF180	ENO3	1.72659	EPI-C
ZNF180	EPCAM	1.48448	EPI-C
ZNF180	EPHA1	1.5896	EPI-C
ZNF180	EPHX1	1.45912	EPI-C
ZNF180	EPHX3	2.2336	EPI-C
ZNF180	EPS8L1	0.811261	EPI-C
ZNF180	ERBB2	2.75612	EPI-C
ZNF180	ERBB3	0.747314	EPI-C
ZNF180	ESAM	0.766283	EPI-C
ZNF180	ESRP1	0.472619	EPI-C
ZNF180	ESRP2	0.290765	EPI-C
ZNF180	ETV4	3.0655	EPI-C
ZNF180	EXOSC5	0.301041	EPI-C
ZNF180	EZR	0.377079	EPI-C
ZNF180	F11R	1.04123	EPI-C
ZNF180	F2R	0.338854	EPI-C
ZNF180	FADS1	4.57937	EPI-C
ZNF180	FADS2	1.68655	EPI-C
ZNF180	FAM129A	0.300092	EPI-C
ZNF180	FAM136A	1.65218	EPI-C
ZNF180	FAM19A4	0.327753	EPI-C
ZNF180	FAM210B	0.354469	EPI-C
ZNF180	FAM32A	0.433826	EPI-C
ZNF180	FAM49B	0.409923	EPI-C
ZNF180	FAM53C	0.289028	EPI-C
ZNF180	FANCE	2.35808	EPI-C
ZNF180	FARSA	1.12245	EPI-C
ZNF180	FASTK	0.304037	EPI-C
ZNF180	FASTKD1	0.28825	EPI-C
ZNF180	FAU	0.669063	EPI-C
ZNF180	FBXL15	0.592394	EPI-C
ZNF180	FBXL20	0.291269	EPI-C
ZNF180	FBXO2	4.8603	EPI-C
ZNF180	FBXO41	0.964905	EPI-C
ZNF180	FBXO44	0.929199	EPI-C
ZNF180	FCGR2B	0.762723	EPI-C
ZNF180	FCHO1	2.243	EPI-C
ZNF180	FERMT1	0.494162	EPI-C
ZNF180	FEZ1	2.20249	EPI-C
ZNF180	FGF12	0.736733	EPI-C
ZNF180	FGF13	0.387238	EPI-C
ZNF180	FGF19	0.685011	EPI-C
ZNF180	FGF4	2.97335	EPI-C
ZNF180	FGFR2	0.457714	EPI-C
ZNF180	FIBP	0.3679	EPI-C
ZNF180	FIP1L1	0.289503	EPI-C
ZNF180	FKBP10	0.744196	EPI-C
ZNF180	FKBP9	0.391228	EPI-C
ZNF180	FLAD1	1.27584	EPI-C
ZNF180	FOXH1	10.9396	EPI-C
ZNF180	FOXN3	0.620834	EPI-C
ZNF180	FOXO4	0.442755	EPI-C
ZNF180	FOXP1	0.319257	EPI-C
ZNF180	FSD1	1.76742	EPI-C
ZNF180	FTH1	0.339268	EPI-C
ZNF180	FTL	0.323406	EPI-C
ZNF180	FUT11	0.367256	EPI-C
ZNF180	FXYD6	2.26668	EPI-C
ZNF180	FZD3	0.874928	EPI-C
ZNF180	GAA	0.288278	EPI-C
ZNF180	GABBR1	0.584181	EPI-C
ZNF180	GABRB3	2.55718	EPI-C
ZNF180	GAPDH	2.54253	EPI-C
ZNF180	GATB	0.30162	EPI-C
ZNF180	GCA	0.343738	EPI-C
ZNF180	GCLM	1.90382	EPI-C
ZNF180	GCNT1	1.37885	EPI-C
ZNF180	GCNT2	2.73448	EPI-C
ZNF180	GDAP1L1	0.860123	EPI-C
ZNF180	GDF3	0.357808	EPI-C
ZNF180	GFER	0.580193	EPI-C
ZNF180	GFY	7.04627	EPI-C
ZNF180	GINS2	1.06415	EPI-C
ZNF180	GLIPR1	0.729928	EPI-C
ZNF180	GLS2	1.09329	EPI-C
ZNF180	GMDS	0.355753	EPI-C
ZNF180	GNAI2	0.320378	EPI-C
ZNF180	GNB5	2.47337	EPI-C
ZNF180	GNG3	4.6157	EPI-C
ZNF180	GNG5	1.11853	EPI-C
ZNF180	GPBP1L1	0.711759	EPI-C
ZNF180	GPR153	6.18867	EPI-C
ZNF180	GPR176	0.324146	EPI-C
ZNF180	GPX3	1.65978	EPI-C
ZNF180	GRAMD1A	5.26287	EPI-C
ZNF180	GRB2	0.365699	EPI-C
ZNF180	GRB7	3.31478	EPI-C
ZNF180	GRHL2	3.61516	EPI-C
ZNF180	GRHL3	1.2761	EPI-C
ZNF180	GRHPR	0.307436	EPI-C
ZNF180	GRTP1	0.361271	EPI-C
ZNF180	GSE1	1.46355	EPI-C
ZNF180	GSTM3	0.28923	EPI-C
ZNF180	GSTM4	0.621534	EPI-C
ZNF180	GSTO2	2.55336	EPI-C
ZNF180	GSTP1	1.06683	EPI-C
ZNF180	GSTZ1	1.91229	EPI-C
ZNF180	GTF3A	0.504462	EPI-C
ZNF180	GTF3C5	1.91326	EPI-C
ZNF180	GTPBP4	0.407277	EPI-C
ZNF180	GULP1	0.757415	EPI-C
ZNF180	GYS1	1.12078	EPI-C
ZNF180	H2AFY2	0.43595	EPI-C
ZNF180	HAPLN3	0.480609	EPI-C
ZNF180	HAS3	0.980148	EPI-C
ZNF180	HCFC1R1	0.375514	EPI-C
ZNF180	HDAC2	0.356944	EPI-C
ZNF180	HDHD5	2.17846	EPI-C
ZNF180	HERC5	0.319549	EPI-C
ZNF180	HERPUD1	1.75612	EPI-C
ZNF180	HESX1	1.13052	EPI-C
ZNF180	HEXIM1	0.424034	EPI-C
ZNF180	HEXIM2	3.36956	EPI-C
ZNF180	HINFP	0.294601	EPI-C
ZNF180	HINT2	1.41668	EPI-C
ZNF180	HIST3H2A	2.33974	EPI-C
ZNF180	HMBS	0.890768	EPI-C
ZNF180	HMCES	0.369192	EPI-C
ZNF180	HMGB3	1.02665	EPI-C
ZNF180	HNRNPA2B1	0.341743	EPI-C
ZNF180	HOMEZ	0.343125	EPI-C
ZNF180	HOOK2	0.668851	EPI-C
ZNF180	HOXD1	4.77077	EPI-C
ZNF180	HSD11B2	0.996816	EPI-C
ZNF180	HSDL2	0.653498	EPI-C
ZNF180	HSPA12A	0.344589	EPI-C
ZNF180	ICA1	0.614803	EPI-C
ZNF180	ID1	0.619661	EPI-C
ZNF180	IDH2	2.27993	EPI-C
ZNF180	IDH3G	0.914077	EPI-C
ZNF180	IFI30	0.45237	EPI-C
ZNF180	IFNGR1	1.09696	EPI-C
ZNF180	IFNLR1	1.36794	EPI-C
ZNF180	IFT22	0.313151	EPI-C
ZNF180	IFT57	0.58217	EPI-C
ZNF180	IFT88	0.294188	EPI-C
ZNF180	IGF2BP3	0.316498	EPI-C
ZNF180	IGFBP2	1.49396	EPI-C
ZNF180	IGFBP6	1.52658	EPI-C
ZNF180	IGSF8	2.23632	EPI-C
ZNF180	IGSF9	1.47569	EPI-C
ZNF180	ILK	0.981093	EPI-C
ZNF180	IMPA2	0.400742	EPI-C
ZNF180	INA	0.290266	EPI-C
ZNF180	INO80E	0.610363	EPI-C
ZNF180	IQCA1	0.313022	EPI-C
ZNF180	IQGAP1	0.367848	EPI-C
ZNF180	ISCA2	0.305235	EPI-C
ZNF180	ITGA6	1.25077	EPI-C
ZNF180	ITGB1	0.303303	EPI-C
ZNF180	ITGB5	0.301669	EPI-C
ZNF180	ITM2B	0.912215	EPI-C
ZNF180	JADE1	1.73655	EPI-C
ZNF180	JADE2	0.318756	EPI-C
ZNF180	JARID2	1.31615	EPI-C
ZNF180	JMJD6	0.33477	EPI-C
ZNF180	JPT2	0.903671	EPI-C
ZNF180	KAT7	3.81786	EPI-C
ZNF180	KAT8	1.40043	EPI-C
ZNF180	KATNBL1	0.384502	EPI-C
ZNF180	KCNN4	0.688541	EPI-C
ZNF180	KCTD8	0.358686	EPI-C
ZNF180	KDELR1	2.12557	EPI-C
ZNF180	KDELR3	0.822801	EPI-C
ZNF180	KDF1	1.06077	EPI-C
ZNF180	KDM2B	1.52213	EPI-C
ZNF180	KDM4C	0.291007	EPI-C
ZNF180	KHDC1L	0.76115	EPI-C
ZNF180	KIAA0100	0.582632	EPI-C
ZNF180	KIF5A	3.08894	EPI-C
ZNF180	KIF5B	0.449324	EPI-C
ZNF180	KLHDC3	0.398221	EPI-C
ZNF180	KLHDC8B	0.721963	EPI-C
ZNF180	KLHL23	0.919804	EPI-C
ZNF180	KLHL3	0.289573	EPI-C
ZNF180	KLK5	6.95096	EPI-C
ZNF180	KLK8	0.303763	EPI-C
ZNF180	KPNA3	1.1895	EPI-C
ZNF180	KPNA5	0.329186	EPI-C
ZNF180	KPNB1	0.294883	EPI-C
ZNF180	KRBA2	1.98231	EPI-C
ZNF180	KRT10	0.723782	EPI-C
ZNF180	KRTCAP2	0.368862	EPI-C
ZNF180	L1CAM	3.62222	EPI-C
ZNF180	L1TD1	1.26258	EPI-C
ZNF180	L3MBTL2	1.2386	EPI-C
ZNF180	LAMTOR2	2.97392	EPI-C
ZNF180	LARP1B	0.738555	EPI-C
ZNF180	LARP7	4.1209	EPI-C
ZNF180	LARS	0.319167	EPI-C
ZNF180	LASP1	0.381081	EPI-C
ZNF180	LBHD1	1.9984	EPI-C
ZNF180	LCMT1	0.588708	EPI-C
ZNF180	LDHB	0.335253	EPI-C
ZNF180	LEPROTL1	0.59177	EPI-C
ZNF180	LGALS14	0.404614	EPI-C
ZNF180	LIMD2	0.604146	EPI-C
ZNF180	LIN28B	0.342834	EPI-C
ZNF180	LITAF	1.87375	EPI-C
ZNF180	LMBR1	0.293547	EPI-C
ZNF180	LMO4	1.14534	EPI-C
ZNF180	LONP1	1.00298	EPI-C
ZNF180	LOXL2	3.0479	EPI-C
ZNF180	LRIG1	0.39019	EPI-C
ZNF180	LRPAP1	0.291799	EPI-C
ZNF180	LRRC42	0.394197	EPI-C
ZNF180	LRRC8A	1.01112	EPI-C
ZNF180	LRRFIP2	0.398011	EPI-C
ZNF180	LRWD1	0.299655	EPI-C
ZNF180	LSM10	0.601237	EPI-C
ZNF180	LSM2	0.319098	EPI-C
ZNF180	LSR	1.49079	EPI-C
ZNF180	LTA4H	0.341151	EPI-C
ZNF180	LYAR	0.627392	EPI-C
ZNF180	LYPLA2	0.419557	EPI-C
ZNF180	MAD2L2	5.5627	EPI-C
ZNF180	MAEA	0.291278	EPI-C
ZNF180	MAF1	0.61583	EPI-C
ZNF180	MAGOHB	0.390017	EPI-C
ZNF180	MAN2A1	0.431726	EPI-C
ZNF180	MAN2C1	0.418462	EPI-C
ZNF180	MANBAL	0.319881	EPI-C
ZNF180	MAP2	0.395529	EPI-C
ZNF180	MAP3K7	0.384489	EPI-C
ZNF180	MAPK1	0.338649	EPI-C
ZNF180	MARCKSL1	0.384197	EPI-C
ZNF180	MARVELD2	1.20476	EPI-C
ZNF180	MARVELD3	2.03691	EPI-C
ZNF180	MASTL	1.07164	EPI-C
ZNF180	MAT2A	0.367426	EPI-C
ZNF180	MCAM	0.751883	EPI-C
ZNF180	MCFD2	0.642476	EPI-C
ZNF180	MCL1	0.335894	EPI-C
ZNF180	MDK	2.78531	EPI-C
ZNF180	MDP1	6.03287	EPI-C
ZNF180	MEA1	1.56026	EPI-C
ZNF180	MED22	1.74591	EPI-C
ZNF180	MEIOB	0.811531	EPI-C
ZNF180	METTL14	0.327697	EPI-C
ZNF180	MFGE8	0.790056	EPI-C
ZNF180	MFSD10	0.632817	EPI-C
ZNF180	MFSD13A	1.78695	EPI-C
ZNF180	MFSD3	0.316959	EPI-C
ZNF180	MFSD5	0.889909	EPI-C
ZNF180	MGME1	0.308184	EPI-C
ZNF180	MGST2	0.874477	EPI-C
ZNF180	MIEN1	0.693661	EPI-C
ZNF180	MIF4GD	2.01297	EPI-C
ZNF180	MINOS1	0.357384	EPI-C
ZNF180	MINPP1	0.735563	EPI-C
ZNF180	MIS12	0.33383	EPI-C
ZNF180	MKRN1	0.521662	EPI-C
ZNF180	MLF2	4.14195	EPI-C
ZNF180	MMP25	9.67824	EPI-C
ZNF180	MNAT1	3.52131	EPI-C
ZNF180	MORN4	0.405882	EPI-C
ZNF180	MPC2	0.784956	EPI-C
ZNF180	MPV17	0.344955	EPI-C
ZNF180	MRNIP	0.61797	EPI-C
ZNF180	MRPL14	0.316335	EPI-C
ZNF180	MRPL38	0.292465	EPI-C
ZNF180	MRPS10	0.298226	EPI-C
ZNF180	MRPS26	1.59049	EPI-C
ZNF180	MRPS34	0.809793	EPI-C
ZNF180	MRPS6	0.947348	EPI-C
ZNF180	MSANTD3-TMEFF1	0.3003	EPI-C
ZNF180	MSH2	0.320423	EPI-C
ZNF180	MSI1	0.331865	EPI-C
ZNF180	MSRA	0.324243	EPI-C
ZNF180	MSRB2	0.68693	EPI-C
ZNF180	MTA1	0.660298	EPI-C
ZNF180	MTA3	0.575938	EPI-C
ZNF180	MTCH1	1.98821	EPI-C
ZNF180	MTCH2	0.291976	EPI-C
ZNF180	MTFP1	1.18295	EPI-C
ZNF180	MTFR1L	0.617877	EPI-C
ZNF180	MTM1	0.287833	EPI-C
ZNF180	MTX2	0.690671	EPI-C
ZNF180	MUTYH	1.50785	EPI-C
ZNF180	MX1	1.69413	EPI-C
ZNF180	MYBL2	1.9711	EPI-C
ZNF180	MYC	3.29646	EPI-C
ZNF180	MYDGF	0.321574	EPI-C
ZNF180	MYH10	2.11805	EPI-C
ZNF180	MYL6B	1.26214	EPI-C
ZNF180	MYOZ3	2.3513	EPI-C
ZNF180	N4BP2	0.329553	EPI-C
ZNF180	NABP2	0.657727	EPI-C
ZNF180	NACC2	0.303856	EPI-C
ZNF180	NANOG	1.54672	EPI-C
ZNF180	NAPA	0.383485	EPI-C
ZNF180	NASP	0.75033	EPI-C
ZNF180	NCAPH	2.32312	EPI-C
ZNF180	NCBP3	0.334821	EPI-C
ZNF180	NCKIPSD	0.572607	EPI-C
ZNF180	NDUFA7	4.2813	EPI-C
ZNF180	NDUFS3	0.655495	EPI-C
ZNF180	NDUFS5	0.34531	EPI-C
ZNF180	NECTIN3	0.490419	EPI-C
ZNF180	NEDD1	0.310996	EPI-C
ZNF180	NEFL	2.65464	EPI-C
ZNF180	NEIL1	0.299745	EPI-C
ZNF180	NEK8	0.289014	EPI-C
ZNF180	NELL2	0.305289	EPI-C
ZNF180	NEO1	0.321019	EPI-C
ZNF180	NET1	3.09454	EPI-C
ZNF180	NFAT5	0.343672	EPI-C
ZNF180	NFATC4	0.338451	EPI-C
ZNF180	NFE2L3	0.773072	EPI-C
ZNF180	NINJ1	0.996706	EPI-C
ZNF180	NIP7	0.758828	EPI-C
ZNF180	NIPSNAP1	1.52112	EPI-C
ZNF180	NMB	1.42429	EPI-C
ZNF180	NME4	1.41063	EPI-C
ZNF180	NMRAL1	1.28621	EPI-C
ZNF180	NMRK1	2.02249	EPI-C
ZNF180	NOC3L	0.3592	EPI-C
ZNF180	NOXO1	4.34477	EPI-C
ZNF180	NPC2	1.85506	EPI-C
ZNF180	NQO2	0.933512	EPI-C
ZNF180	NR2C2AP	1.31133	EPI-C
ZNF180	NR5A2	1.19687	EPI-C
ZNF180	NSUN5	0.817392	EPI-C
ZNF180	NSUN7	0.312952	EPI-C
ZNF180	NUDC	0.296408	EPI-C
ZNF180	NUDT16L1	0.77548	EPI-C
ZNF180	NUDT22	3.28147	EPI-C
ZNF180	NUDT4	0.572909	EPI-C
ZNF180	NUP214	0.330829	EPI-C
ZNF180	NUP62	0.293975	EPI-C
ZNF180	NUP62CL	0.28781	EPI-C
ZNF180	NUP93	0.328738	EPI-C
ZNF180	OAZ1	1.10916	EPI-C
ZNF180	OAZ2	0.298834	EPI-C
ZNF180	OBSL1	0.345503	EPI-C
ZNF180	OGG1	1.13789	EPI-C
ZNF180	OLFM2	2.07045	EPI-C
ZNF180	OPA3	0.686403	EPI-C
ZNF180	ORAOV1	1.32321	EPI-C
ZNF180	ORMDL3	0.357422	EPI-C
ZNF180	OST4	0.396555	EPI-C
ZNF180	OSTC	0.405569	EPI-C
ZNF180	OTUB1	0.310476	EPI-C
ZNF180	P3H1	0.335111	EPI-C
ZNF180	P4HA1	0.436228	EPI-C
ZNF180	P4HB	1.14685	EPI-C
ZNF180	PACSIN2	0.301889	EPI-C
ZNF180	PAFAH1B3	4.6787	EPI-C
ZNF180	PAICS	0.288335	EPI-C
ZNF180	PAK1	1.04756	EPI-C
ZNF180	PAN2	1.46048	EPI-C
ZNF180	PAPOLG	0.314028	EPI-C
ZNF180	PBX1	0.426283	EPI-C
ZNF180	PCBD1	0.297438	EPI-C
ZNF180	PCBP1	0.870456	EPI-C
ZNF180	PCK2	0.385567	EPI-C
ZNF180	PCOLCE	0.974915	EPI-C
ZNF180	PDIA3	0.286641	EPI-C
ZNF180	PDIA6	0.357753	EPI-C
ZNF180	PDXK	1.25931	EPI-C
ZNF180	PDZD4	5.51491	EPI-C
ZNF180	PEMT	1.93274	EPI-C
ZNF180	PEPD	2.18611	EPI-C
ZNF180	PFAS	1.46879	EPI-C
ZNF180	PFKM	0.369572	EPI-C
ZNF180	PFN1	0.317887	EPI-C
ZNF180	PGD	0.355308	EPI-C
ZNF180	PGM2L1	0.312293	EPI-C
ZNF180	PHACTR2	0.299941	EPI-C
ZNF180	PHAX	0.619556	EPI-C
ZNF180	PIAS1	0.312792	EPI-C
ZNF180	PIH1D1	4.54351	EPI-C
ZNF180	PIK3CD	0.630313	EPI-C
ZNF180	PIM1	0.309	EPI-C
ZNF180	PIM2	2.68054	EPI-C
ZNF180	PIMREG	0.394639	EPI-C
ZNF180	PINK1	1.20574	EPI-C
ZNF180	PINX1	2.94554	EPI-C
ZNF180	PIP4K2B	0.712292	EPI-C
ZNF180	PIP4K2C	0.408475	EPI-C
ZNF180	PIWIL2	2.85322	EPI-C
ZNF180	PKIG	0.291809	EPI-C
ZNF180	PKMYT1	0.308327	EPI-C
ZNF180	PLA2G10	1.07896	EPI-C
ZNF180	PLEKHA1	1.46082	EPI-C
ZNF180	PLEKHB2	0.774842	EPI-C
ZNF180	PLEKHG5	1.29346	EPI-C
ZNF180	PLGRKT	0.720693	EPI-C
ZNF180	PLP2	0.689756	EPI-C
ZNF180	PLPP5	2.17357	EPI-C
ZNF180	PLPPR2	0.646862	EPI-C
ZNF180	PLS1	0.816198	EPI-C
ZNF180	PLSCR3	1.83023	EPI-C
ZNF180	PMEL	1.40873	EPI-C
ZNF180	PNCK	1.13264	EPI-C
ZNF180	PNMT	5.73013	EPI-C
ZNF180	PNRC1	0.336344	EPI-C
ZNF180	POC1A	0.329098	EPI-C
ZNF180	PODXL	0.36346	EPI-C
ZNF180	POLD2	0.612286	EPI-C
ZNF180	POLR2F	0.977604	EPI-C
ZNF180	POLR2G	2.14795	EPI-C
ZNF180	POLR3C	0.391796	EPI-C
ZNF180	POLR3H	1.20971	EPI-C
ZNF180	POMT1	3.58759	EPI-C
ZNF180	PON2	0.474793	EPI-C
ZNF180	PON3	0.295687	EPI-C
ZNF180	POP5	1.08586	EPI-C
ZNF180	POT1	0.451162	EPI-C
ZNF180	PPIG	0.605072	EPI-C
ZNF180	PPM1J	1.0262	EPI-C
ZNF180	PPP1CA	0.361497	EPI-C
ZNF180	PPP1R1A	0.610246	EPI-C
ZNF180	PPP2R1A	0.688939	EPI-C
ZNF180	PPP6R3	0.312619	EPI-C
ZNF180	PRCC	0.307803	EPI-C
ZNF180	PRDM14	1.62292	EPI-C
ZNF180	PRDX2	2.78325	EPI-C
ZNF180	PRKCB	1.65568	EPI-C
ZNF180	PRKCD	0.286766	EPI-C
ZNF180	PRKCG	2.82916	EPI-C
ZNF180	PRKCH	1.23475	EPI-C
ZNF180	PRKCSH	0.304296	EPI-C
ZNF180	PRKD3	0.28684	EPI-C
ZNF180	PRMT1	2.46946	EPI-C
ZNF180	PRPF31	0.329196	EPI-C
ZNF180	PRPS1	0.511979	EPI-C
ZNF180	PRR13	0.693974	EPI-C
ZNF180	PRR7	0.308977	EPI-C
ZNF180	PSIP1	0.958266	EPI-C
ZNF180	PSMB3	0.337746	EPI-C
ZNF180	PSMB6	0.351519	EPI-C
ZNF180	PSME1	0.656529	EPI-C
ZNF180	PSME2	1.43745	EPI-C
ZNF180	PSMG3	0.450531	EPI-C
ZNF180	PSMG4	0.288188	EPI-C
ZNF180	PSRC1	1.17365	EPI-C
ZNF180	PTBP2	0.332658	EPI-C
ZNF180	PTP4A2	0.316798	EPI-C
ZNF180	PTPMT1	0.28712	EPI-C
ZNF180	PTPN12	0.364069	EPI-C
ZNF180	PTPN9	0.951684	EPI-C
ZNF180	PTPRU	1.40232	EPI-C
ZNF180	PWP1	0.320645	EPI-C
ZNF180	PYCR1	0.461236	EPI-C
ZNF180	PYCR2	1.04224	EPI-C
ZNF180	PYCR3	0.30783	EPI-C
ZNF180	PYGO2	0.795854	EPI-C
ZNF180	QDPR	0.377672	EPI-C
ZNF180	RAB15	1.43644	EPI-C
ZNF180	RAB1B	0.606152	EPI-C
ZNF180	RABGGTA	0.297601	EPI-C
ZNF180	RACK1	0.780171	EPI-C
ZNF180	RALA	0.660211	EPI-C
ZNF180	RALGPS1	0.315881	EPI-C
ZNF180	RAMP1	1.50744	EPI-C
ZNF180	RARG	1.62027	EPI-C
ZNF180	RARS	0.602451	EPI-C
ZNF180	RASIP1	3.03052	EPI-C
ZNF180	RASSF7	7.42552	EPI-C
ZNF180	RBBP5	0.299894	EPI-C
ZNF180	RBFA	1.73695	EPI-C
ZNF180	RBFOX2	0.332787	EPI-C
ZNF180	RBM46	0.39461	EPI-C
ZNF180	RBPMS	0.633689	EPI-C
ZNF180	RBPMS2	1.54884	EPI-C
ZNF180	RCBTB2	0.295587	EPI-C
ZNF180	RDM1	1.37635	EPI-C
ZNF180	REC8	5.21808	EPI-C
ZNF180	REXO2	0.806625	EPI-C
ZNF180	RFLNB	0.605075	EPI-C
ZNF180	RGL3	1.67976	EPI-C
ZNF180	RGMA	1.8643	EPI-C
ZNF180	RGS10	1.6556	EPI-C
ZNF180	RGS16	1.15399	EPI-C
ZNF180	RHBDF2	0.314071	EPI-C
ZNF180	RHBDL1	2.15459	EPI-C
ZNF180	RIPK2	0.350837	EPI-C
ZNF180	RNASEH2A	7.96373	EPI-C
ZNF180	RNF111	0.449967	EPI-C
ZNF180	RNF130	1.02416	EPI-C
ZNF180	RNF175	1.32331	EPI-C
ZNF180	RNF181	0.338983	EPI-C
ZNF180	RNF24	0.54486	EPI-C
ZNF180	RNF26	0.318943	EPI-C
ZNF180	RNF44	2.3067	EPI-C
ZNF180	RNF5	2.04339	EPI-C
ZNF180	RNF8	0.330671	EPI-C
ZNF180	RNPS1	0.42367	EPI-C
ZNF180	ROBO2	0.926344	EPI-C
ZNF180	ROGDI	0.296902	EPI-C
ZNF180	RP9	0.891023	EPI-C
ZNF180	RPAIN	0.426335	EPI-C
ZNF180	RPAP1	0.593737	EPI-C
ZNF180	RPL10	1.37672	EPI-C
ZNF180	RPL10A	0.829634	EPI-C
ZNF180	RPL11	0.35774	EPI-C
ZNF180	RPL18	2.92108	EPI-C
ZNF180	RPL19	0.973375	EPI-C
ZNF180	RPL22	0.30377	EPI-C
ZNF180	RPL27	0.655929	EPI-C
ZNF180	RPL3	1.41753	EPI-C
ZNF180	RPL41	1.37327	EPI-C
ZNF180	RPL7A	1.07099	EPI-C
ZNF180	RPS16	0.337754	EPI-C
ZNF180	RPS17	1.13803	EPI-C
ZNF180	RPS20	0.644916	EPI-C
ZNF180	RPS25	0.350248	EPI-C
ZNF180	RPUSD2	0.298281	EPI-C
ZNF180	RRAGD	0.572182	EPI-C
ZNF180	RRP9	1.3331	EPI-C
ZNF180	RSF1	0.302404	EPI-C
ZNF180	RSPRY1	0.39476	EPI-C
ZNF180	RSU1	0.333173	EPI-C
ZNF180	RTBDN	10.4848	EPI-C
ZNF180	RTKN2	0.376153	EPI-C
ZNF180	RTTN	0.304528	EPI-C
ZNF180	RUVBL2	0.617515	EPI-C
ZNF180	RWDD3	0.316199	EPI-C
ZNF180	S100PBP	0.31299	EPI-C
ZNF180	SAC3D1	1.3734	EPI-C
ZNF180	SALL3	1.34987	EPI-C
ZNF180	SALL4	0.620724	EPI-C
ZNF180	SAMD14	2.34888	EPI-C
ZNF180	SAMM50	0.444337	EPI-C
ZNF180	SAT2	0.77418	EPI-C
ZNF180	SCARB1	0.570334	EPI-C
ZNF180	SCN1B	1.28512	EPI-C
ZNF180	SCNN1A	2.63239	EPI-C
ZNF180	SCP2	0.292513	EPI-C
ZNF180	SDC2	0.416616	EPI-C
ZNF180	SDC4	0.342302	EPI-C
ZNF180	SDCBP	0.480381	EPI-C
ZNF180	SEC14L1	1.73393	EPI-C
ZNF180	SEC31A	0.28863	EPI-C
ZNF180	SELENOH	1.78575	EPI-C
ZNF180	SEMA3B	3.44869	EPI-C
ZNF180	SEMA4D	0.302541	EPI-C
ZNF180	SEPHS1	0.302947	EPI-C
ZNF180	SERGEF	0.358649	EPI-C
ZNF180	SERINC2	1.36509	EPI-C
ZNF180	SERINC3	0.602987	EPI-C
ZNF180	SERINC5	0.295189	EPI-C
ZNF180	SERPINF1	1.57776	EPI-C
ZNF180	SERPINH1	3.22677	EPI-C
ZNF180	SEZ6L2	3.20315	EPI-C
ZNF180	SFN	1.5053	EPI-C
ZNF180	SFR1	0.604045	EPI-C
ZNF180	SFRP2	0.4056	EPI-C
ZNF180	SGSH	0.285864	EPI-C
ZNF180	SH2D2A	3.95541	EPI-C
ZNF180	SH2D3C	1.97644	EPI-C
ZNF180	SIAH1	2.78109	EPI-C
ZNF180	SIGIRR	3.43817	EPI-C
ZNF180	SIN3B	0.661589	EPI-C
ZNF180	SIX4	0.30688	EPI-C
ZNF180	SLC16A1	0.337454	EPI-C
ZNF180	SLC16A11	0.93365	EPI-C
ZNF180	SLC17A7	0.329249	EPI-C
ZNF180	SLC20A1	0.357992	EPI-C
ZNF180	SLC25A1	0.363449	EPI-C
ZNF180	SLC25A13	0.290695	EPI-C
ZNF180	SLC25A39	4.11975	EPI-C
ZNF180	SLC26A6	0.677313	EPI-C
ZNF180	SLC2A1	0.42713	EPI-C
ZNF180	SLC38A1	0.632311	EPI-C
ZNF180	SLC38A5	0.322454	EPI-C
ZNF180	SLC39A1	0.28882	EPI-C
ZNF180	SLC44A1	0.629312	EPI-C
ZNF180	SLC50A1	2.29665	EPI-C
ZNF180	SLC7A1	0.317636	EPI-C
ZNF180	SLC7A3	0.891716	EPI-C
ZNF180	SLIRP	0.290394	EPI-C
ZNF180	SMIM13	0.817804	EPI-C
ZNF180	SMS	0.489243	EPI-C
ZNF180	SMURF2	1.19469	EPI-C
ZNF180	SMYD5	0.770199	EPI-C
ZNF180	SNAP29	2.43274	EPI-C
ZNF180	SNAPC5	1.18854	EPI-C
ZNF180	SNCB	3.27409	EPI-C
ZNF180	SNRNP200	1.03954	EPI-C
ZNF180	SNRPA	5.23394	EPI-C
ZNF180	SNRPB	0.374768	EPI-C
ZNF180	SNRPN	0.384052	EPI-C
ZNF180	SNX2	0.358186	EPI-C
ZNF180	SORL1	1.28555	EPI-C
ZNF180	SOX2	2.59579	EPI-C
ZNF180	SPARC	3.15813	EPI-C
ZNF180	SPATS2	0.362167	EPI-C
ZNF180	SPC24	0.323353	EPI-C
ZNF180	SPSB3	0.291375	EPI-C
ZNF180	SREK1IP1	0.672704	EPI-C
ZNF180	SRI	0.404526	EPI-C
ZNF180	SRP14	0.32864	EPI-C
ZNF180	SRPRA	0.312526	EPI-C
ZNF180	SRSF10	0.637926	EPI-C
ZNF180	SRSF7	0.406138	EPI-C
ZNF180	SSB	0.96851	EPI-C
ZNF180	SSBP3	2.45239	EPI-C
ZNF180	SSNA1	0.3594	EPI-C
ZNF180	SSR2	0.290985	EPI-C
ZNF180	ST5	1.524	EPI-C
ZNF180	ST7L	0.287259	EPI-C
ZNF180	STAM	0.37553	EPI-C
ZNF180	STAP2	0.643365	EPI-C
ZNF180	STC1	0.302634	EPI-C
ZNF180	STIL	0.598547	EPI-C
ZNF180	STK16	0.698229	EPI-C
ZNF180	STK38L	0.364651	EPI-C
ZNF180	STMN1	0.462336	EPI-C
ZNF180	STN1	0.819322	EPI-C
ZNF180	STOM	0.487994	EPI-C
ZNF180	STOML2	0.370193	EPI-C
ZNF180	STUB1	4.41101	EPI-C
ZNF180	SULF2	0.3111	EPI-C
ZNF180	SULT2B1	10.582	EPI-C
ZNF180	SUOX	0.357404	EPI-C
ZNF180	SURF2	0.292636	EPI-C
ZNF180	SURF4	0.623453	EPI-C
ZNF180	SWAP70	0.332084	EPI-C
ZNF180	SYNRG	0.291188	EPI-C
ZNF180	SYT1	0.33345	EPI-C
ZNF180	TACC3	0.64845	EPI-C
ZNF180	TALDO1	0.618728	EPI-C
ZNF180	TAMM41	0.325238	EPI-C
ZNF180	TAOK3	0.382345	EPI-C
ZNF180	TBP	0.312455	EPI-C
ZNF180	TC2N	0.295204	EPI-C
ZNF180	TCF19	1.98392	EPI-C
ZNF180	TCF20	0.794499	EPI-C
ZNF180	TCF3	0.383463	EPI-C
ZNF180	TCF4	0.325591	EPI-C
ZNF180	TCOF1	0.359243	EPI-C
ZNF180	TDGF1	2.18926	EPI-C
ZNF180	TDRP	2.02629	EPI-C
ZNF180	TFDP2	0.409523	EPI-C
ZNF180	TFIP11	0.326601	EPI-C
ZNF180	TFR2	2.18111	EPI-C
ZNF180	TGIF1	0.688155	EPI-C
ZNF180	TGIF2	0.850015	EPI-C
ZNF180	THAP10	1.15519	EPI-C
ZNF180	THAP11	0.6418	EPI-C
ZNF180	THAP7	0.343462	EPI-C
ZNF180	THBS1	1.14824	EPI-C
ZNF180	THBS3	0.339765	EPI-C
ZNF180	THEM4	0.286169	EPI-C
ZNF180	THOC6	0.316854	EPI-C
ZNF180	THY1	0.441086	EPI-C
ZNF180	THYN1	1.53313	EPI-C
ZNF180	TIMM13	3.08723	EPI-C
ZNF180	TIMP1	1.41471	EPI-C
ZNF180	TIPIN	0.411027	EPI-C
ZNF180	TIPRL	0.97818	EPI-C
ZNF180	TLCD1	0.310237	EPI-C
ZNF180	TLE1	0.402952	EPI-C
ZNF180	TMC4	0.455769	EPI-C
ZNF180	TMED10	0.74658	EPI-C
ZNF180	TMED2	0.385804	EPI-C
ZNF180	TMEM104	0.367798	EPI-C
ZNF180	TMEM11	0.708233	EPI-C
ZNF180	TMEM129	0.860343	EPI-C
ZNF180	TMEM132B	1.51412	EPI-C
ZNF180	TMEM134	0.442732	EPI-C
ZNF180	TMEM179B	0.287383	EPI-C
ZNF180	TMEM205	2.97085	EPI-C
ZNF180	TMEM223	2.51886	EPI-C
ZNF180	TMEM248	0.702492	EPI-C
ZNF180	TMEM249	3.01756	EPI-C
ZNF180	TMEM263	0.372992	EPI-C
ZNF180	TMEM35A	0.792316	EPI-C
ZNF180	TMEM37	1.03952	EPI-C
ZNF180	TMEM59L	3.89071	EPI-C
ZNF180	TMEM63A	0.845101	EPI-C
ZNF180	TMEM98	0.669427	EPI-C
ZNF180	TMPRSS2	0.409529	EPI-C
ZNF180	TMUB1	0.610335	EPI-C
ZNF180	TNFAIP8	0.312004	EPI-C
ZNF180	TNPO3	0.366228	EPI-C
ZNF180	TNRC6C	1.01736	EPI-C
ZNF180	TOB1	1.39568	EPI-C
ZNF180	TOM1	0.320295	EPI-C
ZNF180	TOMM40L	0.691139	EPI-C
ZNF180	TP53BP1	0.324708	EPI-C
ZNF180	TRAF7	0.497653	EPI-C
ZNF180	TRAIP	0.578442	EPI-C
ZNF180	TRIM11	0.316713	EPI-C
ZNF180	TRIM28	2.74206	EPI-C
ZNF180	TRIM54	2.12801	EPI-C
ZNF180	TRIM71	0.289362	EPI-C
ZNF180	TRIM8	3.27349	EPI-C
ZNF180	TRIML2	0.740915	EPI-C
ZNF180	TRIP6	1.11503	EPI-C
ZNF180	TRIR	8.27188	EPI-C
ZNF180	TRPT1	4.05662	EPI-C
ZNF180	TSC1	0.313431	EPI-C
ZNF180	TSN	0.297363	EPI-C
ZNF180	TSPAN17	1.83235	EPI-C
ZNF180	TSPAN33	1.51635	EPI-C
ZNF180	TSPAN6	1.13129	EPI-C
ZNF180	TSPAN7	0.464888	EPI-C
ZNF180	TSPAN9	0.297609	EPI-C
ZNF180	TSTD2	0.324437	EPI-C
ZNF180	TTF1	0.69085	EPI-C
ZNF180	TTYH1	1.89723	EPI-C
ZNF180	TUBA1B	0.424651	EPI-C
ZNF180	TUBA4A	2.78675	EPI-C
ZNF180	TULP1	1.43195	EPI-C
ZNF180	TWF2	0.35394	EPI-C
ZNF180	TXLNG	0.910086	EPI-C
ZNF180	TXNL4A	1.56269	EPI-C
ZNF180	UBA2	0.314041	EPI-C
ZNF180	UBAC1	0.308763	EPI-C
ZNF180	UBE2G2	0.321298	EPI-C
ZNF180	UBE2H	0.916592	EPI-C
ZNF180	UBE2J2	1.04182	EPI-C
ZNF180	UBE2K	0.468386	EPI-C
ZNF180	UBE2L3	0.783695	EPI-C
ZNF180	UBE2L6	2.04388	EPI-C
ZNF180	UBE2M	0.287132	EPI-C
ZNF180	UBE2S	2.40986	EPI-C
ZNF180	UBR5	0.288883	EPI-C
ZNF180	UBXN1	0.335555	EPI-C
ZNF180	UCHL1	1.69807	EPI-C
ZNF180	UCK2	0.379532	EPI-C
ZNF180	UCKL1	0.319965	EPI-C
ZNF180	UGCG	0.289333	EPI-C
ZNF180	ULK1	0.333776	EPI-C
ZNF180	UNC119	0.66412	EPI-C
ZNF180	UNC5B	0.438619	EPI-C
ZNF180	UPF3B	1.45708	EPI-C
ZNF180	URB2	0.333698	EPI-C
ZNF180	USP2	1.99727	EPI-C
ZNF180	USP28	0.301025	EPI-C
ZNF180	USP44	3.18207	EPI-C
ZNF180	USP48	1.60725	EPI-C
ZNF180	VAPA	0.300673	EPI-C
ZNF180	VAT1	1.09666	EPI-C
ZNF180	VCAN	0.558283	EPI-C
ZNF180	VDAC3	0.685232	EPI-C
ZNF180	VMP1	0.365211	EPI-C
ZNF180	VPS18	0.714599	EPI-C
ZNF180	VRK3	0.612725	EPI-C
ZNF180	VRTN	4.3932	EPI-C
ZNF180	VSNL1	0.432744	EPI-C
ZNF180	WARS	0.762304	EPI-C
ZNF180	WBP1	0.327725	EPI-C
ZNF180	WBP1L	0.36134	EPI-C
ZNF180	WDR54	0.988028	EPI-C
ZNF180	XRN2	4.62571	EPI-C
ZNF180	YIF1B	5.30405	EPI-C
ZNF180	YIPF3	1.51024	EPI-C
ZNF180	YLPM1	0.360611	EPI-C
ZNF180	YME1L1	0.371507	EPI-C
ZNF180	YTHDF3	0.439843	EPI-C
ZNF180	ZBTB3	2.07617	EPI-C
ZNF180	ZCCHC17	0.452549	EPI-C
ZNF180	ZCCHC7	1.11057	EPI-C
ZNF180	ZCWPW1	0.291834	EPI-C
ZNF180	ZFAND1	0.310377	EPI-C
ZNF180	ZFAND6	0.604156	EPI-C
ZNF180	ZFHX2	2.73297	EPI-C
ZNF180	ZFP57	1.58805	EPI-C
ZNF180	ZFP62	0.497389	EPI-C
ZNF180	ZFR2	4.85215	EPI-C
ZNF180	ZGRF1	0.295252	EPI-C
ZNF180	ZIC2	2.43891	EPI-C
ZNF180	ZIC3	3.92125	EPI-C
ZNF180	ZNF101	0.644812	EPI-C
ZNF180	ZNF114	0.784121	EPI-C
ZNF180	ZNF141	0.74496	EPI-C
ZNF180	ZNF217	0.60392	EPI-C
ZNF180	ZNF219	0.483013	EPI-C
ZNF180	ZNF256	0.297633	EPI-C
ZNF180	ZNF274	1.35803	EPI-C
ZNF180	ZNF296	4.0289	EPI-C
ZNF180	ZNF3	0.79962	EPI-C
ZNF180	ZNF331	0.294688	EPI-C
ZNF180	ZNF346	0.777496	EPI-C
ZNF180	ZNF385A	0.917144	EPI-C
ZNF180	ZNF395	1.42657	EPI-C
ZNF180	ZNF414	0.309715	EPI-C
ZNF180	ZNF470	0.304258	EPI-C
ZNF180	ZNF544	4.8916	EPI-C
ZNF180	ZNF581	5.53484	EPI-C
ZNF180	ZNF589	0.699149	EPI-C
ZNF180	ZNF613	0.686678	EPI-C
ZNF180	ZNF614	2.00211	EPI-C
ZNF180	ZNF618	0.445053	EPI-C
ZNF180	ZNF619	0.371406	EPI-C
ZNF180	ZNF66	1.0118	EPI-C
ZNF180	ZNF667	0.742047	EPI-C
ZNF180	ZNF682	0.472649	EPI-C
ZNF180	ZNF695	0.303714	EPI-C
ZNF180	ZNF706	0.663927	EPI-C
ZNF180	ZNF710	0.307874	EPI-C
ZNF180	ZNF721	1.24722	EPI-C
ZNF180	ZNF732	0.804157	EPI-C
ZNF180	ZNF74	0.308743	EPI-C
ZNF180	ZNF766	0.323708	EPI-C
ZNF180	ZNF770	0.636064	EPI-C
ZNF180	ZNF888	0.679445	EPI-C
ZNF180	ZNF93	1.16399	EPI-C
ZNF180	ZPR1	1.54464	EPI-C
ZNF180	ZSCAN10	9.27676	EPI-C
ZNF180	ZSCAN18	0.639768	EPI-C
ZNF180	ZSCAN26	0.309935	EPI-C
ZNF180	ZSWIM7	0.351583	EPI-C
ZNF180	ZYG11A	0.444468	EPI-C
PATZ1	AASS	1.28677	EPI-C
PATZ1	ABCB7	0.373176	EPI-C
PATZ1	ABCC2	0.308936	EPI-C
PATZ1	ABI2	0.359392	EPI-C
PATZ1	ACAD8	0.312008	EPI-C
PATZ1	ACD	0.285589	EPI-C
PATZ1	ACER3	0.608217	EPI-C
PATZ1	ACOT13	0.569197	EPI-C
PATZ1	ACOT8	2.28777	EPI-C
PATZ1	ACOX1	0.334789	EPI-C
PATZ1	ACTB	0.848135	EPI-C
PATZ1	ACTG1	2.42109	EPI-C
PATZ1	ACTN3	0.295965	EPI-C
PATZ1	ACTR10	0.449507	EPI-C
PATZ1	ADD2	2.11468	EPI-C
PATZ1	ADD3	0.977573	EPI-C
PATZ1	AEBP1	0.532177	EPI-C
PATZ1	AEN	0.345863	EPI-C
PATZ1	AGBL5	0.760749	EPI-C
PATZ1	AGPAT1	0.311715	EPI-C
PATZ1	AGRN	2.30316	EPI-C
PATZ1	AGTRAP	1.99266	EPI-C
PATZ1	AIF1L	0.632443	EPI-C
PATZ1	AIFM3	1.17223	EPI-C
PATZ1	AKNA	0.387913	EPI-C
PATZ1	ALDH3A2	0.43473	EPI-C
PATZ1	AMD1	0.296132	EPI-C
PATZ1	ANAPC16	0.338359	EPI-C
PATZ1	ANAPC2	0.333888	EPI-C
PATZ1	ANK2	0.386784	EPI-C
PATZ1	ANKRD10	1.14429	EPI-C
PATZ1	ANKRD49	0.319228	EPI-C
PATZ1	AP1S1	0.306817	EPI-C
PATZ1	AP2B1	0.606337	EPI-C
PATZ1	AP2M1	0.462865	EPI-C
PATZ1	API5	0.286444	EPI-C
PATZ1	APTX	0.810342	EPI-C
PATZ1	ARF4	0.424951	EPI-C
PATZ1	ARHGAP1	0.294689	EPI-C
PATZ1	ARHGAP12	0.289999	EPI-C
PATZ1	ARHGAP35	0.589603	EPI-C
PATZ1	ARHGAP45	1.73186	EPI-C
PATZ1	ARHGEF10L	1.21312	EPI-C
PATZ1	ARHGEF17	0.582566	EPI-C
PATZ1	ARL2	0.373445	EPI-C
PATZ1	ARL3	0.606176	EPI-C
PATZ1	ARL6IP5	0.392758	EPI-C
PATZ1	ARL8B	1.90184	EPI-C
PATZ1	ARMC10	0.362474	EPI-C
PATZ1	ARRB2	3.89553	EPI-C
PATZ1	ASB6	0.300783	EPI-C
PATZ1	ASPHD2	1.18017	EPI-C
PATZ1	ASPSCR1	0.363029	EPI-C
PATZ1	ATAT1	0.286698	EPI-C
PATZ1	ATE1	0.344487	EPI-C
PATZ1	ATF7IP2	0.600261	EPI-C
PATZ1	ATP13A3	0.312772	EPI-C
PATZ1	ATP1B3	0.376608	EPI-C
PATZ1	ATP23	0.80708	EPI-C
PATZ1	ATP2A1	0.320786	EPI-C
PATZ1	ATP6V1E1	0.452077	EPI-C
PATZ1	ATP6V1H	0.375028	EPI-C
PATZ1	AUNIP	1.27458	EPI-C
PATZ1	AURKC	1.06896	EPI-C
PATZ1	AUTS2	0.750159	EPI-C
PATZ1	AXL	3.1977	EPI-C
PATZ1	B3GNT2	0.697997	EPI-C
PATZ1	B3GNT7	1.69953	EPI-C
PATZ1	B4GALNT4	1.03352	EPI-C
PATZ1	B4GALT5	1.10562	EPI-C
PATZ1	B9D1	0.317618	EPI-C
PATZ1	BAHD1	1.96752	EPI-C
PATZ1	BAIAP2L2	1.49102	EPI-C
PATZ1	BAMBI	1.13676	EPI-C
PATZ1	BCAS4	0.940935	EPI-C
PATZ1	BCKDK	0.768247	EPI-C
PATZ1	BCL11A	0.682043	EPI-C
PATZ1	BEX1	0.451532	EPI-C
PATZ1	BEX2	1.14652	EPI-C
PATZ1	BEX4	0.298219	EPI-C
PATZ1	BIK	0.594008	EPI-C
PATZ1	BLOC1S6	0.723313	EPI-C
PATZ1	BNC2	0.324821	EPI-C
PATZ1	BNIP3	0.675966	EPI-C
PATZ1	BOD1L1	2.25857	EPI-C
PATZ1	BSCL2	0.492494	EPI-C
PATZ1	BSDC1	0.379038	EPI-C
PATZ1	BTF3L4	0.351323	EPI-C
PATZ1	BUD23	0.696338	EPI-C
PATZ1	C10orf76	0.319518	EPI-C
PATZ1	C11H12orf10	0.868763	EPI-C
PATZ1	C19H19orf48	0.68817	EPI-C
PATZ1	C1GALT1C1	0.348321	EPI-C
PATZ1	C20orf24	0.367901	EPI-C
PATZ1	C6orf48	0.638202	EPI-C
PATZ1	C9orf85	0.511112	EPI-C
PATZ1	CA11	14.388	EPI-C
PATZ1	CA9	1.13095	EPI-C
PATZ1	CADPS	0.633527	EPI-C
PATZ1	CALM2	0.309785	EPI-C
PATZ1	CALU	1.23402	EPI-C
PATZ1	CAMKV	0.776985	EPI-C
PATZ1	CAPN1	0.465055	EPI-C
PATZ1	CAPRIN1	0.293616	EPI-C
PATZ1	CARHSP1	0.859879	EPI-C
PATZ1	CASP3	0.366563	EPI-C
PATZ1	CBLC	0.679828	EPI-C
PATZ1	CCDC106	6.06452	EPI-C
PATZ1	CCDC120	1.04764	EPI-C
PATZ1	CCDC138	0.372841	EPI-C
PATZ1	CCDC151	3.18191	EPI-C
PATZ1	CCDC28B	1.08113	EPI-C
PATZ1	CCDC84	1.62728	EPI-C
PATZ1	CCDC86	0.465873	EPI-C
PATZ1	CCL27	0.328419	EPI-C
PATZ1	CCNB1IP1	0.514366	EPI-C
PATZ1	CCND1	3.07753	EPI-C
PATZ1	CCND2	1.0341	EPI-C
PATZ1	CD164	0.686936	EPI-C
PATZ1	CD200	0.487183	EPI-C
PATZ1	CD47	0.472963	EPI-C
PATZ1	CD59	0.429771	EPI-C
PATZ1	CD81	1.12797	EPI-C
PATZ1	CD9	0.57072	EPI-C
PATZ1	CDC20	1.11252	EPI-C
PATZ1	CDC34	2.61093	EPI-C
PATZ1	CDC37L1	1.2787	EPI-C
PATZ1	CDCA3	0.679484	EPI-C
PATZ1	CDH1	2.16701	EPI-C
PATZ1	CDH3	0.331101	EPI-C
PATZ1	CDK2	0.789421	EPI-C
PATZ1	CDK2AP1	1.30889	EPI-C
PATZ1	CDK5	0.351891	EPI-C
PATZ1	CDK9	1.82771	EPI-C
PATZ1	CDKL2	0.305655	EPI-C
PATZ1	CDX4	0.371513	EPI-C
PATZ1	CEP85	2.37886	EPI-C
PATZ1	CERS4	1.25461	EPI-C
PATZ1	CETN3	0.363434	EPI-C
PATZ1	CFL1	0.40885	EPI-C
PATZ1	CHD8	0.628897	EPI-C
PATZ1	CHEK2	0.703924	EPI-C
PATZ1	CHGB	0.360035	EPI-C
PATZ1	CHMP2B	0.364785	EPI-C
PATZ1	CHORDC1	0.334391	EPI-C
PATZ1	CHRNB1	1.13272	EPI-C
PATZ1	CISD1	0.311062	EPI-C
PATZ1	CLEC4G	4.1133	EPI-C
PATZ1	CLIC1	0.815904	EPI-C
PATZ1	CLIP3	1.86567	EPI-C
PATZ1	CLU	0.334365	EPI-C
PATZ1	CLYBL	0.362272	EPI-C
PATZ1	CMBL	0.347699	EPI-C
PATZ1	CNIH1	0.391564	EPI-C
PATZ1	CNN1	0.305777	EPI-C
PATZ1	CNN3	0.381215	EPI-C
PATZ1	CNPY3	0.630455	EPI-C
PATZ1	CNRIP1	0.550478	EPI-C
PATZ1	COL26A1	1.08054	EPI-C
PATZ1	COL5A3	1.70639	EPI-C
PATZ1	COMMD3	0.328348	EPI-C
PATZ1	COPS8	0.297475	EPI-C
PATZ1	COQ10A	0.534976	EPI-C
PATZ1	COQ3	0.610619	EPI-C
PATZ1	COQ4	0.892788	EPI-C
PATZ1	CORO1C	0.344021	EPI-C
PATZ1	COTL1	0.455909	EPI-C
PATZ1	COX19	0.389687	EPI-C
PATZ1	COX20	0.343935	EPI-C
PATZ1	COX6A1	0.291494	EPI-C
PATZ1	COX6B2	4.87523	EPI-C
PATZ1	CPNE4	0.317447	EPI-C
PATZ1	CRABP2	4.23141	EPI-C
PATZ1	CRB3	1.19459	EPI-C
PATZ1	CREM	0.358119	EPI-C
PATZ1	CRKL	0.403881	EPI-C
PATZ1	CROCC	2.16495	EPI-C
PATZ1	CRTAP	0.363494	EPI-C
PATZ1	CSNK1A1	0.807845	EPI-C
PATZ1	CSRP2	1.85839	EPI-C
PATZ1	CSTB	1.0358	EPI-C
PATZ1	CTDP1	0.311543	EPI-C
PATZ1	CTGF	1.83589	EPI-C
PATZ1	CTNNBIP1	0.304318	EPI-C
PATZ1	CTNND1	2.12927	EPI-C
PATZ1	CTR9	0.413995	EPI-C
PATZ1	CTSB	0.382907	EPI-C
PATZ1	CTSD	2.1292	EPI-C
PATZ1	CTSF	0.329379	EPI-C
PATZ1	CUEDC2	0.342296	EPI-C
PATZ1	CUTA	0.323186	EPI-C
PATZ1	CUTC	0.314678	EPI-C
PATZ1	CXCL12	0.976539	EPI-C
PATZ1	CXXC5	5.0995	EPI-C
PATZ1	CYP2S1	0.388278	EPI-C
PATZ1	CYR61	0.396667	EPI-C
PATZ1	CYTL1	0.498773	EPI-C
PATZ1	DBN1	1.3439	EPI-C
PATZ1	DCBLD2	0.47556	EPI-C
PATZ1	DCLK1	0.407857	EPI-C
PATZ1	DCPS	0.70611	EPI-C
PATZ1	DCTN2	0.348679	EPI-C
PATZ1	DDIT4L	0.342707	EPI-C
PATZ1	DEAF1	0.787183	EPI-C
PATZ1	DENR	1.35879	EPI-C
PATZ1	DES	1.45978	EPI-C
PATZ1	DHPS	3.85227	EPI-C
PATZ1	DMTF1	0.338743	EPI-C
PATZ1	DNAJB6	0.797752	EPI-C
PATZ1	DNAJC18	0.295745	EPI-C
PATZ1	DNAJC19	1.01278	EPI-C
PATZ1	DNAJC4	3.59386	EPI-C
PATZ1	DNASE2	1.87008	EPI-C
PATZ1	DNMT3A	2.26883	EPI-C
PATZ1	DNMT3B	1.04551	EPI-C
PATZ1	DOC2A	1.76822	EPI-C
PATZ1	DPF1	6.17111	EPI-C
PATZ1	DPF2	0.30901	EPI-C
PATZ1	DPH2	1.01008	EPI-C
PATZ1	DPM2	0.289521	EPI-C
PATZ1	DPPA4	0.850996	EPI-C
PATZ1	DPPA5	2.06384	EPI-C
PATZ1	DRAXIN	2.88296	EPI-C
PATZ1	DTX2	1.03706	EPI-C
PATZ1	DTX3	2.33304	EPI-C
PATZ1	DUSP23	0.291558	EPI-C
PATZ1	DYDC2	0.555054	EPI-C
PATZ1	EAF2	1.01676	EPI-C
PATZ1	EEF1G	0.648939	EPI-C
PATZ1	EFNA4	3.80146	EPI-C
PATZ1	EIF1B	0.326813	EPI-C
PATZ1	EIF2B2	0.385507	EPI-C
PATZ1	EIF2B3	0.379955	EPI-C
PATZ1	EIF2D	0.68321	EPI-C
PATZ1	EIF3L	0.298843	EPI-C
PATZ1	EIF4EBP1	1.34848	EPI-C
PATZ1	ELOVL7	1.14046	EPI-C
PATZ1	EMC9	4.40397	EPI-C
PATZ1	ENO1	0.314687	EPI-C
PATZ1	ENO2	0.358539	EPI-C
PATZ1	ENO3	1.73478	EPI-C
PATZ1	EPCAM	1.10738	EPI-C
PATZ1	EPHA1	1.1579	EPI-C
PATZ1	EPHX1	1.25694	EPI-C
PATZ1	EPHX3	1.23733	EPI-C
PATZ1	EPS8L1	1.28886	EPI-C
PATZ1	ERBB2	2.41251	EPI-C
PATZ1	ERBB3	0.747314	EPI-C
PATZ1	ESRP2	0.309449	EPI-C
PATZ1	ETV4	3.96347	EPI-C
PATZ1	EXOSC5	0.301041	EPI-C
PATZ1	EZR	0.377079	EPI-C
PATZ1	F11R	0.739344	EPI-C
PATZ1	F2R	0.444257	EPI-C
PATZ1	FADS1	2.40172	EPI-C
PATZ1	FADS2	1.68655	EPI-C
PATZ1	FAM129A	0.300092	EPI-C
PATZ1	FAM136A	1.65218	EPI-C
PATZ1	FAM19A4	0.327753	EPI-C
PATZ1	FAM32A	0.433826	EPI-C
PATZ1	FAM53C	0.289028	EPI-C
PATZ1	FANCE	1.58333	EPI-C
PATZ1	FARSA	0.786144	EPI-C
PATZ1	FASTK	0.304037	EPI-C
PATZ1	FBXL15	0.30669	EPI-C
PATZ1	FBXO2	5.00371	EPI-C
PATZ1	FBXO41	0.325688	EPI-C
PATZ1	FBXO44	0.929199	EPI-C
PATZ1	FBXO7	0.372759	EPI-C
PATZ1	FBXW7	0.30687	EPI-C
PATZ1	FCGR2B	1.07795	EPI-C
PATZ1	FCHO1	2.243	EPI-C
PATZ1	FERMT1	0.494162	EPI-C
PATZ1	FEZ1	1.50312	EPI-C
PATZ1	FGF12	1.19655	EPI-C
PATZ1	FGF13	0.758543	EPI-C
PATZ1	FGF19	0.333017	EPI-C
PATZ1	FGF4	1.58709	EPI-C
PATZ1	FIBP	0.3679	EPI-C
PATZ1	FIP1L1	0.289503	EPI-C
PATZ1	FKBP10	0.744196	EPI-C
PATZ1	FKBP9	0.391228	EPI-C
PATZ1	FLAD1	1.27584	EPI-C
PATZ1	FOXH1	10.0873	EPI-C
PATZ1	FOXN3	0.565908	EPI-C
PATZ1	FRMD8	0.34346	EPI-C
PATZ1	FSD1	1.40621	EPI-C
PATZ1	FTL	0.323406	EPI-C
PATZ1	FUT11	0.367256	EPI-C
PATZ1	FXYD6	0.795371	EPI-C
PATZ1	FZD3	0.291644	EPI-C
PATZ1	FZD4	0.289587	EPI-C
PATZ1	GABBR1	0.297861	EPI-C
PATZ1	GABRB3	1.00261	EPI-C
PATZ1	GAPDH	2.54253	EPI-C
PATZ1	GCLM	0.324317	EPI-C
PATZ1	GCNT1	0.545405	EPI-C
PATZ1	GCNT2	2.37523	EPI-C
PATZ1	GDAP1L1	0.738856	EPI-C
PATZ1	GDF3	0.357808	EPI-C
PATZ1	GFER	0.294662	EPI-C
PATZ1	GFY	6.79514	EPI-C
PATZ1	GINS2	1.06415	EPI-C
PATZ1	GLS2	0.642163	EPI-C
PATZ1	GMDS	0.355753	EPI-C
PATZ1	GNAI2	0.320378	EPI-C
PATZ1	GNB5	1.44642	EPI-C
PATZ1	GNG3	2.44674	EPI-C
PATZ1	GOLGA5	0.354664	EPI-C
PATZ1	GPBP1L1	0.388882	EPI-C
PATZ1	GPR153	5.20525	EPI-C
PATZ1	GPX3	0.532517	EPI-C
PATZ1	GRAMD1A	3.34354	EPI-C
PATZ1	GRB7	1.4112	EPI-C
PATZ1	GRHL2	0.459532	EPI-C
PATZ1	GRHL3	0.312582	EPI-C
PATZ1	GRHPR	0.307436	EPI-C
PATZ1	GSE1	1.16909	EPI-C
PATZ1	GSTM3	0.28923	EPI-C
PATZ1	GSTM4	0.621534	EPI-C
PATZ1	GSTO2	0.925171	EPI-C
PATZ1	GSTP1	1.36181	EPI-C
PATZ1	GSTZ1	1.78611	EPI-C
PATZ1	GTF3C5	1.91326	EPI-C
PATZ1	GTPBP4	0.407277	EPI-C
PATZ1	GYS1	0.398356	EPI-C
PATZ1	HACD1	0.37491	EPI-C
PATZ1	HAS3	0.980148	EPI-C
PATZ1	HDHD5	0.916456	EPI-C
PATZ1	HERC5	0.319549	EPI-C
PATZ1	HERPUD1	0.898811	EPI-C
PATZ1	HESX1	1.13052	EPI-C
PATZ1	HEXIM1	0.318317	EPI-C
PATZ1	HEXIM2	2.64557	EPI-C
PATZ1	HINFP	0.294601	EPI-C
PATZ1	HINT2	1.41668	EPI-C
PATZ1	HIST3H2A	1.74955	EPI-C
PATZ1	HMBS	0.998227	EPI-C
PATZ1	HMCES	0.716447	EPI-C
PATZ1	HMGB3	0.671305	EPI-C
PATZ1	HOMEZ	0.343125	EPI-C
PATZ1	HOOK2	0.676543	EPI-C
PATZ1	HOXD1	2.41286	EPI-C
PATZ1	HSCB	0.388182	EPI-C
PATZ1	HSD11B2	0.695292	EPI-C
PATZ1	HSDL2	0.356097	EPI-C
PATZ1	HSPA8	0.298759	EPI-C
PATZ1	ICA1	0.614803	EPI-C
PATZ1	ID1	0.735139	EPI-C
PATZ1	IDH2	1.91342	EPI-C
PATZ1	IDH3G	0.952218	EPI-C
PATZ1	IFNLR1	0.290548	EPI-C
PATZ1	IFT22	0.313151	EPI-C
PATZ1	IFT57	0.753558	EPI-C
PATZ1	IFT88	0.294188	EPI-C
PATZ1	IGFBP2	1.24345	EPI-C
PATZ1	IGFBP6	1.19824	EPI-C
PATZ1	IGSF8	1.0635	EPI-C
PATZ1	IGSF9	1.1389	EPI-C
PATZ1	ILK	0.321898	EPI-C
PATZ1	INA	0.726761	EPI-C
PATZ1	INO80E	0.610363	EPI-C
PATZ1	IPMK	0.484646	EPI-C
PATZ1	IQCA1	0.313022	EPI-C
PATZ1	ISCA2	0.320711	EPI-C
PATZ1	ITGA6	1.04911	EPI-C
PATZ1	ITGA7	0.289484	EPI-C
PATZ1	ITGB1	0.303303	EPI-C
PATZ1	ITGB1BP1	0.816844	EPI-C
PATZ1	ITGB5	0.301669	EPI-C
PATZ1	ITM2B	0.47207	EPI-C
PATZ1	JADE1	1.29496	EPI-C
PATZ1	JADE2	0.318756	EPI-C
PATZ1	JARID2	0.95187	EPI-C
PATZ1	JPT2	1.03249	EPI-C
PATZ1	KAT7	1.8692	EPI-C
PATZ1	KAT8	1.03897	EPI-C
PATZ1	KATNBL1	0.384502	EPI-C
PATZ1	KCNK1	0.369391	EPI-C
PATZ1	KDELR1	1.35763	EPI-C
PATZ1	KDELR2	0.475833	EPI-C
PATZ1	KDF1	1.6192	EPI-C
PATZ1	KDM2B	0.315919	EPI-C
PATZ1	KIAA0100	0.582632	EPI-C
PATZ1	KIF5A	2.29521	EPI-C
PATZ1	KLHDC3	0.398221	EPI-C
PATZ1	KLHDC8B	0.721963	EPI-C
PATZ1	KLHL23	0.644369	EPI-C
PATZ1	KLHL3	0.289573	EPI-C
PATZ1	KLK5	5.32395	EPI-C
PATZ1	KLK8	0.303763	EPI-C
PATZ1	KPNA3	0.602551	EPI-C
PATZ1	KPNA5	0.329186	EPI-C
PATZ1	KPNB1	0.294883	EPI-C
PATZ1	KRBA2	1.09088	EPI-C
PATZ1	KRTCAP2	0.368862	EPI-C
PATZ1	KYAT3	0.378635	EPI-C
PATZ1	L1CAM	2.7729	EPI-C
PATZ1	L1TD1	1.42942	EPI-C
PATZ1	L3MBTL2	0.392164	EPI-C
PATZ1	LAMTOR2	2.30592	EPI-C
PATZ1	LAPTM4B	0.394979	EPI-C
PATZ1	LARP7	3.78989	EPI-C
PATZ1	LARS	0.489614	EPI-C
PATZ1	LBHD1	1.09471	EPI-C
PATZ1	LCLAT1	0.574069	EPI-C
PATZ1	LCMT1	0.3017	EPI-C
PATZ1	LEPROTL1	0.292104	EPI-C
PATZ1	LGALS14	0.391363	EPI-C
PATZ1	LIMD2	0.290485	EPI-C
PATZ1	LITAF	0.902082	EPI-C
PATZ1	LMO4	0.758081	EPI-C
PATZ1	LONP1	0.712155	EPI-C
PATZ1	LOXL2	3.40688	EPI-C
PATZ1	LRIG1	0.39019	EPI-C
PATZ1	LRRC8A	0.704875	EPI-C
PATZ1	LRRFIP2	0.398011	EPI-C
PATZ1	LSM10	0.308363	EPI-C
PATZ1	LSR	1.9694	EPI-C
PATZ1	LTA4H	0.341151	EPI-C
PATZ1	LYAR	0.327067	EPI-C
PATZ1	LYPLA2	0.419557	EPI-C
PATZ1	MAD2L2	4.73262	EPI-C
PATZ1	MAEA	0.291278	EPI-C
PATZ1	MAF1	0.307579	EPI-C
PATZ1	MANBAL	0.319881	EPI-C
PATZ1	MAP2	0.395529	EPI-C
PATZ1	MAP3K12	0.311119	EPI-C
PATZ1	MAP3K21	0.448397	EPI-C
PATZ1	MAPK1	0.338649	EPI-C
PATZ1	MARCKSL1	0.384197	EPI-C
PATZ1	MARVELD2	1.35944	EPI-C
PATZ1	MASTL	0.418646	EPI-C
PATZ1	MCAM	0.442053	EPI-C
PATZ1	MCFD2	1.3037	EPI-C
PATZ1	MCL1	0.62994	EPI-C
PATZ1	MCTS1	0.299255	EPI-C
PATZ1	MDK	2.78531	EPI-C
PATZ1	MDP1	4.195	EPI-C
PATZ1	MEA1	1.56026	EPI-C
PATZ1	MED22	1.08029	EPI-C
PATZ1	MEIOB	0.405875	EPI-C
PATZ1	METTL14	0.327697	EPI-C
PATZ1	MFGE8	0.382266	EPI-C
PATZ1	MFSD10	0.328619	EPI-C
PATZ1	MFSD13A	1.07364	EPI-C
PATZ1	MFSD3	0.316959	EPI-C
PATZ1	MFSD5	0.451722	EPI-C
PATZ1	MGAT4B	0.419932	EPI-C
PATZ1	MIF4GD	0.374134	EPI-C
PATZ1	MINOS1	0.357384	EPI-C
PATZ1	MIS12	0.33383	EPI-C
PATZ1	MLF2	2.92003	EPI-C
PATZ1	MMP25	6.25558	EPI-C
PATZ1	MNAT1	1.92914	EPI-C
PATZ1	MOGAT1	0.691348	EPI-C
PATZ1	MORN4	0.405882	EPI-C
PATZ1	MPC2	0.706978	EPI-C
PATZ1	MRNIP	0.314179	EPI-C
PATZ1	MRPL38	0.292465	EPI-C
PATZ1	MRPS26	1.27415	EPI-C
PATZ1	MRPS27	0.337547	EPI-C
PATZ1	MRPS34	1.31114	EPI-C
PATZ1	MRPS6	0.947348	EPI-C
PATZ1	MSANTD3-TMEFF1	0.3003	EPI-C
PATZ1	MSRA	0.324243	EPI-C
PATZ1	MTA1	0.317764	EPI-C
PATZ1	MTA3	0.575938	EPI-C
PATZ1	MTCH1	0.326759	EPI-C
PATZ1	MTCH2	0.291976	EPI-C
PATZ1	MTFP1	1.16514	EPI-C
PATZ1	MTSS1	0.384226	EPI-C
PATZ1	MTX2	0.690671	EPI-C
PATZ1	MUTYH	1.17792	EPI-C
PATZ1	MX1	1.69413	EPI-C
PATZ1	MYBL2	1.33244	EPI-C
PATZ1	MYC	1.99014	EPI-C
PATZ1	MYDGF	0.321574	EPI-C
PATZ1	MYH10	1.88552	EPI-C
PATZ1	MYL6B	0.447312	EPI-C
PATZ1	MYOZ3	1.68535	EPI-C
PATZ1	N4BP2	0.329553	EPI-C
PATZ1	NABP2	0.657727	EPI-C
PATZ1	NANOG	1.18695	EPI-C
PATZ1	NASP	0.75033	EPI-C
PATZ1	NCAPH	1.94198	EPI-C
PATZ1	NCBP3	0.334821	EPI-C
PATZ1	NDUFA7	3.20008	EPI-C
PATZ1	NDUFS3	0.359829	EPI-C
PATZ1	NDUFS5	0.34531	EPI-C
PATZ1	NEFL	1.45433	EPI-C
PATZ1	NEIL1	0.299745	EPI-C
PATZ1	NEK8	0.289014	EPI-C
PATZ1	NELL2	0.305289	EPI-C
PATZ1	NEO1	0.321019	EPI-C
PATZ1	NET1	2.56145	EPI-C
PATZ1	NFAT5	0.343672	EPI-C
PATZ1	NFATC4	0.338451	EPI-C
PATZ1	NFE2L3	0.329004	EPI-C
PATZ1	NINJ1	0.656275	EPI-C
PATZ1	NIP7	0.758828	EPI-C
PATZ1	NIPSNAP1	0.746675	EPI-C
PATZ1	NMB	0.302569	EPI-C
PATZ1	NME4	1.04486	EPI-C
PATZ1	NMRAL1	1.28621	EPI-C
PATZ1	NMRK1	1.2163	EPI-C
PATZ1	NOXO1	3.87794	EPI-C
PATZ1	NPC2	0.606556	EPI-C
PATZ1	NQO2	0.431353	EPI-C
PATZ1	NR2C2AP	1.31133	EPI-C
PATZ1	NR5A2	0.326984	EPI-C
PATZ1	NSUN5	0.739456	EPI-C
PATZ1	NSUN7	0.312952	EPI-C
PATZ1	NUBPL	0.285972	EPI-C
PATZ1	NUDC	0.296408	EPI-C
PATZ1	NUDT22	0.555198	EPI-C
PATZ1	NUDT4	0.572909	EPI-C
PATZ1	NUP62	0.293975	EPI-C
PATZ1	NUP62CL	0.28781	EPI-C
PATZ1	NUP93	0.328738	EPI-C
PATZ1	OAZ1	1.49227	EPI-C
PATZ1	OBSL1	0.345503	EPI-C
PATZ1	OGG1	0.757286	EPI-C
PATZ1	OLFM2	1.63094	EPI-C
PATZ1	OPA3	0.371744	EPI-C
PATZ1	ORAOV1	1.01428	EPI-C
PATZ1	ORMDL3	0.357422	EPI-C
PATZ1	OTUB1	0.686135	EPI-C
PATZ1	OVOL2	0.667199	EPI-C
PATZ1	P3H1	0.697933	EPI-C
PATZ1	P4HA1	0.436228	EPI-C
PATZ1	PACSIN2	0.301889	EPI-C
PATZ1	PAFAH1B3	3.0079	EPI-C
PATZ1	PAK1	1.04756	EPI-C
PATZ1	PAN2	0.435614	EPI-C
PATZ1	PBX1	0.426283	EPI-C
PATZ1	PCBP1	0.362941	EPI-C
PATZ1	PCK2	0.385567	EPI-C
PATZ1	PCOLCE	1.46308	EPI-C
PATZ1	PDIA3	0.286641	EPI-C
PATZ1	PDIA6	0.357753	EPI-C
PATZ1	PDXK	0.805272	EPI-C
PATZ1	PDZD4	4.23379	EPI-C
PATZ1	PEMT	1.59478	EPI-C
PATZ1	PEPD	2.08876	EPI-C
PATZ1	PFAS	1.15346	EPI-C
PATZ1	PFKM	0.369572	EPI-C
PATZ1	PFN1	0.317887	EPI-C
PATZ1	PGD	0.355308	EPI-C
PATZ1	PGM2L1	0.312293	EPI-C
PATZ1	PIAS1	0.312792	EPI-C
PATZ1	PIH1D1	4.61916	EPI-C
PATZ1	PIK3CD	0.291414	EPI-C
PATZ1	PIM1	0.309	EPI-C
PATZ1	PIM2	1.89566	EPI-C
PATZ1	PINK1	0.605512	EPI-C
PATZ1	PINX1	4.34801	EPI-C
PATZ1	PIP4K2B	0.712292	EPI-C
PATZ1	PIWIL2	2.37081	EPI-C
PATZ1	PKMYT1	0.308327	EPI-C
PATZ1	PLA2G10	0.353508	EPI-C
PATZ1	PLEKHA1	1.08561	EPI-C
PATZ1	PLEKHB2	0.296583	EPI-C
PATZ1	PLEKHG5	1.00146	EPI-C
PATZ1	PLGRKT	0.324198	EPI-C
PATZ1	PLP2	1.0023	EPI-C
PATZ1	PLPP5	1.77297	EPI-C
PATZ1	PLPPR2	0.646862	EPI-C
PATZ1	PLSCR3	1.46595	EPI-C
PATZ1	PMEL	1.40873	EPI-C
PATZ1	PNCK	0.98564	EPI-C
PATZ1	PNMT	3.60083	EPI-C
PATZ1	POC1A	0.329098	EPI-C
PATZ1	POLD2	0.612286	EPI-C
PATZ1	POLR2F	0.683551	EPI-C
PATZ1	POLR2G	1.89499	EPI-C
PATZ1	POLR3C	0.391796	EPI-C
PATZ1	POLR3H	0.425821	EPI-C
PATZ1	POMT1	0.979437	EPI-C
PATZ1	POP5	1.08586	EPI-C
PATZ1	POT1	0.451162	EPI-C
PATZ1	PPIG	0.605072	EPI-C
PATZ1	PPIL3	0.342197	EPI-C
PATZ1	PPM1J	1.30607	EPI-C
PATZ1	PPP1CA	0.361497	EPI-C
PATZ1	PPP1R1A	0.610246	EPI-C
PATZ1	PPP2R1A	0.688939	EPI-C
PATZ1	PPP6R3	0.312619	EPI-C
PATZ1	PRDM14	0.410683	EPI-C
PATZ1	PRDX2	1.63867	EPI-C
PATZ1	PRKCB	0.976778	EPI-C
PATZ1	PRKCG	1.67988	EPI-C
PATZ1	PRKCH	1.27509	EPI-C
PATZ1	PRKCSH	0.728365	EPI-C
PATZ1	PRKD3	0.28684	EPI-C
PATZ1	PRMT1	2.46946	EPI-C
PATZ1	PRPF31	0.329196	EPI-C
PATZ1	PRR7	0.308977	EPI-C
PATZ1	PSAP	0.413015	EPI-C
PATZ1	PSIP1	0.958266	EPI-C
PATZ1	PSMB3	0.337746	EPI-C
PATZ1	PSMB6	0.351519	EPI-C
PATZ1	PSME1	0.361127	EPI-C
PATZ1	PSME2	0.316256	EPI-C
PATZ1	PSMG3	0.450531	EPI-C
PATZ1	PSMG4	0.288188	EPI-C
PATZ1	PSRC1	1.11546	EPI-C
PATZ1	PTCH1	0.357018	EPI-C
PATZ1	PTP4A2	0.704681	EPI-C
PATZ1	PTPN12	0.364069	EPI-C
PATZ1	PTPN9	0.34579	EPI-C
PATZ1	PTPRR	0.385786	EPI-C
PATZ1	PTPRU	0.735642	EPI-C
PATZ1	PYCR1	0.461236	EPI-C
PATZ1	PYCR2	0.694904	EPI-C
PATZ1	PYGO2	0.795854	EPI-C
PATZ1	R3HCC1	0.397864	EPI-C
PATZ1	RAB15	1.35832	EPI-C
PATZ1	RAB1B	0.606152	EPI-C
PATZ1	RABGGTA	0.297601	EPI-C
PATZ1	RABL3	0.306524	EPI-C
PATZ1	RAMP1	1.50744	EPI-C
PATZ1	RARG	1.86025	EPI-C
PATZ1	RARS	0.296664	EPI-C
PATZ1	RASIP1	1.69799	EPI-C
PATZ1	RASSF7	6.18147	EPI-C
PATZ1	RBFA	0.498254	EPI-C
PATZ1	RBFOX2	0.332787	EPI-C
PATZ1	RBM46	0.700288	EPI-C
PATZ1	RBMS1	0.464858	EPI-C
PATZ1	RBPMS2	2.45338	EPI-C
PATZ1	RCBTB2	0.295587	EPI-C
PATZ1	RCC2	0.429914	EPI-C
PATZ1	REC8	3.13947	EPI-C
PATZ1	REXO2	0.806625	EPI-C
PATZ1	RFLNB	0.291577	EPI-C
PATZ1	RGL3	1.67791	EPI-C
PATZ1	RGMA	1.04053	EPI-C
PATZ1	RGS10	1.03536	EPI-C
PATZ1	RGS16	0.384194	EPI-C
PATZ1	RHBDF2	0.314071	EPI-C
PATZ1	RHBDL1	1.85634	EPI-C
PATZ1	RNASEH2A	5.74568	EPI-C
PATZ1	RNF130	0.312888	EPI-C
PATZ1	RNF175	1.32331	EPI-C
PATZ1	RNF181	0.338983	EPI-C
PATZ1	RNF24	0.612512	EPI-C
PATZ1	RNF44	2.34604	EPI-C
PATZ1	RNF5	1.36752	EPI-C
PATZ1	RNPS1	0.42367	EPI-C
PATZ1	ROBO2	0.926344	EPI-C
PATZ1	ROGDI	0.296902	EPI-C
PATZ1	RP9	0.417597	EPI-C
PATZ1	RPL10	1.37023	EPI-C
PATZ1	RPL10A	0.829634	EPI-C
PATZ1	RPL11	0.35774	EPI-C
PATZ1	RPL18	2.28517	EPI-C
PATZ1	RPL19	0.621017	EPI-C
PATZ1	RPL22	0.30377	EPI-C
PATZ1	RPL27	0.312696	EPI-C
PATZ1	RPL3	1.05371	EPI-C
PATZ1	RPL41	1.37327	EPI-C
PATZ1	RPL7A	0.774372	EPI-C
PATZ1	RPS16	0.337754	EPI-C
PATZ1	RPS17	1.13803	EPI-C
PATZ1	RPS20	0.644916	EPI-C
PATZ1	RPS25	0.316591	EPI-C
PATZ1	RRAGD	0.896671	EPI-C
PATZ1	RRAS2	0.381117	EPI-C
PATZ1	RRP9	1.07589	EPI-C
PATZ1	RTBDN	6.37942	EPI-C
PATZ1	RTCB	0.301078	EPI-C
PATZ1	RTKN2	0.376153	EPI-C
PATZ1	RTTN	0.839289	EPI-C
PATZ1	RUVBL2	0.617515	EPI-C
PATZ1	RWDD3	0.316199	EPI-C
PATZ1	SAAL1	0.421554	EPI-C
PATZ1	SAC3D1	0.945731	EPI-C
PATZ1	SALL3	0.80224	EPI-C
PATZ1	SALL4	0.782129	EPI-C
PATZ1	SAMD14	2.0063	EPI-C
PATZ1	SAMM50	0.444337	EPI-C
PATZ1	SAT2	0.77418	EPI-C
PATZ1	SCAMP1	0.439957	EPI-C
PATZ1	SCARB1	0.570334	EPI-C
PATZ1	SCN1B	0.931294	EPI-C
PATZ1	SCNN1A	2.19147	EPI-C
PATZ1	SCP2	0.292513	EPI-C
PATZ1	SDC4	0.342302	EPI-C
PATZ1	SDCBP	0.537893	EPI-C
PATZ1	SEC14L1	1.01488	EPI-C
PATZ1	SEC31A	0.28863	EPI-C
PATZ1	SELENOH	1.40645	EPI-C
PATZ1	SELENOT	0.344366	EPI-C
PATZ1	SEMA3B	2.18796	EPI-C
PATZ1	SEMA4D	0.302541	EPI-C
PATZ1	SEPHS1	0.302947	EPI-C
PATZ1	SERINC2	0.863142	EPI-C
PATZ1	SERINC3	0.296341	EPI-C
PATZ1	SERINC5	0.295189	EPI-C
PATZ1	SERPINF1	1.18941	EPI-C
PATZ1	SERPINH1	4.90113	EPI-C
PATZ1	SEZ6L2	1.94777	EPI-C
PATZ1	SFN	0.78438	EPI-C
PATZ1	SFRP2	0.722849	EPI-C
PATZ1	SGSH	0.285864	EPI-C
PATZ1	SH2D2A	3.05111	EPI-C
PATZ1	SH2D3C	1.97644	EPI-C
PATZ1	SH3BGRL2	0.423556	EPI-C
PATZ1	SIAH1	1.88316	EPI-C
PATZ1	SIGIRR	3.8992	EPI-C
PATZ1	SIN3B	0.324889	EPI-C
PATZ1	SINHCAF	0.304995	EPI-C
PATZ1	SKIL	0.290798	EPI-C
PATZ1	SLC16A11	0.286317	EPI-C
PATZ1	SLC17A7	0.99487	EPI-C
PATZ1	SLC25A1	0.32364	EPI-C
PATZ1	SLC25A22	0.310828	EPI-C
PATZ1	SLC25A39	3.67532	EPI-C
PATZ1	SLC26A6	0.677313	EPI-C
PATZ1	SLC2A1	0.42713	EPI-C
PATZ1	SLC38A5	0.322454	EPI-C
PATZ1	SLC39A1	0.28882	EPI-C
PATZ1	SLC39A10	0.338179	EPI-C
PATZ1	SLC44A1	0.331636	EPI-C
PATZ1	SLC50A1	1.30658	EPI-C
PATZ1	SLC7A3	0.399175	EPI-C
PATZ1	SLIRP	0.290394	EPI-C
PATZ1	SMG7	1.39331	EPI-C
PATZ1	SMIM13	0.392547	EPI-C
PATZ1	SMURF2	1.48471	EPI-C
PATZ1	SMYD5	0.352588	EPI-C
PATZ1	SNAP29	0.508689	EPI-C
PATZ1	SNAPC5	0.464721	EPI-C
PATZ1	SNCB	3.82302	EPI-C
PATZ1	SNRNP200	1.03954	EPI-C
PATZ1	SNRPA	4.54735	EPI-C
PATZ1	SNRPN	1.46236	EPI-C
PATZ1	SORL1	0.858435	EPI-C
PATZ1	SOX2	1.81041	EPI-C
PATZ1	SPARC	0.687088	EPI-C
PATZ1	SPATS2	0.362167	EPI-C
PATZ1	SPC24	0.628793	EPI-C
PATZ1	SPSB3	0.291375	EPI-C
PATZ1	SREK1IP1	0.672704	EPI-C
PATZ1	SRI	0.404526	EPI-C
PATZ1	SRP14	0.32864	EPI-C
PATZ1	SRSF10	0.344395	EPI-C
PATZ1	SSB	0.766989	EPI-C
PATZ1	SSBP3	2.36251	EPI-C
PATZ1	SSNA1	0.3594	EPI-C
PATZ1	SSR2	0.290985	EPI-C
PATZ1	ST5	1.20138	EPI-C
PATZ1	ST7L	0.287259	EPI-C
PATZ1	STAM	0.797136	EPI-C
PATZ1	STAP2	0.33175	EPI-C
PATZ1	STC1	0.302634	EPI-C
[truncated: 99,071 more rows]
