# Supplementary material for: Developmental dynamics of chromatin accessibility during post-implantation development of monkey embryos
Source: Gigascience. 2023 May 25;12:giad038. doi: 10.1093/gigascience/giad038 (PMC10209733; doi:10.1093/gigascience/giad038)
Supplement: giad038_Supplemental_Figures_and_Tables [file giad038_supplemental_figures_and_tables.zip › TableS6.xlsx]

## Sheet: Table_S5
TF	Gene	linkageScore	cluster
CDX1	A2ML1	0.716181	TE-A
CDX1	ABHD12	1.07216	TE-A
CDX1	ADAM19	0.519325	TE-A
CDX1	AMBN	0.454763	TE-A
CDX1	ANXA6	0.3384	TE-A
CDX1	AP1B1	0.364329	TE-A
CDX1	APOE	0.42876	TE-A
CDX1	ARL8A	0.343206	TE-A
CDX1	B3GNT2	0.321827	TE-A
CDX1	BMP6	0.380626	TE-A
CDX1	C10orf99	0.483684	TE-A
CDX1	CAMSAP3	0.349541	TE-A
CDX1	CD99	1.09523	TE-A
CDX1	CDA	0.292552	TE-A
CDX1	CDX1	0.407963	TE-A
CDX1	CHPT1	0.414484	TE-A
CDX1	CST6	0.35308	TE-A
CDX1	CTSD	0.976414	TE-A
CDX1	DPPA3	0.819147	TE-A
CDX1	EMP2	0.481664	TE-A
CDX1	F3	0.83111	TE-A
CDX1	FFAR4	0.364289	TE-A
CDX1	FGFR4	0.378615	TE-A
CDX1	GATA2	0.707515	TE-A
CDX1	GM2A	0.385555	TE-A
CDX1	GPX2	0.712657	TE-A
CDX1	HAND1	1.70708	TE-A
CDX1	IGF1	0.354473	TE-A
CDX1	ITPR3	0.334003	TE-A
CDX1	JARID2	0.991908	TE-A
CDX1	LAMA1	0.413412	TE-A
CDX1	LAMC1	0.360423	TE-A
CDX1	LRP2	2.1815	TE-A
CDX1	LYPD2	0.397681	TE-A
CDX1	MERTK	0.328861	TE-A
CDX1	MET	1.38084	TE-A
CDX1	MYBL2	0.307322	TE-A
CDX1	MYL3	0.393221	TE-A
CDX1	NLRP2	1.5536	TE-A
CDX1	NLRP7	1.32301	TE-A
CDX1	PHOSPHO1	0.415773	TE-A
CDX1	PRDX1	0.318723	TE-A
CDX1	RAB11FIP4	0.488448	TE-A
CDX1	SH3BGRL2	0.498556	TE-A
CDX1	SLC18B1	0.483427	TE-A
CDX1	SLC19A3	1.22666	TE-A
CDX1	SLC25A29	0.429801	TE-A
CDX1	SLC39A2	1.11916	TE-A
CDX1	SLC52A3	0.466354	TE-A
CDX1	SLC7A7	0.377218	TE-A
CDX1	SMTNL2	0.434564	TE-A
CDX1	TBX2	1.42311	TE-A
CDX1	TET2	2.23994	TE-A
CDX1	TFAP2C	1.38652	TE-A
CDX1	TMEM150C	0.649714	TE-A
CDX1	WNT5B	0.941952	TE-A
CDX2	A4GALT	0.319524	TE-A
CDX2	ABHD12	1.07216	TE-A
CDX2	B3GNT2	0.321827	TE-A
CDX2	BMP6	0.914731	TE-A
CDX2	CAMSAP3	0.349541	TE-A
CDX2	CD99	0.751486	TE-A
CDX2	CDA	0.292552	TE-A
CDX2	CTSD	0.648257	TE-A
CDX2	F3	0.481341	TE-A
CDX2	FAM213A	0.348326	TE-A
CDX2	FFAR4	0.364289	TE-A
CDX2	FGFR4	0.378615	TE-A
CDX2	GPX2	0.712657	TE-A
CDX2	HAND1	0.532741	TE-A
CDX2	HEBP1	0.51107	TE-A
CDX2	JARID2	1.0107	TE-A
CDX2	LAMA1	0.413412	TE-A
CDX2	LRP2	0.651305	TE-A
CDX2	LYPD2	0.397681	TE-A
CDX2	MERTK	0.328861	TE-A
CDX2	MET	0.823093	TE-A
CDX2	MYBL2	0.867279	TE-A
CDX2	MYL3	0.393221	TE-A
CDX2	NLRP2	1.5536	TE-A
CDX2	NLRP7	1.32301	TE-A
CDX2	PAFAH1B3	0.942036	TE-A
CDX2	PHOSPHO1	0.415773	TE-A
CDX2	PLTP	0.410715	TE-A
CDX2	PRDX1	0.318723	TE-A
CDX2	SH3BGRL2	0.498556	TE-A
CDX2	SLC18B1	0.483427	TE-A
CDX2	SLC19A3	0.570898	TE-A
CDX2	TBX2	1.06686	TE-A
CDX2	TET2	0.948561	TE-A
CDX2	TFAP2C	0.310628	TE-A
CDX2	TMPRSS2	0.409529	TE-A
CDX2	WNT5B	0.566757	TE-A
GATA2	ABHD12	0.70112	TE-A
GATA2	AGXT	0.33004	TE-A
GATA2	B3GNT2	0.37617	TE-A
GATA2	CDA	0.655028	TE-A
GATA2	CDX2	0.317255	TE-A
GATA2	DNMT3B	0.388901	TE-A
GATA2	ENDOU	0.460754	TE-A
GATA2	F3	0.411819	TE-A
GATA2	FFAR4	0.415716	TE-A
GATA2	FGFR4	0.300957	TE-A
GATA2	GATA2	1.73949	TE-A
GATA2	HAND1	1.08154	TE-A
GATA2	ITPR3	0.425394	TE-A
GATA2	LPIN3	0.332236	TE-A
GATA2	NMRAL1	0.443994	TE-A
GATA2	S100A14	0.647353	TE-A
GATA2	S100A16	0.607959	TE-A
GATA2	SEMA3F	0.456352	TE-A
GATA2	SH3BGRL2	0.498556	TE-A
GATA2	SLC12A3	0.315556	TE-A
GATA2	SLC39A2	0.431929	TE-A
GATA2	SLC9A3R1	0.643643	TE-A
GATA2	SLCO4C1	0.338084	TE-A
GATA2	SMIM1	0.339978	TE-A
GATA2	SMTNL2	0.409112	TE-A
GATA2	SNRPA	0.298746	TE-A
GATA2	SORBS2	0.351001	TE-A
GATA2	TBX2	0.356253	TE-A
GATA2	TET2	0.621128	TE-A
GATA2	TMEM150C	0.42282	TE-A
GATA2	WNT5B	0.471121	TE-A
HAND1	ADAM19	0.573168	TE-A
HAND1	AGRN	0.328486	TE-A
HAND1	APOA1	0.918202	TE-A
HAND1	APOC3	0.9533	TE-A
HAND1	APOE	0.42876	TE-A
HAND1	ATP6V0A4	0.421458	TE-A
HAND1	B3GNT2	0.321827	TE-A
HAND1	BMP6	0.400104	TE-A
HAND1	CAMSAP3	0.349541	TE-A
HAND1	CDA	0.292552	TE-A
HAND1	CDX2	0.689494	TE-A
HAND1	CHPT1	0.373258	TE-A
HAND1	CTSD	2.30855	TE-A
HAND1	CTSH	0.318177	TE-A
HAND1	DNMT3B	1.33395	TE-A
HAND1	DPP4	0.344866	TE-A
HAND1	DPPA3	0.651227	TE-A
HAND1	EPCAM	0.870327	TE-A
HAND1	F3	1.45896	TE-A
HAND1	FTH1	0.339268	TE-A
HAND1	GATA2	4.86148	TE-A
HAND1	HAND1	0.950114	TE-A
HAND1	IGF1	0.462877	TE-A
HAND1	ITPR3	0.82985	TE-A
HAND1	JARID2	0.443787	TE-A
HAND1	LAMC1	0.688264	TE-A
HAND1	LAMP2	0.311878	TE-A
HAND1	LIPH	0.312207	TE-A
HAND1	LRP2	0.684449	TE-A
HAND1	MFGE8	0.40779	TE-A
HAND1	MSX2	1.66705	TE-A
HAND1	MYBL2	1.02512	TE-A
HAND1	MYL3	0.393221	TE-A
HAND1	NLRP2	0.631935	TE-A
HAND1	NLRP7	0.645969	TE-A
HAND1	NMRK2	0.310801	TE-A
HAND1	NPC2	0.435166	TE-A
HAND1	OCLN	0.50738	TE-A
HAND1	PAFAH1B3	0.999705	TE-A
HAND1	PDCD2L	0.498945	TE-A
HAND1	PLTP	0.385565	TE-A
HAND1	RAB11FIP4	0.329033	TE-A
HAND1	RAMP2	0.522918	TE-A
HAND1	RHOV	0.386393	TE-A
HAND1	S100A14	0.422135	TE-A
HAND1	S100A16	0.356181	TE-A
HAND1	S100A6	1.51127	TE-A
HAND1	SH3GL3	0.370351	TE-A
HAND1	SLC19A3	0.977021	TE-A
HAND1	SLC5A6	0.33039	TE-A
HAND1	SLC7A7	0.377218	TE-A
HAND1	SMIM1	0.498889	TE-A
HAND1	SMTNL2	0.501011	TE-A
HAND1	SNRPA	0.50282	TE-A
HAND1	TBX2	0.586013	TE-A
HAND1	TET2	1.96925	TE-A
HAND1	TFAP2C	1.45828	TE-A
HAND1	TMPRSS2	1.1039	TE-A
HAND1	UGCG	0.332296	TE-A
HAND1	WNT5B	0.912385	TE-A
MSX2	ABHD12	0.357148	TE-A
MSX2	ATXN7L1	0.301368	TE-A
MSX2	CDX2	0.347946	TE-A
MSX2	CTSD	0.403458	TE-A
MSX2	DNMT3B	0.555537	TE-A
MSX2	EPCAM	0.30646	TE-A
MSX2	F3	0.411819	TE-A
MSX2	HAND1	1.33998	TE-A
MSX2	ITPR3	0.334003	TE-A
MSX2	JARID2	0.609802	TE-A
MSX2	LAMC1	0.360423	TE-A
MSX2	LRP2	0.620088	TE-A
MSX2	MSX2	0.433782	TE-A
MSX2	NLRP2	1.02962	TE-A
MSX2	NLRP7	0.455717	TE-A
MSX2	OCLN	0.87199	TE-A
MSX2	PHOSPHO1	0.32765	TE-A
MSX2	PRSS8	0.447966	TE-A
MSX2	RCC2	0.429914	TE-A
MSX2	SLC39A2	0.594625	TE-A
MSX2	SMIM1	0.350202	TE-A
MSX2	SMTNL2	0.327481	TE-A
MSX2	SPATA22	0.305618	TE-A
MSX2	TET2	0.305728	TE-A
MSX2	TMEM150C	1.54529	TE-A
MYBL2	F3	0.37148	TE-A
MYBL2	IGDCC3	0.361047	TE-A
MYBL2	NMRK2	0.463058	TE-A
MYBL2	NPC2	0.328226	TE-A
TBX2	A4GALT	0.319524	TE-A
TBX2	ABHD12	0.343972	TE-A
TBX2	AGRN	0.855801	TE-A
TBX2	AGXT	0.832693	TE-A
TBX2	AP1B1	0.343354	TE-A
TBX2	APOA1	1.11447	TE-A
TBX2	APOC3	0.627921	TE-A
TBX2	APOE	0.332061	TE-A
TBX2	ARHGAP18	0.301912	TE-A
TBX2	B3GNT2	0.708163	TE-A
TBX2	BMP6	0.670238	TE-A
TBX2	C10orf99	0.483684	TE-A
TBX2	CAMSAP3	0.31676	TE-A
TBX2	CD99	0.403091	TE-A
TBX2	CDA	0.889868	TE-A
TBX2	CDX2	0.629502	TE-A
TBX2	CHPT1	0.724377	TE-A
TBX2	CST6	0.300449	TE-A
TBX2	CTSD	1.78624	TE-A
TBX2	DNMT3B	1.13752	TE-A
TBX2	EFCAB8	0.315182	TE-A
TBX2	EMP2	0.407146	TE-A
TBX2	EPCAM	1.72076	TE-A
TBX2	FFAR4	0.331425	TE-A
TBX2	GATA2	6.91024	TE-A
TBX2	GNPTAB	0.474755	TE-A
TBX2	GPX2	1.27192	TE-A
TBX2	HAND1	1.07099	TE-A
TBX2	ITPR3	0.75004	TE-A
TBX2	JARID2	0.41763	TE-A
TBX2	LIPH	0.469707	TE-A
TBX2	MFGE8	0.790056	TE-A
TBX2	MSX2	0.474522	TE-A
TBX2	MYBL2	1.02512	TE-A
TBX2	MYL3	0.393221	TE-A
TBX2	NLRP2	1.1912	TE-A
TBX2	NLRP7	1.39229	TE-A
TBX2	NMRAL1	0.373535	TE-A
TBX2	NMRK2	0.310801	TE-A
TBX2	NPC2	0.448255	TE-A
TBX2	PAFAH1B3	1.25913	TE-A
TBX2	PDCD2L	0.293611	TE-A
TBX2	PHOSPHO1	0.428436	TE-A
TBX2	PLTP	0.410715	TE-A
TBX2	PRDX1	0.318723	TE-A
TBX2	PRSS8	0.372706	TE-A
TBX2	RAB11FIP4	0.996116	TE-A
TBX2	RAMP2	0.351999	TE-A
TBX2	RCC2	0.429914	TE-A
TBX2	S100A6	0.509369	TE-A
TBX2	SEMA3F	0.847705	TE-A
TBX2	SH3BGRL2	0.447174	TE-A
TBX2	SLC19A3	0.445777	TE-A
TBX2	SLC25A29	0.405928	TE-A
TBX2	SLC28A3	0.330039	TE-A
TBX2	SLC2A8	0.374924	TE-A
TBX2	SLC34A2	0.476672	TE-A
TBX2	SLC39A14	0.416958	TE-A
TBX2	SMPD1	0.3295	TE-A
TBX2	SMTNL2	0.467707	TE-A
TBX2	SNRPA	1.36496	TE-A
TBX2	SORBS2	0.298109	TE-A
TBX2	SYT2	0.414938	TE-A
TBX2	TBX2	0.789795	TE-A
TBX2	TET2	2.72549	TE-A
TBX2	TFAP2C	1.67235	TE-A
TBX2	TMEM150C	1.36809	TE-A
TBX2	WNT5B	1.22922	TE-A
TBX2	ZNF219	0.483013	TE-A
TFAP2C	A2ML1	0.466211	TE-A
TFAP2C	ABHD12	0.764063	TE-A
TFAP2C	AGRN	0.646364	TE-A
TFAP2C	ANKRD6	0.3065	TE-A
TFAP2C	AP1B1	1.08449	TE-A
TFAP2C	APOA1	0.482022	TE-A
TFAP2C	APOC3	0.627921	TE-A
TFAP2C	ATP6V1B1	0.357306	TE-A
TFAP2C	CAMSAP3	0.349541	TE-A
TFAP2C	CD99	0.766925	TE-A
TFAP2C	CDA	0.292552	TE-A
TFAP2C	CDX1	0.407963	TE-A
TFAP2C	CDX2	0.341549	TE-A
TFAP2C	CHPT1	0.683151	TE-A
TFAP2C	CST6	0.449739	TE-A
TFAP2C	CTSD	1.60627	TE-A
TFAP2C	DNMT3B	0.661877	TE-A
TFAP2C	ENDOU	0.460754	TE-A
TFAP2C	F3	0.481341	TE-A
TFAP2C	FABP3	0.729507	TE-A
TFAP2C	FFAR4	0.415716	TE-A
TFAP2C	FTH1	0.339268	TE-A
TFAP2C	GATA2	6.08105	TE-A
TFAP2C	GM2A	0.385555	TE-A
TFAP2C	GPX2	0.468902	TE-A
TFAP2C	HAND1	0.532741	TE-A
TFAP2C	ITPR3	0.741908	TE-A
TFAP2C	JARID2	0.683591	TE-A
TFAP2C	KHDC1L	0.781728	TE-A
TFAP2C	LRP2	0.574417	TE-A
TFAP2C	MAPK3	0.294223	TE-A
TFAP2C	MET	0.289445	TE-A
TFAP2C	MFGE8	0.382266	TE-A
TFAP2C	MYBL2	1.01547	TE-A
TFAP2C	MYL3	1.23632	TE-A
TFAP2C	NMRK2	1.25309	TE-A
TFAP2C	NPC2	0.763392	TE-A
TFAP2C	OCLN	0.384017	TE-A
TFAP2C	PAFAH1B3	0.30133	TE-A
TFAP2C	PHOSPHO1	1.14021	TE-A
TFAP2C	PLTP	0.410715	TE-A
TFAP2C	PRRC2A	0.303971	TE-A
TFAP2C	PRSS8	0.5197	TE-A
TFAP2C	RAB11FIP4	1.20734	TE-A
TFAP2C	RHOV	0.386393	TE-A
TFAP2C	S100A10	0.333927	TE-A
TFAP2C	S100A6	0.509369	TE-A
TFAP2C	SEMA3F	0.456352	TE-A
TFAP2C	SH3BGRL2	0.366216	TE-A
TFAP2C	SLC19A3	0.533645	TE-A
TFAP2C	SLC35C1	0.404794	TE-A
TFAP2C	SLC9A3R1	0.996871	TE-A
TFAP2C	SMIM1	2.07299	TE-A
TFAP2C	SMTNL2	0.828492	TE-A
TFAP2C	SNRPA	0.515124	TE-A
TFAP2C	SYT2	0.338439	TE-A
TFAP2C	TBX2	0.356253	TE-A
TFAP2C	TET2	1.49545	TE-A
TFAP2C	TFAP2C	1.23369	TE-A
TFAP2C	TMPRSS2	0.907074	TE-A
TFAP2C	WNT5B	0.471121	TE-A
YBX2	AGRN	0.328486	TE-A
YBX2	APOE	0.575301	TE-A
YBX2	ATP6V1B1	0.357306	TE-A
YBX2	CD99	0.381786	TE-A
YBX2	CTSD	0.872365	TE-A
YBX2	DNMT3B	0.367819	TE-A
YBX2	F3	0.481341	TE-A
YBX2	FABP3	0.294636	TE-A
YBX2	GATA2	1.61739	TE-A
YBX2	HAND1	0.477334	TE-A
YBX2	ITPR3	0.369254	TE-A
YBX2	LAMC1	0.286061	TE-A
YBX2	LRP2	0.591552	TE-A
YBX2	MET	0.289445	TE-A
YBX2	MSX2	0.28994	TE-A
YBX2	NPC2	0.463412	TE-A
YBX2	PAFAH1B3	0.503633	TE-A
YBX2	RAB11FIP4	0.318104	TE-A
YBX2	SH3GL3	0.343792	TE-A
YBX2	SLC19A3	0.305921	TE-A
YBX2	SLC52A3	0.563127	TE-A
YBX2	SMTNL2	0.327481	TE-A
YBX2	TET2	1.36244	TE-A
ZNF219	A2ML1	1.16212	TE-A
ZNF219	A4GALT	0.319524	TE-A
ZNF219	ABHD12	0.777239	TE-A
ZNF219	ADAM19	0.573168	TE-A
ZNF219	AGRN	0.646364	TE-A
ZNF219	AGXT	1.23843	TE-A
ZNF219	ANKRD6	0.397417	TE-A
ZNF219	AP1B1	0.707683	TE-A
ZNF219	APOC3	0.287339	TE-A
ZNF219	APOE	1.31308	TE-A
ZNF219	ARL8A	0.337005	TE-A
ZNF219	ATP12A	0.542125	TE-A
ZNF219	ATP6V0A4	0.421458	TE-A
ZNF219	B3GNT2	0.321827	TE-A
ZNF219	BMP6	0.380626	TE-A
ZNF219	CAMSAP3	1.07209	TE-A
ZNF219	CD99	0.958095	TE-A
ZNF219	CDA	0.889868	TE-A
ZNF219	CHPT1	0.755349	TE-A
ZNF219	CST6	0.300449	TE-A
ZNF219	CTSD	0.87465	TE-A
ZNF219	DNMT3B	1.04551	TE-A
ZNF219	DPP4	0.541411	TE-A
ZNF219	DPPA3	0.819147	TE-A
ZNF219	EFCAB8	0.315182	TE-A
ZNF219	EMP2	0.407146	TE-A
ZNF219	EPCAM	0.870327	TE-A
ZNF219	F3	1.92167	TE-A
ZNF219	FABP3	0.729507	TE-A
ZNF219	FAM213A	0.654538	TE-A
ZNF219	FTH1	0.502138	TE-A
ZNF219	GATA2	4.30772	TE-A
ZNF219	GPX2	1.07285	TE-A
ZNF219	HAND1	2.71995	TE-A
ZNF219	HEBP1	0.306803	TE-A
ZNF219	IGDCC3	0.361047	TE-A
ZNF219	ITPR3	1.26824	TE-A
ZNF219	JARID2	1.11197	TE-A
ZNF219	LAMC1	0.631315	TE-A
ZNF219	LAMP2	0.311878	TE-A
ZNF219	LARP1	0.372421	TE-A
ZNF219	LRP2	1.22668	TE-A
ZNF219	MFGE8	0.40779	TE-A
ZNF219	MSX2	1.38811	TE-A
ZNF219	MYBL2	1.19862	TE-A
ZNF219	MYL3	0.441636	TE-A
ZNF219	NGEF	0.321914	TE-A
ZNF219	NLRP2	0.987832	TE-A
ZNF219	NLRP7	0.821641	TE-A
ZNF219	NMRAL1	0.396252	TE-A
ZNF219	NMRK2	1.99445	TE-A
ZNF219	PAFAH1B3	2.25374	TE-A
ZNF219	PHOSPHO1	0.756087	TE-A
ZNF219	PLLP	0.28809	TE-A
ZNF219	PLTP	0.410715	TE-A
ZNF219	PRDX1	0.318723	TE-A
ZNF219	PRRC2A	0.303971	TE-A
ZNF219	PRSS8	0.761118	TE-A
ZNF219	RAB11FIP4	0.817481	TE-A
ZNF219	RAMP2	0.372905	TE-A
ZNF219	S100A6	0.611463	TE-A
ZNF219	SEMA3F	0.391354	TE-A
ZNF219	SH3BGRL2	0.498556	TE-A
ZNF219	SLC34A2	0.32925	TE-A
ZNF219	SLC35C1	0.506425	TE-A
ZNF219	SLC52A3	1.04607	TE-A
ZNF219	SMIM1	1.35108	TE-A
ZNF219	SMTNL2	1.3452	TE-A
ZNF219	SNRPA	2.47841	TE-A
ZNF219	STS	0.371869	TE-A
ZNF219	SULT2A1	0.29077	TE-A
ZNF219	SYT2	0.323289	TE-A
ZNF219	TBX2	1.08914	TE-A
ZNF219	TET2	1.0067	TE-A
ZNF219	TFAP2C	2.66052	TE-A
ZNF219	TMPRSS2	1.6492	TE-A
ZNF219	TOMM40	0.341671	TE-A
ZNF219	UBD	0.303042	TE-A
ZNF219	WNT5B	1.19194	TE-A
ZNF219	ZNF219	0.483013	TE-A
ZNF445	A2ML1	0.784347	TE-A
ZNF445	ABHD12	0.401427	TE-A
ZNF445	AGXT	0.388411	TE-A
ZNF445	ANPEP	0.465975	TE-A
ZNF445	ANXA6	0.3384	TE-A
ZNF445	APOE	0.332061	TE-A
ZNF445	ATP6V1B1	0.357306	TE-A
ZNF445	ATXN7L1	0.301368	TE-A
ZNF445	BRI3	0.322163	TE-A
ZNF445	CD99	0.555004	TE-A
ZNF445	CDA	0.289235	TE-A
ZNF445	CHPT1	0.340866	TE-A
ZNF445	CTSD	0.853654	TE-A
ZNF445	CTSH	0.318177	TE-A
ZNF445	FTH1	0.339268	TE-A
ZNF445	GATA2	2.99884	TE-A
ZNF445	GM2A	0.38182	TE-A
ZNF445	HAND1	1.28806	TE-A
ZNF445	HEBP1	0.512978	TE-A
ZNF445	ITPR3	0.438393	TE-A
ZNF445	LRP2	0.574417	TE-A
ZNF445	MFGE8	0.382266	TE-A
ZNF445	MSX2	0.655722	TE-A
ZNF445	MYBL2	1.19862	TE-A
ZNF445	MYL3	0.313995	TE-A
ZNF445	NLRP2	0.631935	TE-A
ZNF445	NLRP7	0.645969	TE-A
ZNF445	NMRK2	0.520963	TE-A
ZNF445	NPC2	0.790463	TE-A
ZNF445	OCLN	0.892375	TE-A
ZNF445	PLLP	0.861711	TE-A
ZNF445	PTPRK	0.349516	TE-A
ZNF445	S100A10	0.333927	TE-A
ZNF445	S100A14	0.487136	TE-A
ZNF445	S100A16	0.325132	TE-A
ZNF445	S100A6	0.407489	TE-A
ZNF445	SEMA3F	0.307918	TE-A
ZNF445	SLC19A3	0.445777	TE-A
ZNF445	SLC25A29	0.341165	TE-A
ZNF445	SLC34A2	0.32925	TE-A
ZNF445	SLC35C1	0.404794	TE-A
ZNF445	SLC39A2	0.687231	TE-A
ZNF445	SNRPA	0.671657	TE-A
ZNF445	SYT2	0.414938	TE-A
ZNF445	TBX2	1.14605	TE-A
ZNF445	TET2	0.706679	TE-A
ZNF445	TFAP2C	0.822922	TE-A
ZNF445	TMPRSS2	0.409529	TE-A
ZNF445	WNT5B	0.308831	TE-A
ZNF445	ZNF57	0.392821	TE-A
ZNF852	ABHD12	0.420091	TE-A
ZNF852	AGRN	0.317878	TE-A
ZNF852	AGXT	0.33004	TE-A
ZNF852	AP1B1	0.723837	TE-A
ZNF852	APOA1	0.813206	TE-A
ZNF852	APOC3	0.320942	TE-A
ZNF852	ARHGAP18	0.384722	TE-A
ZNF852	CDX2	0.317255	TE-A
ZNF852	CHPT1	0.414484	TE-A
ZNF852	CTSD	0.328157	TE-A
ZNF852	EMP2	0.407146	TE-A
ZNF852	EPCAM	0.306926	TE-A
ZNF852	F3	0.927404	TE-A
ZNF852	FTH1	0.339268	TE-A
ZNF852	GATA2	0.707515	TE-A
ZNF852	HAND1	0.491371	TE-A
ZNF852	ITPR3	0.438393	TE-A
ZNF852	JARID2	1.32427	TE-A
ZNF852	LRP2	1.133	TE-A
ZNF852	MET	0.289445	TE-A
ZNF852	MFGE8	0.335697	TE-A
ZNF852	MSX2	1.10059	TE-A
ZNF852	MYL3	0.582245	TE-A
ZNF852	NLRP2	0.559267	TE-A
ZNF852	NLRP7	0.365924	TE-A
ZNF852	NPC2	0.775306	TE-A
ZNF852	OCLN	0.685256	TE-A
ZNF852	OOEP	0.402769	TE-A
ZNF852	PHACTR1	0.317737	TE-A
ZNF852	PRSS8	0.5197	TE-A
ZNF852	RAB11FIP4	0.568782	TE-A
ZNF852	RAMP2	0.351999	TE-A
ZNF852	SH3BGRL2	0.447174	TE-A
ZNF852	SH3GL3	0.370351	TE-A
ZNF852	SLC1A3	0.298723	TE-A
ZNF852	SLC28A3	0.468555	TE-A
ZNF852	SLC39A2	0.431929	TE-A
ZNF852	SLC9A3R1	0.340477	TE-A
ZNF852	SORBS2	0.351001	TE-A
ZNF852	SYT2	0.338439	TE-A
ZNF852	TBX2	0.72272	TE-A
ZNF852	TMPRSS2	0.31809	TE-A
ZNF852	UGCG	0.332296	TE-A
CDC5L	CD226	0.497121	TE-B
CDC5L	CGA	2.58198	TE-B
CDC5L	GPR78	0.354409	TE-B
CDC5L	GRHL3	0.322805	TE-B
CDC5L	HEXIM1	0.431258	TE-B
CDC5L	IL1F10	0.354243	TE-B
CDC5L	IL36RN	0.520463	TE-B
CDC5L	IQCD	0.341507	TE-B
CDC5L	LGALS14	0.340505	TE-B
CDC5L	NIPAL3	0.590596	TE-B
CDC5L	PLEKHA6	1.16604	TE-B
CDC5L	RASAL2	0.41805	TE-B
CDC5L	RCAN3	0.7432	TE-B
CDC5L	TBX20	0.287076	TE-B
CDC5L	TMEM88	0.735394	TE-B
CDC5L	USP15	1.84669	TE-B
CDC5L	ZNF560	0.444243	TE-B
DPRX	ARL5B	0.288975	TE-B
DPRX	ASGR1	0.454775	TE-B
DPRX	CETP	0.742483	TE-B
DPRX	CGA	1.95729	TE-B
DPRX	CPEB2	0.551351	TE-B
DPRX	GPR146	0.309958	TE-B
DPRX	HSPB8	0.328629	TE-B
DPRX	KCNJ8	0.397731	TE-B
DPRX	LGALS14	0.707795	TE-B
DPRX	MAP3K4	0.734448	TE-B
DPRX	NPPB	0.758305	TE-B
DPRX	PRKAR1B	0.559046	TE-B
DPRX	SLC10A1	0.461333	TE-B
DPRX	SLC27A5	0.437014	TE-B
DPRX	TBX20	0.441414	TE-B
DPRX	TMEM88	0.527339	TE-B
DPRX	TRABD2A	0.491967	TE-B
DPRX	VSIG1	0.291418	TE-B
KLF15	AMOTL1	0.308669	TE-B
KLF15	ASB2	0.415874	TE-B
KLF15	ASGR1	1.31551	TE-B
KLF15	ATG14	0.295594	TE-B
KLF15	ATG9B	0.321212	TE-B
KLF15	CCKBR	0.869956	TE-B
KLF15	CCNB1IP1	0.514366	TE-B
KLF15	CETP	1.45695	TE-B
KLF15	CGA	0.644724	TE-B
KLF15	CPEB2	0.538277	TE-B
KLF15	DEPDC1B	0.464026	TE-B
KLF15	DHDH	0.683157	TE-B
KLF15	GAST	1.48234	TE-B
KLF15	GNMT	0.335821	TE-B
KLF15	GPR146	0.730706	TE-B
KLF15	GPR78	3.1611	TE-B
KLF15	HEXIM1	0.318317	TE-B
KLF15	IL1F10	0.494337	TE-B
KLF15	IL36RN	0.701497	TE-B
KLF15	IQCD	1.40104	TE-B
KLF15	KLF15	0.79807	TE-B
KLF15	LHB	2.25321	TE-B
KLF15	LYAR	0.627392	TE-B
KLF15	MAP3K4	0.315897	TE-B
KLF15	MCRIP2	0.599371	TE-B
KLF15	MED12L	0.404931	TE-B
KLF15	MTMR10	0.687446	TE-B
KLF15	NIPAL3	1.0941	TE-B
KLF15	NOSIP	0.475989	TE-B
KLF15	NPPA	1.83689	TE-B
KLF15	NPPB	0.738329	TE-B
KLF15	OTUB2	0.546155	TE-B
KLF15	PACSIN2	0.301889	TE-B
KLF15	PLEKHA6	1.53462	TE-B
KLF15	PPP1R14A	0.391017	TE-B
KLF15	PRKAA1	0.289701	TE-B
KLF15	PRKAR1B	1.58313	TE-B
KLF15	RASAL2	0.354031	TE-B
KLF15	RCAN3	1.15391	TE-B
KLF15	RPS25	0.316591	TE-B
KLF15	SLC27A5	0.363039	TE-B
KLF15	SP6	0.418649	TE-B
KLF15	TCL1B	1.38107	TE-B
KLF15	TMEM88	0.799238	TE-B
KLF15	TRABD2A	0.437232	TE-B
KLF15	WNT10B	0.335991	TE-B
KLF15	ZNF560	0.7631	TE-B
SP6	AMOTL1	0.308669	TE-B
SP6	ASB2	0.415874	TE-B
SP6	ATG9B	0.287941	TE-B
SP6	CCKBR	0.647348	TE-B
SP6	CCNB1IP1	0.448228	TE-B
SP6	CETP	0.829746	TE-B
SP6	CGA	0.644724	TE-B
SP6	CPEB2	0.287854	TE-B
SP6	DHDH	0.683157	TE-B
SP6	DSG3	0.64051	TE-B
SP6	GAST	0.81952	TE-B
SP6	GPR146	0.882518	TE-B
SP6	GPR78	2.90084	TE-B
SP6	GRHL3	0.312582	TE-B
SP6	HEXIM1	0.749575	TE-B
SP6	IL36RN	0.308066	TE-B
SP6	IQCD	1.29336	TE-B
SP6	KLF15	0.461979	TE-B
SP6	LGALS14	0.491345	TE-B
SP6	LHB	0.651427	TE-B
SP6	LPIN1	0.343095	TE-B
SP6	MAP3K4	0.315897	TE-B
SP6	MCRIP2	0.28829	TE-B
SP6	NIPAL3	1.78057	TE-B
SP6	NOSIP	0.475989	TE-B
SP6	NPPA	3.32098	TE-B
SP6	NPPB	2.33336	TE-B
SP6	OTUB2	0.546155	TE-B
SP6	PLEKHA6	2.02422	TE-B
SP6	PPP1R14A	0.391017	TE-B
SP6	PRKAR1B	0.72289	TE-B
SP6	RCAN3	2.62611	TE-B
SP6	SLC27A5	0.4412	TE-B
SP6	TCL1B	0.329779	TE-B
SP6	USP15	0.513571	TE-B
SP6	WNT10B	0.335991	TE-B
SP6	ZNF560	1.2255	TE-B
SP6	ZNF589	0.405536	TE-B
TBX20	AMOTL1	0.406001	TE-B
TBX20	B3GNT5	0.450071	TE-B
TBX20	CETP	1.14111	TE-B
TBX20	CGA	1.2672	TE-B
TBX20	CPEB2	0.551351	TE-B
TBX20	DAB2	0.393386	TE-B
TBX20	DCP2	0.908456	TE-B
TBX20	DEPDC1B	1.05807	TE-B
TBX20	DSG3	0.64051	TE-B
TBX20	GAST	0.36716	TE-B
TBX20	GPR146	1.70104	TE-B
TBX20	GPR78	1.60987	TE-B
TBX20	HSPB8	0.306351	TE-B
TBX20	IL1F10	0.313169	TE-B
TBX20	IL36RN	0.392649	TE-B
TBX20	IQCD	0.507126	TE-B
TBX20	JCAD	0.297183	TE-B
TBX20	LGALS14	0.385905	TE-B
TBX20	LHB	2.2031	TE-B
TBX20	LY9	0.365949	TE-B
TBX20	MAP3K4	0.39719	TE-B
TBX20	MTMR10	0.364773	TE-B
TBX20	NIPAL3	0.348901	TE-B
TBX20	NPPA	0.322894	TE-B
TBX20	PLEKHA6	0.624515	TE-B
TBX20	PPP1R14A	0.391017	TE-B
TBX20	RCAN3	1.15181	TE-B
TBX20	RPS25	0.316591	TE-B
TBX20	SLC10A1	0.461333	TE-B
TBX20	SLC27A5	0.363039	TE-B
TBX20	SLC40A1	0.446467	TE-B
TBX20	SP6	0.444947	TE-B
TBX20	SPP1	0.68124	TE-B
TBX20	SYCP3	0.500499	TE-B
TBX20	TBX20	0.409059	TE-B
TBX20	TCL1B	0.37222	TE-B
TBX20	TMEM88	0.372931	TE-B
TBX20	TRABD2A	0.953909	TE-B
TBX20	TRIM75P	0.341822	TE-B
TBX20	USP15	1.3298	TE-B
TBX20	ZNF589	0.405536	TE-B
ZNF589	AMOTL1	0.348177	TE-B
ZNF589	ATG9B	0.642825	TE-B
ZNF589	B3GNT5	0.359848	TE-B
ZNF589	CETP	0.294869	TE-B
ZNF589	CGA	1.37638	TE-B
ZNF589	CNTNAP2	0.338818	TE-B
ZNF589	DAB2	0.28564	TE-B
ZNF589	DDX27	0.343795	TE-B
ZNF589	DEPDC1B	0.464026	TE-B
ZNF589	GAST	1.21445	TE-B
ZNF589	GPR146	0.675647	TE-B
ZNF589	GPR78	0.638282	TE-B
ZNF589	GRHL3	0.312582	TE-B
ZNF589	KLF15	0.393054	TE-B
ZNF589	LGALS14	0.288161	TE-B
ZNF589	LY9	0.361045	TE-B
ZNF589	LYAR	0.327067	TE-B
ZNF589	NIPAL3	0.373431	TE-B
ZNF589	NPPA	0.396601	TE-B
ZNF589	NPPB	0.294312	TE-B
ZNF589	PLEKHA6	0.977111	TE-B
ZNF589	RCAN3	0.565142	TE-B
ZNF589	SLC10A1	0.296396	TE-B
ZNF589	SLC7A11	0.296662	TE-B
ZNF589	TCL1B	0.432885	TE-B
ZNF589	TMEM88	0.426308	TE-B
ZNF589	ZNF560	0.444243	TE-B
ZNF75A	AMOTL1	0.406001	TE-B
ZNF75A	ASB2	0.307601	TE-B
ZNF75A	ASGR1	0.588047	TE-B
ZNF75A	ATG9B	0.667472	TE-B
ZNF75A	CCKBR	0.346048	TE-B
ZNF75A	CD226	0.752855	TE-B
ZNF75A	CETP	0.968263	TE-B
ZNF75A	CGA	0.586556	TE-B
ZNF75A	CPEB2	0.503174	TE-B
ZNF75A	DEPDC1B	1.50407	TE-B
ZNF75A	GPR78	2.42034	TE-B
ZNF75A	HEXIM1	0.424034	TE-B
ZNF75A	HSPB8	0.980727	TE-B
ZNF75A	IL1F10	0.313906	TE-B
ZNF75A	IL36RN	0.452991	TE-B
ZNF75A	IQCD	0.397417	TE-B
ZNF75A	LGALS14	0.288161	TE-B
ZNF75A	LHB	0.301096	TE-B
ZNF75A	LPIN1	0.343095	TE-B
ZNF75A	MAP3K4	0.634953	TE-B
ZNF75A	MBP	0.310494	TE-B
ZNF75A	MTMR10	0.780174	TE-B
ZNF75A	NIPAL3	1.58254	TE-B
ZNF75A	NPPA	0.778207	TE-B
ZNF75A	NPPB	1.66625	TE-B
ZNF75A	PLEKHA6	2.35596	TE-B
ZNF75A	RASAL2	0.477589	TE-B
ZNF75A	RCAN3	2.41839	TE-B
ZNF75A	SLC10A1	0.305982	TE-B
ZNF75A	SYCP3	0.808048	TE-B
ZNF75A	TRABD2A	0.75015	TE-B
ZNF75A	USP15	1.23594	TE-B
ZNF75A	WNT1	0.345765	TE-B
ZNF75A	WNT10B	0.502689	TE-B
ZNF707	AMOTL1	0.308669	TE-B
ZNF707	ASGR1	0.72746	TE-B
ZNF707	ATG9B	0.6338	TE-B
ZNF707	B3GNT5	0.450071	TE-B
ZNF707	BMP7	0.458299	TE-B
ZNF707	CCKBR	0.948154	TE-B
ZNF707	CD226	0.356497	TE-B
ZNF707	CDR2L	0.359972	TE-B
ZNF707	CETP	1.25538	TE-B
ZNF707	CGA	1.20903	TE-B
ZNF707	ERVFRD-1	0.378057	TE-B
ZNF707	GABRA1	0.317127	TE-B
ZNF707	GNMT	0.335821	TE-B
ZNF707	GPR146	0.882518	TE-B
ZNF707	GPR78	0.537818	TE-B
ZNF707	GRHL3	0.296023	TE-B
ZNF707	KLF15	1.25529	TE-B
ZNF707	LHB	0.952523	TE-B
ZNF707	LY9	0.39652	TE-B
ZNF707	LYAR	0.327067	TE-B
ZNF707	MAP3K4	0.319055	TE-B
ZNF707	NIPAL3	1.27604	TE-B
ZNF707	NPPA	3.04098	TE-B
ZNF707	NPPB	2.80903	TE-B
ZNF707	PLEKHA6	0.523204	TE-B
ZNF707	PPP1R14A	0.340518	TE-B
ZNF707	PRKAR1B	0.845221	TE-B
ZNF707	RCAN3	2.71472	TE-B
ZNF707	SYCP3	0.871757	TE-B
ZNF707	USP15	0.290201	TE-B
ZNF707	ZNF732	0.365736	TE-B
ARID3B	ACADS	0.675384	TE-C
ARID3B	AFP	0.64265	TE-C
ARID3B	ASCL2	1.23093	TE-C
ARID3B	BAX	0.323423	TE-C
ARID3B	BEX2	0.511311	TE-C
ARID3B	CCNE1	1.31513	TE-C
ARID3B	CDH5	2.8044	TE-C
ARID3B	CENPV	0.316288	TE-C
ARID3B	CHST2	0.713585	TE-C
ARID3B	CLMP	0.293749	TE-C
ARID3B	CMTR1	0.332692	TE-C
ARID3B	COL1A1	1.41459	TE-C
ARID3B	COL1A2	0.833583	TE-C
ARID3B	COL3A1	5.53692	TE-C
ARID3B	COL9A2	0.923999	TE-C
ARID3B	CXCL14	1.51769	TE-C
ARID3B	DCN	3.06849	TE-C
ARID3B	DKK1	1.01036	TE-C
ARID3B	DLX3	1.03517	TE-C
ARID3B	DNAI1	0.293575	TE-C
ARID3B	DPT	0.751056	TE-C
ARID3B	EEF1G	0.348911	TE-C
ARID3B	EGR1	0.403067	TE-C
ARID3B	EIF3G	0.522386	TE-C
ARID3B	ENPP2	0.54002	TE-C
ARID3B	ETV2	0.337627	TE-C
ARID3B	FADS3	0.551792	TE-C
ARID3B	FAT2	1.11759	TE-C
ARID3B	FBN2	1.50336	TE-C
ARID3B	FUT1	0.309781	TE-C
ARID3B	GAL	0.32997	TE-C
ARID3B	GAPDH	0.45867	TE-C
ARID3B	GSC2	0.439986	TE-C
ARID3B	HDHD5	0.389359	TE-C
ARID3B	HOXA10	0.310129	TE-C
ARID3B	IGSF8	0.615983	TE-C
ARID3B	IGSF9	0.336785	TE-C
ARID3B	IL23A	0.545515	TE-C
ARID3B	ISYNA1	0.353661	TE-C
ARID3B	ITGB2	0.597833	TE-C
ARID3B	LAMA2	0.396596	TE-C
ARID3B	LMO3	3.3386	TE-C
ARID3B	LUM	2.79559	TE-C
ARID3B	MBNL3	0.839276	TE-C
ARID3B	MGP	0.390487	TE-C
ARID3B	MIXL1	0.31392	TE-C
ARID3B	MYBL2	0.559957	TE-C
ARID3B	NASP	0.291056	TE-C
ARID3B	NRP2	1.61487	TE-C
ARID3B	OTX2	2.12743	TE-C
ARID3B	PAGE4	0.808477	TE-C
ARID3B	PAMR1	0.634608	TE-C
ARID3B	PEG3	0.58711	TE-C
ARID3B	PHKA2	0.359442	TE-C
ARID3B	PLS1	1.19945	TE-C
ARID3B	POLD2	0.311019	TE-C
ARID3B	POLD4	0.439661	TE-C
ARID3B	POMT1	1.00931	TE-C
ARID3B	POSTN	0.497906	TE-C
ARID3B	PPFIBP2	0.320123	TE-C
ARID3B	PPP2R2B	0.483092	TE-C
ARID3B	RCOR2	0.378528	TE-C
ARID3B	RPL11	0.347211	TE-C
ARID3B	RPL28	0.405016	TE-C
ARID3B	RPLP2	0.322515	TE-C
ARID3B	RPS11	0.324738	TE-C
ARID3B	RPS9	0.307758	TE-C
ARID3B	SAC3D1	0.338096	TE-C
ARID3B	SERPINH1	1.70265	TE-C
ARID3B	SIGMAR1	0.345271	TE-C
ARID3B	SLCO1A2	0.468008	TE-C
ARID3B	SOWAHA	0.333023	TE-C
ARID3B	STAR	1.16212	TE-C
ARID3B	TGFBI	0.342522	TE-C
ARID3B	TMEM120A	0.370304	TE-C
ARID3B	TPST1	1.56447	TE-C
ARID3B	TRIM9	0.367116	TE-C
ARID3B	TRPT1	0.365954	TE-C
ARID3B	UBE2L6	0.809443	TE-C
ARID3B	VGLL1	1.8131	TE-C
ARID3B	VIM	1.06933	TE-C
ASCL2	ACAN	0.573731	TE-C
ASCL2	ACP5	0.645097	TE-C
ASCL2	ADGRG1	1.9643	TE-C
ASCL2	ASCL2	0.536059	TE-C
ASCL2	AURKB	0.875515	TE-C
ASCL2	B3GLCT	0.360445	TE-C
ASCL2	BANF1	0.287651	TE-C
ASCL2	BCAR1	0.308256	TE-C
ASCL2	BST2	1.2225	TE-C
ASCL2	CCNE1	1.43722	TE-C
ASCL2	CD81	0.417087	TE-C
ASCL2	CDH5	2.34601	TE-C
ASCL2	CENPV	0.294548	TE-C
ASCL2	CEP250	0.286503	TE-C
ASCL2	CHST2	1.0445	TE-C
ASCL2	CLDN7	0.354335	TE-C
ASCL2	CMTR1	1.11546	TE-C
ASCL2	COL1A1	4.21577	TE-C
ASCL2	COL1A2	1.53675	TE-C
ASCL2	COL9A2	0.73284	TE-C
ASCL2	CTBP1	0.402336	TE-C
ASCL2	CXCL14	0.434966	TE-C
ASCL2	DCN	1.57512	TE-C
ASCL2	DLX3	4.26017	TE-C
ASCL2	DNAI1	0.737449	TE-C
ASCL2	DUSP2	0.651853	TE-C
ASCL2	EDF1	0.381704	TE-C
ASCL2	EGR1	0.403067	TE-C
ASCL2	EIF3G	0.937732	TE-C
ASCL2	ETV2	0.683572	TE-C
ASCL2	FABP1	0.410899	TE-C
ASCL2	FADS3	1.59167	TE-C
ASCL2	FARSA	0.336306	TE-C
ASCL2	FAT2	0.546641	TE-C
ASCL2	FBN2	0.498802	TE-C
ASCL2	FXYD6	0.353371	TE-C
ASCL2	GDF3	0.60947	TE-C
ASCL2	GPSM3	0.353303	TE-C
ASCL2	HDHD5	0.787637	TE-C
ASCL2	HOXA10	1.95277	TE-C
ASCL2	IGFBP7	0.51433	TE-C
ASCL2	ISYNA1	0.326934	TE-C
ASCL2	ITGB2	0.597833	TE-C
ASCL2	JDP2	0.680442	TE-C
ASCL2	KAT8	0.547455	TE-C
ASCL2	LONP1	0.407394	TE-C
ASCL2	LUM	1.4401	TE-C
ASCL2	MBNL3	1.16943	TE-C
ASCL2	MIXL1	0.605567	TE-C
ASCL2	MMP28	0.339333	TE-C
ASCL2	MYBL2	0.559957	TE-C
ASCL2	MYBPC2	0.359784	TE-C
ASCL2	NACC2	0.303856	TE-C
ASCL2	NASP	0.75033	TE-C
ASCL2	NODAL	0.52915	TE-C
ASCL2	NR2C2AP	0.357959	TE-C
ASCL2	NRP2	0.689204	TE-C
ASCL2	NXPH4	0.473742	TE-C
ASCL2	PAMR1	0.88356	TE-C
ASCL2	PARP1	0.323045	TE-C
ASCL2	PCOLCE	0.295655	TE-C
ASCL2	PFAS	0.802479	TE-C
ASCL2	PLEKHG6	0.375063	TE-C
ASCL2	PLS1	0.479071	TE-C
ASCL2	POLRMT	0.328471	TE-C
ASCL2	POMT1	0.580671	TE-C
ASCL2	POSTN	0.319568	TE-C
ASCL2	PRMT1	0.312118	TE-C
ASCL2	PROSER2	0.408323	TE-C
ASCL2	PXDC1	0.396422	TE-C
ASCL2	PYCR2	0.289346	TE-C
ASCL2	RASL11A	0.346371	TE-C
ASCL2	RCOR2	1.07842	TE-C
ASCL2	RPL28	1.20365	TE-C
ASCL2	RPL41	1.04594	TE-C
ASCL2	RPL8	0.798766	TE-C
ASCL2	RPLP2	0.318143	TE-C
ASCL2	RPS11	0.288409	TE-C
ASCL2	RPS15	0.337602	TE-C
ASCL2	SAC3D1	0.304664	TE-C
ASCL2	SCARA3	0.454346	TE-C
ASCL2	SCUBE3	0.31788	TE-C
ASCL2	SELENOH	0.342168	TE-C
ASCL2	SERPINF1	0.784601	TE-C
ASCL2	SERPINH1	2.53711	TE-C
ASCL2	SIGMAR1	0.332353	TE-C
ASCL2	SLC25A39	1.85289	TE-C
ASCL2	SLC29A1	1.3819	TE-C
ASCL2	SRRT	1.18865	TE-C
ASCL2	STAR	0.961241	TE-C
ASCL2	TCN2	1.28528	TE-C
ASCL2	TGFBI	1.83487	TE-C
ASCL2	TOMM40	0.341671	TE-C
ASCL2	TONSL	1.12699	TE-C
ASCL2	TRIM9	0.457836	TE-C
ASCL2	TRPT1	1.09828	TE-C
ASCL2	UBE2L6	0.407088	TE-C
ASCL2	UBE2S	0.326017	TE-C
ASCL2	VEPH1	0.656003	TE-C
ASCL2	WDR46	0.308157	TE-C
ASCL2	ZNF395	0.356777	TE-C
ATF4	ADGRG1	0.617103	TE-C
ATF4	ASCL2	1.34521	TE-C
ATF4	BAX	0.306562	TE-C
ATF4	CCNE1	0.564221	TE-C
ATF4	CDH5	3.43511	TE-C
ATF4	CLDN7	0.352776	TE-C
ATF4	CMTR1	0.342199	TE-C
ATF4	COL1A1	1.26249	TE-C
ATF4	COL3A1	0.840127	TE-C
ATF4	COMT	0.311138	TE-C
ATF4	DCN	0.863079	TE-C
ATF4	DLX3	1.41593	TE-C
ATF4	EGR1	0.378716	TE-C
ATF4	FXYD6	0.480694	TE-C
ATF4	GSC2	0.372866	TE-C
ATF4	HOXA10	0.576395	TE-C
ATF4	LUM	0.832874	TE-C
ATF4	MMP28	0.643833	TE-C
ATF4	MYL7	0.703483	TE-C
ATF4	PAMR1	1.39103	TE-C
ATF4	PEG3	0.535498	TE-C
ATF4	PLS1	0.337127	TE-C
ATF4	POLRMT	0.328471	TE-C
ATF4	POMT1	0.308893	TE-C
ATF4	PROSER2	0.408323	TE-C
ATF4	RCOR2	0.297262	TE-C
ATF4	RPL3	0.349921	TE-C
ATF4	RPLP2	0.301775	TE-C
ATF4	RPS11	0.324738	TE-C
ATF4	SCARA3	0.533747	TE-C
ATF4	SELENOH	0.379293	TE-C
ATF4	SLC29A1	0.515934	TE-C
ATF4	SRRT	0.459798	TE-C
ATF4	STAR	0.309073	TE-C
ATF4	TPST1	0.802701	TE-C
ATF4	TRIM9	0.366426	TE-C
ATF4	TRPT1	0.383713	TE-C
ATF4	UBE2S	0.640468	TE-C
ATF4	VIM	0.43967	TE-C
ATF4	WDR46	0.308157	TE-C
ATF4	ZNF395	0.409503	TE-C
DLX3	ACP5	0.512826	TE-C
DLX3	ADGRG1	0.572662	TE-C
DLX3	ASCL2	0.890882	TE-C
DLX3	CCNE1	0.803223	TE-C
DLX3	CD81	0.474773	TE-C
DLX3	CDH5	0.624104	TE-C
DLX3	CENPV	0.311141	TE-C
DLX3	CHST2	1.1486	TE-C
DLX3	CMTR1	0.69198	TE-C
DLX3	COL3A1	0.66192	TE-C
DLX3	CRYBA2	0.310208	TE-C
DLX3	DCN	0.782794	TE-C
DLX3	DKK1	0.416404	TE-C
DLX3	DLX3	0.646903	TE-C
DLX3	DOK1	0.353259	TE-C
DLX3	EGR1	0.403067	TE-C
DLX3	ETV2	0.683572	TE-C
DLX3	FABP1	0.582239	TE-C
DLX3	FADS2	0.426863	TE-C
DLX3	FAT2	0.574289	TE-C
DLX3	FOXO4	0.442755	TE-C
DLX3	HAPLN1	0.419632	TE-C
DLX3	ITPKA	0.376419	TE-C
DLX3	JDP2	0.422252	TE-C
DLX3	KAT8	0.420245	TE-C
DLX3	LUM	0.708806	TE-C
DLX3	MGP	0.330795	TE-C
DLX3	MMP28	0.493227	TE-C
DLX3	NRP2	0.388251	TE-C
DLX3	NXPH4	0.547004	TE-C
DLX3	OTX2	0.768302	TE-C
DLX3	PLEKHG6	0.324415	TE-C
DLX3	POLD4	0.439661	TE-C
DLX3	POMT1	0.545362	TE-C
DLX3	PPFIBP2	0.299111	TE-C
DLX3	PPP2R2B	0.525689	TE-C
DLX3	RCOR2	0.398328	TE-C
DLX3	RPLP2	0.301775	TE-C
DLX3	SELENOH	0.342168	TE-C
DLX3	SERPINH1	0.662013	TE-C
DLX3	SLC25A39	0.348631	TE-C
DLX3	TRIM9	0.457836	TE-C
DLX3	TTR	0.327078	TE-C
DLX3	UBE2L6	0.727262	TE-C
DLX3	VGLL1	0.342539	TE-C
EGR1	ADGRG1	0.557111	TE-C
EGR1	APOM	0.311234	TE-C
EGR1	ASCL2	0.28812	TE-C
EGR1	AURKB	1.19325	TE-C
EGR1	BANF1	0.287651	TE-C
EGR1	BAX	0.306562	TE-C
EGR1	BST2	0.442467	TE-C
EGR1	CCNE1	0.564221	TE-C
EGR1	CDCA5	0.357846	TE-C
EGR1	CLDN7	0.352776	TE-C
EGR1	CNRIP1	0.550478	TE-C
EGR1	COL1A1	2.32418	TE-C
EGR1	DLX3	1.04433	TE-C
EGR1	DNAI1	0.388092	TE-C
EGR1	EDF1	0.381704	TE-C
EGR1	EEF1G	0.648939	TE-C
EGR1	EGR1	0.928684	TE-C
EGR1	EIF3G	0.651093	TE-C
EGR1	ETV2	0.683572	TE-C
EGR1	FADS3	0.678944	TE-C
EGR1	FARSA	0.336306	TE-C
EGR1	FKBP8	0.295716	TE-C
EGR1	FUT1	0.697325	TE-C
EGR1	FXYD6	0.499726	TE-C
EGR1	GPSM3	0.345494	TE-C
EGR1	HDAC11	0.42947	TE-C
EGR1	HOXA10	0.487468	TE-C
EGR1	ISYNA1	0.765887	TE-C
EGR1	ITGB2	0.597833	TE-C
EGR1	MYBBP1A	0.325012	TE-C
EGR1	MYBL2	1.02512	TE-C
EGR1	MYL7	0.325406	TE-C
EGR1	NASP	0.291056	TE-C
EGR1	NKX1-2	0.448182	TE-C
EGR1	NRP2	0.402816	TE-C
EGR1	NXPH4	0.473742	TE-C
EGR1	PCOLCE	0.339443	TE-C
EGR1	PFAS	0.823991	TE-C
EGR1	PLS1	0.479071	TE-C
EGR1	POLD2	0.301266	TE-C
EGR1	POLD4	0.334725	TE-C
EGR1	POLRMT	0.957199	TE-C
EGR1	POMT1	0.580671	TE-C
EGR1	PRMT1	1.16641	TE-C
EGR1	PRRC2A	0.303971	TE-C
EGR1	PTPRU	0.301651	TE-C
EGR1	RCOR2	0.80096	TE-C
EGR1	RPL11	0.35774	TE-C
EGR1	RPL28	2.33703	TE-C
EGR1	RPL3	0.703786	TE-C
EGR1	RPL41	0.294357	TE-C
EGR1	RPL7A	0.774372	TE-C
EGR1	RPL8	0.437386	TE-C
EGR1	RPLP2	1.60283	TE-C
EGR1	RPS11	0.324738	TE-C
EGR1	SAC3D1	0.338096	TE-C
EGR1	SELENOH	0.529142	TE-C
EGR1	SERPINH1	1.52849	TE-C
EGR1	SIGMAR1	0.332353	TE-C
EGR1	SLC25A39	0.348631	TE-C
EGR1	SLC29A1	0.83164	TE-C
EGR1	SLC2A6	0.301744	TE-C
EGR1	SOWAHA	0.386499	TE-C
EGR1	SRRT	0.833198	TE-C
EGR1	STAR	0.396019	TE-C
EGR1	THOC6	0.316854	TE-C
EGR1	TONSL	0.852473	TE-C
EGR1	TRPT1	0.379055	TE-C
EGR1	TUBA1B	0.424651	TE-C
EGR1	UBE2S	1.46429	TE-C
EGR1	VIM	0.478896	TE-C
EGR1	ZNF395	0.680675	TE-C
EGR2	ADGRG1	0.557111	TE-C
EGR2	APOM	0.311234	TE-C
EGR2	ASCL2	0.28812	TE-C
EGR2	AURKB	1.19325	TE-C
EGR2	BANF1	0.287651	TE-C
EGR2	BAX	0.306562	TE-C
EGR2	BST2	0.852019	TE-C
EGR2	CCNE1	1.35334	TE-C
EGR2	CDCA5	0.357846	TE-C
EGR2	CLDN7	0.707111	TE-C
EGR2	CNRIP1	0.550478	TE-C
EGR2	COL1A1	1.10619	TE-C
EGR2	DNAI1	0.388092	TE-C
EGR2	EDF1	0.381704	TE-C
EGR2	EGR1	0.525617	TE-C
EGR2	EIF3G	0.651093	TE-C
EGR2	ETV2	0.698892	TE-C
EGR2	FADS3	0.678944	TE-C
EGR2	FUT1	0.697325	TE-C
EGR2	FXYD6	0.499726	TE-C
EGR2	GPSM3	0.345494	TE-C
EGR2	HDAC11	0.42947	TE-C
EGR2	HOXA10	0.363205	TE-C
EGR2	IGSF9	0.325591	TE-C
EGR2	ISYNA1	0.353661	TE-C
EGR2	ITGB2	0.597833	TE-C
EGR2	KAT8	0.420245	TE-C
EGR2	MIXL1	0.31392	TE-C
EGR2	MYBL2	0.465159	TE-C
EGR2	MYL7	1.02889	TE-C
EGR2	NASP	0.291056	TE-C
EGR2	NKX1-2	0.448182	TE-C
EGR2	NXPH4	0.473742	TE-C
EGR2	PCK2	0.385567	TE-C
EGR2	PCOLCE	0.339443	TE-C
EGR2	PFAS	0.823991	TE-C
EGR2	POLD2	0.301266	TE-C
EGR2	POLRMT	0.635955	TE-C
EGR2	POMT1	0.580671	TE-C
EGR2	PRMT1	0.854295	TE-C
EGR2	PRRC2A	0.303971	TE-C
EGR2	PTPRU	0.301651	TE-C
EGR2	RACK1	0.442946	TE-C
EGR2	RCOR2	1.09822	TE-C
EGR2	RPL11	0.35774	TE-C
EGR2	RPL28	1.85027	TE-C
EGR2	RPL3	1.05371	TE-C
EGR2	RPL7A	0.774372	TE-C
EGR2	RPL8	0.437386	TE-C
EGR2	RPLP2	1.60283	TE-C
EGR2	RPS11	0.77407	TE-C
EGR2	RPS15	0.299205	TE-C
EGR2	SAC3D1	0.642759	TE-C
EGR2	SELENOH	1.40645	TE-C
EGR2	SERPINF1	0.396254	TE-C
EGR2	SERPINH1	0.943205	TE-C
EGR2	SLC25A39	0.348631	TE-C
EGR2	SLC29A1	0.83164	TE-C
EGR2	SLC2A6	0.703729	TE-C
EGR2	SOWAHA	0.386499	TE-C
EGR2	SRRT	1.12783	TE-C
EGR2	STAR	0.396019	TE-C
EGR2	THOC6	0.316854	TE-C
EGR2	TONSL	0.451019	TE-C
EGR2	TRPT1	0.762769	TE-C
EGR2	TUBA1B	0.424651	TE-C
EGR2	UBE2L6	0.698582	TE-C
EGR2	UBE2S	1.46429	TE-C
EGR2	VIM	0.478896	TE-C
EGR2	ZNF395	0.680675	TE-C
ETV2	A2M	0.306276	TE-C
ETV2	ACADS	0.308908	TE-C
ETV2	ACP5	0.512826	TE-C
ETV2	AURKB	0.294716	TE-C
ETV2	BANF1	0.287651	TE-C
ETV2	BCAR1	0.297517	TE-C
ETV2	CDCA5	0.357846	TE-C
ETV2	CHST2	0.327552	TE-C
ETV2	CKB	0.308957	TE-C
ETV2	CLMP	0.293749	TE-C
ETV2	COL1A1	1.50328	TE-C
ETV2	COL1A2	0.329047	TE-C
ETV2	COL9A2	0.946787	TE-C
ETV2	CTNNBIP1	0.553241	TE-C
ETV2	CXCL14	0.46335	TE-C
ETV2	DKK1	0.510371	TE-C
ETV2	EGR1	0.525617	TE-C
ETV2	ETV2	0.322306	TE-C
ETV2	EVA1B	0.548229	TE-C
ETV2	FAT2	0.546641	TE-C
ETV2	FBN2	1.0539	TE-C
ETV2	GAPDH	0.45867	TE-C
ETV2	GRAMD2A	0.719478	TE-C
ETV2	HAPLN1	1.1678	TE-C
ETV2	HOXA10	0.487468	TE-C
ETV2	ITGB2	0.9034	TE-C
ETV2	LAMA2	0.58573	TE-C
ETV2	LRRC17	0.407255	TE-C
ETV2	MMP28	1.1812	TE-C
ETV2	MYBL2	0.867279	TE-C
ETV2	MYO7A	0.40427	TE-C
ETV2	OTX2	0.73547	TE-C
ETV2	PCK2	0.385567	TE-C
ETV2	PHKA2	0.359442	TE-C
ETV2	POSTN	0.813722	TE-C
ETV2	PRMT1	0.681614	TE-C
ETV2	RACK1	0.337225	TE-C
ETV2	RPL28	0.898627	TE-C
ETV2	RPL8	0.849137	TE-C
ETV2	RPLP2	0.335072	TE-C
ETV2	RPS9	0.307758	TE-C
ETV2	SELENOH	1.06429	TE-C
ETV2	SLC29A1	0.731067	TE-C
ETV2	TGFBI	0.84818	TE-C
ETV2	TMEM120A	0.370304	TE-C
ETV2	TPST1	0.600884	TE-C
ETV2	TRIM29	0.387556	TE-C
ETV2	VGLL1	0.673459	TE-C
ETV2	ZNF395	0.336392	TE-C
FOXO4	ACP5	1.04198	TE-C
FOXO4	ADGRG1	0.581592	TE-C
FOXO4	ATP2A3	0.436096	TE-C
FOXO4	AURKB	0.294716	TE-C
FOXO4	B3GLCT	0.919946	TE-C
FOXO4	BAX	0.323423	TE-C
FOXO4	CCNE1	1.87738	TE-C
FOXO4	CDCA5	0.656156	TE-C
FOXO4	CDH5	1.53531	TE-C
FOXO4	CHST2	1.71074	TE-C
FOXO4	CLDN7	0.336453	TE-C
FOXO4	COL1A1	0.734411	TE-C
FOXO4	COL3A1	3.49241	TE-C
FOXO4	COL9A2	1.35759	TE-C
FOXO4	CXCL14	0.619377	TE-C
FOXO4	DCN	3.45465	TE-C
FOXO4	DKK1	1.05299	TE-C
FOXO4	DKK4	0.428479	TE-C
FOXO4	DNAI1	0.762989	TE-C
FOXO4	DPT	0.288678	TE-C
FOXO4	DUSP2	0.290992	TE-C
FOXO4	EGFL6	0.686591	TE-C
FOXO4	EGR1	0.403067	TE-C
FOXO4	ENPP2	0.971834	TE-C
FOXO4	ETV2	0.337627	TE-C
FOXO4	EVA1B	0.548229	TE-C
FOXO4	FADS3	0.820509	TE-C
FOXO4	FAT2	0.574289	TE-C
FOXO4	FBN2	1.15858	TE-C
FOXO4	FOXO4	0.353245	TE-C
FOXO4	FUT1	0.293757	TE-C
FOXO4	GAPDH	0.45867	TE-C
FOXO4	GDF3	0.292254	TE-C
FOXO4	GPSM3	0.345494	TE-C
FOXO4	GRWD1	0.312378	TE-C
FOXO4	GSC2	1.4869	TE-C
FOXO4	HAPLN1	0.735747	TE-C
FOXO4	HDHD5	0.317495	TE-C
FOXO4	HOXA10	0.684715	TE-C
FOXO4	IGFBP7	0.348671	TE-C
FOXO4	IGSF8	0.615983	TE-C
FOXO4	IGSF9	0.336785	TE-C
FOXO4	ITGB2	1.92138	TE-C
FOXO4	ITPKA	0.376419	TE-C
FOXO4	LAMA2	0.567313	TE-C
FOXO4	LMO3	0.822778	TE-C
FOXO4	LUM	3.20311	TE-C
FOXO4	MBNL3	1.51707	TE-C
FOXO4	MGP	1.07184	TE-C
FOXO4	MMP28	0.643833	TE-C
FOXO4	MYBL2	0.465159	TE-C
FOXO4	MYL7	0.34309	TE-C
FOXO4	MYO7A	0.67947	TE-C
FOXO4	NASP	0.291056	TE-C
FOXO4	NODAL	0.373538	TE-C
FOXO4	NRP2	0.402816	TE-C
FOXO4	NXPH4	0.455659	TE-C
FOXO4	OTX2	2.32007	TE-C
FOXO4	PAMR1	3.95323	TE-C
FOXO4	PARP1	0.761801	TE-C
FOXO4	PCK2	0.385567	TE-C
FOXO4	PDPN	0.302897	TE-C
FOXO4	PEG3	0.895918	TE-C
FOXO4	PLEKHG6	1.0279	TE-C
FOXO4	PLS1	0.479071	TE-C
FOXO4	POMT1	0.398766	TE-C
FOXO4	POSTN	1.41769	TE-C
FOXO4	PPFIBP2	0.363617	TE-C
FOXO4	PRMT1	0.29263	TE-C
FOXO4	PXDC1	0.459405	TE-C
FOXO4	PYCR2	0.585368	TE-C
FOXO4	RACK1	0.442946	TE-C
FOXO4	RCOR2	0.402633	TE-C
FOXO4	RPL7A	0.358122	TE-C
FOXO4	RPL8	0.361381	TE-C
FOXO4	RPS11	0.353251	TE-C
FOXO4	SERPINF1	0.42264	TE-C
FOXO4	SERPINH1	0.312068	TE-C
FOXO4	SIGMAR1	0.332353	TE-C
FOXO4	SLC29A1	0.616021	TE-C
FOXO4	SLC2A6	0.301744	TE-C
FOXO4	SRPX2	0.56473	TE-C
FOXO4	SRRT	0.294288	TE-C
FOXO4	STAR	0.95935	TE-C
FOXO4	TCN2	1.16488	TE-C
FOXO4	TGFBI	0.696947	TE-C
FOXO4	TMEM120A	0.370304	TE-C
FOXO4	TPST1	2.36524	TE-C
FOXO4	TRIM29	0.660915	TE-C
FOXO4	TSPAN11	0.33368	TE-C
FOXO4	TTR	0.43606	TE-C
FOXO4	UBE2L6	0.702064	TE-C
FOXO4	VEPH1	0.656003	TE-C
FOXO4	VGLL1	1.15845	TE-C
FOXO4	VIM	1.3203	TE-C
FOXO4	ZNF395	0.693169	TE-C
GSC2	AKT1	0.564747	TE-C
GSC2	ASCL2	0.536059	TE-C
GSC2	BST2	0.680105	TE-C
GSC2	CCNE1	1.1711	TE-C
GSC2	CHST2	0.469027	TE-C
GSC2	CLDN1	0.682583	TE-C
GSC2	CMTR1	0.342199	TE-C
GSC2	COL1A1	1.50214	TE-C
GSC2	COL3A1	0.304538	TE-C
GSC2	COMT	0.359594	TE-C
GSC2	CXCL14	0.898317	TE-C
GSC2	DCN	0.720018	TE-C
GSC2	DPT	0.503759	TE-C
GSC2	EGFL6	0.686591	TE-C
GSC2	EGR2	0.381331	TE-C
GSC2	EIF3G	0.432255	TE-C
GSC2	FADS2	0.328461	TE-C
GSC2	FAT2	0.375663	TE-C
GSC2	FBN2	0.732392	TE-C
GSC2	FOLH1	0.336701	TE-C
GSC2	GRAMD2A	0.493908	TE-C
GSC2	GSC2	0.585619	TE-C
GSC2	HOXA10	0.321511	TE-C
GSC2	IGFBP7	0.395011	TE-C
GSC2	IGSF8	0.615983	TE-C
GSC2	IGSF9	0.336785	TE-C
GSC2	IL23A	0.464681	TE-C
GSC2	ITPKA	0.322953	TE-C
GSC2	LMO3	1.52465	TE-C
GSC2	LUM	0.566515	TE-C
GSC2	MYL7	0.325406	TE-C
GSC2	MYO7A	0.67947	TE-C
GSC2	NRP2	0.939199	TE-C
GSC2	OTX2	0.954741	TE-C
GSC2	PAMR1	0.515042	TE-C
GSC2	PEG3	0.291094	TE-C
GSC2	PHKA2	0.359442	TE-C
GSC2	PLEKHG6	0.324415	TE-C
GSC2	PLS1	0.435661	TE-C
GSC2	POLD2	0.301266	TE-C
GSC2	POSTN	1.1335	TE-C
GSC2	PPP2R2B	0.852235	TE-C
GSC2	PRMT1	0.29263	TE-C
GSC2	PYCR2	0.341767	TE-C
GSC2	RCOR2	0.398328	TE-C
GSC2	RPLP2	0.322515	TE-C
GSC2	SCARA3	0.454346	TE-C
GSC2	SELENOH	0.529142	TE-C
GSC2	SERPINH1	1.16528	TE-C
GSC2	SIGMAR1	0.345271	TE-C
GSC2	SLC25A39	0.292722	TE-C
GSC2	SLC44A4	0.57794	TE-C
GSC2	SRRT	0.459798	TE-C
GSC2	STAR	1.16212	TE-C
GSC2	TCN2	0.593678	TE-C
GSC2	TGFBI	0.443638	TE-C
GSC2	TPST1	0.557449	TE-C
GSC2	TSPAN11	0.313281	TE-C
GSC2	TTR	0.43606	TE-C
GSC2	UBE2L6	0.407088	TE-C
GSC2	VIM	0.314206	TE-C
GSC2	ZNF395	0.45394	TE-C
HOXA10	A2M	0.306276	TE-C
HOXA10	ACAN	0.449084	TE-C
HOXA10	ACP5	0.645097	TE-C
HOXA10	CCNE1	0.450348	TE-C
HOXA10	CENPV	0.366612	TE-C
HOXA10	CHST2	0.624158	TE-C
HOXA10	COL1A1	1.25346	TE-C
HOXA10	DCN	1.59467	TE-C
HOXA10	DKK1	0.449712	TE-C
HOXA10	DPT	0.666402	TE-C
HOXA10	EGFL6	1.13276	TE-C
HOXA10	EIF3G	0.432255	TE-C
HOXA10	FUT1	0.309781	TE-C
HOXA10	GRAMD2A	1.05703	TE-C
HOXA10	HAPLN1	1.15364	TE-C
HOXA10	HDHD5	0.916456	TE-C
HOXA10	HOXA10	1.06386	TE-C
HOXA10	IGFBP7	0.348671	TE-C
HOXA10	LUM	1.38709	TE-C
HOXA10	MMP28	0.594145	TE-C
HOXA10	MYBL2	0.465159	TE-C
HOXA10	MYBPC2	0.318961	TE-C
HOXA10	MYO7A	0.497765	TE-C
HOXA10	PAMR1	0.83836	TE-C
HOXA10	PEG3	0.364419	TE-C
HOXA10	PLS1	0.424058	TE-C
HOXA10	POSTN	0.795832	TE-C
HOXA10	SRPX2	0.481188	TE-C
HOXA10	TGFBI	0.718457	TE-C
HOXA10	TSPAN11	0.314924	TE-C
HOXA10	UBE2L6	0.294023	TE-C
JDP2	BAX	0.306562	TE-C
JDP2	CCNE1	0.564221	TE-C
JDP2	CDH5	1.98838	TE-C
JDP2	CLDN7	0.352776	TE-C
JDP2	COL3A1	0.840127	TE-C
JDP2	COL9A2	0.337	TE-C
JDP2	COMT	0.311138	TE-C
JDP2	DCN	0.863079	TE-C
JDP2	DLX3	0.671745	TE-C
JDP2	DPT	0.295222	TE-C
JDP2	EGR1	0.731051	TE-C
JDP2	EIF3G	0.287641	TE-C
JDP2	ETV2	0.361901	TE-C
JDP2	FADS2	0.328461	TE-C
JDP2	FBN2	0.338324	TE-C
JDP2	FUT1	0.349591	TE-C
JDP2	FXYD6	0.834065	TE-C
JDP2	GSC2	0.372866	TE-C
JDP2	HAPLN1	0.585143	TE-C
JDP2	IGSF8	0.521229	TE-C
JDP2	LUM	0.832874	TE-C
JDP2	MMP28	0.643833	TE-C
JDP2	NRP2	0.489598	TE-C
JDP2	PAMR1	0.400935	TE-C
JDP2	PEG3	0.48363	TE-C
JDP2	POMT1	0.308893	TE-C
JDP2	PRMT1	0.623762	TE-C
JDP2	RPL27A	0.417756	TE-C
JDP2	RPL28	0.426088	TE-C
JDP2	RPLP2	0.624291	TE-C
JDP2	RPS11	0.324738	TE-C
JDP2	SCARA3	0.33233	TE-C
JDP2	SIGMAR1	0.338843	TE-C
JDP2	SRRT	0.459798	TE-C
JDP2	STAR	0.396019	TE-C
JDP2	TGFBI	0.467054	TE-C
JDP2	THOC6	0.316854	TE-C
JDP2	TMEM102	0.380737	TE-C
JDP2	UBE2L6	0.382268	TE-C
JDP2	UBE2S	0.343121	TE-C
JDP2	VIM	0.862718	TE-C
JDP2	WDR46	0.308157	TE-C
LIN28A	A2M	0.306276	TE-C
LIN28A	COL1A1	1.10119	TE-C
LIN28A	ETV2	0.361265	TE-C
LIN28A	FARSA	0.336306	TE-C
LIN28A	HOXA10	0.363205	TE-C
LIN28A	ISYNA1	0.353661	TE-C
LIN28A	PLS1	0.479071	TE-C
LIN28A	RACK1	0.442946	TE-C
LIN28A	RPL3	0.349921	TE-C
LIN28A	RPLP2	0.322515	TE-C
LIN28A	RPS11	0.84127	TE-C
LIN28A	SAC3D1	0.338096	TE-C
LIN28A	TMEM120A	0.370304	TE-C
LIN28A	TONSL	0.293217	TE-C
LIN28A	TRPT1	0.339438	TE-C
LIN28A	ZNF395	0.409503	TE-C
MIXL1	ADGRG1	0.572662	TE-C
MIXL1	BEX2	0.285757	TE-C
MIXL1	CDH5	0.692145	TE-C
MIXL1	CHST2	0.386032	TE-C
MIXL1	CMTR1	0.322028	TE-C
MIXL1	COL1A2	0.536704	TE-C
MIXL1	COL3A1	1.59548	TE-C
MIXL1	COL9A2	0.839836	TE-C
MIXL1	CXCL14	1.08273	TE-C
MIXL1	DCN	2.17072	TE-C
MIXL1	DKK1	0.416404	TE-C
MIXL1	DNAI1	0.293575	TE-C
MIXL1	DPT	0.792437	TE-C
MIXL1	EGR2	0.309367	TE-C
MIXL1	ETV2	0.361265	TE-C
MIXL1	FABP1	0.582239	TE-C
MIXL1	FAT2	0.570953	TE-C
MIXL1	FBN2	1.85475	TE-C
MIXL1	GSC2	0.439986	TE-C
MIXL1	HAPLN1	0.405846	TE-C
MIXL1	HDHD5	0.317495	TE-C
MIXL1	IGSF8	0.776394	TE-C
MIXL1	IL23A	0.545515	TE-C
MIXL1	ITGB2	0.597833	TE-C
MIXL1	ITPKA	0.299475	TE-C
MIXL1	LMO3	1.05448	TE-C
MIXL1	LRRC17	0.719789	TE-C
MIXL1	LUM	2.18166	TE-C
MIXL1	MGP	0.330795	TE-C
MIXL1	MYBBP1A	0.315834	TE-C
MIXL1	NASP	0.291056	TE-C
MIXL1	NRP2	0.356168	TE-C
MIXL1	NXPH4	0.473742	TE-C
MIXL1	OTX2	1.45766	TE-C
MIXL1	PAMR1	1.14519	TE-C
MIXL1	PARP1	0.409083	TE-C
MIXL1	PEG3	0.535498	TE-C
MIXL1	POLD2	0.311019	TE-C
MIXL1	POLRMT	0.328471	TE-C
MIXL1	POMT1	1.61536	TE-C
MIXL1	PPFIBP2	0.320123	TE-C
MIXL1	PPP2R2B	0.525689	TE-C
MIXL1	PRMT1	0.311644	TE-C
MIXL1	PROS1	0.427473	TE-C
MIXL1	RCOR2	0.378528	TE-C
MIXL1	RPL27A	0.496691	TE-C
MIXL1	SERPINF1	0.370517	TE-C
MIXL1	TGFBI	0.718457	TE-C
MIXL1	TMEM120A	0.370304	TE-C
MIXL1	TRPT1	0.849112	TE-C
MIXL1	TSPAN11	0.628204	TE-C
MIXL1	UBE2L6	0.792971	TE-C
MIXL1	VIM	0.629659	TE-C
MYBL2	DLX3	0.300144	TE-C
MYBL2	FOLH1	0.380685	TE-C
MYBL2	MBNL3	0.317908	TE-C
MYBL2	MMP28	0.445555	TE-C
MYBL2	PCK2	0.385567	TE-C
MYBL2	PRMT1	0.355956	TE-C
MYBL2	RACK1	0.442946	TE-C
MYBL2	SOWAHA	0.308928	TE-C
MYBL2	VIM	0.491171	TE-C
MYCN	ACAN	0.449084	TE-C
MYCN	ACP5	0.645097	TE-C
MYCN	ADGRG1	0.6826	TE-C
MYCN	ASCL2	0.589874	TE-C
MYCN	AURKB	0.760197	TE-C
MYCN	BANF1	0.287651	TE-C
MYCN	BAX	0.323423	TE-C
MYCN	BST2	0.442467	TE-C
MYCN	CCNE1	2.31224	TE-C
MYCN	CDH5	0.70063	TE-C
MYCN	CHST2	0.607303	TE-C
MYCN	CLDN7	0.352776	TE-C
MYCN	COL1A1	2.84	TE-C
MYCN	CXCL14	1.08273	TE-C
MYCN	DLX3	1.55931	TE-C
MYCN	EDF1	0.381704	TE-C
MYCN	EEF1G	0.348911	TE-C
MYCN	EGR1	0.327984	TE-C
MYCN	EIF3G	0.491979	TE-C
MYCN	FADS3	0.747129	TE-C
MYCN	FARSA	0.336306	TE-C
MYCN	FAT2	0.574289	TE-C
MYCN	FUT1	0.349591	TE-C
MYCN	HDAC11	0.42947	TE-C
MYCN	HDHD5	0.470142	TE-C
MYCN	IGSF8	0.287109	TE-C
MYCN	ITGB2	0.597833	TE-C
MYCN	ITPKA	0.376419	TE-C
MYCN	JDP2	0.319224	TE-C
MYCN	LONP1	0.387719	TE-C
MYCN	MYBL2	0.307322	TE-C
MYCN	MYL7	1.62135	TE-C
MYCN	NASP	0.291056	TE-C
MYCN	NR2C2AP	0.680673	TE-C
MYCN	NRP2	0.388251	TE-C
MYCN	PAMR1	0.584535	TE-C
MYCN	PFAS	0.487149	TE-C
MYCN	PLS1	0.479071	TE-C
MYCN	PROSER2	0.331504	TE-C
MYCN	RACK1	0.442946	TE-C
MYCN	RCOR2	0.402633	TE-C
MYCN	RPL28	1.74886	TE-C
MYCN	RPL3	0.349921	TE-C
MYCN	RPLP2	0.335072	TE-C
MYCN	RPS11	0.324738	TE-C
MYCN	RPS15	0.707224	TE-C
MYCN	SAC3D1	0.338096	TE-C
MYCN	SERPINF1	0.388347	TE-C
MYCN	SERPINH1	1.07152	TE-C
MYCN	SLC29A1	0.83164	TE-C
MYCN	STAR	0.309073	TE-C
MYCN	TMEM102	0.392169	TE-C
MYCN	TRIM29	0.317952	TE-C
MYCN	TRPT1	0.325665	TE-C
MYCN	TSPAN11	0.33368	TE-C
MYCN	UBE2L6	0.385883	TE-C
MYCN	VIM	0.423048	TE-C
NKX1-2	ADGRG1	0.572662	TE-C
NKX1-2	AURKB	0.31896	TE-C
NKX1-2	BEX2	0.285757	TE-C
NKX1-2	BST2	0.342237	TE-C
NKX1-2	CDCA5	0.357846	TE-C
NKX1-2	CHST2	0.296606	TE-C
NKX1-2	COL1A1	0.782248	TE-C
NKX1-2	CXCL14	0.434966	TE-C
NKX1-2	DCN	0.524607	TE-C
NKX1-2	DKK1	0.416404	TE-C
NKX1-2	DPT	0.583899	TE-C
NKX1-2	EGR1	0.403067	TE-C
NKX1-2	ETV2	0.295023	TE-C
NKX1-2	FABP1	0.582239	TE-C
NKX1-2	FADS3	0.696213	TE-C
NKX1-2	FAT2	0.574289	TE-C
NKX1-2	FBN2	0.694949	TE-C
NKX1-2	FOLH1	0.336701	TE-C
NKX1-2	FOXO4	0.442755	TE-C
NKX1-2	FXYD6	0.499726	TE-C
NKX1-2	HAPLN1	0.485452	TE-C
NKX1-2	IGSF8	1.39238	TE-C
NKX1-2	IGSF9	0.336785	TE-C
NKX1-2	ISYNA1	0.347035	TE-C
NKX1-2	LMO3	0.338815	TE-C
NKX1-2	LUM	0.508235	TE-C
NKX1-2	MYBPC2	0.359784	TE-C
NKX1-2	MYL7	0.422697	TE-C
NKX1-2	NASP	0.291056	TE-C
NKX1-2	OTX2	1.25401	TE-C
NKX1-2	PARP1	0.409083	TE-C
NKX1-2	PEG3	0.4666	TE-C
NKX1-2	PLEKHG6	0.319241	TE-C
NKX1-2	POMT1	0.968849	TE-C
NKX1-2	POSTN	1.44932	TE-C
NKX1-2	PRMT1	0.603886	TE-C
NKX1-2	PYCR2	0.631113	TE-C
NKX1-2	RNPS1	0.42367	TE-C
NKX1-2	RPLP2	0.301775	TE-C
NKX1-2	SERPINH1	0.53367	TE-C
NKX1-2	SLC25A39	1.09602	TE-C
NKX1-2	SRPX2	0.56473	TE-C
NKX1-2	TGFBI	0.808351	TE-C
NKX1-2	TONSL	0.29136	TE-C
NKX1-2	TTR	0.327078	TE-C
NKX1-2	UBE2L6	0.402355	TE-C
NKX1-2	VIM	0.715551	TE-C
NR4A2	ACADS	0.366477	TE-C
NR4A2	ADGRG1	1.58501	TE-C
NR4A2	AKT1	0.564747	TE-C
NR4A2	BAX	0.306562	TE-C
NR4A2	CCNE1	2.07116	TE-C
NR4A2	CDCA5	0.357846	TE-C
NR4A2	CDH5	1.53531	TE-C
NR4A2	CENPV	0.327254	TE-C
NR4A2	CHST2	0.848933	TE-C
NR4A2	CLDN1	0.589002	TE-C
NR4A2	CLDN7	0.672412	TE-C
NR4A2	CMTR1	0.375883	TE-C
NR4A2	COL1A1	2.54433	TE-C
NR4A2	COL1A2	1.97814	TE-C
NR4A2	COL3A1	3.8047	TE-C
NR4A2	COL9A2	0.517755	TE-C
NR4A2	CTBP1	0.402336	TE-C
NR4A2	CXCL14	1.10055	TE-C
NR4A2	DCN	1.94851	TE-C
NR4A2	DKK1	1.60466	TE-C
NR4A2	DLX3	0.918328	TE-C
NR4A2	DPT	0.288678	TE-C
NR4A2	DUSP2	0.360862	TE-C
NR4A2	EGFL6	0.578484	TE-C
NR4A2	EGR1	1.25667	TE-C
NR4A2	EGR2	0.309367	TE-C
NR4A2	EIF3G	0.32756	TE-C
NR4A2	ENPP2	0.54002	TE-C
NR4A2	ETV2	0.382643	TE-C
NR4A2	FADS2	0.426863	TE-C
NR4A2	FADS3	1.69123	TE-C
NR4A2	FARSA	0.393085	TE-C
NR4A2	FBN2	0.645664	TE-C
NR4A2	FUT1	0.349591	TE-C
NR4A2	GAPDH	0.45867	TE-C
NR4A2	GDF3	0.823425	TE-C
NR4A2	GRAMD2A	0.719478	TE-C
NR4A2	HAPLN1	0.682349	TE-C
NR4A2	HDAC11	0.36665	TE-C
NR4A2	HDHD5	0.471435	TE-C
NR4A2	HOXA10	0.321511	TE-C
NR4A2	IGSF8	1.78098	TE-C
NR4A2	IGSF9	0.330889	TE-C
NR4A2	ITGB2	0.557871	TE-C
NR4A2	KAT8	0.420245	TE-C
NR4A2	LAMA2	1.15304	TE-C
NR4A2	LUM	1.26821	TE-C
NR4A2	MBNL3	1.02514	TE-C
NR4A2	METTL7B	0.851703	TE-C
NR4A2	MGP	0.318917	TE-C
NR4A2	MIXL1	0.31392	TE-C
NR4A2	MMP28	0.832555	TE-C
NR4A2	MYL7	0.703483	TE-C
NR4A2	MYO7A	0.306006	TE-C
NR4A2	NR2C2AP	0.291375	TE-C
NR4A2	PAGE4	1.83872	TE-C
NR4A2	PAMR1	1.38286	TE-C
NR4A2	PDZK1	1.50775	TE-C
NR4A2	PEG3	0.818208	TE-C
NR4A2	POLD2	0.311019	TE-C
NR4A2	PPFIBP2	0.363617	TE-C
NR4A2	PRMT1	0.311255	TE-C
NR4A2	PROS1	0.427473	TE-C
NR4A2	RACK1	0.442946	TE-C
NR4A2	RPL27A	0.914447	TE-C
NR4A2	RPL28	0.405016	TE-C
NR4A2	RPL41	1.07891	TE-C
NR4A2	RPS9	0.307758	TE-C
NR4A2	SAC3D1	0.411276	TE-C
NR4A2	SELENOH	0.529142	TE-C
NR4A2	SERPINF1	1.18941	TE-C
NR4A2	SERPINH1	1.07393	TE-C
NR4A2	SIGMAR1	0.332353	TE-C
NR4A2	SLC29A1	1.26014	TE-C
NR4A2	SRPX2	0.292578	TE-C
NR4A2	STAR	0.789181	TE-C
NR4A2	TCN2	0.720605	TE-C
NR4A2	TGFBI	1.17127	TE-C
NR4A2	TPST1	0.557449	TE-C
NR4A2	TRIM9	0.367116	TE-C
NR4A2	TRPT1	0.297002	TE-C
NR4A2	TTR	0.432233	TE-C
NR4A2	UBE2L6	0.288721	TE-C
NR4A2	VGLL1	1.69099	TE-C
NR4A2	VIM	0.681223	TE-C
NR4A2	WDR46	0.308157	TE-C
OTX2	ACP5	0.673004	TE-C
OTX2	ADGRG1	0.766618	TE-C
OTX2	BST2	0.691307	TE-C
OTX2	CCNE1	0.822114	TE-C
OTX2	CHST2	0.469027	TE-C
OTX2	CMTR1	0.342199	TE-C
OTX2	COL1A1	0.811649	TE-C
OTX2	COL3A1	0.890978	TE-C
OTX2	COL9A2	0.517755	TE-C
OTX2	CXCL14	0.569731	TE-C
OTX2	DCN	0.536204	TE-C
OTX2	DPT	0.846839	TE-C
OTX2	EIF3G	0.306812	TE-C
OTX2	FABP1	0.3192	TE-C
OTX2	FARSA	0.336306	TE-C
OTX2	FBN2	0.732392	TE-C
OTX2	FOLH1	0.336701	TE-C
OTX2	GRAMD2A	0.576215	TE-C
OTX2	HAPLN1	0.585143	TE-C
OTX2	IGSF8	0.615983	TE-C
OTX2	IGSF9	0.336785	TE-C
OTX2	ITPKA	0.322953	TE-C
OTX2	LUM	0.394627	TE-C
OTX2	MIXL1	0.31392	TE-C
OTX2	NODAL	0.536507	TE-C
OTX2	NRP2	0.87785	TE-C
OTX2	NXPH4	0.455659	TE-C
OTX2	OTX2	1.36358	TE-C
OTX2	PEG3	0.291094	TE-C
OTX2	POSTN	0.813722	TE-C
OTX2	PPP2R2B	0.852235	TE-C
OTX2	PRMT1	0.29263	TE-C
OTX2	RPLP2	0.640659	TE-C
OTX2	SAC3D1	0.304664	TE-C
OTX2	SELENOH	0.529142	TE-C
OTX2	SERPINH1	1.91818	TE-C
OTX2	SLC25A39	0.725713	TE-C
OTX2	SRRT	0.459798	TE-C
OTX2	STAR	0.793929	TE-C
OTX2	TCN2	0.593678	TE-C
OTX2	TGFBI	1.20649	TE-C
OTX2	TMEM120A	0.370304	TE-C
OTX2	TPST1	0.705772	TE-C
OTX2	TTR	0.348485	TE-C
OTX2	UBE2L6	0.288721	TE-C
OTX2	ZNF395	0.45394	TE-C
PBX2	ACADS	0.308908	TE-C
PBX2	ACP5	0.885185	TE-C
PBX2	ADGRG1	0.856141	TE-C
PBX2	AURKB	0.434104	TE-C
PBX2	BAX	0.323423	TE-C
PBX2	CCNE1	1.05376	TE-C
PBX2	CENPV	0.311141	TE-C
PBX2	CLDN7	0.354335	TE-C
PBX2	CMTR1	0.342199	TE-C
PBX2	COL1A1	0.735734	TE-C
PBX2	COL1A2	0.480386	TE-C
PBX2	COL3A1	5.35345	TE-C
PBX2	DCN	3.4158	TE-C
PBX2	DLX3	0.929363	TE-C
PBX2	DPT	0.503759	TE-C
PBX2	EDF1	0.381704	TE-C
PBX2	ENPP2	0.913024	TE-C
PBX2	FADS3	1.33615	TE-C
PBX2	FARSA	0.393085	TE-C
PBX2	FAT2	0.729933	TE-C
PBX2	FBN2	1.19372	TE-C
PBX2	GAPDH	0.47418	TE-C
PBX2	GDF3	0.310582	TE-C
PBX2	IGFBP7	0.395011	TE-C
PBX2	IGSF8	1.17674	TE-C
PBX2	IGSF9	0.336785	TE-C
PBX2	ISYNA1	0.353661	TE-C
PBX2	ITGB2	0.597833	TE-C
PBX2	ITPKA	0.376419	TE-C
PBX2	LONP1	0.335732	TE-C
PBX2	LRRC17	0.905578	TE-C
PBX2	LUM	2.79559	TE-C
PBX2	MBNL3	1.47201	TE-C
PBX2	MYBL2	0.559957	TE-C
PBX2	MYL7	0.352231	TE-C
PBX2	MYO7A	0.497765	TE-C
PBX2	NRP2	0.758984	TE-C
PBX2	OTX2	0.871567	TE-C
PBX2	PAMR1	0.761058	TE-C
PBX2	PCK2	0.385567	TE-C
PBX2	PDZK1	0.739696	TE-C
PBX2	POLD4	0.439661	TE-C
PBX2	POLRMT	0.328471	TE-C
PBX2	POMT1	0.974823	TE-C
PBX2	POSTN	0.730846	TE-C
PBX2	PPFIBP2	0.299111	TE-C
PBX2	PPP2R2B	0.483092	TE-C
PBX2	RPL28	0.468792	TE-C
PBX2	RPL7A	0.358122	TE-C
PBX2	RPS11	0.324738	TE-C
PBX2	SCARA3	0.988093	TE-C
PBX2	SERPINF1	0.388347	TE-C
PBX2	SIGMAR1	0.373803	TE-C
PBX2	SLC29A1	0.295646	TE-C
PBX2	SLC2A6	0.299544	TE-C
PBX2	SLCO1A2	0.468008	TE-C
PBX2	SRPX2	0.56473	TE-C
PBX2	STAR	0.393162	TE-C
PBX2	TCN2	0.626671	TE-C
PBX2	TPST1	1.14609	TE-C
PBX2	TRIM9	0.367116	TE-C
PBX2	TRPT1	0.483158	TE-C
PBX2	TTR	0.675563	TE-C
PBX2	UBE2L6	0.624616	TE-C
PBX2	VGLL1	0.928974	TE-C
PBX2	VIM	0.423048	TE-C
PBX2	ZNF395	0.336392	TE-C
MAZ	ACADS	1.20068	TE-C
MAZ	ACAN	0.449084	TE-C
MAZ	ACP5	0.673004	TE-C
MAZ	ADGRG1	3.9312	TE-C
MAZ	APOM	0.6214	TE-C
MAZ	ASCL2	3.45907	TE-C
MAZ	AURKB	2.31846	TE-C
MAZ	B3GLCT	0.559501	TE-C
MAZ	BANF1	0.287651	TE-C
MAZ	BAX	0.629985	TE-C
MAZ	BEX2	1.65709	TE-C
MAZ	BST2	3.04902	TE-C
MAZ	CCNE1	4.32919	TE-C
MAZ	CD81	1.12797	TE-C
MAZ	CDCA5	0.357846	TE-C
MAZ	CDH5	3.06523	TE-C
MAZ	CENPV	1.30559	TE-C
MAZ	CEP250	0.286503	TE-C
MAZ	CHST2	0.599653	TE-C
MAZ	CLDN7	1.83073	TE-C
MAZ	CMTR1	0.951728	TE-C
MAZ	CNRIP1	0.550478	TE-C
MAZ	COL1A1	11.1066	TE-C
MAZ	COL3A1	1.57815	TE-C
MAZ	COL9A2	0.73284	TE-C
MAZ	COMT	0.359594	TE-C
MAZ	CTNNBIP1	0.603295	TE-C
MAZ	CXCL14	0.46335	TE-C
MAZ	DCN	0.817826	TE-C
MAZ	DLX3	5.9701	TE-C
MAZ	DNAI1	2.11024	TE-C
MAZ	DNLZ	0.287843	TE-C
MAZ	DUSP2	0.675699	TE-C
MAZ	EDF1	1.1456	TE-C
MAZ	EEF1G	0.648939	TE-C
MAZ	EGR1	0.928684	TE-C
MAZ	EIF3G	3.18324	TE-C
MAZ	ENPP2	0.313324	TE-C
MAZ	ETV2	1.31622	TE-C
MAZ	FADS2	1.68655	TE-C
MAZ	FADS3	1.00455	TE-C
MAZ	FARSA	0.786144	TE-C
MAZ	FAT2	1.4122	TE-C
MAZ	FBN2	0.832	TE-C
MAZ	FKBP8	1.40682	TE-C
MAZ	FOLH1	0.380685	TE-C
MAZ	FUT1	1.65715	TE-C
MAZ	FXYD6	1.1638	TE-C
MAZ	GAPDH	2.54253	TE-C
MAZ	GDF3	1.02383	TE-C
MAZ	GPSM3	0.345494	TE-C
MAZ	GRAMD2A	0.820424	TE-C
MAZ	GSC2	1.20058	TE-C
MAZ	HDHD5	0.916456	TE-C
MAZ	HOXA10	1.95277	TE-C
MAZ	IGSF8	1.0635	TE-C
MAZ	IGSF9	1.1389	TE-C
MAZ	ISYNA1	1.3557	TE-C
MAZ	ITGB2	2.69161	TE-C
MAZ	ITPKA	0.376419	TE-C
MAZ	KAT8	1.40043	TE-C
MAZ	LMO3	0.355349	TE-C
MAZ	LONP1	0.407394	TE-C
MAZ	LRRC17	0.351542	TE-C
MAZ	LUM	0.715287	TE-C
MAZ	MBNL3	1.80802	TE-C
MAZ	MIXL1	0.749924	TE-C
MAZ	MMP28	1.73834	TE-C
MAZ	MYBBP1A	0.645156	TE-C
MAZ	MYBL2	1.33244	TE-C
MAZ	MYBPC2	0.678744	TE-C
MAZ	MYL7	0.673292	TE-C
MAZ	MYO7A	2.30246	TE-C
MAZ	NASP	0.75033	TE-C
MAZ	NKX1-2	0.448182	TE-C
MAZ	NODAL	0.833813	TE-C
MAZ	NR2C2AP	1.31133	TE-C
MAZ	NRP2	1.9726	TE-C
MAZ	NXPH4	0.473742	TE-C
MAZ	OTX2	1.46692	TE-C
MAZ	PAGE4	1.04593	TE-C
MAZ	PAMR1	0.634608	TE-C
MAZ	PARP1	1.49393	TE-C
MAZ	PCK2	0.385567	TE-C
MAZ	PCOLCE	1.46308	TE-C
MAZ	PDZK1	0.87749	TE-C
MAZ	PEG3	2.10775	TE-C
MAZ	PFAS	1.46879	TE-C
MAZ	PHKA2	0.724679	TE-C
MAZ	PLEKHG6	1.00311	TE-C
MAZ	PLS1	0.337127	TE-C
MAZ	POLD2	0.612286	TE-C
MAZ	POLD4	0.774387	TE-C
MAZ	POLRMT	1.09512	TE-C
MAZ	POMT1	1.38688	TE-C
MAZ	PRMT1	2.82541	TE-C
MAZ	PROSER2	0.739827	TE-C
MAZ	PRRC2A	0.303971	TE-C
MAZ	PTPRU	0.735642	TE-C
MAZ	PYCR2	1.04224	TE-C
MAZ	RACK1	0.337225	TE-C
MAZ	RCOR2	1.09822	TE-C
MAZ	RNPS1	0.42367	TE-C
MAZ	RPL11	0.35774	TE-C
MAZ	RPL28	6.3715	TE-C
MAZ	RPL3	1.41753	TE-C
MAZ	RPL41	1.37327	TE-C
MAZ	RPL7A	0.416251	TE-C
MAZ	RPL8	1.89755	TE-C
MAZ	RPLP2	1.60283	TE-C
MAZ	RPS11	2.76699	TE-C
MAZ	RPS15	0.673848	TE-C
MAZ	RPS9	0.307758	TE-C
MAZ	SAC3D1	0.642759	TE-C
MAZ	SELENOH	1.40645	TE-C
MAZ	SERPINF1	1.20724	TE-C
MAZ	SERPINH1	4.23912	TE-C
MAZ	SIGMAR1	1.35734	TE-C
MAZ	SLC25A22	0.310828	TE-C
MAZ	SLC25A39	4.42271	TE-C
MAZ	SLC29A1	2.88442	TE-C
MAZ	SLC2A6	1.00327	TE-C
MAZ	SOWAHA	1.09766	TE-C
MAZ	SRPX2	0.56473	TE-C
MAZ	SRRT	1.64845	TE-C
MAZ	STAR	1.76769	TE-C
MAZ	TCN2	2.44212	TE-C
MAZ	TGFBI	1.50462	TE-C
MAZ	TH	0.397885	TE-C
MAZ	THOC6	0.316854	TE-C
MAZ	TOMM40	0.800911	TE-C
MAZ	TONSL	2.39723	TE-C
MAZ	TP53I11	0.300594	TE-C
MAZ	TPST1	1.36055	TE-C
MAZ	TRIM29	0.694387	TE-C
MAZ	TRIM9	0.318691	TE-C
[truncated: 87 more rows]
