# Supplementary material for: Developmental dynamics of chromatin accessibility during post-implantation development of monkey embryos
Source: Gigascience. 2023 May 25;12:giad038. doi: 10.1093/gigascience/giad038 (PMC10209733; doi:10.1093/gigascience/giad038)
Supplement: giad038_Supplemental_Figures_and_Tables [file giad038_supplemental_figures_and_tables.zip › TableS7.xlsx]

## Sheet: Table_S6
peak	seqnames	start	end	width	strand	gene_chr	gene_start	gene_strand	gene_name	gene_id	exonLength	A	B	distance	Correlation	VarAssayA	VarAssayB	Pval	FDR	nearestGene	nearestGeneDistance	peakName	sigCorrelation	state_trans	class
chr1:100007426-100008852	chr1	100007426	100008852	1427	*	chr1	99956008	+	S100A10	ENSMFAG00000044914	1187	7544	15065	52131	0.577864	0.994932	0.991323	0.0195164	0.0883581	THEM4	37052	chr1_100007426_100008852	FALSE	A2B	gain
chr1:100029641-100030462	chr1	100029641	100030462	822	*	chr1	100174045	+	TDRKH	ENSMFAG00000041641	3646	7552	12588	-143994	0.557842	0.944354	0.35596	0.02418	0.0936526	THEM4	15442	chr1_100029641_100030462	FALSE	A2B	gain
chr1:100363005-100365890	chr1	100363005	100365890	2886	*	chr1	100174045	+	TDRKH	ENSMFAG00000041641	3646	7602	12588	190402	0.573774	0.921741	0.35596	0.0203993	0.0894929	SNX27	0	chr1_100363005_100365890	FALSE	A2B	gain
chr1:100427220-100429088	chr1	100427220	100429088	1869	*	chr1	100437086	-	TUFT1	ENSMFAG00000034076	3122	7621	7588	8932	0.601956	0.967419	0.871869	0.0149619	0.0822916	NA	2490	chr1_100427220_100429088	FALSE	A2B	gain
chr1:100439819-100441068	chr1	100439819	100441068	1250	*	chr1	100437086	-	TUFT1	ENSMFAG00000034076	3122	7626	7588	-3357	0.597501	0.948339	0.871869	0.0157257	0.0835154	TUFT1	2732	chr1_100439819_100441068	FALSE	A2B	gain
chr1:100468876-100470210	chr1	100468876	100470210	1335	*	chr1	100437086	-	TUFT1	ENSMFAG00000034076	3122	7632	7588	-32457	0.557333	0.944995	0.871869	0.0243103	0.0938138	CGN	1576	chr1_100468876_100470210	FALSE	A2B	gain
chr1:101437103-101438434	chr1	101437103	101438434	1332	*	chr1	101565359	-	ECM1	ENSMFAG00000040115	2517	7751	11548	127591	0.555778	0.828005	0.995569	0.0247116	0.0942089	U4	9868	chr1_101437103_101438434	FALSE	A2B	gain
chr1:101451474-101452621	chr1	101451474	101452621	1148	*	chr1	101273076	+	CTSS	ENSMFAG00000035464	2713	7756	8246	178971	0.680205	0.830186	0.15084	0.00594336	0.0664604	U4	3170	chr1_101451474_101452621	FALSE	A2B	gain
chr1:101489005-101493979	chr1	101489005	101493979	4975	*	chr1	101485755	+	MCL1	ENSMFAG00000042545	2452	7762	13301	5737	0.579564	0.999278	0.840482	0.0191592	0.087945	MCL1	3249	chr1_101489005_101493979	FALSE	A2B	gain
chr1:101528150-101528790	chr1	101528150	101528790	641	*	chr1	101516725	-	ADAMTSL4	ENSMFAG00000002869	4731	7778	2219	-11745	0.789084	0.862557	0.667364	0.00140905	0.0531636	ADAMTSL4	11424	chr1_101528150_101528790	FALSE	A2B	gain
chr1:101528150-101528790	chr1	101528150	101528790	641	*	chr1	101565359	-	ECM1	ENSMFAG00000040115	2517	7778	11548	36889	0.857763	0.862557	0.995569	0.000517486	0.0523185	ADAMTSL4	11424	chr1_101528150_101528790	FALSE	A2B	gain
chr1:101565632-101567343	chr1	101565632	101567343	1712	*	chr1	101516725	-	ADAMTSL4	ENSMFAG00000002869	4731	7785	2219	-49762	0.805685	0.979132	0.667364	0.00111345	0.0525075	ECM1	272	chr1_101565632_101567343	FALSE	A2B	gain
chr1:103258156-103258761	chr1	103258156	103258761	606	*	chr1	103306837	+	GJA5	ENSMFAG00000018627	1077	7917	4003	-48379	0.873624	0.83178	0.763493	0.00040637	0.0523185	NA	32468	chr1_103258156_103258761	FALSE	A2B	gain
chr1:103315687-103316380	chr1	103315687	103316380	694	*	chr1	103306837	+	GJA5	ENSMFAG00000018627	1077	7929	4003	9196	0.904984	0.940983	0.763493	0.000249089	0.0523185	GJA5	8849	chr1_103315687_103316380	FALSE	A2B	gain
chr1:103343124-103343990	chr1	103343124	103343990	867	*	chr1	103306837	+	GJA5	ENSMFAG00000018627	1077	7933	4003	36720	0.630424	0.837009	0.763493	0.010808	0.0760621	Metazoa_SRP	35278	chr1_103343124_103343990	FALSE	A2B	gain
chr1:107033105-107033764	chr1	107033105	107033764	660	*	chr1	107277350	-	HSD3B1	ENSMFAG00000041983	3025	8184	12855	243916	0.95134	0.753117	0.998031	0.000117474	0.0523185	PHGDH	22427	chr1_107033105_107033764	FALSE	A2B	gain
chr1:107045805-107046775	chr1	107045805	107046775	971	*	chr1	107277350	-	HSD3B1	ENSMFAG00000041983	3025	8188	12855	231060	0.681357	0.845636	0.998031	0.0058591	0.0662136	ZNF697	34823	chr1_107045805_107046775	FALSE	A2B	gain
chr1:107266645-107267578	chr1	107266645	107267578	934	*	chr1	107277350	-	HSD3B1	ENSMFAG00000041983	3025	8211	12855	10239	0.925364	0.854872	0.998031	0.000179741	0.0523185	HSD3B1	9771	chr1_107266645_107267578	FALSE	A2B	gain
chr1:107266645-107267578	chr1	107266645	107267578	934	*	chr1	107375280	-	HSD3B2	ENSMFAG00000000449	1695	8211	338	108169	0.582504	0.854872	0.248569	0.0185551	0.0872186	HSD3B1	9771	chr1_107266645_107267578	FALSE	A2B	gain
chr1:107272837-107274062	chr1	107272837	107274062	1226	*	chr1	107277350	-	HSD3B1	ENSMFAG00000041983	3025	8216	12855	3901	0.951356	0.944548	0.998031	0.000117444	0.0523185	HSD3B1	3287	chr1_107272837_107274062	FALSE	A2B	gain
chr1:107275776-107276729	chr1	107275776	107276729	954	*	chr1	107375280	-	HSD3B2	ENSMFAG00000000449	1695	8217	338	99028	0.596668	0.944984	0.248569	0.0158724	0.0837279	HSD3B1	620	chr1_107275776_107276729	FALSE	A2B	gain
chr1:107340778-107341609	chr1	107340778	107341609	832	*	chr1	107277350	-	HSD3B1	ENSMFAG00000041983	3025	8227	12855	-63843	0.931434	0.964306	0.998031	0.000162891	0.0523185	NA	8781	chr1_107340778_107341609	FALSE	A2B	gain
chr1:107413755-107414473	chr1	107413755	107414473	719	*	chr1	107277350	-	HSD3B1	ENSMFAG00000041983	3025	8233	12855	-136764	0.930813	0.893807	0.998031	0.000164544	0.0523185	HAO2	5412	chr1_107413755_107414473	FALSE	A2B	gain
chr1:107413755-107414473	chr1	107413755	107414473	719	*	chr1	107375280	-	HSD3B2	ENSMFAG00000000449	1695	8233	338	-38834	0.560392	0.893807	0.248569	0.023537	0.0929499	HAO2	5412	chr1_107413755_107414473	FALSE	A2B	gain
chr1:107450233-107450925	chr1	107450233	107450925	693	*	chr1	107277350	-	HSD3B1	ENSMFAG00000041983	3025	8244	12855	-173229	0.927249	0.823319	0.998031	0.00017434	0.0523185	U1	7159	chr1_107450233_107450925	FALSE	A2B	gain
chr1:107450233-107450925	chr1	107450233	107450925	693	*	chr1	107375280	-	HSD3B2	ENSMFAG00000000449	1695	8244	338	-75299	0.538193	0.823319	0.248569	0.0296672	0.0989095	U1	7159	chr1_107450233_107450925	FALSE	A2B	gain
chr1:107490805-107492075	chr1	107490805	107492075	1271	*	chr1	107277350	-	HSD3B1	ENSMFAG00000041983	3025	8253	12855	-214090	0.927805	0.930605	0.998031	0.000172778	0.0523185	U1	47731	chr1_107490805_107492075	FALSE	A2B	gain
chr1:107490805-107492075	chr1	107490805	107492075	1271	*	chr1	107375280	-	HSD3B2	ENSMFAG00000000449	1695	8253	338	-116160	0.774058	0.930605	0.248569	0.00173734	0.0541686	U1	47731	chr1_107490805_107492075	FALSE	A2B	gain
chr1:112220868-112222031	chr1	112220868	112222031	1164	*	chr1	112177256	+	BCAS2	ENSMFAG00000043933	1212	8686	14331	44193	0.561686	0.925247	0.899871	0.0232161	0.0926009	NA	2514	chr1_112220868_112222031	FALSE	A2B	gain
chr1:112244964-112245544	chr1	112244964	112245544	581	*	chr1	112177256	+	BCAS2	ENSMFAG00000043933	1212	8693	14331	67998	0.542276	0.807309	0.899871	0.0284461	0.0979636	TRIM33	6761	chr1_112244964_112245544	FALSE	A2B	gain
chr1:112310799-112311549	chr1	112310799	112311549	751	*	chr1	112177256	+	BCAS2	ENSMFAG00000043933	1212	8704	14331	133918	0.536908	0.82535	0.899871	0.0300604	0.0992576	Y_RNA	38212	chr1_112310799_112311549	FALSE	A2B	gain
chr1:113015359-113016884	chr1	113015359	113016884	1526	*	chr1	112778992	-	OLFML3	ENSMFAG00000041763	1832	8760	12684	-237129	0.711723	0.966089	0.992984	0.00399178	0.0613432	PHTF1	0	chr1_113015359_113016884	FALSE	A2B	gain
chr1:115366152-115366981	chr1	115366152	115366981	830	*	chr1	115427777	-	PIFO	ENSMFAG00000038084	4325	9009	10041	61211	0.728031	0.916135	0.432888	0.00322957	0.0588892	OVGP1	3591	chr1_115366152_115366981	FALSE	A2B	gain
chr1:115366152-115366981	chr1	115366152	115366981	830	*	chr1	115362560	+	OVGP1	ENSMFAG00000034315	3169	9009	7776	4006	0.603475	0.916135	0.38987	0.014709	0.0819851	OVGP1	3591	chr1_115366152_115366981	FALSE	A2B	gain
chr1:115440913-115441807	chr1	115440913	115441807	895	*	chr1	115427777	-	PIFO	ENSMFAG00000038084	4325	9018	10041	-13583	0.698002	0.86805	0.432888	0.00475585	0.0633078	PIFO	13135	chr1_115440913_115441807	FALSE	A2B	gain
chr1:115440913-115441807	chr1	115440913	115441807	895	*	chr1	115362560	+	OVGP1	ENSMFAG00000034315	3169	9018	7776	78800	0.610872	0.86805	0.38987	0.0135306	0.0803569	PIFO	13135	chr1_115440913_115441807	FALSE	A2B	gain
chr1:115559560-115562342	chr1	115559560	115562342	2783	*	chr1	115427777	-	PIFO	ENSMFAG00000038084	4325	9043	10041	-133174	0.653343	0.997081	0.432888	0.00824508	0.0710678	DENND2D	12743	chr1_115559560_115562342	FALSE	A2B	gain
chr1:115559560-115562342	chr1	115559560	115562342	2783	*	chr1	115362560	+	OVGP1	ENSMFAG00000034315	3169	9043	7776	198391	0.646055	0.997081	0.38987	0.00899397	0.0726101	DENND2D	12743	chr1_115559560_115562342	FALSE	A2B	gain
chr1:116756446-116758637	chr1	116756446	116758637	2192	*	chr1	116752456	-	AHCYL1	ENSMFAG00000044517	6420	9159	14766	-5085	0.634736	0.994782	0.750138	0.0102777	0.0749022	AHCYL1	3989	chr1_116756446_116758637	FALSE	A2B	gain
chr1:117128796-117130842	chr1	117128796	117130842	2047	*	chr1	117092254	-	GSTM4	ENSMFAG00000038873	2176	9220	10641	-37565	0.571113	0.941731	0.977352	0.0209925	0.0900861	AMPD2	0	chr1_117128796_117130842	FALSE	A2B	gain
chr1:117965466-117966849	chr1	117965466	117966849	1384	*	chr1	118061274	-	STXBP3	ENSMFAG00000000666	2535	9311	516	95117	0.609541	0.995164	0.461936	0.0137363	0.0805677	NA	10176	chr1_117965466_117966849	FALSE	A2B	gain
chr1:117965466-117966849	chr1	117965466	117966849	1384	*	chr1	117926524	-	GPSM2	ENSMFAG00000041461	2402	9311	12443	-39633	0.724736	0.995164	0.39344	0.00337191	0.0593079	NA	10176	chr1_117965466_117966849	FALSE	A2B	gain
chr1:117979702-117981127	chr1	117979702	117981127	1426	*	chr1	117926524	-	GPSM2	ENSMFAG00000041461	2402	9314	12443	-53890	0.736605	0.925511	0.39344	0.00288438	0.0576868	NA	24412	chr1_117979702_117981127	FALSE	A2B	gain
chr1:117986696-117987411	chr1	117986696	117987411	716	*	chr1	118061274	-	STXBP3	ENSMFAG00000000666	2535	9317	516	74221	0.57919	0.928333	0.461936	0.0192372	0.0880165	NA	31406	chr1_117986696_117987411	FALSE	A2B	gain
chr1:117986696-117987411	chr1	117986696	117987411	716	*	chr1	117926524	-	GPSM2	ENSMFAG00000041461	2402	9317	12443	-60529	0.621059	0.928333	0.39344	0.0120446	0.0780956	NA	31406	chr1_117986696_117987411	FALSE	A2B	gain
chr1:117987622-117988188	chr1	117987622	117988188	567	*	chr1	117926524	-	GPSM2	ENSMFAG00000041461	2402	9318	12443	-61381	0.633974	0.791762	0.39344	0.0103696	0.0750488	NA	32332	chr1_117987622_117988188	FALSE	A2B	gain
chr1:117987622-117988188	chr1	117987622	117988188	567	*	chr1	118061274	-	STXBP3	ENSMFAG00000000666	2535	9318	516	73369	0.555792	0.791762	0.461936	0.0247081	0.0942089	NA	32332	chr1_117987622_117988188	FALSE	A2B	gain
chr1:118246593-118247258	chr1	118246593	118247258	666	*	chr1	118061274	-	STXBP3	ENSMFAG00000000666	2535	9342	516	-185651	0.586106	0.914309	0.461936	0.0178377	0.0863587	FAM102B	6061	chr1_118246593_118247258	FALSE	A2B	gain
chr1:118307127-118308211	chr1	118307127	118308211	1085	*	chr1	118061274	-	STXBP3	ENSMFAG00000000666	2535	9348	516	-246395	0.571381	0.926739	0.461936	0.0209321	0.0900396	NA	48827	chr1_118307127_118308211	FALSE	A2B	gain
chr1:118688815-118690284	chr1	118688815	118690284	1470	*	chr1	118931062	+	VAV3	ENSMFAG00000030983	5034	9354	5367	-241513	0.627533	0.865637	0.505508	0.0111772	0.0766883	SLC25A24	7920	chr1_118688815_118690284	FALSE	A2B	gain
chr1:118799761-118800338	chr1	118799761	118800338	578	*	chr1	118931062	+	VAV3	ENSMFAG00000030983	5034	9364	5367	-131013	0.653927	0.816669	0.505508	0.00818763	0.0709468	SLC25A24	101555	chr1_118799761_118800338	FALSE	A2B	gain
chr1:118940181-118941489	chr1	118940181	118941489	1309	*	chr1	118931062	+	VAV3	ENSMFAG00000030983	5034	9385	5367	9773	0.710696	0.934181	0.505508	0.00404487	0.0615426	VAV3	9118	chr1_118940181_118941489	FALSE	A2B	gain
chr1:133171074-133172141	chr1	133171074	133172141	1068	*	chr1	133025880	+	GCLM	ENSMFAG00000036066	1671	9950	8666	145727	0.552546	0.977096	0.533202	0.0255648	0.0952018	NA	37576	chr1_133171074_133172141	FALSE	A2B	gain
chr1:133544497-133544985	chr1	133544497	133544985	489	*	chr1	133779740	+	TMED5	ENSMFAG00000039021	5684	10016	10708	-234999	0.638298	0.657189	0.548403	0.00985715	0.0740749	Y_RNA	43	chr1_133544497_133544985	FALSE	A2B	gain
chr1:133592176-133592796	chr1	133592176	133592796	621	*	chr1	133779740	+	TMED5	ENSMFAG00000039021	5684	10020	10708	-187254	0.740531	0.876526	0.548403	0.00273788	0.0573447	DR1	7258	chr1_133592176_133592796	FALSE	A2B	gain
chr1:133592176-133592796	chr1	133592176	133592796	621	*	chr1	133584917	-	DR1	ENSMFAG00000036672	3224	10020	9039	-7569	0.566871	0.876526	0.664041	0.0219691	0.0912683	DR1	7258	chr1_133592176_133592796	FALSE	A2B	gain
chr1:13513478-13514928	chr1	13513478	13514928	1451	*	chr1	13414334	+	NID1	ENSMFAG00000026117	5871	722	4384	99869	0.709625	0.983069	0.969167	0.00410092	0.0617156	U6	48775	chr1_13513478_13514928	FALSE	A2B	gain
chr1:135238658-135239915	chr1	135238658	135239915	1258	*	chr1	135089757	+	TGFBR3	ENSMFAG00000002239	6416	10147	1720	149529	0.613527	0.949626	0.867869	0.0131285	0.079655	NA	86491	chr1_135238658_135239915	FALSE	A2B	gain
chr1:138045566-138046186	chr1	138045566	138046186	621	*	chr1	138181743	+	GBP1	ENSMFAG00000039941	3792	10364	11412	-135867	0.659391	0.714273	0.494861	0.00766658	0.0698804	GBP7	15383	chr1_138045566_138046186	FALSE	A2B	gain
chr1:138154169-138154834	chr1	138154169	138154834	666	*	chr1	138107179	+	GBP2	ENSMFAG00000020136	2182	10377	4078	47322	0.536138	0.915257	0.321804	0.0302985	0.0994461	GBP1	26908	chr1_138154169_138154834	FALSE	A2B	gain
chr1:138154169-138154834	chr1	138154169	138154834	666	*	chr1	138181743	+	GBP1	ENSMFAG00000039941	3792	10377	11412	-27242	0.580126	0.915257	0.494861	0.0190423	0.0878214	GBP1	26908	chr1_138154169_138154834	FALSE	A2B	gain
chr1:138154169-138154834	chr1	138154169	138154834	666	*	chr1	138273233	+	KYAT3	ENSMFAG00000026682	1919	10377	4423	-118732	0.583696	0.915257	0.729276	0.0183148	0.0869159	GBP1	26908	chr1_138154169_138154834	FALSE	A2B	gain
chr1:138179933-138180649	chr1	138179933	138180649	717	*	chr1	138273233	+	KYAT3	ENSMFAG00000026682	1919	10378	4423	-92942	0.615333	0.803658	0.729276	0.0128611	0.0792859	GBP1	1093	chr1_138179933_138180649	FALSE	A2B	gain
chr1:139847102-139847970	chr1	139847102	139847970	869	*	chr1	139991966	-	LMO4	ENSMFAG00000034077	5624	10424	7589	144430	0.870678	0.95786	0.53591	0.000425152	0.0523185	5S_rRNA	25394	chr1_139847102_139847970	FALSE	A2B	gain
chr1:139849511-139850211	chr1	139849511	139850211	701	*	chr1	139991966	-	LMO4	ENSMFAG00000034077	5624	10425	7589	142105	0.769404	0.936454	0.53591	0.00185249	0.0543978	5S_rRNA	23153	chr1_139849511_139850211	FALSE	A2B	gain
chr1:139851108-139851771	chr1	139851108	139851771	664	*	chr1	139991966	-	LMO4	ENSMFAG00000034077	5624	10426	7589	140527	0.596683	0.74527	0.53591	0.0158697	0.0837279	5S_rRNA	21593	chr1_139851108_139851771	FALSE	A2B	gain
chr1:139852230-139853324	chr1	139852230	139853324	1095	*	chr1	139991966	-	LMO4	ENSMFAG00000034077	5624	10427	7589	139189	0.818852	0.944704	0.53591	0.000920989	0.0523185	5S_rRNA	20040	chr1_139852230_139853324	FALSE	A2B	gain
chr1:139875124-139876150	chr1	139875124	139876150	1027	*	chr1	139991966	-	LMO4	ENSMFAG00000034077	5624	10429	7589	116329	0.830475	0.888896	0.53591	0.000777215	0.0523185	5S_rRNA	1758	chr1_139875124_139876150	FALSE	A2B	gain
chr1:139876751-139877431	chr1	139876751	139877431	681	*	chr1	139991966	-	LMO4	ENSMFAG00000034077	5624	10430	7589	114875	0.800723	0.948269	0.53591	0.00119517	0.0527502	5S_rRNA	3385	chr1_139876751_139877431	FALSE	A2B	gain
chr1:139890330-139892757	chr1	139890330	139892757	2428	*	chr1	139991966	-	LMO4	ENSMFAG00000034077	5624	10433	7589	100423	0.691066	0.960343	0.53591	0.00519043	0.0645527	5S_rRNA	16964	chr1_139890330_139892757	FALSE	A2B	gain
chr1:140001343-140002316	chr1	140001343	140002316	974	*	chr1	139991966	-	LMO4	ENSMFAG00000034077	5624	10444	7589	-9863	0.817169	0.981954	0.53591	0.000943753	0.0523185	LMO4	9376	chr1_140001343_140002316	FALSE	A2B	gain
chr1:140172839-140174053	chr1	140172839	140174053	1215	*	chr1	139991966	-	LMO4	ENSMFAG00000034077	5624	10455	7589	-181480	0.821297	0.858356	0.53591	0.000888843	0.0523185	NA	104291	chr1_140172839_140174053	FALSE	A2B	gain
chr1:141673324-141676736	chr1	141673324	141676736	3413	*	chr1	141671948	-	CYR61	ENSMFAG00000000180	2092	10568	124	-3082	0.629815	0.983591	0.995446	0.0108849	0.0762633	NA	0	chr1_141673324_141676736	FALSE	A2B	gain
chr1:142652827-142655090	chr1	142652827	142655090	2264	*	chr1	142751906	+	GNG5	ENSMFAG00000002373	207	10665	1831	-97948	0.615659	0.989332	0.907502	0.0128133	0.0792245	CTBS	28938	chr1_142652827_142655090	FALSE	A2B	gain
chr1:159512329-159513790	chr1	159512329	159513790	1462	*	chr1	159624350	+	GNG12	ENSMFAG00000043398	4183	11097	13916	-111291	0.597027	0.950482	0.752046	0.015809	0.0836288	U7	44410	chr1_159512329_159513790	FALSE	A2B	gain
chr1:159762492-159763995	chr1	159762492	159763995	1504	*	chr1	159624350	+	GNG12	ENSMFAG00000043398	4183	11137	13916	138893	0.597026	0.929447	0.752046	0.0158092	0.0836288	U6	40203	chr1_159762492_159763995	FALSE	A2B	gain
chr1:16255701-16257727	chr1	16255701	16257727	2027	*	chr1	16292543	+	PCNX2	ENSMFAG00000034561	7471	995	7961	-35829	0.618016	0.998864	0.724291	0.0124726	0.0787566	MAP3K21	0	chr1_16255701_16257727	FALSE	A2B	gain
chr1:165212017-165213360	chr1	165212017	165213360	1344	*	chr1	165202105	-	L1TD1	ENSMFAG00000031887	2607	11565	6075	-10583	0.628385	0.823993	0.973721	0.0110673	0.0766211	L1TD1	9911	chr1_165212017_165213360	FALSE	A2B	gain
chr1:168554000-168554849	chr1	168554000	168554849	850	*	chr1	168797996	+	TACSTD2	ENSMFAG00000008869	972	11767	3523	-243572	0.712004	0.77008	0.410056	0.00397739	0.0613116	NA	42698	chr1_168554000_168554849	FALSE	A2B	gain
chr1:168570980-168572126	chr1	168570980	168572126	1147	*	chr1	168797996	+	TACSTD2	ENSMFAG00000008869	972	11771	3523	-226443	0.87996	0.961834	0.410056	0.000368561	0.0523185	NA	25421	chr1_168570980_168572126	FALSE	A2B	gain
chr1:168926614-168927251	chr1	168926614	168927251	638	*	chr1	168797996	+	TACSTD2	ENSMFAG00000008869	972	11798	3523	128936	0.836459	0.907901	0.410056	0.000711596	0.0523185	OMA1	97956	chr1_168926614_168927251	FALSE	A2B	gain
chr1:1821767-1822730	chr1	1821767	1822730	964	*	chr1	1955262	+	ZNF496	ENSMFAG00000035433	4691	70	8225	-133014	0.574506	0.909516	0.828851	0.0202388	0.0893271	OR2B11	3215	chr1_1821767_1822730	FALSE	A2B	gain
chr1:182713146-182715262	chr1	182713146	182715262	2117	*	chr1	182514053	+	HECTD3	ENSMFAG00000032447	4031	12895	6496	200151	0.607621	0.979154	0.647301	0.0140379	0.081035	U5	0	chr1_182713146_182715262	FALSE	A2B	gain
chr1:182723835-182726711	chr1	182723835	182726711	2877	*	chr1	182732999	-	PLK3	ENSMFAG00000039359	5633	12899	10962	7726	0.613932	0.997415	0.642009	0.0130681	0.0795582	BTBD19	145	chr1_182723835_182726711	FALSE	A2B	gain
chr1:182723835-182726711	chr1	182723835	182726711	2877	*	chr1	182537231	+	EIF2B3	ENSMFAG00000035339	5738	12899	8148	188042	0.616405	0.997415	0.914579	0.0127046	0.0791352	BTBD19	145	chr1_182723835_182726711	FALSE	A2B	gain
chr1:184460230-184461086	chr1	184460230	184461086	857	*	chr1	184260950	-	CDC20	ENSMFAG00000001542	6611	13129	1208	-199708	0.651664	0.958776	0.981907	0.00841253	0.0713837	FAM183A	2549	chr1_184460230_184461086	FALSE	A2B	gain
chr1:185026075-185027403	chr1	185026075	185027403	1329	*	chr1	184918793	+	P3H1	ENSMFAG00000042833	3080	13236	13485	107946	0.602348	0.820314	0.98086	0.0148963	0.0822041	PPIH	95	chr1_185026075_185027403	FALSE	A2B	gain
chr1:186730170-186730779	chr1	186730170	186730779	610	*	chr1	186679877	+	SLFNL1	ENSMFAG00000041721	6091	13411	12651	50597	0.560301	0.831037	0.272201	0.0235596	0.0929814	CTPS1	4757	chr1_186730170_186730779	FALSE	A2B	gain
chr1:187606488-187607299	chr1	187606488	187607299	812	*	chr1	187809778	-	MFSD2A	ENSMFAG00000003330	1784	13520	2561	202885	0.598729	0.879709	0.492153	0.0155119	0.0831093	RLF	34206	chr1_187606488_187607299	FALSE	A2B	gain
chr1:187714179-187715183	chr1	187714179	187715183	1005	*	chr1	187809778	-	MFSD2A	ENSMFAG00000003330	1784	13543	2561	95097	0.617762	0.856821	0.492153	0.012509	0.0787683	CAP1	19463	chr1_187714179_187715183	FALSE	A2B	gain
chr1:187777357-187778080	chr1	187777357	187778080	724	*	chr1	187809778	-	MFSD2A	ENSMFAG00000003330	1784	13554	2561	32060	0.580141	0.900518	0.492153	0.0190393	0.0878214	MFSD2A	31697	chr1_187777357_187778080	FALSE	A2B	gain
chr1:187781428-187782124	chr1	187781428	187782124	697	*	chr1	187809778	-	MFSD2A	ENSMFAG00000003330	1784	13556	2561	28002	0.734462	0.841629	0.492153	0.00296734	0.0581534	MFSD2A	27653	chr1_187781428_187782124	FALSE	A2B	gain
chr1:189931325-189932151	chr1	189931325	189932151	827	*	chr1	189949926	+	MTF1	ENSMFAG00000002419	6679	13788	1867	-18188	0.694666	0.902085	0.551542	0.00496064	0.0639096	U6	8295	chr1_189931325_189932151	FALSE	A2B	gain
chr1:189931325-189932151	chr1	189931325	189932151	827	*	chr1	190004054	+	YRDC	ENSMFAG00000003487	639	13788	2679	-72316	0.561469	0.902085	0.299834	0.0232698	0.0926624	U6	8295	chr1_189931325_189932151	FALSE	A2B	gain
chr1:189941285-189941888	chr1	189941285	189941888	604	*	chr1	189949926	+	MTF1	ENSMFAG00000002419	6679	13791	1867	-8340	0.557387	0.768023	0.551542	0.0242965	0.0938009	MTF1	8037	chr1_189941285_189941888	FALSE	A2B	gain
chr1:189964403-189965661	chr1	189964403	189965661	1259	*	chr1	189949926	+	MTF1	ENSMFAG00000002419	6679	13796	1867	15106	0.680469	0.955711	0.551542	0.00592395	0.0663739	MTF1	14476	chr1_189964403_189965661	FALSE	A2B	gain
chr1:189966497-189967081	chr1	189966497	189967081	585	*	chr1	189949926	+	MTF1	ENSMFAG00000002419	6679	13798	1867	16863	0.747827	0.847876	0.551542	0.0024835	0.0564149	MTF1	16570	chr1_189966497_189967081	FALSE	A2B	gain
chr1:191410734-191411162	chr1	191410734	191411162	429	*	chr1	191443143	+	STK40	ENSMFAG00000000703	2359	13880	546	-32195	0.700624	0.763182	0.636962	0.00460036	0.0628681	SNORA63	2170	chr1_191410734_191411162	FALSE	A2B	gain
chr1:191410734-191411162	chr1	191410734	191411162	429	*	chr1	191346550	+	CSF3R	ENSMFAG00000032558	3236	13880	6575	64398	0.656352	0.763182	0.278602	0.00795256	0.0703954	SNORA63	2170	chr1_191410734_191411162	FALSE	A2B	gain
chr1:191418735-191419457	chr1	191418735	191419457	723	*	chr1	191346550	+	CSF3R	ENSMFAG00000032558	3236	13882	6575	72546	0.704046	0.860564	0.278602	0.00440431	0.0623456	U4	4225	chr1_191418735_191419457	FALSE	A2B	gain
chr1:191418735-191419457	chr1	191418735	191419457	723	*	chr1	191443143	+	STK40	ENSMFAG00000000703	2359	13882	546	-24047	0.721979	0.860564	0.636962	0.00349541	0.059786	U4	4225	chr1_191418735_191419457	FALSE	A2B	gain
chr1:191488541-191489910	chr1	191488541	191489910	1370	*	chr1	191346550	+	CSF3R	ENSMFAG00000032558	3236	13898	6575	142675	0.8369	0.933966	0.278602	0.000706964	0.0523185	EVA1B	15703	chr1_191488541_191489910	FALSE	A2B	gain
chr1:191488541-191489910	chr1	191488541	191489910	1370	*	chr1	191443143	+	STK40	ENSMFAG00000000703	2359	13898	546	46082	0.544168	0.933966	0.636962	0.0278952	0.0975059	EVA1B	15703	chr1_191488541_191489910	FALSE	A2B	gain
chr1:191526615-191527394	chr1	191526615	191527394	780	*	chr1	191346550	+	CSF3R	ENSMFAG00000032558	3236	13914	6575	180454	0.665707	0.857161	0.278602	0.00710149	0.0684827	SH3D21	5828	chr1_191526615_191527394	FALSE	A2B	gain
chr1:191526615-191527394	chr1	191526615	191527394	780	*	chr1	191443143	+	STK40	ENSMFAG00000000703	2359	13914	546	83861	0.633123	0.857161	0.636962	0.0104733	0.0753053	SH3D21	5828	chr1_191526615_191527394	FALSE	A2B	gain
chr1:191685293-191686304	chr1	191685293	191686304	1012	*	chr1	191698214	-	MAP7D1	ENSMFAG00000035979	2672	13935	8630	12416	0.600722	0.935764	0.396517	0.0151701	0.0825816	MAP7D1	11909	chr1_191685293_191686304	FALSE	A2B	gain
chr1:191685293-191686304	chr1	191685293	191686304	1012	*	chr1	191443143	+	STK40	ENSMFAG00000000703	2359	13935	546	242655	0.620526	0.935764	0.636962	0.0121186	0.0782538	MAP7D1	11909	chr1_191685293_191686304	FALSE	A2B	gain
chr1:191687141-191688347	chr1	191687141	191688347	1207	*	chr1	191698214	-	MAP7D1	ENSMFAG00000035979	2672	13936	8630	10470	0.545958	0.943729	0.396517	0.0273824	0.0969195	MAP7D1	9866	chr1_191687141_191688347	FALSE	A2B	gain
chr1:191687141-191688347	chr1	191687141	191688347	1207	*	chr1	191443143	+	STK40	ENSMFAG00000000703	2359	13936	546	244601	0.739418	0.943729	0.636962	0.00277868	0.0573758	MAP7D1	9866	chr1_191687141_191688347	FALSE	A2B	gain
chr1:194624691-194625397	chr1	194624691	194625397	707	*	chr1	194681690	-	ZNF362	ENSMFAG00000045133	1292	14142	15231	56646	0.598927	0.957036	0.208259	0.0154775	0.0830631	NA	4083	chr1_194624691_194625397	FALSE	A2B	gain
chr1:194728514-194729515	chr1	194728514	194729515	1002	*	chr1	194681690	-	ZNF362	ENSMFAG00000045133	1292	14162	15231	-47324	0.657871	0.898649	0.208259	0.00780846	0.0701986	ZNF362	46823	chr1_194728514_194729515	FALSE	A2B	gain
chr1:194848406-194849129	chr1	194848406	194849129	724	*	chr1	195054097	+	TMEM54	ENSMFAG00000001257	1013	14175	977	-205330	0.634206	0.717235	0.991015	0.0103415	0.0749639	AZIN2	29894	chr1_194848406_194849129	FALSE	A2B	gain
chr1:195254895-195255719	chr1	195254895	195255719	825	*	chr1	195054097	+	TMEM54	ENSMFAG00000001257	1013	14255	977	201210	0.758874	0.87805	0.991015	0.00213929	0.0555515	SYNC	13985	chr1_195254895_195255719	FALSE	A2B	gain
chr1:195525904-195527355	chr1	195525904	195527355	1452	*	chr1	195321749	-	RBBP4	ENSMFAG00000039274	2524	14287	10898	-204880	0.724276	0.972998	0.967321	0.00339225	0.0593803	NA	0	chr1_195525904_195527355	FALSE	A2B	gain
chr1:195525904-195527355	chr1	195525904	195527355	1452	*	chr1	195648715	+	MARCKSL1	ENSMFAG00000019212	1552	14287	4034	-122086	0.619836	0.972998	0.948735	0.012215	0.0783832	NA	0	chr1_195525904_195527355	FALSE	A2B	gain
chr1:195619410-195621313	chr1	195619410	195621313	1904	*	chr1	195812860	-	CCDC28B	ENSMFAG00000031708	1706	14305	5935	192499	0.639092	0.939017	0.92258	0.00976549	0.0739757	FAM229A	0	chr1_195619410_195621313	FALSE	A2B	gain
chr1:196080689-196082909	chr1	196080689	196082909	2221	*	chr1	196103777	+	PTP4A2	ENSMFAG00000038041	3549	14369	10008	-21978	0.622802	0.979881	0.923503	0.0118054	0.0777066	PTP4A2	20867	chr1_196080689_196082909	FALSE	A2B	gain
chr1:196397988-196398925	chr1	196397988	196398925	938	*	chr1	196477319	-	TINAGL1	ENSMFAG00000001721	2863	14428	1344	78863	0.896847	0.869617	0.968121	0.000283239	0.0523185	NA	1321	chr1_196397988_196398925	FALSE	A2B	gain
chr1:196459342-196460167	chr1	196459342	196460167	826	*	chr1	196477319	-	TINAGL1	ENSMFAG00000001721	2863	14438	1344	17565	0.729458	0.799646	0.968121	0.00316963	0.0586283	NA	12263	chr1_196459342_196460167	FALSE	A2B	gain
chr1:196468986-196470172	chr1	196468986	196470172	1187	*	chr1	196477319	-	TINAGL1	ENSMFAG00000001721	2863	14442	1344	7740	0.792769	0.942647	0.968121	0.00133779	0.0531636	TINAGL1	7146	chr1_196468986_196470172	FALSE	A2B	gain
chr1:196504507-196506150	chr1	196504507	196506150	1644	*	chr1	196620737	-	SERINC2	ENSMFAG00000042146	2766	14451	12983	115409	0.538144	0.832334	0.673949	0.0296818	0.0989309	TINAGL1	27187	chr1_196504507_196506150	FALSE	A2B	gain
chr1:19770371-19771634	chr1	19770371	19771634	1264	*	chr1	19957262	-	URB2	ENSMFAG00000039905	6579	1287	11385	186260	0.662896	0.92291	0.638685	0.0073482	0.0691732	URB2	185627	chr1_19770371_19771634	FALSE	A2B	gain
chr1:19939210-19939936	chr1	19939210	19939936	727	*	chr1	19957262	-	URB2	ENSMFAG00000039905	6579	1296	11385	17689	0.771222	0.968264	0.638685	0.00180669	0.0542932	URB2	17325	chr1_19939210_19939936	FALSE	A2B	gain
chr1:19940996-19941873	chr1	19940996	19941873	878	*	chr1	19957262	-	URB2	ENSMFAG00000039905	6579	1298	11385	15828	0.80098	0.903555	0.638685	0.0011908	0.0527502	URB2	15388	chr1_19940996_19941873	FALSE	A2B	gain
chr1:19961334-19961909	chr1	19961334	19961909	576	*	chr1	19957262	-	URB2	ENSMFAG00000039905	6579	1303	11385	-4359	0.727472	0.820934	0.638685	0.00325332	0.0589656	TAF5L	2311	chr1_19961334_19961909	FALSE	A2B	gain
chr1:19964917-19965915	chr1	19964917	19965915	999	*	chr1	19957262	-	URB2	ENSMFAG00000039905	6579	1304	11385	-8154	0.769247	0.887916	0.638685	0.00185648	0.0543978	TAF5L	5894	chr1_19964917_19965915	FALSE	A2B	gain
chr1:200255449-200256599	chr1	200255449	200256599	1151	*	chr1	200061052	+	PTAFR	ENSMFAG00000030292	1029	14763	4965	194972	0.577343	0.943341	0.174288	0.0196269	0.088468	XKR8	8602	chr1_200255449_200256599	FALSE	A2B	gain
chr1:200255449-200256599	chr1	200255449	200256599	1151	*	chr1	200265202	-	XKR8	ENSMFAG00000037317	2743	14763	9519	9178	0.660273	0.943341	0.578189	0.00758538	0.0697582	XKR8	8602	chr1_200255449_200256599	FALSE	A2B	gain
chr1:200257367-200257961	chr1	200257367	200257961	595	*	chr1	200265202	-	XKR8	ENSMFAG00000037317	2743	14764	9519	7538	0.586476	0.824703	0.578189	0.0177653	0.0862773	XKR8	7240	chr1_200257367_200257961	FALSE	A2B	gain
chr1:200505010-200506730	chr1	200505010	200506730	1721	*	chr1	200552797	+	IFI6	ENSMFAG00000034666	1272	14801	8047	-46927	0.832406	0.968205	0.994646	0.000755449	0.0523185	FAM76A	12649	chr1_200505010_200506730	FALSE	A2B	gain
chr1:200528567-200529312	chr1	200528567	200529312	746	*	chr1	200552797	+	IFI6	ENSMFAG00000034666	1272	14803	8047	-23858	0.592803	0.721898	0.994646	0.0165683	0.0846568	U6	5567	chr1_200528567_200529312	FALSE	A2B	gain
chr1:200533731-200534461	chr1	200533731	200534461	731	*	chr1	200552797	+	IFI6	ENSMFAG00000034666	1272	14806	8047	-18701	0.774017	0.918138	0.994646	0.00173833	0.0541686	U6	10731	chr1_200533731_200534461	FALSE	A2B	gain
chr1:200569091-200570164	chr1	200569091	200570164	1074	*	chr1	200552797	+	IFI6	ENSMFAG00000034666	1272	14815	8047	16830	0.654948	0.862831	0.994646	0.00808787	0.0707308	IFI6	16293	chr1_200569091_200570164	FALSE	A2B	gain
chr1:200684835-200686188	chr1	200684835	200686188	1354	*	chr1	200552797	+	IFI6	ENSMFAG00000034666	1272	14852	8047	132714	0.545097	0.912774	0.994646	0.027628	0.0972012	AHDC1	8866	chr1_200684835_200686188	FALSE	A2B	gain
chr1:201424632-201426150	chr1	201424632	201426150	1519	*	chr1	201420969	-	SFN	ENSMFAG00000017885	747	14990	3971	-4422	0.800742	0.96394	0.571727	0.00119484	0.0527502	SFN	3662	chr1_201424632_201426150	FALSE	A2B	gain
chr1:201446566-201447273	chr1	201446566	201447273	708	*	chr1	201487028	-	ZDHHC18	ENSMFAG00000030748	2814	14994	5213	40109	0.545642	0.913108	0.514862	0.0274723	0.0970519	Metazoa_SRP	21563	chr1_201446566_201447273	FALSE	A2B	gain
chr1:201446566-201447273	chr1	201446566	201447273	708	*	chr1	201420969	-	SFN	ENSMFAG00000017885	747	14994	3971	-25950	0.852092	0.913108	0.571727	0.00056366	0.0523185	Metazoa_SRP	21563	chr1_201446566_201447273	FALSE	A2B	gain
chr1:201478456-201479074	chr1	201478456	201479074	619	*	chr1	201420969	-	SFN	ENSMFAG00000017885	747	14999	3971	-57796	0.76909	0.760015	0.571727	0.00186048	0.0543978	ZDHHC18	7953	chr1_201478456_201479074	FALSE	A2B	gain
chr1:201535916-201536525	chr1	201535916	201536525	610	*	chr1	201420969	-	SFN	ENSMFAG00000017885	747	15012	3971	-115251	0.783544	0.901271	0.571727	0.00152278	0.0534903	PIGV	39654	chr1_201535916_201536525	FALSE	A2B	gain
chr1:201557185-201558584	chr1	201557185	201558584	1400	*	chr1	201420969	-	SFN	ENSMFAG00000017885	747	15014	3971	-136915	0.547783	0.804379	0.571727	0.0268681	0.0965536	ARID1A	29470	chr1_201557185_201558584	FALSE	A2B	gain
chr1:201653027-201653807	chr1	201653027	201653807	781	*	chr1	201420969	-	SFN	ENSMFAG00000017885	747	15025	3971	-232448	0.702041	0.835657	0.571727	0.00451825	0.0626854	5S_rRNA	29875	chr1_201653027_201653807	FALSE	A2B	gain
chr1:201654679-201655244	chr1	201654679	201655244	566	*	chr1	201420969	-	SFN	ENSMFAG00000017885	747	15026	3971	-233992	0.753332	0.861636	0.571727	0.0023061	0.0560268	5S_rRNA	31527	chr1_201654679_201655244	FALSE	A2B	gain
chr1:201972869-201974365	chr1	201972869	201974365	1497	*	chr1	202160332	-	CNKSR1	ENSMFAG00000031901	3077	15068	6087	186715	0.596537	0.936491	0.711675	0.0158955	0.0837606	NA	0	chr1_201972869_201974365	FALSE	A2B	gain
chr1:20199487-20200218	chr1	20199487	20200218	732	*	chr1	20243042	+	CCSAP	ENSMFAG00000033596	5091	1314	7302	-43190	0.590057	0.859767	0.922088	0.0170789	0.0852347	CCSAP	42823	chr1_20199487_20200218	FALSE	A2B	gain
chr1:20199487-20200218	chr1	20199487	20200218	732	*	chr1	19957262	-	URB2	ENSMFAG00000039905	6579	1314	11385	-242590	0.726327	0.859767	0.638685	0.00330249	0.0590713	CCSAP	42823	chr1_20199487_20200218	FALSE	A2B	gain
chr1:202144220-202144894	chr1	202144220	202144894	675	*	chr1	202160332	-	CNKSR1	ENSMFAG00000031901	3077	15098	6087	15775	0.60075	0.877495	0.711675	0.0151654	0.0825726	CATSPER4	1078	chr1_202144220_202144894	FALSE	A2B	gain
chr1:20230685-20231549	chr1	20230685	20231549	865	*	chr1	20243042	+	CCSAP	ENSMFAG00000033596	5091	1318	7302	-11925	0.580319	0.868712	0.922088	0.0190025	0.0877754	CCSAP	11492	chr1_20230685_20231549	FALSE	A2B	gain
chr1:202406865-202407589	chr1	202406865	202407589	725	*	chr1	202160332	-	CNKSR1	ENSMFAG00000031901	3077	15152	6087	-246895	0.780587	0.938823	0.711675	0.00158689	0.0535577	U6	19435	chr1_202406865_202407589	FALSE	A2B	gain
chr1:202675275-202677395	chr1	202675275	202677395	2121	*	chr1	202565397	-	SELENON	ENSMFAG00000036435	4609	15195	8880	-110938	0.734561	0.990086	0.689889	0.00296347	0.0581534	MAN1C1	76650	chr1_202675275_202677395	FALSE	A2B	gain
chr1:202675275-202677395	chr1	202675275	202677395	2121	*	chr1	202543468	-	MTFR1L	ENSMFAG00000037554	2383	15195	9641	-132867	0.561951	0.990086	0.933288	0.0231511	0.0925306	MAN1C1	76650	chr1_202675275_202677395	FALSE	A2B	gain
chr1:203638037-203639068	chr1	203638037	203639068	1032	*	chr1	203857330	-	RCAN3	ENSMFAG00000032259	2748	15336	6359	218778	0.59161	0.916684	0.779556	0.0167884	0.0848854	NA	38861	chr1_203638037_203639068	FALSE	A2B	gain
chr1:203638037-203639068	chr1	203638037	203639068	1032	*	chr1	203797803	-	NCMAP	ENSMFAG00000037892	4094	15336	9890	159251	0.54213	0.916684	0.555542	0.0284888	0.0980059	NA	38861	chr1_203638037_203639068	FALSE	A2B	gain
chr1:203649652-203650754	chr1	203649652	203650754	1103	*	chr1	203797803	-	NCMAP	ENSMFAG00000037892	4094	15342	9890	147600	0.621366	0.968092	0.555542	0.0120022	0.0780735	NA	50476	chr1_203649652_203650754	FALSE	A2B	gain
chr1:203649652-203650754	chr1	203649652	203650754	1103	*	chr1	203857330	-	RCAN3	ENSMFAG00000032259	2748	15342	6359	207127	0.59946	0.968092	0.779556	0.0153857	0.0829179	NA	50476	chr1_203649652_203650754	FALSE	A2B	gain
chr1:203758033-203759009	chr1	203758033	203759009	977	*	chr1	203857330	-	RCAN3	ENSMFAG00000032259	2748	15362	6359	98809	0.761742	0.847586	0.779556	0.00205738	0.0553875	NCMAP	38793	chr1_203758033_203759009	FALSE	A2B	gain
chr1:203758033-203759009	chr1	203758033	203759009	977	*	chr1	203944816	-	NIPAL3	ENSMFAG00000002140	2357	15362	1655	186295	0.633928	0.847586	0.524278	0.0103753	0.0750685	NCMAP	38793	chr1_203758033_203759009	FALSE	A2B	gain
chr1:203758033-203759009	chr1	203758033	203759009	977	*	chr1	203797803	-	NCMAP	ENSMFAG00000037892	4094	15362	9890	39282	0.661226	0.847586	0.555542	0.00749837	0.0694947	NCMAP	38793	chr1_203758033_203759009	FALSE	A2B	gain
chr1:203790880-203792325	chr1	203790880	203792325	1446	*	chr1	203857330	-	RCAN3	ENSMFAG00000032259	2748	15369	6359	65728	0.824	0.919474	0.779556	0.000854517	0.0523185	NCMAP	5477	chr1_203790880_203792325	FALSE	A2B	gain
chr1:203790880-203792325	chr1	203790880	203792325	1446	*	chr1	203797803	-	NCMAP	ENSMFAG00000037892	4094	15369	9890	6201	0.74632	0.919474	0.555542	0.00253419	0.0565962	NCMAP	5477	chr1_203790880_203792325	FALSE	A2B	gain
chr1:203790880-203792325	chr1	203790880	203792325	1446	*	chr1	203944816	-	NIPAL3	ENSMFAG00000002140	2357	15369	1655	153214	0.741515	0.919474	0.524278	0.00270223	0.0571816	NCMAP	5477	chr1_203790880_203792325	FALSE	A2B	gain
chr1:203866611-203867540	chr1	203866611	203867540	930	*	chr1	203944816	-	NIPAL3	ENSMFAG00000002140	2357	15379	1655	77741	0.61109	0.85038	0.524278	0.0134972	0.0803362	RCAN3	9280	chr1_203866611_203867540	FALSE	A2B	gain
chr1:203866611-203867540	chr1	203866611	203867540	930	*	chr1	203857330	-	RCAN3	ENSMFAG00000032259	2748	15379	6359	-9745	0.75176	0.85038	0.779556	0.00235555	0.0561883	RCAN3	9280	chr1_203866611_203867540	FALSE	A2B	gain
chr1:203888435-203889524	chr1	203888435	203889524	1090	*	chr1	203857330	-	RCAN3	ENSMFAG00000032259	2748	15381	6359	-31649	0.793516	0.933352	0.779556	0.00132374	0.0531636	RCAN3	31104	chr1_203888435_203889524	FALSE	A2B	gain
chr1:203888435-203889524	chr1	203888435	203889524	1090	*	chr1	203944816	-	NIPAL3	ENSMFAG00000002140	2357	15381	1655	55837	0.67584	0.933352	0.524278	0.00627275	0.0670983	RCAN3	31104	chr1_203888435_203889524	FALSE	A2B	gain
chr1:203888435-203889524	chr1	203888435	203889524	1090	*	chr1	203797803	-	NCMAP	ENSMFAG00000037892	4094	15381	9890	-91176	0.735359	0.933352	0.555542	0.00293236	0.0580065	RCAN3	31104	chr1_203888435_203889524	FALSE	A2B	gain
chr1:203896091-203897354	chr1	203896091	203897354	1264	*	chr1	203797803	-	NCMAP	ENSMFAG00000037892	4094	15384	9890	-98919	0.792682	0.889731	0.555542	0.00133943	0.0531636	RCAN3	38760	chr1_203896091_203897354	FALSE	A2B	gain
chr1:203896091-203897354	chr1	203896091	203897354	1264	*	chr1	203944816	-	NIPAL3	ENSMFAG00000002140	2357	15384	1655	48094	0.685845	0.889731	0.524278	0.00554093	0.0655153	RCAN3	38760	chr1_203896091_203897354	FALSE	A2B	gain
chr1:203896091-203897354	chr1	203896091	203897354	1264	*	chr1	204041537	-	GRHL3	ENSMFAG00000042460	3584	15384	13234	144815	0.54408	0.889731	0.604899	0.0279206	0.0975282	RCAN3	38760	chr1_203896091_203897354	FALSE	A2B	gain
chr1:203896091-203897354	chr1	203896091	203897354	1264	*	chr1	203857330	-	RCAN3	ENSMFAG00000032259	2748	15384	6359	-39392	0.858663	0.889731	0.779556	0.00051049	0.0523185	RCAN3	38760	chr1_203896091_203897354	FALSE	A2B	gain
chr1:203906699-203907374	chr1	203906699	203907374	676	*	chr1	203797803	-	NCMAP	ENSMFAG00000037892	4094	15386	9890	-109233	0.820408	0.890275	0.555542	0.000900412	0.0523185	NIPAL3	37441	chr1_203906699_203907374	FALSE	A2B	gain
chr1:203906699-203907374	chr1	203906699	203907374	676	*	chr1	203857330	-	RCAN3	ENSMFAG00000032259	2748	15386	6359	-49706	0.862091	0.890275	0.779556	0.000484643	0.0523185	NIPAL3	37441	chr1_203906699_203907374	FALSE	A2B	gain
chr1:203906699-203907374	chr1	203906699	203907374	676	*	chr1	203944816	-	NIPAL3	ENSMFAG00000002140	2357	15386	1655	37780	0.768502	0.890275	0.524278	0.00187557	0.0543978	NIPAL3	37441	chr1_203906699_203907374	FALSE	A2B	gain
chr1:203946339-203947816	chr1	203946339	203947816	1478	*	chr1	203857330	-	RCAN3	ENSMFAG00000032259	2748	15389	6359	-89747	0.577714	0.808698	0.779556	0.0195481	0.0883922	STPG1	0	chr1_203946339_203947816	FALSE	A2B	gain
chr1:204065352-204067438	chr1	204065352	204067438	2087	*	chr1	203857330	-	RCAN3	ENSMFAG00000032259	2748	15409	6359	-209065	0.646073	0.838247	0.779556	0.008992	0.0726101	NA	0	chr1_204065352_204067438	FALSE	A2B	gain
chr1:204065352-204067438	chr1	204065352	204067438	2087	*	chr1	203944816	-	NIPAL3	ENSMFAG00000002140	2357	15409	1655	-121579	0.590678	0.838247	0.524278	0.0169621	0.0851179	NA	0	chr1_204065352_204067438	FALSE	A2B	gain
chr1:204093930-204094901	chr1	204093930	204094901	972	*	chr1	203944816	-	NIPAL3	ENSMFAG00000002140	2357	15411	1655	-149599	0.692789	0.980317	0.524278	0.0050793	0.0642438	NA	27671	chr1_204093930_204094901	FALSE	A2B	gain
chr1:204093930-204094901	chr1	204093930	204094901	972	*	chr1	203857330	-	RCAN3	ENSMFAG00000032259	2748	15411	6359	-237085	0.774253	0.980317	0.779556	0.00173266	0.0541686	NA	27671	chr1_204093930_204094901	FALSE	A2B	gain
chr1:204207057-204208549	chr1	204207057	204208549	1493	*	chr1	204170975	+	IFNLR1	ENSMFAG00000002613	4608	15431	2017	36828	0.635252	0.97987	0.389501	0.0102157	0.0747986	IL22RA1	6265	chr1_204207057_204208549	FALSE	A2B	gain
chr1:204207057-204208549	chr1	204207057	204208549	1493	*	chr1	204400278	+	SRSF10	ENSMFAG00000046011	7111	15431	15917	-192475	0.541786	0.97987	0.841221	0.0285904	0.0980839	IL22RA1	6265	chr1_204207057_204208549	FALSE	A2B	gain
chr1:204977425-204979188	chr1	204977425	204979188	1764	*	chr1	204879015	+	E2F2	ENSMFAG00000032163	2239	15577	6283	99291	0.553495	0.979811	0.115022	0.0253117	0.094882	TCEA3	11321	chr1_204977425_204979188	FALSE	A2B	gain
chr1:205995435-205996032	chr1	205995435	205996032	598	*	chr1	205985442	-	ZBTB40	ENSMFAG00000043032	8619	15727	13639	-10291	0.604271	0.829609	0.572343	0.014578	0.0818344	ZBTB40	9992	chr1_205995435_205996032	FALSE	A2B	gain
chr1:206108566-206110451	chr1	206108566	206110451	1886	*	chr1	205985442	-	ZBTB40	ENSMFAG00000043032	8619	15746	13639	-124066	0.597098	0.948005	0.572343	0.0157965	0.083615	NA	32778	chr1_206108566_206110451	FALSE	A2B	gain
chr1:206162436-206163679	chr1	206162436	206163679	1244	*	chr1	205985442	-	ZBTB40	ENSMFAG00000043032	8619	15751	13639	-177615	0.551194	0.954931	0.572343	0.0259288	0.0955444	NA	7709	chr1_206162436_206163679	FALSE	A2B	gain
chr1:206162436-206163679	chr1	206162436	206163679	1244	*	chr1	206304502	+	WNT4	ENSMFAG00000045973	6639	15751	15887	-141445	0.553765	0.954931	0.470306	0.0252401	0.094804	NA	7709	chr1_206162436_206163679	FALSE	A2B	gain
chr1:206442918-206443832	chr1	206442918	206443832	915	*	chr1	206304502	+	WNT4	ENSMFAG00000045973	6639	15798	15887	138873	0.699313	0.913431	0.470306	0.00467754	0.0630367	NA	7643	chr1_206442918_206443832	FALSE	A2B	gain
chr1:211026272-211027831	chr1	211026272	211027831	1560	*	chr1	211191690	-	PADI4	ENSMFAG00000030906	2327	16309	5308	164639	0.788489	0.979288	0.688165	0.00142087	0.0531682	RCC2	29485	chr1_211026272_211027831	FALSE	A2B	gain
chr1:211150319-211151442	chr1	211150319	211151442	1124	*	chr1	211191690	-	PADI4	ENSMFAG00000030906	2327	16333	5308	40810	0.62811	0.83975	0.688165	0.0111027	0.0766458	PADI6	25412	chr1_211150319_211151442	FALSE	A2B	gain
chr1:211191264-211192376	chr1	211191264	211192376	1113	*	chr1	211306480	-	PADI1	ENSMFAG00000046258	3831	16341	16107	114660	0.78955	0.977107	0.726999	0.00139985	0.0531636	PADI4	0	chr1_211191264_211192376	FALSE	A2B	gain
chr1:211303432-211304109	chr1	211303432	211304109	678	*	chr1	211306480	-	PADI1	ENSMFAG00000046258	3831	16362	16107	2710	0.623267	0.876957	0.726999	0.0117423	0.077582	PADI1	2370	chr1_211303432_211304109	FALSE	A2B	gain
chr1:211303432-211304109	chr1	211303432	211304109	678	*	chr1	211191690	-	PADI4	ENSMFAG00000030906	2327	16362	5308	-112080	0.825555	0.876957	0.688165	0.000835322	0.0523185	PADI1	2370	chr1_211303432_211304109	FALSE	A2B	gain
chr1:211312950-211313741	chr1	211312950	211313741	792	*	chr1	211191690	-	PADI4	ENSMFAG00000030906	2327	16367	5308	-121655	0.773812	0.89852	0.688165	0.00174326	0.0541939	PADI1	6469	chr1_211312950_211313741	FALSE	A2B	gain
chr1:211312950-211313741	chr1	211312950	211313741	792	*	chr1	211306480	-	PADI1	ENSMFAG00000046258	3831	16367	16107	-6865	0.852885	0.89852	0.726999	0.000556983	0.0523185	PADI1	6469	chr1_211312950_211313741	FALSE	A2B	gain
chr1:211500062-211501696	chr1	211500062	211501696	1635	*	chr1	211594232	-	CROCC	ENSMFAG00000036747	7757	16390	9100	93353	0.675483	0.876995	0.437688	0.0063004	0.0671377	ATP13A2	0	chr1_211500062_211501696	FALSE	A2B	gain
chr1:211529567-211530998	chr1	211529567	211530998	1432	*	chr1	211306480	-	PADI1	ENSMFAG00000046258	3831	16398	16107	-223802	0.660032	0.963084	0.726999	0.00760747	0.0697966	MFAP2	2091	chr1_211529567_211530998	FALSE	A2B	gain
chr1:211554838-211555717	chr1	211554838	211555717	880	*	chr1	211500473	+	ATP13A2	ENSMFAG00000035826	4179	16410	8518	54804	0.537109	0.762379	0.768109	0.0299987	0.0992388	MFAP2	21747	chr1_211554838_211555717	FALSE	A2B	gain
chr1:211714852-211716495	chr1	211714852	211716495	1644	*	chr1	211594232	-	CROCC	ENSMFAG00000036747	7757	16429	9100	-121441	0.561527	0.913302	0.437688	0.0232555	0.0926459	U1	0	chr1_211714852_211716495	FALSE	A2B	gain
chr1:212626390-212627678	chr1	212626390	212627678	1289	*	chr1	212701307	-	TMEM82	ENSMFAG00000044352	1695	16563	14643	74273	0.5462	0.942307	0.426242	0.0273138	0.0968829	NA	9185	chr1_212626390_212627678	FALSE	A2B	gain
chr1:212885204-212885956	chr1	212885204	212885956	753	*	chr1	212833162	-	DDI2	ENSMFAG00000040011	1454	16607	11470	-52418	0.612614	0.786667	0.253	0.0132656	0.0798929	SCARNA21	23377	chr1_212885204_212885956	FALSE	A2B	gain
chr1:213234863-213235749	chr1	213234863	213235749	887	*	chr1	213109489	-	EFHD2	ENSMFAG00000044896	2406	16664	15051	-125817	0.654482	0.908962	0.758201	0.0081333	0.0708174	FHAD1	42961	chr1_213234863_213235749	FALSE	A2B	gain
chr1:213402619-213403514	chr1	213402619	213403514	896	*	chr1	213316957	-	TMEM51	ENSMFAG00000031613	2090	16700	5866	-86109	0.616312	0.83675	0.821897	0.0127181	0.0791352	NA	62467	chr1_213402619_213403514	FALSE	A2B	gain
chr1:216110495-216111486	chr1	216110495	216111486	992	*	chr1	216258003	+	NPPB	ENSMFAG00000032207	1861	16898	6316	-147013	0.702756	0.92941	0.991876	0.00447731	0.0625136	MFN2	9564	chr1_216110495_216111486	FALSE	A2B	gain
chr1:216110495-216111486	chr1	216110495	216111486	992	*	chr1	216269978	+	NPPA	ENSMFAG00000035965	1974	16898	8619	-158988	0.617743	0.92941	0.992369	0.0125117	0.0787683	MFN2	9564	chr1_216110495_216111486	FALSE	A2B	gain
chr1:216119246-216120018	chr1	216119246	216120018	773	*	chr1	216269978	+	NPPA	ENSMFAG00000035965	1974	16900	8619	-150346	0.820367	0.789543	0.992369	0.000900954	0.0523185	MFN2	1032	chr1_216119246_216120018	FALSE	A2B	gain
chr1:216119246-216120018	chr1	216119246	216120018	773	*	chr1	216258003	+	NPPB	ENSMFAG00000032207	1861	16900	6316	-138371	0.822172	0.789543	0.991876	0.000877589	0.0523185	MFN2	1032	chr1_216119246_216120018	FALSE	A2B	gain
chr1:216268831-216269470	chr1	216268831	216269470	640	*	chr1	216258003	+	NPPB	ENSMFAG00000032207	1861	16928	6316	11147	0.937056	0.817207	0.991876	0.00014862	0.0523185	NPPA	507	chr1_216268831_216269470	FALSE	A2B	gain
chr1:216317951-216319220	chr1	216317951	216319220	1270	*	chr1	216177174	-	PLOD1	ENSMFAG00000037610	3973	16937	9680	-141411	0.581346	0.869934	0.976491	0.0187909	0.0875054	MTHFR	2011	chr1_216317951_216319220	FALSE	A2B	gain
chr1:216336364-216337604	chr1	216336364	216337604	1241	*	chr1	216177174	-	PLOD1	ENSMFAG00000037610	3973	16941	9680	-159810	0.765424	0.906102	0.976491	0.00195644	0.0548638	MTHFR	20424	chr1_216336364_216337604	FALSE	A2B	gain
chr1:216341087-216343079	chr1	216341087	216343079	1993	*	chr1	216258003	+	NPPB	ENSMFAG00000032207	1861	16942	6316	84080	0.70031	0.928009	0.991876	0.00461871	0.0628688	C1orf167	19100	chr1_216341087_216343079	FALSE	A2B	gain
chr1:216341087-216343079	chr1	216341087	216343079	1993	*	chr1	216269978	+	NPPA	ENSMFAG00000035965	1974	16942	8619	72105	0.724444	0.928009	0.992369	0.00338481	0.0593803	C1orf167	19100	chr1_216341087_216343079	FALSE	A2B	gain
chr1:216443317-216445802	chr1	216443317	216445802	2486	*	chr1	216470240	-	FBXO44	ENSMFAG00000039191	3188	16961	10831	25681	0.543682	0.97239	0.527479	0.0280358	0.097642	MAD2L2	0	chr1_216443317_216445802	FALSE	A2B	gain
chr1:216443317-216445802	chr1	216443317	216445802	2486	*	chr1	216432762	-	DRAXIN	ENSMFAG00000002703	5946	16961	2090	-11797	0.687493	0.97239	0.686935	0.00542806	0.0651752	MAD2L2	0	chr1_216443317_216445802	FALSE	A2B	gain
chr1:216443317-216445802	chr1	216443317	216445802	2486	*	chr1	216470347	+	FBXO2	ENSMFAG00000030052	1374	16961	4840	-25788	0.740843	0.97239	0.815435	0.00272652	0.0572897	MAD2L2	0	chr1_216443317_216445802	FALSE	A2B	gain
chr1:216650117-216651328	chr1	216650117	216651328	1212	*	chr1	216470347	+	FBXO2	ENSMFAG00000030052	1374	16986	4840	180375	0.766945	0.951193	0.815435	0.00191611	0.054567	DISP3	0	chr1_216650117_216651328	FALSE	A2B	gain
chr1:216650117-216651328	chr1	216650117	216651328	1212	*	chr1	216432762	-	DRAXIN	ENSMFAG00000002703	5946	16986	2090	-217960	0.631606	0.951193	0.686935	0.0106603	0.0757321	DISP3	0	chr1_216650117_216651328	FALSE	A2B	gain
chr1:216650117-216651328	chr1	216650117	216651328	1212	*	chr1	216444871	+	MAD2L2	ENSMFAG00000046225	1336	16986	16083	205851	0.83303	0.951193	0.995384	0.00074854	0.0523185	DISP3	0	chr1_216650117_216651328	FALSE	A2B	gain
chr1:219023647-219024921	chr1	219023647	219024921	1275	*	chr1	219135823	+	GPR157	ENSMFAG00000001842	3635	17291	1436	-111539	0.670181	0.984049	0.477876	0.00672415	0.0679581	H6PD	5376	chr1_219023647_219024921	FALSE	A2B	gain
chr1:219094337-219095018	chr1	219094337	219095018	682	*	chr1	219135823	+	GPR157	ENSMFAG00000001842	3635	17303	1436	-41146	0.691068	0.919926	0.477876	0.00519033	0.0645527	NA	20589	chr1_219094337_219095018	FALSE	A2B	gain
chr1:219266413-219267331	chr1	219266413	219267331	919	*	chr1	219135823	+	GPR157	ENSMFAG00000001842	3635	17329	1436	131049	0.728661	0.921332	0.477876	0.00320298	0.0588389	SLC2A7	15627	chr1_219266413_219267331	FALSE	A2B	gain
chr1:219380233-219381083	chr1	219380233	219381083	851	*	chr1	219135823	+	GPR157	ENSMFAG00000001842	3635	17347	1436	244835	0.673135	0.815376	0.477876	0.00648502	0.067556	CA6	34321	chr1_219380233_219381083	FALSE	A2B	gain
chr1:219385060-219385989	chr1	219385060	219385989	930	*	chr1	219135823	+	GPR157	ENSMFAG00000001842	3635	17348	1436	249701	0.635492	0.89887	0.477876	0.0101871	0.0747135	ENO1	38053	chr1_219385060_219385989	FALSE	A2B	gain
chr1:220185635-220186690	chr1	220185635	220186690	1056	*	chr1	220305979	+	ERRFI1	ENSMFAG00000044602	3303	17506	14824	-119817	0.649171	0.969783	0.989415	0.00866668	0.0718724	U1	70123	chr1_220185635_220186690	FALSE	A2B	gain
chr1:220204889-220206928	chr1	220204889	220206928	2040	*	chr1	220305979	+	ERRFI1	ENSMFAG00000044602	3303	17510	14824	-100071	0.827015	0.994082	0.989415	0.000817666	0.0523185	U1	89377	chr1_220204889_220206928	FALSE	A2B	gain
chr1:220442081-220442782	chr1	220442081	220442782	702	*	chr1	220548057	-	PER3	ENSMFAG00000034511	6320	17566	7924	105626	0.582351	0.980742	0.510493	0.018586	0.0872262	UTS2	35948	chr1_220442081_220442782	FALSE	A2B	gain
chr1:221843662-221844636	chr1	221843662	221844636	975	*	chr1	221896692	+	TNFRSF25	ENSMFAG00000037801	1625	17678	9821	-52543	0.540772	0.971329	0.487168	0.0288905	0.098383	PLEKHG5	3008	chr1_221843662_221844636	FALSE	A2B	gain
chr1:221869580-221871754	chr1	221869580	221871754	2175	*	chr1	221840653	+	PLEKHG5	ENSMFAG00000004055	6662	17687	3110	30014	0.53865	0.967634	0.689212	0.0295281	0.0988172	TNFRSF25	24937	chr1_221869580_221871754	FALSE	A2B	gain
chr1:221946629-221949030	chr1	221946629	221949030	2402	*	chr1	221772689	-	ZBTB48	ENSMFAG00000001787	2340	17715	1398	-175140	0.55597	0.970887	0.725275	0.024662	0.0941849	HES2	0	chr1_221946629_221949030	FALSE	A2B	gain
chr1:221946629-221949030	chr1	221946629	221949030	2402	*	chr1	222130311	+	GPR153	ENSMFAG00000038267	6379	17715	10152	-182482	0.693861	0.970887	0.285125	0.00501121	0.0640905	HES2	0	chr1_221946629_221949030	FALSE	A2B	gain
chr1:221954516-221955165	chr1	221954516	221955165	650	*	chr1	221947212	+	HES2	ENSMFAG00000031814	5428	17719	6014	7628	0.652354	0.839411	0.635793	0.00834332	0.0712567	HES2	7303	chr1_221954516_221955165	FALSE	A2B	gain
chr1:222138653-222140741	chr1	222138653	222140741	2089	*	chr1	222130311	+	GPR153	ENSMFAG00000038267	6379	17747	10152	9386	0.675847	0.930314	0.285125	0.00627218	0.0670983	NA	0	chr1_222138653_222140741	FALSE	A2B	gain
chr1:224589048-224590102	chr1	224589048	224590102	1055	*	chr1	224689642	-	SMIM1	ENSMFAG00000041475	1315	17790	12454	100067	0.706321	0.847962	0.761647	0.00427823	0.0621109	DFFB	16928	chr1_224589048_224590102	FALSE	A2B	gain
chr1:225027548-225029345	chr1	225027548	225029345	1798	*	chr1	224830653	-	TP73	ENSMFAG00000043807	6164	17852	14232	-197793	0.59089	0.946158	0.378854	0.0169226	0.085042	ARHGEF16	0	chr1_225027548_225029345	FALSE	A2B	gain
chr1:225825881-225828140	chr1	225825881	225828140	2260	*	chr1	225812885	-	TNFRSF14	ENSMFAG00000042470	2500	17900	13242	-14125	0.536408	0.955991	0.492707	0.030215	0.0993872	TNFRSF14	12995	chr1_225825881_225828140	FALSE	A2B	gain
chr1:226274527-226275641	chr1	226274527	226275641	1115	*	chr1	226366312	-	PRKCZ	ENSMFAG00000037853	1910	17983	9859	91228	0.536318	0.943379	0.594006	0.0302426	0.0994034	NA	75786	chr1_226274527_226275641	FALSE	A2B	gain
chr1:226301821-226302891	chr1	226301821	226302891	1071	*	chr1	226366312	-	PRKCZ	ENSMFAG00000037853	1910	17989	9859	63956	0.636383	0.987608	0.594006	0.0100812	0.0745737	PRKCZ	63420	chr1_226301821_226302891	FALSE	A2B	gain
chr1:227299755-227301866	chr1	227299755	227301866	2112	*	chr1	227183648	+	SDF4	ENSMFAG00000039169	2335	18188	10816	117162	0.591563	0.981938	0.892547	0.0167972	0.0848854	C1orf159	36314	chr1_227299755_227301866	FALSE	A2B	gain
chr1:227299755-227301866	chr1	227299755	227301866	2112	*	chr1	227058185	+	MXRA8	ENSMFAG00000002897	4470	18188	2241	242625	0.569934	0.981938	0.833097	0.02126	0.090441	C1orf159	36314	chr1_227299755_227301866	FALSE	A2B	gain
chr1:25481060-25482231	chr1	25481060	25482231	1172	*	chr1	25485383	-	CD247	ENSMFAG00000000076	660	1755	38	3738	0.563487	0.974533	0.192196	0.0227763	0.0920795	CD247	3151	chr1_25481060_25482231	FALSE	A2B	gain
chr1:25500566-25502159	chr1	25500566	25502159	1594	*	chr1	25485383	-	CD247	ENSMFAG00000000076	660	1757	38	-15979	0.656442	0.869014	0.192196	0.00794394	0.0703594	CD247	15182	chr1_25500566_25502159	FALSE	A2B	gain
chr1:31436503-31438172	chr1	31436503	31438172	1670	*	chr1	31569734	+	TEX50	ENSMFAG00000041458	5277	2230	12440	-132397	0.770401	0.922926	0.388209	0.00182724	0.0542932	TNFSF4	13297	chr1_31436503_31438172	FALSE	A2B	gain
chr1:33120950-33121477	chr1	33120950	33121477	528	*	chr1	33125818	-	KIAA0040	ENSMFAG00000004594	297	2354	3169	4605	0.583086	0.768287	0.368761	0.0184374	0.0870881	KIAA0040	4340	chr1_33120950_33121477	FALSE	A2B	gain
chr1:33135323-33135983	chr1	33135323	33135983	661	*	chr1	33125818	-	KIAA0040	ENSMFAG00000004594	297	2356	3169	-9835	0.56967	0.733574	0.368761	0.0213203	0.0905077	KIAA0040	9504	chr1_33135323_33135983	FALSE	A2B	gain
chr1:33230672-33231781	chr1	33230672	33231781	1110	*	chr1	33125818	-	KIAA0040	ENSMFAG00000004594	297	2367	3169	-105408	0.603659	0.952383	0.368761	0.0146787	0.0819654	NA	43050	chr1_33230672_33231781	FALSE	A2B	gain
chr1:34741605-34742295	chr1	34741605	34742295	691	*	chr1	34494980	+	PAPPA2	ENSMFAG00000040580	9959	2446	11821	246970	0.700795	0.837596	0.136562	0.00459037	0.0628681	NA	183417	chr1_34741605_34742295	FALSE	A2B	gain
chr1:35975085-35975374	chr1	35975085	35975374	290	*	chr1	36055016	+	RASAL2	ENSMFAG00000032705	7385	2485	6694	-79787	0.713905	0.665008	0.858884	0.00388112	0.0610548	SEC16B	25067	chr1_35975085_35975374	FALSE	A2B	gain
chr1:36004463-36005253	chr1	36004463	36005253	791	*	chr1	36055016	+	RASAL2	ENSMFAG00000032705	7385	2490	6694	-50158	0.698501	0.890824	0.858884	0.00472589	0.0632163	RASAL2	49762	chr1_36004463_36005253	FALSE	A2B	gain
chr1:36207764-36208378	chr1	36207764	36208378	615	*	chr1	36055016	+	RASAL2	ENSMFAG00000032705	7385	2504	6694	153055	0.600554	0.857602	0.858884	0.0151987	0.082598	RASAL2	152747	chr1_36207764_36208378	FALSE	A2B	gain
chr1:37774060-37775043	chr1	37774060	37775043	984	*	chr1	37835563	-	TOR1AIP2	ENSMFAG00000042897	4389	2639	13531	61012	0.663323	0.901519	0.912425	0.0073103	0.0691174	FAM163A	28105	chr1_37774060_37775043	FALSE	A2B	gain
chr1:37809925-37811085	chr1	37809925	37811085	1161	*	chr1	37835563	-	TOR1AIP2	ENSMFAG00000042897	4389	2646	13531	25058	0.648366	0.868427	0.912425	0.00875013	0.0721021	TOR1AIP2	24477	chr1_37809925_37811085	FALSE	A2B	gain
chr1:39015796-39018026	chr1	39015796	39018026	2231	*	chr1	38966113	+	IER5	ENSMFAG00000017437	984	2797	3944	50798	0.545156	0.977796	0.216259	0.027611	0.0971968	IER5	49682	chr1_39015796_39018026	FALSE	A2B	gain
chr1:39023838-39025400	chr1	39023838	39025400	1563	*	chr1	38966113	+	IER5	ENSMFAG00000017437	984	2801	3944	58506	0.546873	0.883462	0.216259	0.0271234	0.0967486	IER5	57724	chr1_39023838_39025400	FALSE	A2B	gain
chr1:41162193-41163040	chr1	41162193	41163040	848	*	chr1	41364882	-	NMNAT2	ENSMFAG00000043841	7226	2987	14258	202266	0.674188	0.768804	0.471106	0.00640166	0.0673734	LAMC2	48796	chr1_41162193_41163040	FALSE	A2B	gain
chr1:41174005-41174747	chr1	41174005	41174747	743	*	chr1	41364882	-	NMNAT2	ENSMFAG00000043841	7226	2992	14258	190506	0.666795	0.859778	0.471106	0.00700808	0.0683659	LAMC2	60608	chr1_41174005_41174747	FALSE	A2B	gain
chr1:41178126-41178752	chr1	41178126	41178752	627	*	chr1	41364882	-	NMNAT2	ENSMFAG00000043841	7226	2993	14258	186443	0.663121	0.81893	0.471106	0.00732823	0.0691526	LAMC2	64729	chr1_41178126_41178752	FALSE	A2B	gain
chr1:41178126-41178752	chr1	41178126	41178752	627	*	chr1	41427966	+	SMG7	ENSMFAG00000031653	9167	2993	5895	-249527	0.616256	0.81893	0.816235	0.0127263	0.0791384	LAMC2	64729	chr1_41178126_41178752	FALSE	A2B	gain
chr1:41242981-41244523	chr1	41242981	41244523	1543	*	chr1	41113396	+	LAMC2	ENSMFAG00000000974	5747	3007	764	130356	0.635544	0.913755	0.607114	0.0101809	0.0747135	NMNAT2	120358	chr1_41242981_41244523	FALSE	A2B	gain
chr1:41242981-41244523	chr1	41242981	41244523	1543	*	chr1	41427966	+	SMG7	ENSMFAG00000031653	9167	3007	5895	-184214	0.561359	0.913755	0.816235	0.0232968	0.0927102	NMNAT2	120358	chr1_41242981_41244523	FALSE	A2B	gain
chr1:41294185-41294768	chr1	41294185	41294768	584	*	chr1	41427966	+	SMG7	ENSMFAG00000031653	9167	3017	5895	-133490	0.615085	0.821671	0.816235	0.0128976	0.0793227	NMNAT2	70113	chr1_41294185_41294768	FALSE	A2B	gain
chr1:41294185-41294768	chr1	41294185	41294768	584	*	chr1	41364882	-	NMNAT2	ENSMFAG00000043841	7226	3017	14258	70406	0.651412	0.821671	0.471106	0.00843785	0.0714393	NMNAT2	70113	chr1_41294185_41294768	FALSE	A2B	gain
chr1:41311637-41312614	chr1	41311637	41312614	978	*	chr1	41427966	+	SMG7	ENSMFAG00000031653	9167	3020	5895	-115841	0.750753	0.875018	0.816235	0.00238773	0.0562516	NMNAT2	52267	chr1_41311637_41312614	FALSE	A2B	gain
chr1:41395803-41397230	chr1	41395803	41397230	1428	*	chr1	41596166	-	ARPC5	ENSMFAG00000036678	1952	3033	9044	199650	0.608017	0.978755	0.955136	0.0139752	0.0809791	SMG7	30735	chr1_41395803_41397230	FALSE	A2B	gain
chr1:41395803-41397230	chr1	41395803	41397230	1428	*	chr1	41427966	+	SMG7	ENSMFAG00000031653	9167	3033	5895	-31450	0.659415	0.978755	0.816235	0.0076644	0.0698804	SMG7	30735	chr1_41395803_41397230	FALSE	A2B	gain
chr1:41395803-41397230	chr1	41395803	41397230	1428	*	chr1	41364882	-	NMNAT2	ENSMFAG00000043841	7226	3033	14258	-31634	0.639015	0.978755	0.471106	0.00977438	0.0739757	SMG7	30735	chr1_41395803_41397230	FALSE	A2B	gain
chr1:41409426-41410063	chr1	41409426	41410063	638	*	chr1	41596166	-	ARPC5	ENSMFAG00000036678	1952	3036	9044	186422	0.574196	0.907211	0.955136	0.0203067	0.0893903	SMG7	17902	chr1_41409426_41410063	FALSE	A2B	gain
chr1:41409426-41410063	chr1	41409426	41410063	638	*	chr1	41427966	+	SMG7	ENSMFAG00000031653	9167	3036	5895	-18222	0.542753	0.907211	0.816235	0.0283063	0.0978882	SMG7	17902	chr1_41409426_41410063	FALSE	A2B	gain
chr1:41416894-41417975	chr1	41416894	41417975	1082	*	chr1	41364882	-	NMNAT2	ENSMFAG00000043841	7226	3037	14258	-52552	0.651091	0.902957	0.471106	0.00847028	0.0715137	SMG7	9990	chr1_41416894_41417975	FALSE	A2B	gain
chr1:41416894-41417975	chr1	41416894	41417975	1082	*	chr1	41596166	-	ARPC5	ENSMFAG00000036678	1952	3037	9044	178732	0.571417	0.902957	0.955136	0.020924	0.0900396	SMG7	9990	chr1_41416894_41417975	FALSE	A2B	gain
chr1:41416894-41417975	chr1	41416894	41417975	1082	*	chr1	41427966	+	SMG7	ENSMFAG00000031653	9167	3037	5895	-10532	0.671829	0.902957	0.816235	0.00658983	0.067826	SMG7	9990	chr1_41416894_41417975	FALSE	A2B	gain
chr1:41537013-41537854	chr1	41537013	41537854	842	*	chr1	41596166	-	ARPC5	ENSMFAG00000036678	1952	3048	9044	58733	0.692917	0.849551	0.955136	0.00507113	0.0642231	NCF2	20252	chr1_41537013_41537854	FALSE	A2B	gain
chr1:41583318-41584486	chr1	41583318	41584486	1169	*	chr1	41596166	-	ARPC5	ENSMFAG00000036678	1952	3058	9044	12264	0.722399	0.938624	0.955136	0.00347634	0.059786	ARPC5	11679	chr1_41583318_41584486	FALSE	A2B	gain
chr1:41583318-41584486	chr1	41583318	41584486	1169	*	chr1	41700000	+	RGL1	ENSMFAG00000032110	4945	3058	6242	-116098	0.535697	0.938624	0.530371	0.0304354	0.0995693	ARPC5	11679	chr1_41583318_41584486	FALSE	A2B	gain
chr1:41692358-41693691	chr1	41692358	41693691	1334	*	chr1	41596166	-	ARPC5	ENSMFAG00000036678	1952	3069	9044	-96858	0.669059	0.872966	0.955136	0.00681706	0.068038	RGL1	6308	chr1_41692358_41693691	FALSE	A2B	gain
chr1:41692358-41693691	chr1	41692358	41693691	1334	*	chr1	41700000	+	RGL1	ENSMFAG00000032110	4945	3069	6242	-6976	0.589876	0.872966	0.530371	0.017113	0.0852771	RGL1	6308	chr1_41692358_41693691	FALSE	A2B	gain
chr1:41764222-41765843	chr1	41764222	41765843	1622	*	chr1	41700000	+	RGL1	ENSMFAG00000032110	4945	3077	6242	65032	0.584619	0.922581	0.530371	0.0181309	0.086658	RGL1	64221	chr1_41764222_41765843	FALSE	A2B	gain
chr1:41764222-41765843	chr1	41764222	41765843	1622	*	chr1	41596166	-	ARPC5	ENSMFAG00000036678	1952	3077	9044	-168866	0.599253	0.922581	0.955136	0.0154213	0.082991	RGL1	64221	chr1_41764222_41765843	FALSE	A2B	gain
chr1:41772336-41773650	chr1	41772336	41773650	1315	*	chr1	41596166	-	ARPC5	ENSMFAG00000036678	1952	3082	9044	-176827	0.783311	0.980387	0.955136	0.00152774	0.0534903	RGL1	72335	chr1_41772336_41773650	FALSE	A2B	gain
chr1:41772336-41773650	chr1	41772336	41773650	1315	*	chr1	41700000	+	RGL1	ENSMFAG00000032110	4945	3082	6242	72993	0.628874	0.980387	0.530371	0.0110046	0.076464	RGL1	72335	chr1_41772336_41773650	FALSE	A2B	gain
chr1:56084979-56085726	chr1	56084979	56085726	748	*	chr1	56072984	-	DENND1B	ENSMFAG00000040708	2669	3484	11899	-12368	0.602768	0.913033	0.135701	0.0148262	0.0821221	DENND1B	11994	chr1_56084979_56085726	FALSE	A2B	gain
chr1:56408495-56409073	chr1	56408495	56409073	579	*	chr1	56528390	+	NEK7	ENSMFAG00000042183	4014	3506	13016	-119606	0.615268	0.827983	0.480645	0.0128705	0.0792859	NA	115375	chr1_56408495_56409073	FALSE	A2B	gain
chr1:59290894-59291853	chr1	59290894	59291853	960	*	chr1	59228446	+	GPR25	ENSMFAG00000005397	1086	3664	3239	62927	0.568565	0.842992	0.114838	0.0215745	0.0907587	U6	2004	chr1_59290894_59291853	FALSE	A2B	gain
chr1:59659495-59660127	chr1	59659495	59660127	633	*	chr1	59753462	-	LAD1	ENSMFAG00000044742	2564	3714	14932	93651	0.819837	0.804492	0.599914	0.000907918	0.0523185	PKP1	24129	chr1_59659495_59660127	FALSE	A2B	gain
chr1:59815906-59817410	chr1	59815906	59817410	1505	*	chr1	59861901	-	CSRP1	ENSMFAG00000033632	2048	3740	7333	45243	0.786246	0.996947	0.990399	0.00146628	0.0533699	PHLDA3	6102	chr1_59815906_59817410	FALSE	A2B	gain
chr1:59815906-59817410	chr1	59815906	59817410	1505	*	chr1	59991924	+	NAV1	ENSMFAG00000029861	9343	3740	4766	-175266	0.577204	0.996947	0.886085	0.0196564	0.0885137	PHLDA3	6102	chr1_59815906_59817410	FALSE	A2B	gain
chr1:59857958-59858703	chr1	59857958	59858703	746	*	chr1	59861901	-	CSRP1	ENSMFAG00000033632	2048	3753	7333	3571	0.769046	0.955744	0.990399	0.00186162	0.0543978	CSRP1	3197	chr1_59857958_59858703	FALSE	A2B	gain
chr1:59857958-59858703	chr1	59857958	59858703	746	*	chr1	59729971	-	TNNT2	ENSMFAG00000003567	1385	3753	2747	-128359	0.5853	0.955744	0.810142	0.017996	0.0864921	CSRP1	3197	chr1_59857958_59858703	FALSE	A2B	gain
chr1:59857958-59858703	chr1	59857958	59858703	746	*	chr1	59991924	+	NAV1	ENSMFAG00000029861	9343	3753	4766	-133594	0.555216	0.955744	0.886085	0.0248582	0.0943914	CSRP1	3197	chr1_59857958_59858703	FALSE	A2B	gain
chr1:59859768-59862257	chr1	59859768	59862257	2490	*	chr1	59823513	-	PHLDA3	ENSMFAG00000024602	384	3755	4284	-37499	0.582731	0.854096	0.218906	0.0185092	0.0871754	CSRP1	0	chr1_59859768_59862257	FALSE	A2B	gain
chr1:59871429-59872356	chr1	59871429	59872356	928	*	chr1	59753462	-	LAD1	ENSMFAG00000044742	2564	3759	14932	-118430	0.616926	0.717418	0.599914	0.0126291	0.0789631	CSRP1	9527	chr1_59871429_59872356	FALSE	A2B	gain
chr1:61358406-61360183	chr1	61358406	61360183	1778	*	chr1	61278463	-	RABIF	ENSMFAG00000037667	4214	3993	9724	-80831	0.594302	0.927907	0.872915	0.0162952	0.0842404	CYB5R1	907	chr1_61358406_61360183	FALSE	A2B	gain
chr1:62144501-62147867	chr1	62144501	62147867	3367	*	chr1	62160714	+	ATP2B4	ENSMFAG00000010073	7963	4134	3597	-14530	0.609333	0.970322	0.832113	0.0137687	0.080617	NA	10212	chr1_62144501_62147867	FALSE	A2B	gain
chr1:62582167-62583745	chr1	62582167	62583745	1579	*	chr1	62791466	-	PLEKHA6	ENSMFAG00000042643	7682	4212	13375	208510	0.7558	0.827574	0.769832	0.0022304	0.0556969	SOX13	7630	chr1_62582167_62583745	FALSE	A2B	gain
chr1:62589038-62589906	chr1	62589038	62589906	869	*	chr1	62791466	-	PLEKHA6	ENSMFAG00000042643	7682	4215	13375	201994	0.567502	0.963789	0.769832	0.0218214	0.0910467	SOX13	1469	chr1_62589038_62589906	FALSE	A2B	gain
chr1:62781200-62781772	chr1	62781200	62781772	573	*	chr1	62791466	-	PLEKHA6	ENSMFAG00000042643	7682	4255	13375	9980	0.631236	0.779042	0.769832	0.0107063	0.0758468	PLEKHA6	9693	chr1_62781200_62781772	FALSE	A2B	gain
chr1:62796338-62798023	chr1	62796338	62798023	1686	*	chr1	62791466	-	PLEKHA6	ENSMFAG00000042643	7682	4260	13375	-5714	0.649189	0.992929	0.769832	0.00866476	0.0718698	PLEKHA6	4871	chr1_62796338_62798023	FALSE	A2B	gain
chr1:62856798-62857290	chr1	62856798	62857290	493	*	chr1	62791466	-	PLEKHA6	ENSMFAG00000042643	7682	4280	13375	-65578	0.617142	0.800513	0.769832	0.012598	0.0788809	PPP1R15B	34757	chr1_62856798_62857290	FALSE	A2B	gain
chr1:63010191-63011177	chr1	63010191	63011177	987	*	chr1	62791466	-	PLEKHA6	ENSMFAG00000042643	7682	4314	13375	-219218	0.64316	0.895315	0.769832	0.00930784	0.0731138	MDM4	10943	chr1_63010191_63011177	FALSE	A2B	gain
chr1:63011214-63012108	chr1	63011214	63012108	895	*	chr1	62791466	-	PLEKHA6	ENSMFAG00000042643	7682	4315	13375	-220195	0.67082	0.895778	0.769832	0.00667181	0.0678887	MDM4	11966	chr1_63011214_63012108	FALSE	A2B	gain
chr1:63714463-63715845	chr1	63714463	63715845	1383	*	chr1	63734114	+	TMCC2	ENSMFAG00000038713	5557	4384	10520	-18960	0.621373	0.935651	0.543787	0.0120012	0.0780735	DSTYK	0	chr1_63714463_63715845	FALSE	A2B	gain
chr1:63777705-63779428	chr1	63777705	63779428	1724	*	chr1	63830189	-	NUAK2	ENSMFAG00000038432	3541	4397	10282	51623	0.576619	0.885304	0.960305	0.0197814	0.0886631	NA	4778	chr1_63777705_63779428	FALSE	A2B	gain
chr1:63794646-63795744	chr1	63794646	63795744	1099	*	chr1	63830189	-	NUAK2	ENSMFAG00000038432	3541	4401	10282	34994	0.542208	0.955722	0.960305	0.0284662	0.0980002	NA	21719	chr1_63794646_63795744	FALSE	A2B	gain
chr1:65201391-65204304	chr1	65201391	65204304	2914	*	chr1	65181063	-	EIF2D	ENSMFAG00000033925	2126	4615	7496	-21784	0.566323	0.979854	0.580097	0.022098	0.0914028	DYRK3	0	chr1_65201391_65204304	FALSE	A2B	gain
chr1:65360605-65361370	chr1	65360605	65361370	766	*	chr1	65610932	-	C1orf116	ENSMFAG00000033713	5704	4644	7397	249945	0.579756	0.933987	0.418795	0.0191192	0.0878741	IL19	10409	chr1_65360605_65361370	FALSE	A2B	gain
chr1:65376102-65377409	chr1	65376102	65377409	1308	*	chr1	65610932	-	C1orf116	ENSMFAG00000033713	5704	4648	7397	234177	0.569404	0.949405	0.418795	0.0213813	0.0905276	IL19	4321	chr1_65376102_65377409	FALSE	A2B	gain
chr1:65687397-65688582	chr1	65687397	65688582	1186	*	chr1	65899277	+	CD55	ENSMFAG00000039131	1939	4692	10787	-211288	0.837814	0.978281	0.979999	0.000697474	0.0523185	C4BPA	4545	chr1_65687397_65688582	FALSE	A2B	gain
chr1:65687397-65688582	chr1	65687397	65688582	1186	*	chr1	65610932	-	C1orf116	ENSMFAG00000033713	5704	4692	7397	-77057	0.607416	0.978281	0.418795	0.0140704	0.0811102	C4BPA	4545	chr1_65687397_65688582	FALSE	A2B	gain
chr1:65698179-65698854	chr1	65698179	65698854	676	*	chr1	65899277	+	CD55	ENSMFAG00000039131	1939	4694	10787	-200761	0.787711	0.798455	0.979999	0.00143648	0.0531682	C4BPA	15327	chr1_65698179_65698854	FALSE	A2B	gain
chr1:65698179-65698854	chr1	65698179	65698854	676	*	chr1	65627988	+	PFKFB2	ENSMFAG00000041915	4044	4694	12807	70528	0.666111	0.798455	0.254723	0.00706668	0.0684274	C4BPA	15327	chr1_65698179_65698854	FALSE	A2B	gain
chr1:65698179-65698854	chr1	65698179	65698854	676	*	chr1	65610932	-	C1orf116	ENSMFAG00000033713	5704	4694	7397	-87584	0.770125	0.798455	0.418795	0.00183419	0.0542932	C4BPA	15327	chr1_65698179_65698854	FALSE	A2B	gain
chr1:65828827-65830395	chr1	65828827	65830395	1569	*	chr1	65627988	+	PFKFB2	ENSMFAG00000041915	4044	4710	12807	201623	0.557855	0.977226	0.254723	0.0241768	0.0936516	CD55	68881	chr1_65828827_65830395	FALSE	A2B	gain
chr1:65828827-65830395	chr1	65828827	65830395	1569	*	chr1	65610932	-	C1orf116	ENSMFAG00000033713	5704	4710	7397	-218679	0.606523	0.977226	0.418795	0.0142129	0.0813035	CD55	68881	chr1_65828827_65830395	FALSE	A2B	gain
chr1:65828827-65830395	chr1	65828827	65830395	1569	*	chr1	65899277	+	CD55	ENSMFAG00000039131	1939	4710	10787	-69666	0.74839	0.977226	0.979999	0.00246481	0.0563389	CD55	68881	chr1_65828827_65830395	FALSE	A2B	gain
chr1:68323675-68324449	chr1	68323675	68324449	775	*	chr1	68251046	+	G0S2	ENSMFAG00000024733	312	4893	4293	73016	0.54071	0.914832	0.461505	0.028909	0.0984109	TRAF3IP3	8741	chr1_68323675_68324449	FALSE	A2B	gain
chr1:70125373-70126104	chr1	70125373	70126104	732	*	chr1	70153131	-	SLC30A1	ENSMFAG00000039946	1955	4999	11416	27393	0.647494	0.863025	0.54908	0.00884142	0.072276	SLC30A1	27026	chr1_70125373_70126104	FALSE	A2B	gain
chr1:70292643-70293414	chr1	70292643	70293414	772	*	chr1	70153131	-	SLC30A1	ENSMFAG00000039946	1955	5047	11416	-139897	0.549879	0.924999	0.54908	0.0262875	0.0959043	NEK2	39774	chr1_70292643_70293414	FALSE	A2B	gain
chr1:71150729-71151981	chr1	71150729	71151981	1253	*	chr1	71201333	+	ATF3	ENSMFAG00000033392	6031	5129	7209	-49978	0.646181	0.845151	0.990276	0.00898045	0.0726101	ATF3	49351	chr1_71150729_71151981	FALSE	A2B	gain
chr1:71376446-71377768	chr1	71376446	71377768	1323	*	chr1	71201333	+	ATF3	ENSMFAG00000033392	6031	5167	7209	175774	0.53582	0.902914	0.990276	0.0303972	0.0995185	NSL1	0	chr1_71376446_71377768	FALSE	A2B	gain
chr1:72789370-72790393	chr1	72789370	72790393	1024	*	chr1	72856089	+	SMYD2	ENSMFAG00000022994	1825	5229	4202	-66208	0.645649	0.906716	0.634562	0.00903743	0.0726228	SMYD2	65695	chr1_72789370_72790393	FALSE	A2B	gain
chr1:72949558-72950935	chr1	72949558	72950935	1378	*	chr1	72856089	+	SMYD2	ENSMFAG00000022994	1825	5251	4202	94157	0.638424	0.780016	0.634562	0.00984249	0.0740439	SMYD2	93468	chr1_72949558_72950935	FALSE	A2B	gain
chr1:75295960-75297288	chr1	75295960	75297288	1329	*	chr1	75353469	-	ESRRG	ENSMFAG00000004706	6021	5336	3189	56845	0.630564	0.966153	0.80608	0.0107905	0.0760463	ESRRG	56180	chr1_75295960_75297288	FALSE	A2B	gain
chr1:78074866-78076138	chr1	78074866	78076138	1273	*	chr1	77865101	+	LYPLAL1	ENSMFAG00000003062	1560	5459	2367	210401	0.592221	0.915661	0.527971	0.0166754	0.084741	LYPLAL1	209764	chr1_78074866_78076138	FALSE	A2B	gain
chr1:79497471-79498538	chr1	79497471	79498538	1068	*	chr1	79455177	+	C1orf115	ENSMFAG00000037316	3556	5546	9518	42827	0.634127	0.923976	0.485076	0.0103511	0.0749869	2022-03-02	31829	chr1_79497471_79498538	FALSE	A2B	gain
chr1:82837904-82838888	chr1	82837904	82838888	985	*	chr1	83085787	-	WDR26	ENSMFAG00000036710	6925	5768	9068	247391	0.642428	0.751016	0.675734	0.00938878	0.0732358	DEGS1	21304	chr1_82837904_82838888	FALSE	A2B	gain
chr1:82902823-82903728	chr1	82902823	82903728	906	*	chr1	83085787	-	WDR26	ENSMFAG00000036710	6925	5780	9068	182512	0.569905	0.937245	0.675734	0.0212667	0.0904458	U6	39836	chr1_82902823_82903728	FALSE	A2B	gain
chr1:82994195-82994891	chr1	82994195	82994891	697	*	chr1	83085787	-	WDR26	ENSMFAG00000036710	6925	5786	9068	91244	0.554233	0.75652	0.675734	0.0251163	0.0946097	CNIH4	8131	chr1_82994195_82994891	FALSE	A2B	gain
chr1:84938935-84941753	chr1	84938935	84941753	2819	*	chr1	85063148	+	MIXL1	ENSMFAG00000027604	2122	5955	4495	-122804	0.560286	0.929954	0.97206	0.0235634	0.0929814	H3F3A	61825	chr1_84938935_84941753	FALSE	A2B	gain
chr1:86810443-86811226	chr1	86810443	86811226	784	*	chr1	86863742	+	WNT3A	ENSMFAG00000042689	1059	6138	13412	-52908	0.552487	0.856094	0.535541	0.0255805	0.0952067	NA	7084	chr1_86810443_86811226	FALSE	A2B	gain
chr1:86923796-86924871	chr1	86923796	86924871	1076	*	chr1	86863742	+	WNT3A	ENSMFAG00000042689	1059	6159	13412	60591	0.743512	0.823718	0.535541	0.0026312	0.0568982	NA	5333	chr1_86923796_86924871	FALSE	A2B	gain
chr1:86984843-86985763	chr1	86984843	86985763	921	*	chr1	86863742	+	WNT3A	ENSMFAG00000042689	1059	6174	13412	121561	0.736478	0.830961	0.535541	0.00288925	0.0576962	NA	9265	chr1_86984843_86985763	FALSE	A2B	gain
chr1:87486671-87487298	chr1	87486671	87487298	628	*	chr1	87310369	-	HIST3H2A	ENSMFAG00000022240	393	6226	4170	-176615	0.548313	0.992902	0.955074	0.0267201	0.0963717	5S_rRNA	454	chr1_87486671_87487298	FALSE	A2B	gain
chr1:90341881-90343386	chr1	90341881	90343386	1506	*	chr1	90183457	-	FCGR2B	ENSMFAG00000038066	7736	6370	10028	-159176	0.674851	0.928586	0.628654	0.00634963	0.0672286	MPZ	3201	chr1_90341881_90343386	FALSE	A2B	gain
chr1:90492267-90493746	chr1	90492267	90493746	1480	*	chr1	90424947	-	TOMM40L	ENSMFAG00000013716	1632	6410	3750	-68059	0.578684	0.879784	0.338052	0.0193434	0.0881279	PPOX	0	chr1_90492267_90493746	FALSE	A2B	gain
chr1:90492267-90493746	chr1	90492267	90493746	1480	*	chr1	90617129	+	TSTD1	ENSMFAG00000040041	631	6410	11492	-124123	0.577469	0.879784	0.885162	0.0196002	0.088442	PPOX	0	chr1_90492267_90493746	FALSE	A2B	gain
chr1:90644220-90645386	chr1	90644220	90645386	1167	*	chr1	90562402	+	PVRL4	ENSMFAG00000037387	4786	6435	9571	82401	0.539903	0.962179	0.829651	0.0291503	0.0986118	F11R	9264	chr1_90644220_90645386	FALSE	A2B	gain
chr1:90827319-90828035	chr1	90827319	90828035	717	*	chr1	90839099	-	LY9	ENSMFAG00000042399	2012	6460	13184	11422	0.539748	0.868125	0.499785	0.029197	0.0986408	LY9	11063	chr1_90827319_90828035	FALSE	A2B	gain
chr1:90845872-90846522	chr1	90845872	90846522	651	*	chr1	90839099	-	LY9	ENSMFAG00000042399	2012	6466	13184	-7098	0.60087	0.852432	0.499785	0.0151449	0.0825307	LY9	6772	chr1_90845872_90846522	FALSE	A2B	gain
chr1:90966601-90967865	chr1	90966601	90967865	1265	*	chr1	90839099	-	LY9	ENSMFAG00000042399	2012	6486	13184	-128134	0.604937	0.932549	0.499785	0.0144692	0.0816877	SLAMF1	8989	chr1_90966601_90967865	FALSE	A2B	gain
chr1:91568566-91570046	chr1	91568566	91570046	1481	*	chr1	91605594	-	KCNJ9	ENSMFAG00000030757	7059	6544	5220	36288	0.590893	0.94898	0.172134	0.0169219	0.085042	IGSF8	994	chr1_91568566_91570046	FALSE	A2B	gain
chr1:91568566-91570046	chr1	91568566	91570046	1481	*	chr1	91727549	+	IGSF9	ENSMFAG00000000704	5799	6544	547	-158243	0.638573	0.94898	0.743861	0.00982534	0.0740425	IGSF8	994	chr1_91568566_91570046	FALSE	A2B	gain
chr1:91574788-91576051	chr1	91574788	91576051	1264	*	chr1	91605594	-	KCNJ9	ENSMFAG00000030757	7059	6546	5220	30175	0.636147	0.973984	0.172134	0.0101092	0.0746327	IGSF8	7216	chr1_91574788_91576051	FALSE	A2B	gain
chr1:91574788-91576051	chr1	91574788	91576051	1264	*	chr1	91567571	+	IGSF8	ENSMFAG00000036621	6367	6546	9002	7848	0.881132	0.973984	0.909656	0.000361937	0.0523185	IGSF8	7216	chr1_91574788_91576051	FALSE	A2B	gain
chr1:91580097-91581264	chr1	91580097	91581264	1168	*	chr1	91605594	-	KCNJ9	ENSMFAG00000030757	7059	6548	5220	24914	0.545886	0.749412	0.172134	0.0274028	0.0969502	IGSF8	12525	chr1_91580097_91581264	FALSE	A2B	gain
chr1:91580097-91581264	chr1	91580097	91581264	1168	*	chr1	91567571	+	IGSF8	ENSMFAG00000036621	6367	6548	9002	13109	0.746215	0.749412	0.909656	0.00253779	0.0565962	IGSF8	12525	chr1_91580097_91581264	FALSE	A2B	gain
chr1:91732547-91734448	chr1	91732547	91734448	1902	*	chr1	91567571	+	IGSF8	ENSMFAG00000036621	6367	6570	9002	165926	0.784846	0.994965	0.909656	0.00149532	0.0534047	IGSF9	4997	chr1_91732547_91734448	FALSE	A2B	gain
chr1:91732547-91734448	chr1	91732547	91734448	1902	*	chr1	91727549	+	IGSF9	ENSMFAG00000000704	5799	6570	547	5948	0.580332	0.994965	0.743861	0.0189997	0.0877738	IGSF9	4997	chr1_91732547_91734448	FALSE	A2B	gain
chr1:91735820-91737314	chr1	91735820	91737314	1495	*	chr1	91727549	+	IGSF9	ENSMFAG00000000704	5799	6573	547	9018	0.570606	0.912441	0.743861	0.0211073	0.0902221	IGSF9	8270	chr1_91735820_91737314	FALSE	A2B	gain
chr1:94542386-94543096	chr1	94542386	94543096	711	*	chr1	94656513	+	ARHGEF11	ENSMFAG00000037817	7395	6757	9834	-113772	0.581229	0.821451	0.390239	0.0188149	0.0875399	ETV3	23628	chr1_94542386_94543096	FALSE	A2B	gain
chr1:94954660-94957168	chr1	94954660	94957168	2509	*	chr1	95032831	+	NES	ENSMFAG00000025686	5548	6847	4349	-76917	0.600897	0.908865	0.957782	0.0151404	0.0825307	HDGF	0	chr1_94954660_94957168	FALSE	A2B	gain
chr1:95626624-95627948	chr1	95626624	95627948	1325	*	chr1	95685307	-	LAMTOR2	ENSMFAG00000018166	675	6978	3983	58021	0.645774	0.969401	0.905779	0.00902402	0.0726101	LMNA	10789	chr1_95626624_95627948	FALSE	A2B	gain
chr1:95655425-95659201	chr1	95655425	95659201	3777	*	chr1	95685307	-	LAMTOR2	ENSMFAG00000018166	675	6986	3983	27994	0.575207	0.995584	0.905779	0.0200862	0.0890627	MEX3A	0	chr1_95655425_95659201	FALSE	A2B	gain
chr1:95928000-95928828	chr1	95928000	95928828	829	*	chr1	95685307	-	LAMTOR2	ENSMFAG00000018166	675	7030	3983	-243107	0.53931	0.767797	0.905779	0.0293286	0.0987354	GON4L	0	chr1_95928000_95928828	FALSE	A2B	gain
chr1:96400305-96400817	chr1	96400305	96400817	513	*	chr1	96581154	+	GBA	ENSMFAG00000019252	5464	7071	4037	-180593	0.580902	0.872191	0.875685	0.0188822	0.0876293	U6	8409	chr1_96400305_96400817	FALSE	A2B	gain
chr1:96518504-96519786	chr1	96518504	96519786	1283	*	chr1	96741800	-	EFNA4	ENSMFAG00000042861	2077	7080	13506	222655	0.543391	0.833971	0.663425	0.0281204	0.0977172	PKLR	5578	chr1_96518504_96519786	FALSE	A2B	gain
chr1:96580905-96581753	chr1	96580905	96581753	849	*	chr1	96799845	-	ZBTB7B	ENSMFAG00000042075	4811	7095	12928	218516	0.588898	0.756983	0.521878	0.0172984	0.085545	GBA	0	chr1_96580905_96581753	FALSE	A2B	gain
chr1:96623786-96626377	chr1	96623786	96626377	2592	*	chr1	96872906	+	PMVK	ENSMFAG00000032448	1288	7105	6497	-247825	0.669755	0.977355	0.518186	0.00675931	0.0679881	TRIM46	0	chr1_96623786_96626377	FALSE	A2B	gain
chr1:96623786-96626377	chr1	96623786	96626377	2592	*	chr1	96741800	-	EFNA4	ENSMFAG00000042861	2077	7105	13506	116719	0.54495	0.977355	0.663425	0.0276701	0.0972486	TRIM46	0	chr1_96623786_96626377	FALSE	A2B	gain
chr1:96623786-96626377	chr1	96623786	96626377	2592	*	chr1	96665373	-	SLC50A1	ENSMFAG00000001685	1345	7105	1319	40292	0.693087	0.977355	0.747246	0.00506025	0.0641712	TRIM46	0	chr1_96623786_96626377	FALSE	A2B	gain
chr1:96623786-96626377	chr1	96623786	96626377	2592	*	chr1	96823741	-	FLAD1	ENSMFAG00000027670	2195	7105	4498	198660	0.677407	0.977355	0.931934	0.00615266	0.066918	TRIM46	0	chr1_96623786_96626377	FALSE	A2B	gain
chr1:96845238-96847080	chr1	96845238	96847080	1843	*	chr1	96741800	-	EFNA4	ENSMFAG00000042861	2077	7178	13506	-104359	0.537711	0.904099	0.663425	0.0298142	0.0990866	PYGO2	0	chr1_96845238_96847080	FALSE	A2B	gain
chr1:96845238-96847080	chr1	96845238	96847080	1843	*	chr1	96872906	+	PMVK	ENSMFAG00000032448	1288	7178	6497	-26747	0.57416	0.904099	0.518186	0.0203146	0.0894069	PYGO2	0	chr1_96845238_96847080	FALSE	A2B	gain
chr1:97500138-97501706	chr1	97500138	97501706	1569	*	chr1	97415944	-	IL6R	ENSMFAG00000038621	6396	7275	10450	-84978	0.721784	0.96673	0.971137	0.0035043	0.0598328	ATP8B2	0	chr1_97500138_97501706	FALSE	A2B	gain
chr1:97667254-97668653	chr1	97667254	97668653	1400	*	chr1	97660584	+	TPM3	ENSMFAG00000034487	3643	7289	7907	7369	0.623989	0.947068	0.845098	0.0116449	0.077403	TPM3	6669	chr1_97667254_97668653	FALSE	A2B	gain
chr1:98305129-98308765	chr1	98305129	98308765	3637	*	chr1	98328359	+	S100A4	ENSMFAG00000031771	4516	7401	5982	-21412	0.58632	0.995309	0.592836	0.0177959	0.0863209	S100A2	0	chr1_98305129_98308765	FALSE	A2B	gain
chr1:98331046-98332281	chr1	98331046	98332281	1236	*	chr1	98338097	+	S100A6	ENSMFAG00000032857	704	7408	6811	-6434	0.566099	0.833686	0.9944	0.022151	0.0914217	S100A5	1305	chr1_98331046_98332281	FALSE	A2B	gain
chr1:98346818-98347605	chr1	98346818	98347605	788	*	chr1	98512996	-	S100A9	ENSMFAG00000045130	635	7414	15228	165785	0.656158	0.969896	0.300695	0.0079712	0.0704193	S100A6	8720	chr1_98346818_98347605	FALSE	A2B	gain
chr1:98346818-98347605	chr1	98346818	98347605	788	*	chr1	98333587	+	S100A5	ENSMFAG00000046115	1887	7414	15999	13624	0.844416	0.969896	0.766509	0.000632304	0.0523185	S100A6	8720	chr1_98346818_98347605	FALSE	A2B	gain
chr1:98347770-98348356	chr1	98347770	98348356	587	*	chr1	98512996	-	S100A9	ENSMFAG00000045130	635	7415	15228	164933	0.738128	0.861183	0.300695	0.00282671	0.0575303	S100A6	9672	chr1_98347770_98348356	FALSE	A2B	gain
chr1:98347770-98348356	chr1	98347770	98348356	587	*	chr1	98239275	+	S100A13	ENSMFAG00000031086	744	7415	5451	108788	0.545948	0.861183	0.873531	0.0273853	0.0969228	S100A6	9672	chr1_98347770_98348356	FALSE	A2B	gain
chr1:98347770-98348356	chr1	98347770	98348356	587	*	chr1	98333587	+	S100A5	ENSMFAG00000046115	1887	7415	15999	14476	0.862761	0.861183	0.766509	0.000479732	0.0523185	S100A6	9672	chr1_98347770_98348356	FALSE	A2B	gain
chr1:98347770-98348356	chr1	98347770	98348356	587	*	chr1	98338097	+	S100A6	ENSMFAG00000032857	704	7415	6811	9966	0.596437	0.861183	0.9944	0.0159131	0.0838059	S100A6	9672	chr1_98347770_98348356	FALSE	A2B	gain
chr1:98348392-98348936	chr1	98348392	98348936	545	*	chr1	98512996	-	S100A9	ENSMFAG00000045130	635	7416	15228	164332	0.676735	0.877937	0.300695	0.00620393	0.0670048	S100A6	10294	chr1_98348392_98348936	FALSE	A2B	gain
chr1:98348392-98348936	chr1	98348392	98348936	545	*	chr1	98338097	+	S100A6	ENSMFAG00000032857	704	7416	6811	10567	0.713701	0.877937	0.9944	0.00389134	0.0610893	S100A6	10294	chr1_98348392_98348936	FALSE	A2B	gain
chr1:98348392-98348936	chr1	98348392	98348936	545	*	chr1	98239275	+	S100A13	ENSMFAG00000031086	744	7416	5451	109389	0.665459	0.877937	0.873531	0.007123	0.0685447	S100A6	10294	chr1_98348392_98348936	FALSE	A2B	gain
chr1:98348392-98348936	chr1	98348392	98348936	545	*	chr1	98333587	+	S100A5	ENSMFAG00000046115	1887	7416	15999	15077	0.880571	0.877937	0.766509	0.000365095	0.0523185	S100A6	10294	chr1_98348392_98348936	FALSE	A2B	gain
chr1:98391635-98392765	chr1	98391635	98392765	1131	*	chr1	98333587	+	S100A5	ENSMFAG00000046115	1887	7424	15999	58613	0.690609	0.810626	0.766509	0.0052203	0.0646245	Metazoa_SRP	14883	chr1_98391635_98392765	FALSE	A2B	gain
chr1:98391635-98392765	chr1	98391635	98392765	1131	*	chr1	98239275	+	S100A13	ENSMFAG00000031086	744	7424	5451	152925	0.555158	0.810626	0.873531	0.0248735	0.0944151	Metazoa_SRP	14883	chr1_98391635_98392765	FALSE	A2B	gain
chr1:98393817-98394523	chr1	98393817	98394523	707	*	chr1	98333587	+	S100A5	ENSMFAG00000046115	1887	7425	15999	60583	0.902357	0.755842	0.766509	0.00025967	0.0523185	Metazoa_SRP	17065	chr1_98393817_98394523	FALSE	A2B	gain
chr1:98393817-98394523	chr1	98393817	98394523	707	*	chr1	98338097	+	S100A6	ENSMFAG00000032857	704	7425	6811	56073	0.565013	0.755842	0.9944	0.022409	0.0916745	Metazoa_SRP	17065	chr1_98393817_98394523	FALSE	A2B	gain
chr10:12051544-12053638	chr10	12051544	12053638	2095	*	chr10	11880818	+	RPL3	ENSMFAG00000031439	1487	19619	5723	171773	0.591541	0.868066	0.911133	0.0168012	0.0848854	CBX7	0	chr10_12051544_12053638	FALSE	A2B	gain
chr10:13121619-13122202	chr10	13121619	13122202	584	*	chr10	13307185	-	MICALL1	ENSMFAG00000040539	3786	19791	11788	185275	0.633219	0.838646	0.902209	0.0104616	0.0752904	SLC16A8	4941	chr10_13121619_13122202	FALSE	A2B	gain
chr10:13323813-13324432	chr10	13323813	13324432	620	*	chr10	13307185	-	MICALL1	ENSMFAG00000040539	3786	19830	11788	-16937	0.60206	0.792521	0.902209	0.0149444	0.082277	MICALL1	16627	chr10_13323813_13324432	FALSE	A2B	gain
chr10:13496256-13497183	chr10	13496256	13497183	928	*	chr10	13307185	-	MICALL1	ENSMFAG00000040539	3786	19865	11788	-189534	0.568545	0.820444	0.902209	0.021579	0.0907621	NA	1110	chr10_13496256_13497183	FALSE	A2B	gain
chr10:13617564-13620171	chr10	13617564	13620171	2608	*	chr10	13598757	-	PDXP	ENSMFAG00000032789	943	19896	6759	-20110	0.606185	0.935522	0.294603	0.0142672	0.0813117	SH3BP1	0	chr10_13617564_13620171	FALSE	A2B	gain
chr10:14079049-14080571	chr10	14079049	14080571	1523	*	chr10	14127485	+	IL2RB	ENSMFAG00000002576	5284	19989	1985	-47675	0.661665	0.92725	0.483291	0.00745863	0.069361	C1QTNF6	8474	chr10_14079049_14080571	FALSE	A2B	gain
chr10:14103436-14104067	chr10	14103436	14104067	632	*	chr10	14127485	+	IL2RB	ENSMFAG00000002576	5284	20001	1985	-23734	0.540974	0.936944	0.483291	0.0288308	0.0983155	C1QTNF6	14389	chr10_14103436_14104067	FALSE	A2B	gain
chr10:14325754-14326428	chr10	14325754	14326428	675	*	chr10	14089046	+	C1QTNF6	ENSMFAG00000042303	3403	20031	13108	237045	0.618214	0.914288	0.982337	0.0124443	0.0787376	CSF2RB	36190	chr10_14325754_14326428	FALSE	A2B	gain
chr10:14345314-14347291	chr10	14345314	14347291	1978	*	chr10	14127485	+	IL2RB	ENSMFAG00000002576	5284	20036	1985	218817	0.657203	0.980193	0.483291	0.00787157	0.0702748	CSF2RB	15327	chr10_14345314_14347291	FALSE	A2B	gain
chr10:14345314-14347291	chr10	14345314	14347291	1978	*	chr10	14362619	-	CSF2RB	ENSMFAG00000044262	7473	20036	14574	16317	0.678901	0.980193	0.468152	0.00604011	0.0667658	CSF2RB	15327	chr10_14345314_14347291	FALSE	A2B	gain
chr10:14345314-14347291	chr10	14345314	14347291	1978	*	chr10	14416645	-	NCF4	ENSMFAG00000003343	4924	20036	2570	70343	0.69348	0.980193	0.406487	0.00503528	0.0641153	CSF2RB	15327	chr10_14345314_14347291	FALSE	A2B	gain
chr10:14347889-14349602	chr10	14347889	14349602	1714	*	chr10	14127485	+	IL2RB	ENSMFAG00000002576	5284	20038	1985	221260	0.602001	0.974528	0.483291	0.0149543	0.082277	CSF2RB	13016	chr10_14347889_14349602	FALSE	A2B	gain
chr10:14347889-14349602	chr10	14347889	14349602	1714	*	chr10	14416645	-	NCF4	ENSMFAG00000003343	4924	20038	2570	67900	0.701873	0.974528	0.406487	0.00452789	0.0627557	CSF2RB	13016	chr10_14347889_14349602	FALSE	A2B	gain
chr10:14347889-14349602	chr10	14347889	14349602	1714	*	chr10	14362619	-	CSF2RB	ENSMFAG00000044262	7473	20038	14574	13874	0.812077	0.974528	0.468152	0.0010158	0.0523185	CSF2RB	13016	chr10_14347889_14349602	FALSE	A2B	gain
chr10:14794025-14795007	chr10	14794025	14795007	983	*	chr10	14898639	+	MYH9	ENSMFAG00000035156	7805	20097	8102	-104123	0.675823	0.856902	0.933904	0.00627405	0.0670983	TXN2	1725	chr10_14794025_14795007	FALSE	A2B	gain
chr10:14816129-14817592	chr10	14816129	14817592	1464	*	chr10	14898639	+	MYH9	ENSMFAG00000035156	7805	20101	8102	-81779	0.592133	0.894459	0.933904	0.0166916	0.0847557	TXN2	23829	chr10_14816129_14817592	FALSE	A2B	gain
chr10:14835449-14836766	chr10	14835449	14836766	1318	*	chr10	14898639	+	MYH9	ENSMFAG00000035156	7805	20106	8102	-62532	0.696094	0.986106	0.933904	0.00487203	0.0637077	TXN2	43149	chr10_14835449_14836766	FALSE	A2B	gain
chr10:14862908-14864020	chr10	14862908	14864020	1113	*	chr10	14898639	+	MYH9	ENSMFAG00000035156	7805	20117	8102	-35175	0.547731	0.937902	0.933904	0.0268826	0.0965536	MYH9	34618	chr10_14862908_14864020	FALSE	A2B	gain
chr10:14888187-14888905	chr10	14888187	14888905	719	*	chr10	15111102	+	APOL4	ENSMFAG00000031976	1472	20123	6144	-222556	0.819817	0.961904	0.20112	0.000908184	0.0523185	MYH9	9733	chr10_14888187_14888905	FALSE	A2B	gain
chr10:15106737-15107617	chr10	15106737	15107617	881	*	chr10	15111102	+	APOL4	ENSMFAG00000031976	1472	20188	6144	-3925	0.644133	0.938333	0.20112	0.00920132	0.0729133	APOL4	3484	chr10_15106737_15107617	FALSE	A2B	gain
chr10:15208052-15209406	chr10	15208052	15209406	1355	*	chr10	15111102	+	APOL4	ENSMFAG00000031976	1472	20204	6144	97627	0.768475	0.989693	0.20112	0.00187627	0.0543978	RBFOX2	23986	chr10_15208052_15209406	FALSE	A2B	gain
chr10:15212053-15212757	chr10	15212053	15212757	705	*	chr10	15111102	+	APOL4	ENSMFAG00000031976	1472	20206	6144	101303	0.782145	0.904546	0.20112	0.0015528	0.0535054	RBFOX2	20635	chr10_15212053_15212757	FALSE	A2B	gain
chr10:15214370-15215397	chr10	15214370	15215397	1028	*	chr10	15111102	+	APOL4	ENSMFAG00000031976	1472	20207	6144	103781	0.789695	0.982929	0.20112	0.00139699	0.0531636	RBFOX2	17995	chr10_15214370_15215397	FALSE	A2B	gain
chr10:15996642-15997504	chr10	15996642	15997504	863	*	chr10	15918175	-	HMOX1	ENSMFAG00000042891	1375	20369	13527	-78898	0.730623	0.810912	0.969906	0.00312145	0.0584125	TOM1	5417	chr10_15996642_15997504	FALSE	A2B	gain
chr10:20132772-20134322	chr10	20132772	20134322	1551	*	chr10	20192668	-	LIMK2	ENSMFAG00000042552	4851	20622	13306	59121	0.552263	0.890043	0.835928	0.0256407	0.0952772	PIK3IP1	24723	chr10_20132772_20134322	FALSE	A2B	gain
chr10:21258120-21258861	chr10	21258120	21258861	742	*	chr10	21171793	+	CASTOR1	ENSMFAG00000002380	1766	20796	1838	86697	0.541681	0.850623	0.804542	0.0286214	0.098102	LIF	53374	chr10_21258120_21258861	FALSE	A2B	gain
chr10:254663-255215	chr10	254663	255215	553	*	chr10	194266	+	ARSA	ENSMFAG00000041434	2920	18298	12422	60673	0.686132	0.791196	0.681765	0.00552114	0.0654423	CPT1B	1507	chr10_254663_255215	FALSE	A2B	gain
chr10:30200312-30201474	chr10	30200312	30201474	1163	*	chr10	30433032	+	SNAP29	ENSMFAG00000002747	3953	21633	2124	-232139	0.597297	0.914325	0.727552	0.0157616	0.0835568	SCARNA17	14240	chr10_30200312_30201474	FALSE	A2B	gain
chr10:30224465-30226055	chr10	30224465	30226055	1591	*	chr10	30085569	-	SDF2L1	ENSMFAG00000033377	870	21642	7200	-139691	0.605424	0.850407	0.969721	0.01439	0.0815208	NA	17192	chr10_30224465_30226055	FALSE	A2B	gain
chr10:30224465-30226055	chr10	30224465	30226055	1591	*	chr10	30181179	-	UBE2L3	ENSMFAG00000040156	996	21642	11582	-44081	0.686819	0.850407	0.916672	0.00547395	0.0653489	NA	17192	chr10_30224465_30226055	FALSE	A2B	gain
chr10:30228719-30230279	chr10	30228719	30230279	1561	*	chr10	30350014	+	SERPIND1	ENSMFAG00000031107	2476	21645	5463	-120515	0.540481	0.78768	0.361807	0.0289775	0.0984792	NA	12968	chr10_30228719_30230279	FALSE	A2B	gain
chr10:30371893-30372866	chr10	30371893	30372866	974	*	chr10	30433032	+	SNAP29	ENSMFAG00000002747	3953	21680	2124	-60653	0.785562	0.860742	0.727552	0.00148039	0.0533914	SERPIND1	21878	chr10_30371893_30372866	FALSE	A2B	gain
chr10:30378686-30379253	chr10	30378686	30379253	568	*	chr10	30433032	+	SNAP29	ENSMFAG00000002747	3953	21681	2124	-54063	0.698161	0.89203	0.727552	0.0047463	0.0633078	SERPIND1	28671	chr10_30378686_30379253	FALSE	A2B	gain
chr10:30646142-30647427	chr10	30646142	30647427	1286	*	chr10	30552344	+	AIFM3	ENSMFAG00000009725	4307	21728	3577	94440	0.551847	0.852594	0.346852	0.0257526	0.0953585	SLC7A4	20306	chr10_30646142_30647427	FALSE	A2B	gain
chr10:30646142-30647427	chr10	30646142	30647427	1286	*	chr10	30499253	+	CRKL	ENSMFAG00000003676	5352	21728	2829	147531	0.635516	0.852594	0.836051	0.0101842	0.0747135	SLC7A4	20306	chr10_30646142_30647427	FALSE	A2B	gain
chr10:30677041-30677553	chr10	30677041	30677553	513	*	chr10	30433032	+	SNAP29	ENSMFAG00000002747	3953	21734	2124	244265	0.697435	0.813674	0.727552	0.00479013	0.0634048	SLC7A4	51205	chr10_30677041_30677553	FALSE	A2B	gain
chr10:31612916-31613658	chr10	31612916	31613658	743	*	chr10	31608058	+	GNB1L	ENSMFAG00000045528	1496	21898	15553	5229	0.624553	0.764733	0.578066	0.0115693	0.0772576	NA	1840	chr10_31612916_31613658	FALSE	A2B	gain
chr10:32458162-32460190	chr10	32458162	32460190	2029	*	chr10	32300941	+	SLC25A1	ENSMFAG00000035928	2159	22018	8596	158235	0.602867	0.997555	0.957844	0.0148097	0.0820921	NA	15328	chr10_32458162_32460190	FALSE	A2B	gain
chr10:32887151-32888470	chr10	32887151	32888470	1320	*	chr10	33107236	+	ATP6V1E1	ENSMFAG00000032946	1334	22080	6883	-219426	0.629008	0.941807	0.920303	0.0109875	0.0764446	MICAL3	58567	chr10_32887151_32888470	FALSE	A2B	gain
chr10:33003416-33004141	chr10	33003416	33004141	726	*	chr10	33107236	+	ATP6V1E1	ENSMFAG00000032946	1334	22106	6883	-103458	0.592964	0.799398	0.920303	0.0165387	0.0846025	BID	40898	chr10_33003416_33004141	FALSE	A2B	gain
chr10:33054841-33056325	chr10	33054841	33056325	1485	*	chr10	33107236	+	ATP6V1E1	ENSMFAG00000032946	1334	22117	6883	-51653	0.627001	0.960569	0.920303	0.0112463	0.0767676	BCL2L13	42016	chr10_33054841_33056325	FALSE	A2B	gain
chr10:33102244-33103437	chr10	33102244	33103437	1194	*	chr10	33107236	+	ATP6V1E1	ENSMFAG00000032946	1334	22126	6883	-4396	0.550968	0.881486	0.920303	0.0259903	0.0955971	ATP6V1E1	3798	chr10_33102244_33103437	FALSE	A2B	gain
chr10:36639029-36640672	chr10	36639029	36640672	1644	*	chr10	36790289	+	NINL	ENSMFAG00000036364	4218	22249	8826	-150439	0.539941	0.974587	0.547049	0.0291388	0.0986083	NA	0	chr10_36639029_36640672	FALSE	A2B	gain
chr10:38597363-38598638	chr10	38597363	38598638	1276	*	chr10	38614592	+	CST3	ENSMFAG00000042941	887	22394	13566	-16592	0.737059	0.914643	0.992492	0.00286708	0.0576019	CST3	15953	chr10_38597363_38598638	FALSE	A2B	gain
chr10:44278609-44279776	chr10	44278609	44279776	1168	*	chr10	44123027	-	PET117	ENSMFAG00000030963	1163	22821	5351	-156165	0.563853	0.764824	0.870207	0.0226878	0.0919588	MGME1	27765	chr10_44278609_44279776	FALSE	A2B	gain
chr10:44712926-44714995	chr10	44712926	44714995	2070	*	chr10	44701731	-	DSTN	ENSMFAG00000001053	2191	22942	823	-12229	0.571865	0.960095	0.765032	0.0208233	0.08997	DSTN	11194	chr10_44712926_44714995	FALSE	A2B	gain
chr10:549161-550022	chr10	549161	550022	862	*	chr10	306365	+	TYMP	ENSMFAG00000045728	2106	18352	15694	243226	0.542992	0.835113	0.390916	0.0282365	0.0978443	NA	5074	chr10_549161_550022	FALSE	A2B	gain
chr10:5722830-5723812	chr10	5722830	5723812	983	*	chr10	5475297	-	FBLN1	ENSMFAG00000040388	3360	18739	11747	-248024	0.742421	0.97596	0.990584	0.00266979	0.0570571	UPK3A	23179	chr10_5722830_5723812	FALSE	A2B	gain
chr10:57430744-57431636	chr10	57430744	57431636	893	*	chr10	57652874	+	RASSF2	ENSMFAG00000042354	6637	23429	13145	-221684	0.56164	0.849169	0.408394	0.0232275	0.092609	SLC23A2	61421	chr10_57430744_57431636	FALSE	A2B	gain
chr10:61682712-61683391	chr10	61682712	61683391	680	*	chr10	61680192	+	ANGPT4	ENSMFAG00000041964	4792	23906	12844	2859	0.71173	0.925468	0.574251	0.00399145	0.0613432	ANGPT4	2519	chr10_61682712_61683391	FALSE	A2B	gain
chr10:61698545-61699400	chr10	61698545	61699400	856	*	chr10	61680192	+	ANGPT4	ENSMFAG00000041964	4792	23910	12844	18780	0.857628	0.975368	0.574251	0.00051854	0.0523185	ANGPT4	18352	chr10_61698545_61699400	FALSE	A2B	gain
chr10:61756233-61757802	chr10	61756233	61757802	1570	*	chr10	61999551	+	TCF15	ENSMFAG00000044282	594	23919	14592	-242534	0.638801	0.905795	0.18795	0.009799	0.0740287	FAM110A	3983	chr10_61756233_61757802	FALSE	A2B	gain
chr10:61759652-61760391	chr10	61759652	61760391	740	*	chr10	61680192	+	ANGPT4	ENSMFAG00000041964	4792	23921	12844	79829	0.804301	0.74345	0.574251	0.00113571	0.0525075	FAM110A	7402	chr10_61759652_61760391	FALSE	A2B	gain
chr10:61770390-61771387	chr10	61770390	61771387	998	*	chr10	61680192	+	ANGPT4	ENSMFAG00000041964	4792	23924	12844	90696	0.83687	0.786414	0.574251	0.000707279	0.0523185	FAM110A	18140	chr10_61770390_61771387	FALSE	A2B	gain
chr10:61838181-61838894	chr10	61838181	61838894	714	*	chr10	61680192	+	ANGPT4	ENSMFAG00000041964	4792	23935	12844	158345	0.677379	0.852292	0.574251	0.00615481	0.0669219	SLC52A3	2098	chr10_61838181_61838894	FALSE	A2B	gain
chr10:62248119-62249962	chr10	62248119	62249962	1844	*	chr10	61999551	+	TCF15	ENSMFAG00000044282	594	23992	14592	249489	0.735067	0.941629	0.18795	0.00294373	0.0580335	TRIB3	0	chr10_62248119_62249962	FALSE	A2B	gain
chr10:62269699-62270434	chr10	62269699	62270434	736	*	chr10	62345000	-	ZCCHC3	ENSMFAG00000044780	3447	23999	14959	74934	0.557376	0.849492	0.688596	0.0242992	0.0938076	NRSN2	11111	chr10_62269699_62270434	FALSE	A2B	gain
chr10:65263013-65266151	chr10	65263013	65266151	3139	*	chr10	65160663	+	CHMP4B	ENSMFAG00000040050	928	24397	11499	103919	0.541566	0.981771	0.41861	0.0286552	0.0981351	NA	69611	chr10_65263013_65266151	FALSE	A2B	gain
chr10:65735632-65736609	chr10	65735632	65736609	978	*	chr10	65817995	+	ITCH	ENSMFAG00000041734	6399	24480	12661	-81875	0.647452	0.923868	0.527663	0.00884586	0.07228	AHCY	20998	chr10_65735632_65736609	FALSE	A2B	gain
chr10:65749244-65750508	chr10	65749244	65750508	1265	*	chr10	65817995	+	ITCH	ENSMFAG00000041734	6399	24484	12661	-68119	0.566136	0.980608	0.527663	0.0221423	0.0914118	AHCY	34610	chr10_65749244_65750508	FALSE	A2B	gain
chr10:67089692-67090985	chr10	67089692	67090985	1294	*	chr10	66931824	+	CEP250	ENSMFAG00000041835	8077	24626	12742	158514	0.53526	0.871529	0.591236	0.0305718	0.0997085	NA	5244	chr10_67089692_67090985	FALSE	A2B	gain
chr10:67089692-67090985	chr10	67089692	67090985	1294	*	chr10	67187842	-	NFS1	ENSMFAG00000045105	3108	24626	15207	97504	0.675524	0.871529	0.752539	0.00629726	0.0671355	NA	5244	chr10_67089692_67090985	FALSE	A2B	gain
chr10:67969618-67970786	chr10	67969618	67970786	1169	*	chr10	68124281	+	TGIF2	ENSMFAG00000001204	2610	24747	939	-154079	0.675045	0.933152	0.559419	0.00633446	0.0671815	NA	4941	chr10_67969618_67970786	FALSE	A2B	gain
chr10:68299119-68299954	chr10	68299119	68299954	836	*	chr10	68159201	+	C20orf24	ENSMFAG00000044804	1179	24792	14978	140335	0.621346	0.765261	0.961967	0.0120049	0.0780735	NDRG3	6980	chr10_68299119_68299954	FALSE	A2B	gain
chr10:69100160-69102993	chr10	69100160	69102993	2834	*	chr10	68954006	+	SRC	ENSMFAG00000032120	7154	24910	6251	147570	0.549037	0.953266	0.643855	0.0265193	0.0961914	NNAT	6590	chr10_69100160_69102993	FALSE	A2B	gain
chr10:73325198-73326645	chr10	73325198	73326645	1448	*	chr10	73255170	-	CHD6	ENSMFAG00000032830	11744	25263	6790	-70751	0.591742	0.877587	0.827559	0.0167639	0.0848458	U6	7433	chr10_73325198_73326645	FALSE	A2B	gain
chr10:75191858-75193767	chr10	75191858	75193767	1910	*	chr10	75360375	+	MYBL2	ENSMFAG00000032458	2774	25315	6504	-167563	0.748303	0.982541	0.901409	0.0024677	0.0563617	L3MBTL1	4781	chr10_75191858_75193767	FALSE	A2B	gain
chr10:75198576-75200424	chr10	75198576	75200424	1849	*	chr10	75360375	+	MYBL2	ENSMFAG00000032458	2774	25316	6504	-160875	0.682026	0.961614	0.901409	0.00581068	0.066106	L3MBTL1	26	chr10_75198576_75200424	FALSE	A2B	gain
chr10:76237907-76239663	chr10	76237907	76239663	1757	*	chr10	76061254	+	HNF4A	ENSMFAG00000035660	4873	25414	8396	177531	0.540466	0.970214	0.792233	0.0289818	0.0984792	SERINC3	3666	chr10_76237907_76239663	FALSE	A2B	gain
chr10:76245186-76246810	chr10	76245186	76246810	1625	*	chr10	76234240	-	SERINC3	ENSMFAG00000045198	4571	25419	15286	-11758	0.544373	0.819625	0.985661	0.0278361	0.0974521	SERINC3	10945	chr10_76245186_76246810	FALSE	A2B	gain
chr10:77133467-77134317	chr10	77133467	77134317	851	*	chr10	77190160	+	WFDC2	ENSMFAG00000030693	607	25548	5185	-56268	0.562789	0.854387	0.987568	0.0229459	0.092312	PIGT	0	chr10_77133467_77134317	FALSE	A2B	gain
chr10:77693517-77694594	chr10	77693517	77694594	1078	*	chr10	77494420	-	TNNC2	ENSMFAG00000037927	826	25637	9919	-199635	0.56748	0.837488	0.280633	0.0218265	0.0910467	MMP9	4658	chr10_77693517_77694594	FALSE	A2B	gain
chr10:78328747-78329386	chr10	78328747	78329386	640	*	chr10	78361747	-	SLC13A3	ENSMFAG00000037141	4552	25704	9411	32681	0.767464	0.876214	0.498554	0.0019025	0.054567	SLC13A3	32360	chr10_78328747_78329386	FALSE	A2B	gain
chr10:80595582-80596748	chr10	80595582	80596748	1167	*	chr10	80569733	-	PREX1	ENSMFAG00000000258	5063	25924	187	-26432	0.53602	0.896446	0.507231	0.0303351	0.0994696	PREX1	25848	chr10_80595582_80596748	FALSE	A2B	gain
chr10:81324257-81326286	chr10	81324257	81326286	2030	*	chr10	81355311	-	PTGIS	ENSMFAG00000033233	2936	26008	7096	30040	0.779599	0.995202	0.852668	0.00160886	0.0536221	PTGIS	29024	chr10_81324257_81326286	FALSE	A2B	gain
chr10:81324257-81326286	chr10	81324257	81326286	2030	*	chr10	81511814	-	B4GALT5	ENSMFAG00000037307	4593	26008	9511	186543	0.604052	0.995202	0.864361	0.0146139	0.0818946	PTGIS	29024	chr10_81324257_81326286	FALSE	A2B	gain
chr10:81328951-81329566	chr10	81328951	81329566	616	*	chr10	81355311	-	PTGIS	ENSMFAG00000033233	2936	26010	7096	26053	0.846725	0.900997	0.852668	0.000610874	0.0523185	PTGIS	25744	chr10_81328951_81329566	FALSE	A2B	gain
chr10:81328951-81329566	chr10	81328951	81329566	616	*	chr10	81511814	-	B4GALT5	ENSMFAG00000037307	4593	26010	9511	182556	0.65762	0.900997	0.864361	0.00783215	0.0702472	PTGIS	25744	chr10_81328951_81329566	FALSE	A2B	gain
chr10:81335970-81337421	chr10	81335970	81337421	1452	*	chr10	81511814	-	B4GALT5	ENSMFAG00000037307	4593	26012	9511	175119	0.602756	0.907244	0.864361	0.0148281	0.0821221	PTGIS	17889	chr10_81335970_81337421	FALSE	A2B	gain
chr10:81335970-81337421	chr10	81335970	81337421	1452	*	chr10	81355311	-	PTGIS	ENSMFAG00000033233	2936	26012	7096	18616	0.860519	0.907244	0.852668	0.00049634	0.0523185	PTGIS	17889	chr10_81335970_81337421	FALSE	A2B	gain
chr10:81337902-81338768	chr10	81337902	81338768	867	*	chr10	81355311	-	PTGIS	ENSMFAG00000033233	2936	26013	7096	16976	0.777537	0.834855	0.852668	0.00165561	0.0538983	PTGIS	16542	chr10_81337902_81338768	FALSE	A2B	gain
chr10:81337902-81338768	chr10	81337902	81338768	867	*	chr10	81511814	-	B4GALT5	ENSMFAG00000037307	4593	26013	9511	173479	0.643266	0.834855	0.864361	0.00929621	0.0731041	PTGIS	16542	chr10_81337902_81338768	FALSE	A2B	gain
chr10:81348636-81349724	chr10	81348636	81349724	1089	*	chr10	81355311	-	PTGIS	ENSMFAG00000033233	2936	26014	7096	6131	0.71051	0.788724	0.852668	0.00405455	0.0615973	PTGIS	5586	chr10_81348636_81349724	FALSE	A2B	gain
chr10:81374872-81376054	chr10	81374872	81376054	1183	*	chr10	81355311	-	PTGIS	ENSMFAG00000033233	2936	26026	7096	-20152	0.640434	0.947849	0.852668	0.00961242	0.0737368	PTGIS	19560	chr10_81374872_81376054	FALSE	A2B	gain
chr10:81380059-81381993	chr10	81380059	81381993	1935	*	chr10	81511814	-	B4GALT5	ENSMFAG00000037307	4593	26028	9511	130788	0.614457	0.955534	0.864361	0.0129901	0.0794755	PTGIS	24747	chr10_81380059_81381993	FALSE	A2B	gain
chr10:81380059-81381993	chr10	81380059	81381993	1935	*	chr10	81355311	-	PTGIS	ENSMFAG00000033233	2936	26028	7096	-25715	0.778357	0.955534	0.852668	0.00163688	0.0537604	PTGIS	24747	chr10_81380059_81381993	FALSE	A2B	gain
chr10:81401585-81402644	chr10	81401585	81402644	1060	*	chr10	81511814	-	B4GALT5	ENSMFAG00000037307	4593	26034	9511	109700	0.647587	0.841667	0.864361	0.00883164	0.0722616	PTGIS	46273	chr10_81401585_81402644	FALSE	A2B	gain
chr10:81401585-81402644	chr10	81401585	81402644	1060	*	chr10	81355311	-	PTGIS	ENSMFAG00000033233	2936	26034	7096	-46803	0.888811	0.841667	0.852668	0.000321227	0.0523185	PTGIS	46273	chr10_81401585_81402644	FALSE	A2B	gain
chr10:81526730-81527272	chr10	81526730	81527272	543	*	chr10	81355311	-	PTGIS	ENSMFAG00000033233	2936	26066	7096	-171690	0.6109	0.819103	0.852668	0.0135264	0.0803569	Metazoa_SRP	6874	chr10_81526730_81527272	FALSE	A2B	gain
chr10:81526730-81527272	chr10	81526730	81527272	543	*	chr10	81511814	-	B4GALT5	ENSMFAG00000037307	4593	26066	9511	-15187	0.641274	0.819103	0.864361	0.00951764	0.0735133	Metazoa_SRP	6874	chr10_81526730_81527272	FALSE	A2B	gain
chr10:81529285-81530048	chr10	81529285	81530048	764	*	chr10	81717472	+	RNF114	ENSMFAG00000001669	887	26067	1308	-187806	0.616156	0.97261	0.737707	0.0127408	0.0791529	Metazoa_SRP	9429	chr10_81529285_81530048	FALSE	A2B	gain
chr10:81529285-81530048	chr10	81529285	81530048	764	*	chr10	81511814	-	B4GALT5	ENSMFAG00000037307	4593	26067	9511	-17852	0.618605	0.97261	0.864361	0.0123888	0.0786467	Metazoa_SRP	9429	chr10_81529285_81530048	FALSE	A2B	gain
chr10:81529285-81530048	chr10	81529285	81530048	764	*	chr10	81355311	-	PTGIS	ENSMFAG00000033233	2936	26067	7096	-174355	0.780969	0.97261	0.852668	0.00157846	0.0535054	Metazoa_SRP	9429	chr10_81529285_81530048	FALSE	A2B	gain
chr10:81531759-81532335	chr10	81531759	81532335	577	*	chr10	81511814	-	B4GALT5	ENSMFAG00000037307	4593	26070	9511	-20233	0.623494	0.672057	0.864361	0.0117116	0.0775286	Metazoa_SRP	11903	chr10_81531759_81532335	FALSE	A2B	gain
chr10:81531759-81532335	chr10	81531759	81532335	577	*	chr10	81355311	-	PTGIS	ENSMFAG00000033233	2936	26070	7096	-176736	0.81544	0.672057	0.852668	0.000967658	0.0523185	Metazoa_SRP	11903	chr10_81531759_81532335	FALSE	A2B	gain
chr10:81555109-81555690	chr10	81555109	81555690	582	*	chr10	81355311	-	PTGIS	ENSMFAG00000033233	2936	26074	7096	-200088	0.829434	0.738964	0.852668	0.000789182	0.0523185	U6	28309	chr10_81555109_81555690	FALSE	A2B	gain
chr10:81555109-81555690	chr10	81555109	81555690	582	*	chr10	81511814	-	B4GALT5	ENSMFAG00000037307	4593	26074	9511	-43585	0.600953	0.738964	0.864361	0.0151309	0.0824996	U6	28309	chr10_81555109_81555690	FALSE	A2B	gain
chr10:81562430-81562931	chr10	81562430	81562931	502	*	chr10	81355311	-	PTGIS	ENSMFAG00000033233	2936	26076	7096	-207369	0.757252	0.728312	0.852668	0.00218693	0.0556405	U6	21068	chr10_81562430_81562931	FALSE	A2B	gain
chr10:81562430-81562931	chr10	81562430	81562931	502	*	chr10	81511814	-	B4GALT5	ENSMFAG00000037307	4593	26076	9511	-50866	0.599643	0.728312	0.864361	0.0153543	0.0828642	U6	21068	chr10_81562430_81562931	FALSE	A2B	gain
chr10:81667817-81668516	chr10	81667817	81668516	700	*	chr10	81717472	+	RNF114	ENSMFAG00000001669	887	26098	1308	-49306	0.551851	0.83095	0.737707	0.0257513	0.0953583	SPATA2	27266	chr10_81667817_81668516	FALSE	A2B	gain
chr10:81667817-81668516	chr10	81667817	81668516	700	*	chr10	81511814	-	B4GALT5	ENSMFAG00000037307	4593	26098	9511	-156352	0.655318	0.83095	0.864361	0.00805199	0.0705798	SPATA2	27266	chr10_81667817_81668516	FALSE	A2B	gain
chr10:81899588-81900317	chr10	81899588	81900317	730	*	chr10	81717472	+	RNF114	ENSMFAG00000001669	887	26154	1308	182480	0.591828	0.869024	0.737707	0.0167479	0.084843	UBE2V1	20231	chr10_81899588_81900317	FALSE	A2B	gain
chr10:83610966-83612369	chr10	83610966	83612369	1404	*	chr10	83649686	-	SALL4	ENSMFAG00000027169	3603	26458	4461	38019	0.573493	0.91167	0.922641	0.0204614	0.0895648	ATP9A	30743	chr10_83610966_83612369	FALSE	A2B	gain
chr10:88366756-88367704	chr10	88366756	88367704	949	*	chr10	88496861	+	TFAP2C	ENSMFAG00000004040	4108	26727	3099	-129631	0.540496	0.945302	0.856668	0.028973	0.0984792	NA	3131	chr10_88366756_88367704	FALSE	A2B	gain
chr10:88442501-88443388	chr10	88442501	88443388	888	*	chr10	88496861	+	TFAP2C	ENSMFAG00000004040	4108	26743	3099	-53917	0.689159	0.885557	0.856668	0.00531605	0.0648858	NA	45502	chr10_88442501_88443388	FALSE	A2B	gain
chr10:88473806-88475351	chr10	88473806	88475351	1546	*	chr10	88496861	+	TFAP2C	ENSMFAG00000004040	4108	26748	3099	-22283	0.606524	0.942684	0.856668	0.0142127	0.0813035	TFAP2C	21509	chr10_88473806_88475351	FALSE	A2B	gain
chr10:88551710-88552681	chr10	88551710	88552681	972	*	chr10	88496861	+	TFAP2C	ENSMFAG00000004040	4108	26763	3099	55334	0.702075	0.973564	0.856668	0.00451631	0.0626854	Metazoa_SRP	722	chr10_88551710_88552681	FALSE	A2B	gain
chr10:88611947-88613091	chr10	88611947	88613091	1145	*	chr10	88496861	+	TFAP2C	ENSMFAG00000004040	4108	26771	3099	115658	0.616378	0.86876	0.856668	0.0127085	0.0791352	U6	31751	chr10_88611947_88613091	FALSE	A2B	gain
chr10:929856-931776	chr10	929856	931776	1921	*	chr10	936444	-	PIM3	ENSMFAG00000003161	2046	18417	2439	5628	0.573966	0.904325	0.797034	0.0203572	0.0894554	NA	2408	chr10_929856_931776	FALSE	A2B	gain
chr10:94123670-94125590	chr10	94123670	94125590	1921	*	chr10	94344299	-	LAMA5	ENSMFAG00000041365	11711	27107	12369	219669	0.538424	0.933206	0.885039	0.0295969	0.0988291	SS18L1	0	chr10_94123670_94125590	FALSE	A2B	gain
chr10:94337203-94338308	chr10	94337203	94338308	1106	*	chr10	94344299	-	LAMA5	ENSMFAG00000041365	11711	27155	12369	6544	0.668372	0.954731	0.885039	0.00687454	0.0681247	LAMA5	5990	chr10_94337203_94338308	FALSE	A2B	gain
chr10:94353034-94353867	chr10	94353034	94353867	834	*	chr10	94420745	-	RBBP8NL	ENSMFAG00000037646	3654	27162	9708	67295	0.590474	0.75743	0.452089	0.0170004	0.0851832	LAMA5	8734	chr10_94353034_94353867	FALSE	A2B	gain
chr10:94353034-94353867	chr10	94353034	94353867	834	*	chr10	94344299	-	LAMA5	ENSMFAG00000041365	11711	27162	12369	-9151	0.563151	0.75743	0.885039	0.0228578	0.0922108	LAMA5	8734	chr10_94353034_94353867	FALSE	A2B	gain
chr10:945464-946090	chr10	945464	946090	627	*	chr10	936444	-	PIM3	ENSMFAG00000003161	2046	18424	2439	-9333	0.728477	0.814918	0.797034	0.00321072	0.0588416	PIM3	9019	chr10_945464_946090	FALSE	A2B	gain
chr10:94741103-94741687	chr10	94741103	94741687	585	*	chr10	94750946	+	SLCO4A1	ENSMFAG00000041624	2917	27217	12576	-9551	0.765057	0.809786	0.656594	0.0019663	0.0548911	SLCO4A1	9258	chr10_94741103_94741687	FALSE	A2B	gain
chr10:94954596-94955929	chr10	94954596	94955929	1334	*	chr10	94750946	+	SLCO4A1	ENSMFAG00000041624	2917	27248	12576	204316	0.60109	0.905967	0.656594	0.0151077	0.0824923	COL9A3	24165	chr10_94954596_94955929	FALSE	A2B	gain
chr10:95880203-95880876	chr10	95880203	95880876	674	*	chr10	95758604	-	SRMS	ENSMFAG00000039048	4175	27379	10729	-121935	0.702188	0.820287	0.2562	0.00450979	0.0626474	TNFRSF6B	10755	chr10_95880203_95880876	FALSE	A2B	gain
chr10:95880203-95880876	chr10	95880203	95880876	674	*	chr10	95812491	-	GMEB2	ENSMFAG00000036780	4130	27379	9127	-68048	0.591657	0.820287	0.665949	0.0167797	0.084867	TNFRSF6B	10755	chr10_95880203_95880876	FALSE	A2B	gain
chr10:959913-961021	chr10	959913	961021	1109	*	chr10	936444	-	PIM3	ENSMFAG00000003161	2046	18427	2439	-24023	0.769474	0.949594	0.797034	0.0018507	0.0543978	NA	5833	chr10_959913_961021	FALSE	A2B	gain
chr11:10441821-10443361	chr11	10441821	10443361	1541	*	chr11	10439965	-	CLEC1A	ENSMFAG00000033898	3582	28629	7472	-2626	0.906509	0.996074	0.894147	0.000243138	0.0523185	CLEC1A	1855	chr11_10441821_10443361	FALSE	A2B	gain
chr11:10458094-10459128	chr11	10458094	10459128	1035	*	chr11	10439965	-	CLEC1A	ENSMFAG00000033898	3582	28632	7472	-18646	0.882407	0.964969	0.894147	0.000354863	0.0523185	CLEC7A	14262	chr11_10458094_10459128	FALSE	A2B	gain
chr11:105215492-105216702	chr11	105215492	105216702	1211	*	chr11	105446568	+	CHPT1	ENSMFAG00000045187	2609	34744	15277	-230471	0.643804	0.954247	0.490122	0.0092372	0.0729967	U5	885	chr11_105215492_105216702	FALSE	A2B	gain
chr11:105233317-105233964	chr11	105233317	105233964	648	*	chr11	105446568	+	CHPT1	ENSMFAG00000045187	2609	34745	15277	-212928	0.583837	0.819555	0.490122	0.0182867	0.0868661	NA	11367	chr11_105233317_105233964	FALSE	A2B	gain
chr11:10533062-10534809	chr11	10533062	10534809	1748	*	chr11	10439965	-	CLEC1A	ENSMFAG00000033898	3582	28645	7472	-93970	0.78585	0.918445	0.894147	0.00147445	0.0533914	OLR1	3279	chr11_10533062_10534809	FALSE	A2B	gain
chr11:105531719-105532497	chr11	105531719	105532497	779	*	chr11	105446568	+	CHPT1	ENSMFAG00000045187	2609	34757	15277	85540	0.610948	0.73653	0.490122	0.013519	0.0803569	U6	17312	chr11_105531719_105532497	FALSE	A2B	gain
chr11:105531719-105532497	chr11	105531719	105532497	779	*	chr11	105486750	-	SYCP3	ENSMFAG00000037508	1114	34757	9608	-45358	0.67771	0.73653	0.691058	0.00612971	0.0668834	U6	17312	chr11_105531719_105532497	FALSE	A2B	gain
chr11:105678769-105679526	chr11	105678769	105679526	758	*	chr11	105486750	-	SYCP3	ENSMFAG00000037508	1114	34768	9608	-192397	0.642235	0.808607	0.691058	0.00941019	0.0732895	Y_RNA	17038	chr11_105678769_105679526	FALSE	A2B	gain
chr11:105678769-105679526	chr11	105678769	105679526	758	*	chr11	105446568	+	CHPT1	ENSMFAG00000045187	2609	34768	15277	232579	0.67034	0.808607	0.490122	0.00671112	0.067899	Y_RNA	17038	chr11_105678769_105679526	FALSE	A2B	gain
chr11:105694093-105694680	chr11	105694093	105694680	588	*	chr11	105644240	+	DRAM1	ENSMFAG00000042396	3535	34771	13181	50146	0.567035	0.826604	0.925103	0.0219306	0.0912029	Y_RNA	1884	chr11_105694093_105694680	FALSE	A2B	gain
chr11:105694093-105694680	chr11	105694093	105694680	588	*	chr11	105486750	-	SYCP3	ENSMFAG00000037508	1114	34771	9608	-207636	0.700308	0.826604	0.691058	0.00461883	0.0628688	Y_RNA	1884	chr11_105694093_105694680	FALSE	A2B	gain
chr11:105694093-105694680	chr11	105694093	105694680	588	*	chr11	105446568	+	CHPT1	ENSMFAG00000045187	2609	34771	15277	247818	0.645138	0.826604	0.490122	0.00909233	0.0726827	Y_RNA	1884	chr11_105694093_105694680	FALSE	A2B	gain
chr11:105704801-105705811	chr11	105704801	105705811	1011	*	chr11	105486750	-	SYCP3	ENSMFAG00000037508	1114	34773	9608	-218556	0.70746	0.881701	0.691058	0.00421634	0.0619621	Y_RNA	8235	chr11_105704801_105705811	FALSE	A2B	gain
chr11:10681343-10682068	chr11	10681343	10682068	726	*	chr11	10439965	-	CLEC1A	ENSMFAG00000033898	3582	28653	7472	-241740	0.624805	0.785482	0.894147	0.0115357	0.0771985	KLRK1	17866	chr11_10681343_10682068	FALSE	A2B	gain
chr11:107661821-107662348	chr11	107661821	107662348	528	*	chr11	107651463	-	C12orf73	ENSMFAG00000042784	1832	34871	13445	-10621	0.541758	0.724338	0.587359	0.0285985	0.0980839	TDG	10258	chr11_107661821_107662348	FALSE	A2B	gain
chr11:10943473-10944167	chr11	10943473	10944167	695	*	chr11	10968658	-	STYK1	ENSMFAG00000031360	5017	28664	5657	24838	0.705839	0.895967	0.395347	0.00430467	0.0621109	MAGOHB	18953	chr11_10943473_10944167	FALSE	A2B	gain
chr11:10944855-10946353	chr11	10944855	10946353	1499	*	chr11	10968658	-	STYK1	ENSMFAG00000031360	5017	28665	5657	23054	0.785737	0.959508	0.395347	0.00147678	0.0533914	MAGOHB	20335	chr11_10944855_10946353	FALSE	A2B	gain
chr11:109729666-109731122	chr11	109729666	109731122	1457	*	chr11	109955542	-	CKAP4	ENSMFAG00000036560	2672	35020	8951	225148	0.718275	0.995643	0.994954	0.00366782	0.0603055	NUAK1	109846	chr11_109729666_109731122	FALSE	A2B	gain
chr11:11052057-11052793	chr11	11052057	11052793	737	*	chr11	10968658	-	STYK1	ENSMFAG00000031360	5017	28678	5657	-83767	0.739097	0.753698	0.395347	0.00279059	0.0574632	YBX3	11092	chr11_11052057_11052793	FALSE	A2B	gain
chr11:111942625-111945071	chr11	111942625	111945071	2447	*	chr11	112151905	+	FICD	ENSMFAG00000037681	3789	35222	9735	-208057	0.557976	0.982552	0.28211	0.0241459	0.0936079	CMKLR1	34412	chr11_111942625_111945071	FALSE	A2B	gain
chr11:111942625-111945071	chr11	111942625	111945071	2447	*	chr11	111979484	-	CMKLR1	ENSMFAG00000014872	5406	35222	3810	35636	0.631935	0.982552	0.569697	0.0106195	0.0756588	CMKLR1	34412	chr11_111942625_111945071	FALSE	A2B	gain
chr11:111973900-111974912	chr11	111973900	111974912	1013	*	chr11	112151905	+	FICD	ENSMFAG00000037681	3789	35234	9735	-177499	0.540675	0.927869	0.28211	0.0289197	0.0984169	CMKLR1	4571	chr11_111973900_111974912	FALSE	A2B	gain
chr11:111973900-111974912	chr11	111973900	111974912	1013	*	chr11	111979484	-	CMKLR1	ENSMFAG00000014872	5406	35234	3810	5078	0.602011	0.927869	0.569697	0.0149527	0.082277	CMKLR1	4571	chr11_111973900_111974912	FALSE	A2B	gain
chr11:112262857-112263970	chr11	112262857	112263970	1114	*	chr11	112346267	-	CORO1C	ENSMFAG00000044006	4064	35288	14383	82854	0.586161	0.94199	0.914087	0.0178269	0.0863546	SELPLG	8649	chr11_112262857_112263970	FALSE	A2B	gain
chr11:112333831-112335389	chr11	112333831	112335389	1559	*	chr11	112346267	-	CORO1C	ENSMFAG00000044006	4064	35303	14383	11657	0.586533	0.950515	0.914087	0.0177542	0.0862679	CORO1C	10877	chr11_112333831_112335389	FALSE	A2B	gain
chr11:112453354-112453946	chr11	112453354	112453946	593	*	chr11	112661634	-	SVOP	ENSMFAG00000033712	2335	35329	7396	207984	0.678486	0.793076	0.163825	0.00607123	0.0668129	NA	31690	chr11_112453354_112453946	FALSE	A2B	gain
chr11:112656270-112656735	chr11	112656270	112656735	466	*	chr11	112661634	-	SVOP	ENSMFAG00000033712	2335	35360	7396	5132	0.869975	0.796	0.163825	0.000429754	0.0523185	SVOP	4898	chr11_112656270_112656735	FALSE	A2B	gain
chr11:113602501-113603324	chr11	113602501	113603324	824	*	chr11	113573811	+	ANKRD13A	ENSMFAG00000036762	3986	35480	9111	29101	0.746233	0.849346	0.645824	0.00253716	0.0565962	ANKRD13A	28689	chr11_113602501_113603324	FALSE	A2B	gain
chr11:116911188-116911828	chr11	116911188	116911828	641	*	chr11	116944307	-	IQCD	ENSMFAG00000001483	2165	35745	1161	32799	0.595127	0.763327	0.962398	0.0161467	0.0841421	RITA1	5573	chr11_116911188_116911828	FALSE	A2B	gain
chr11:116911188-116911828	chr11	116911188	116911828	641	*	chr11	117146242	+	SDSL	ENSMFAG00000045838	2280	35745	15783	-234734	0.745269	0.763327	0.353006	0.0025701	0.0566415	RITA1	5573	chr11_116911188_116911828	FALSE	A2B	gain
chr11:116957231-116958123	chr11	116957231	116958123	893	*	chr11	116944307	-	IQCD	ENSMFAG00000001483	2165	35760	1161	-13370	0.63041	0.863951	0.962398	0.0108098	0.0760621	TPCN1	12797	chr11_116957231_116958123	FALSE	A2B	gain
chr11:116957231-116958123	chr11	116957231	116958123	893	*	chr11	117146242	+	SDSL	ENSMFAG00000045838	2280	35760	15783	-188565	0.657318	0.863951	0.353006	0.00786065	0.0702748	TPCN1	12797	chr11_116957231_116958123	FALSE	A2B	gain
chr11:116968641-116969859	chr11	116968641	116969859	1219	*	chr11	116944307	-	IQCD	ENSMFAG00000001483	2165	35768	1161	-24943	0.652275	0.923895	0.962398	0.00835126	0.0712567	TPCN1	24207	chr11_116968641_116969859	FALSE	A2B	gain
chr11:116968641-116969859	chr11	116968641	116969859	1219	*	chr11	117146242	+	SDSL	ENSMFAG00000045838	2280	35768	15783	-176992	0.628823	0.923895	0.353006	0.0110111	0.0764834	TPCN1	24207	chr11_116968641_116969859	FALSE	A2B	gain
chr11:116989780-116990439	chr11	116989780	116990439	660	*	chr11	116944307	-	IQCD	ENSMFAG00000001483	2165	35772	1161	-45802	0.712128	0.930799	0.962398	0.00397105	0.0612897	NA	24326	chr11_116989780_116990439	FALSE	A2B	gain
chr11:116989780-116990439	chr11	116989780	116990439	660	*	chr11	117146242	+	SDSL	ENSMFAG00000045838	2280	35772	15783	-156133	0.798669	0.930799	0.353006	0.00123058	0.0528472	NA	24326	chr11_116989780_116990439	FALSE	A2B	gain
chr11:118454275-118454840	chr11	118454275	118454840	566	*	chr11	118427052	-	TBX3	ENSMFAG00000039129	6096	35938	10785	-27505	0.675044	0.769181	0.97526	0.00633455	0.0671815	TBX3	27222	chr11_118454275_118454840	FALSE	A2B	gain
chr11:118510052-118511178	chr11	118510052	118511178	1127	*	chr11	118427052	-	TBX3	ENSMFAG00000039129	6096	35947	10785	-83563	0.53742	0.783264	0.97526	0.0299033	0.0991693	TBX3	82999	chr11_118510052_118511178	FALSE	A2B	gain
chr11:118511509-118512795	chr11	118511509	118512795	1287	*	chr11	118427052	-	TBX3	ENSMFAG00000039129	6096	35948	10785	-85100	0.632514	0.878459	0.97526	0.010548	0.0754958	TBX3	84456	chr11_118511509_118512795	FALSE	A2B	gain
chr11:118522696-118523255	chr11	118522696	118523255	560	*	chr11	118427052	-	TBX3	ENSMFAG00000039129	6096	35950	10785	-95923	0.598716	0.709496	0.97526	0.0155141	0.0831129	TBX3	95643	chr11_118522696_118523255	FALSE	A2B	gain
chr11:118624462-118625407	chr11	118624462	118625407	946	*	chr11	118427052	-	TBX3	ENSMFAG00000039129	6096	35959	10785	-197882	0.631262	0.890226	0.97526	0.0107031	0.0758468	TBX3	197409	chr11_118624462_118625407	FALSE	A2B	gain
chr11:118628157-118628608	chr11	118628157	118628608	452	*	chr11	118427052	-	TBX3	ENSMFAG00000039129	6096	35960	10785	-201330	0.603369	0.754716	0.97526	0.0147265	0.0820034	TBX3	201104	chr11_118628157_118628608	FALSE	A2B	gain
chr11:123024169-123025008	chr11	123024169	123025008	840	*	chr11	122835225	+	SRRM4	ENSMFAG00000041271	1888	36225	12298	189363	0.719709	0.895095	0.114222	0.00360019	0.0600136	HSPB8	6736	chr11_123024169_123025008	FALSE	A2B	gain
chr11:123024169-123025008	chr11	123024169	123025008	840	*	chr11	123031745	+	HSPB8	ENSMFAG00000007246	2130	36225	3395	-7157	0.55349	0.895095	0.895624	0.0253129	0.094882	HSPB8	6736	chr11_123024169_123025008	FALSE	A2B	gain
chr11:123915631-123917292	chr11	123915631	123917292	1662	*	chr11	123996906	-	RAB35	ENSMFAG00000038261	4135	36288	10147	80445	0.652165	0.973251	0.47566	0.00836226	0.0712879	BICDL1	49778	chr11_123915631_123917292	FALSE	A2B	gain
chr11:123976721-123977757	chr11	123976721	123977757	1037	*	chr11	123865852	+	BICDL1	ENSMFAG00000003401	1536	36301	2613	111387	0.677823	0.869805	0.21509	0.00612111	0.0668719	RAB35	19148	chr11_123976721_123977757	FALSE	A2B	gain
chr11:123976721-123977757	chr11	123976721	123977757	1037	*	chr11	123996906	-	RAB35	ENSMFAG00000038261	4135	36301	10147	19667	0.54679	0.869805	0.47566	0.0271469	0.0967643	RAB35	19148	chr11_123976721_123977757	FALSE	A2B	gain
chr11:123976721-123977757	chr11	123976721	123977757	1037	*	chr11	124177560	+	SIRT4	ENSMFAG00000038370	1910	36301	10236	-200321	0.581314	0.869805	0.668718	0.0187975	0.0875159	RAB35	19148	chr11_123976721_123977757	FALSE	A2B	gain
chr11:124006586-124007553	chr11	124006586	124007553	968	*	chr11	123865852	+	BICDL1	ENSMFAG00000003401	1536	36312	2613	141217	0.676046	0.932226	0.21509	0.00625689	0.0670785	RAB35	9679	chr11_124006586_124007553	FALSE	A2B	gain
chr11:124006586-124007553	chr11	124006586	124007553	968	*	chr11	123996906	-	RAB35	ENSMFAG00000038261	4135	36312	10147	-10163	0.585033	0.932226	0.47566	0.0180488	0.0865305	RAB35	9679	chr11_124006586_124007553	FALSE	A2B	gain
chr11:124128367-124129544	chr11	124128367	124129544	1178	*	chr11	124078155	-	GCN1	ENSMFAG00000003588	11019	36340	2764	-50800	0.548014	0.955259	0.765955	0.0268036	0.0964644	PXN	23085	chr11_124128367_124129544	FALSE	A2B	gain
chr11:124131950-124132692	chr11	124131950	124132692	743	*	chr11	123996906	-	RAB35	ENSMFAG00000038261	4135	36342	10147	-135415	0.60215	0.853504	0.47566	0.0149294	0.082252	PXN	19937	chr11_124131950_124132692	FALSE	A2B	gain
chr11:124131950-124132692	chr11	124131950	124132692	743	*	chr11	124342500	+	COX6A1	ENSMFAG00000032707	702	36342	6696	-210179	0.555754	0.853504	0.905717	0.0247179	0.094225	PXN	19937	chr11_124131950_124132692	FALSE	A2B	gain
chr11:124144811-124145978	chr11	124144811	124145978	1168	*	chr11	123996906	-	RAB35	ENSMFAG00000038261	4135	36345	10147	-148488	0.565291	0.911509	0.47566	0.0223427	0.091609	PXN	6651	chr11_124144811_124145978	FALSE	A2B	gain
chr11:124144811-124145978	chr11	124144811	124145978	1168	*	chr11	124342500	+	COX6A1	ENSMFAG00000032707	702	36345	6696	-197106	0.539902	0.911509	0.905717	0.0291506	0.0986118	PXN	6651	chr11_124144811_124145978	FALSE	A2B	gain
chr11:124147925-124148541	chr11	124147925	124148541	617	*	chr11	124342500	+	COX6A1	ENSMFAG00000032707	702	36347	6696	-194267	0.53734	0.924251	0.905717	0.0299277	0.0991909	PXN	4088	chr11_124147925_124148541	FALSE	A2B	gain
chr11:124171960-124173760	chr11	124171960	124173760	1801	*	chr11	124152630	-	PXN	ENSMFAG00000031289	11206	36353	5601	-20230	0.571968	0.967791	0.91901	0.0208003	0.0899512	U4	3549	chr11_124171960_124173760	FALSE	A2B	gain
chr11:124568031-124568867	chr11	124568031	124568867	837	*	chr11	124342500	+	COX6A1	ENSMFAG00000032707	702	36412	6696	225949	0.595934	0.77601	0.905717	0.0160024	0.0839366	NA	22592	chr11_124568031_124568867	FALSE	A2B	gain
chr11:124862124-124863952	chr11	124862124	124863952	1829	*	chr11	124976343	-	C12orf43	ENSMFAG00000039888	2753	36445	11371	113305	0.566468	0.919522	0.681888	0.0220639	0.0913695	SPPL3	0	chr11_124862124_124863952	FALSE	A2B	gain
chr11:124913046-124914407	chr11	124913046	124914407	1362	*	chr11	124674415	+	ACADS	ENSMFAG00000001168	2065	36453	912	239311	0.605373	0.955254	0.670995	0.0143983	0.0815249	HNF1A	20982	chr11_124913046_124914407	FALSE	A2B	gain
chr11:125164112-125165088	chr11	125164112	125165088	977	*	chr11	125210002	+	P2RX4	ENSMFAG00000041150	2055	36478	12201	-45402	0.739295	0.857236	0.732845	0.00278325	0.0573877	P2RX7	33267	chr11_125164112_125165088	FALSE	A2B	gain
chr11:126921064-126921774	chr11	126921064	126921774	711	*	chr11	127090815	+	HIP1R	ENSMFAG00000046309	4579	36702	16150	-169396	0.618836	0.908999	0.841652	0.012356	0.0785684	NA	5609	chr11_126921064_126921774	FALSE	A2B	gain
chr11:127059505-127060792	chr11	127059505	127060792	1288	*	chr11	127090815	+	HIP1R	ENSMFAG00000046309	4579	36716	16150	-30667	0.77102	0.997394	0.841652	0.00181172	0.0542932	HIP1R	30022	chr11_127059505_127060792	FALSE	A2B	gain
chr11:127337478-127339624	chr11	127337478	127339624	2147	*	chr11	127090815	+	HIP1R	ENSMFAG00000046309	4579	36773	16150	247736	0.712184	0.979277	0.841652	0.00396818	0.0612897	PITPNM2	34163	chr11_127337478_127339624	FALSE	A2B	gain
chr11:127360764-127362019	chr11	127360764	127362019	1256	*	chr11	127303314	-	PITPNM2	ENSMFAG00000003988	6936	36779	3060	-58077	0.649336	0.94856	0.583051	0.00864961	0.0718621	PITPNM2	57449	chr11_127360764_127362019	FALSE	A2B	gain
chr11:127540491-127541300	chr11	127540491	127541300	810	*	chr11	127776129	+	SNRNP35	ENSMFAG00000008986	744	36810	3529	-235234	0.598619	0.862842	0.498615	0.0155309	0.0831422	CDK2AP1	19499	chr11_127540491_127541300	FALSE	A2B	gain
chr11:15559243-15559782	chr11	15559243	15559782	540	*	chr11	15463094	-	ART4	ENSMFAG00000045038	948	29054	15154	-96418	0.558321	0.732884	0.391716	0.024058	0.0935522	ERP27	10541	chr11_15559243_15559782	FALSE	A2B	gain
chr11:15590876-15592331	chr11	15590876	15592331	1456	*	chr11	15426442	-	SMCO3	ENSMFAG00000038961	678	29062	10673	-165161	0.69905	0.965028	0.954828	0.00469315	0.0631264	ARHGDIB	0	chr11_15590876_15592331	FALSE	A2B	gain
chr11:1694937-1697782	chr11	1694937	1697782	2846	*	chr11	1737137	+	WNT5B	ENSMFAG00000033973	2431	27649	7532	-40778	0.587901	0.89161	0.942827	0.0174893	0.0859009	FBXL14	0	chr11_1694937_1697782	FALSE	A2B	gain
chr11:37884399-37884833	chr11	37884399	37884833	435	*	chr11	37841094	-	KIF21A	ENSMFAG00000017477	6682	30049	3946	-43522	0.725679	0.721656	0.811311	0.00333061	0.0592279	KIF21A	43304	chr11_37884399_37884833	FALSE	A2B	gain
chr11:44845201-44846476	chr11	44845201	44846476	1276	*	chr11	44940743	-	SLC38A1	ENSMFAG00000009753	2886	30357	3582	94905	0.541039	0.932463	0.723429	0.0288113	0.0982809	SLC38A1	94266	chr11_44845201_44846476	FALSE	A2B	gain
chr11:44862825-44863581	chr11	44862825	44863581	757	*	chr11	44940743	-	SLC38A1	ENSMFAG00000009753	2886	30359	3582	77540	0.575097	0.890485	0.723429	0.02011	0.0891038	SLC38A1	77161	chr11_44862825_44863581	FALSE	A2B	gain
chr11:44921975-44922951	chr11	44921975	44922951	977	*	chr11	44940743	-	SLC38A1	ENSMFAG00000009753	2886	30367	3582	18280	0.582742	0.830541	0.723429	0.018507	0.0871711	SLC38A1	17791	chr11_44921975_44922951	FALSE	A2B	gain
chr11:44934810-44935644	chr11	44934810	44935644	835	*	chr11	44940743	-	SLC38A1	ENSMFAG00000009753	2886	30369	3582	5516	0.58987	0.856175	0.723429	0.017114	0.0852771	SLC38A1	5098	chr11_44934810_44935644	FALSE	A2B	gain
chr11:45014870-45015528	chr11	45014870	45015528	659	*	chr11	44940743	-	SLC38A1	ENSMFAG00000009753	2886	30379	3582	-74456	0.654114	0.801864	0.723429	0.00816923	0.0708918	SLC38A2	47692	chr11_45014870_45015528	FALSE	A2B	gain
chr11:47800549-47801608	chr11	47800549	47801608	1060	*	chr11	47805763	+	WNT1	ENSMFAG00000034644	2431	30658	8030	-4685	0.588018	0.900151	0.598068	0.0174669	0.085861	U6	1353	chr11_47800549_47801608	FALSE	A2B	gain
chr11:47800549-47801608	chr11	47800549	47801608	1060	*	chr11	47807042	-	WNT10B	ENSMFAG00000043880	3353	30658	14289	5964	0.709006	0.900151	0.777094	0.00413361	0.0617665	U6	1353	chr11_47800549_47801608	FALSE	A2B	gain
chr11:47820306-47822099	chr11	47820306	47822099	1794	*	chr11	47807042	-	WNT10B	ENSMFAG00000043880	3353	30665	14289	-14160	0.729278	0.987969	0.777094	0.00317713	0.0586703	DDN	6936	chr11_47820306_47822099	FALSE	A2B	gain
chr11:47820306-47822099	chr11	47820306	47822099	1794	*	chr11	47805763	+	WNT1	ENSMFAG00000034644	2431	30665	8030	15439	0.612969	0.987969	0.598068	0.0132121	0.0798238	DDN	6936	chr11_47820306_47822099	FALSE	A2B	gain
chr11:48118470-48119921	chr11	48118470	48119921	1452	*	chr11	48192898	+	DNAJC22	ENSMFAG00000026632	1590	30704	4422	-73703	0.713873	0.871965	0.394547	0.00388271	0.0610616	TUBA1C	40296	chr11_48118470_48119921	FALSE	A2B	gain
chr11:48723025-48724106	chr11	48723025	48724106	1082	*	chr11	48758115	-	FAIM2	ENSMFAG00000043955	6289	30807	14344	34550	0.595271	0.940121	0.383285	0.0161208	0.084111	BCDIN3D	14895	chr11_48723025_48724106	FALSE	A2B	gain
chr11:49103758-49105849	chr11	49103758	49105849	2092	*	chr11	49144189	-	LIMA1	ENSMFAG00000002376	3962	30878	1834	39386	0.730973	0.995589	0.945781	0.0031071	0.0584125	NA	7983	chr11_49103758_49105849	FALSE	A2B	gain
chr11:49116138-49117822	chr11	49116138	49117822	1685	*	chr11	49144189	-	LIMA1	ENSMFAG00000002376	3962	30880	1834	27209	0.546365	0.979665	0.945781	0.0272669	0.0968552	U6	1207	chr11_49116138_49117822	FALSE	A2B	gain
chr11:49976362-49976915	chr11	49976362	49976915	554	*	chr11	50177108	-	SMAGP	ENSMFAG00000045748	1106	30972	15712	200470	0.603622	0.766386	0.90264	0.0146848	0.0819765	CSRNP2	3122	chr11_49976362_49976915	FALSE	A2B	gain
chr11:50141926-50142948	chr11	50141926	50142948	1023	*	chr11	50228590	-	BIN2	ENSMFAG00000046291	6467	30991	16135	86153	0.712863	0.904303	0.886516	0.00393363	0.0611959	DAZAP2	1390	chr11_50141926_50142948	FALSE	A2B	gain
chr11:50141926-50142948	chr11	50141926	50142948	1023	*	chr11	50297410	-	GALNT6	ENSMFAG00000031673	5342	30991	5909	154973	0.717136	0.904303	0.784787	0.00372235	0.0605115	DAZAP2	1390	chr11_50141926_50142948	FALSE	A2B	gain
chr11:50256740-50257567	chr11	50256740	50257567	828	*	chr11	50177108	-	SMAGP	ENSMFAG00000045748	1106	31013	15712	-80045	0.607994	0.754528	0.90264	0.0139788	0.0809791	CELA1	6231	chr11_50256740_50257567	FALSE	A2B	gain
chr11:50735118-50737505	chr11	50735118	50737505	2388	*	chr11	50928992	+	NR4A1	ENSMFAG00000045297	7490	31061	15366	-192681	0.558889	0.978287	0.994707	0.0239142	0.0933866	FIGNL2	24952	chr11_50735118_50737505	FALSE	A2B	gain
chr11:50772556-50773072	chr11	50772556	50773072	517	*	chr11	50797033	+	ACVRL1	ENSMFAG00000039766	4215	31077	11287	-24219	0.74523	0.732163	0.965906	0.00257145	0.0566415	ANKRD33	3348	chr11_50772556_50773072	FALSE	A2B	gain
chr11:50772556-50773072	chr11	50772556	50773072	517	*	chr11	50776421	+	ANKRD33	ENSMFAG00000043847	1424	31077	14264	-3607	0.651148	0.732163	0.218106	0.00846452	0.0715112	ANKRD33	3348	chr11_50772556_50773072	FALSE	A2B	gain
chr11:50791935-50792753	chr11	50791935	50792753	819	*	chr11	50797033	+	ACVRL1	ENSMFAG00000039766	4215	31084	11287	-4689	0.76451	0.885633	0.965906	0.00198109	0.0548911	ACVRL1	4279	chr11_50791935_50792753	FALSE	A2B	gain
chr11:50791935-50792753	chr11	50791935	50792753	819	*	chr11	50776421	+	ANKRD33	ENSMFAG00000043847	1424	31084	14264	15923	0.678368	0.885633	0.218106	0.00608003	0.0668254	ACVRL1	4279	chr11_50791935_50792753	FALSE	A2B	gain
chr11:50913980-50915842	chr11	50913980	50915842	1863	*	chr11	50843118	+	ACVR1B	ENSMFAG00000031949	6104	31121	6125	71793	0.642722	0.98148	0.781279	0.00935621	0.0731985	NR4A1	13149	chr11_50913980_50915842	FALSE	A2B	gain
chr11:51082978-51083495	chr11	51082978	51083495	518	*	chr11	51065198	-	KRT80	ENSMFAG00000001336	7812	31171	1043	-18038	0.53527	0.620111	0.45529	0.0305686	0.0997016	KRT80	17779	chr11_51082978_51083495	FALSE	A2B	gain
chr11:51108253-51108996	chr11	51108253	51108996	744	*	chr11	51065198	-	KRT80	ENSMFAG00000001336	7812	31180	1043	-43426	0.541054	0.875734	0.45529	0.0288069	0.0982744	KRT7	5999	chr11_51108253_51108996	FALSE	A2B	gain
chr11:51108253-51108996	chr11	51108253	51108996	744	*	chr11	51102253	+	KRT7	ENSMFAG00000032813	2064	31180	6777	6371	0.614662	0.875734	0.960428	0.0129599	0.0794146	KRT7	5999	chr11_51108253_51108996	FALSE	A2B	gain
chr11:51878975-51880111	chr11	51878975	51880111	1137	*	chr11	52111718	+	MFSD5	ENSMFAG00000045867	1614	31276	15806	-232175	0.556325	0.834079	0.724168	0.0245699	0.094048	TNS2	5014	chr11_51878975_51880111	FALSE	A2B	gain
chr11:52115361-52115861	chr11	52115361	52115861	501	*	chr11	52111718	+	MFSD5	ENSMFAG00000045867	1614	31325	15806	3893	0.59273	0.664518	0.724168	0.0165817	0.0846723	MFSD5	3642	chr11_52115361_52115861	FALSE	A2B	gain
chr11:52367063-52368036	chr11	52367063	52368036	974	*	chr11	52303516	+	PRR13	ENSMFAG00000040262	1315	31393	11650	64033	0.535872	0.753391	0.944797	0.0303811	0.0995103	MAP3K12	1659	chr11_52367063_52368036	FALSE	A2B	gain
chr11:53313055-53314873	chr11	53313055	53314873	1819	*	chr11	53210092	-	NFE2	ENSMFAG00000044203	3917	31587	14534	-103872	0.576467	0.867091	0.466859	0.0198141	0.0887325	ZNF385A	0	chr11_53313055_53314873	FALSE	A2B	gain
chr11:536221-536753	chr11	536221	536753	533	*	chr11	660751	-	NINJ2	ENSMFAG00000007179	1586	27557	3384	124264	0.690539	0.76539	0.897655	0.00522492	0.0646245	U7	50963	chr11_536221_536753	FALSE	A2B	gain
chr11:54828213-54829121	chr11	54828213	54829121	909	*	chr11	54869956	+	CDK2	ENSMFAG00000044700	2493	31718	14902	-41289	0.797879	0.821058	0.964675	0.00124445	0.0529458	PYM1	2401	chr11_54828213_54829121	FALSE	A2B	gain
chr11:54860617-54861177	chr11	54860617	54861177	561	*	chr11	54869956	+	CDK2	ENSMFAG00000044700	2493	31730	14902	-9059	0.534918	0.796398	0.964675	0.0306787	0.0998143	PMEL	8708	chr11_54860617_54861177	FALSE	A2B	gain
chr11:54868957-54870892	chr11	54868957	54870892	1936	*	chr11	55032575	+	RPL41	ENSMFAG00000032415	464	31732	6475	-162651	0.569208	0.959083	0.941719	0.0214262	0.090567	PMEL	0	chr11_54868957_54870892	FALSE	A2B	gain
chr11:54885048-54885596	chr11	54885048	54885596	549	*	chr11	54869956	+	CDK2	ENSMFAG00000044700	2493	31739	14902	15366	0.633795	0.72025	0.964675	0.0103914	0.0751099	RAB5B	7907	chr11_54885048_54885596	FALSE	A2B	gain
chr11:54919103-54919929	chr11	54919103	54919929	827	*	chr11	54869956	+	CDK2	ENSMFAG00000044700	2493	31746	14902	49560	0.545189	0.874577	0.964675	0.0276017	0.0971867	IKZF4	906	chr11_54919103_54919929	FALSE	A2B	gain
chr11:55448576-55450067	chr11	55448576	55450067	1492	*	chr11	55278785	-	PAN2	ENSMFAG00000002293	4602	31819	1766	-170536	0.631411	0.994873	0.629146	0.0106846	0.0757914	GLS2	0	chr11_55448576_55450067	FALSE	A2B	gain
chr11:56087471-56088552	chr11	56087471	56088552	1082	*	chr11	56211465	-	STAC3	ENSMFAG00000039239	1655	31884	10872	123454	0.706519	0.786134	0.128562	0.00426739	0.0621109	LRP1	2017	chr11_56087471_56088552	FALSE	A2B	gain
chr11:56130040-56131805	chr11	56130040	56131805	1766	*	chr11	56211465	-	STAC3	ENSMFAG00000039239	1655	31896	10872	80543	0.551825	0.908531	0.128562	0.0257584	0.0953605	LRP1	44586	chr11_56130040_56131805	FALSE	A2B	gain
chr11:56145847-56147315	chr11	56145847	56147315	1469	*	chr11	56211465	-	STAC3	ENSMFAG00000039239	1655	31903	10872	64884	0.762377	0.988901	0.128562	0.00203965	0.0553198	NXPH4	29283	chr11_56145847_56147315	FALSE	A2B	gain
chr11:56188840-56190638	chr11	56188840	56190638	1799	*	chr11	56064869	-	STAT6	ENSMFAG00000036764	4121	31916	9113	-124870	0.587614	0.857877	0.526863	0.0175446	0.0859538	SHMT2	0	chr11_56188840_56190638	FALSE	A2B	gain
chr11:584019-584611	chr11	584019	584611	593	*	chr11	757794	+	WNK1	ENSMFAG00000038865	11663	27573	10637	-173479	0.708977	0.880759	0.677088	0.00413512	0.0617665	U7	3105	chr11_584019_584611	FALSE	A2B	gain
chr11:584019-584611	chr11	584019	584611	593	*	chr11	660751	-	NINJ2	ENSMFAG00000007179	1586	27573	3384	76436	0.723551	0.880759	0.897655	0.00342451	0.0595735	U7	3105	chr11_584019_584611	FALSE	A2B	gain
chr11:61342173-61342763	chr11	61342173	61342763	591	*	chr11	61430217	+	USP15	ENSMFAG00000000078	6865	32100	40	-87749	0.697996	0.84751	0.91698	0.00475622	0.0633078	USP15	87453	chr11_61342173_61342763	FALSE	A2B	gain
chr11:61418871-61419500	chr11	61418871	61419500	630	*	chr11	61430217	+	USP15	ENSMFAG00000000078	6865	32110	40	-11032	0.689568	0.926453	0.91698	0.0052889	0.0647715	USP15	10716	chr11_61418871_61419500	FALSE	A2B	gain
chr11:61620900-61621727	chr11	61620900	61621727	828	*	chr11	61430217	+	USP15	ENSMFAG00000000078	6865	32129	40	191096	0.716639	0.755949	0.91698	0.0037464	0.0605893	MON2	11469	chr11_61620900_61621727	FALSE	A2B	gain
chr11:627255-628427	chr11	627255	628427	1173	*	chr11	757794	+	WNK1	ENSMFAG00000038865	11663	27583	10637	-129953	0.587189	0.924531	0.677088	0.0176268	0.0860858	NINJ2	32323	chr11_627255_628427	FALSE	A2B	gain
chr11:627255-628427	chr11	627255	628427	1173	*	chr11	660751	-	NINJ2	ENSMFAG00000007179	1586	27583	3384	32910	0.81826	0.924531	0.897655	0.000928936	0.0523185	NINJ2	32323	chr11_627255_628427	FALSE	A2B	gain
chr11:63375871-63376687	chr11	63375871	63376687	817	*	chr11	63475517	+	TBK1	ENSMFAG00000031885	3266	32274	6073	-99238	0.665879	0.92913	0.477568	0.00708666	0.0684827	C11H12orf56	37268	chr11_63375871_63376687	FALSE	A2B	gain
chr11:63380907-63381435	chr11	63380907	63381435	529	*	chr11	63475517	+	TBK1	ENSMFAG00000031885	3266	32275	6073	-94346	0.589609	0.793555	0.477568	0.0171634	0.085336	C11H12orf56	32520	chr11_63380907_63381435	FALSE	A2B	gain
chr11:63387143-63387947	chr11	63387143	63387947	805	*	chr11	63475517	+	TBK1	ENSMFAG00000031885	3266	32278	6073	-87972	0.631132	0.796366	0.477568	0.0107193	0.0758468	C11H12orf56	26008	chr11_63387143_63387947	FALSE	A2B	gain
chr11:6372411-6373749	chr11	6372411	6373749	1339	*	chr11	6621067	+	LTBR	ENSMFAG00000043569	2566	28176	14054	-247987	0.595769	0.9863	0.849652	0.0160319	0.0839907	CD9	32384	chr11_6372411_6373749	FALSE	A2B	gain
chr11:66708719-66709629	chr11	66708719	66709629	911	*	chr11	66684634	+	DYRK2	ENSMFAG00000032759	1882	32499	6735	24540	0.634803	0.826421	0.625331	0.0102696	0.0748734	DYRK2	24084	chr11_66708719_66709629	FALSE	A2B	gain
chr11:67876984-67878060	chr11	67876984	67878060	1077	*	chr11	67974374	-	CPM	ENSMFAG00000040543	1422	32617	11791	96852	0.541222	0.776387	0.905286	0.0287571	0.098205	MDM2	22688	chr11_67876984_67878060	FALSE	A2B	gain
chr11:68374990-68375477	chr11	68374990	68375477	488	*	chr11	68408619	+	LYZ	ENSMFAG00000036121	2812	32676	8703	-33386	0.558827	0.685661	0.441689	0.0239299	0.0933964	LYZ	33141	chr11_68374990_68375477	FALSE	A2B	gain
chr11:7073606-7075241	chr11	7073606	7075241	1636	*	chr11	7060140	-	MLF2	ENSMFAG00000000630	2079	28298	487	-14283	0.612539	0.945183	0.957967	0.0132769	0.0798929	LAG3	1033	chr11_7073606_7075241	FALSE	A2B	gain
chr11:7171488-7174937	chr11	7171488	7174937	3450	*	chr11	7225672	+	ENO2	ENSMFAG00000003928	3250	28318	3017	-52460	0.598781	0.979256	0.663979	0.0155028	0.083101	NA	0	chr11_7171488_7174937	FALSE	A2B	gain
chr11:79318207-79319096	chr11	79318207	79319096	890	*	chr11	79395499	+	OTOGL	ENSMFAG00000031786	8914	33212	5992	-76848	0.65489	0.879343	0.295957	0.00809358	0.070763	OTOGL	76402	chr11_79318207_79319096	FALSE	A2B	gain
chr11:79350745-79351835	chr11	79350745	79351835	1091	*	chr11	79395499	+	OTOGL	ENSMFAG00000031786	8914	33213	5992	-44209	0.787674	0.875471	0.295957	0.00143722	0.0531682	OTOGL	43663	chr11_79350745_79351835	FALSE	A2B	gain
chr11:8058859-8059909	chr11	8058859	8059909	1051	*	chr11	8218988	+	NANOG	ENSMFAG00000041377	5812	28397	12378	-159604	0.690171	0.955108	0.983691	0.00524905	0.0647195	APOBEC1	32099	chr11_8058859_8059909	FALSE	A2B	gain
chr11:8058859-8059909	chr11	8058859	8059909	1051	*	chr11	8112879	-	GDF3	ENSMFAG00000038386	1271	28397	10245	53495	0.598171	0.955108	0.996061	0.0156087	0.0832934	APOBEC1	32099	chr11_8058859_8059909	FALSE	A2B	gain
chr11:82163964-82165154	chr11	82163964	82165154	1191	*	chr11	81915668	+	TMTC2	ENSMFAG00000038030	5179	33314	10001	248891	0.557911	0.977861	0.420334	0.0241625	0.0936293	U6	90260	chr11_82163964_82165154	FALSE	A2B	gain
chr11:8289709-8290263	chr11	8289709	8290263	555	*	chr11	8127071	+	DPPA3	ENSMFAG00000035407	495	28426	8203	162915	0.743556	0.950784	0.980491	0.00262965	0.0568982	Y_RNA	1116	chr11_8289709_8290263	FALSE	A2B	gain
chr11:8289709-8290263	chr11	8289709	8290263	555	*	chr11	8169411	-	CLEC4C	ENSMFAG00000031601	906	28426	5856	-120575	0.712746	0.950784	0.226722	0.00393955	0.0612208	Y_RNA	1116	chr11_8289709_8290263	FALSE	A2B	gain
chr11:8289709-8290263	chr11	8289709	8290263	555	*	chr11	8112879	-	GDF3	ENSMFAG00000038386	1271	28426	10245	-177107	0.616363	0.950784	0.996061	0.0127107	0.0791352	Y_RNA	1116	chr11_8289709_8290263	FALSE	A2B	gain
chr11:84164223-84165965	chr11	84164223	84165965	1743	*	chr11	84327552	+	LRRIQ1	ENSMFAG00000044599	7518	33326	14821	-162458	0.62004	0.92515	0.514432	0.0121865	0.0783463	SLC6A15	478	chr11_84164223_84165965	FALSE	A2B	gain
chr11:84166005-84167325	chr11	84166005	84167325	1321	*	chr11	84327552	+	LRRIQ1	ENSMFAG00000044599	7518	33327	14821	-160887	0.685291	0.96065	0.514432	0.00557931	0.065586	SLC6A15	0	chr11_84166005_84167325	FALSE	A2B	gain
chr11:86255674-86257115	chr11	86255674	86257115	1442	*	chr11	86397163	+	SLC6A6	ENSMFAG00000038570	6990	33392	10404	-140769	0.544327	0.88154	0.854022	0.0278493	0.0974521	LSM3	79399	chr11_86255674_86257115	FALSE	A2B	gain
chr11:86276889-86277373	chr11	86276889	86277373	485	*	chr11	86397163	+	SLC6A6	ENSMFAG00000038570	6990	33397	10404	-120032	0.553592	0.733283	0.854022	0.0252858	0.0948757	LSM3	100614	chr11_86276889_86277373	FALSE	A2B	gain
chr11:86405394-86406260	chr11	86405394	86406260	867	*	chr11	86397163	+	SLC6A6	ENSMFAG00000038570	6990	33435	10404	8664	0.571741	0.718963	0.854022	0.0208511	0.0899866	SLC6A6	8230	chr11_86405394_86406260	FALSE	A2B	gain
chr11:88705096-88706399	chr11	88705096	88706399	1304	*	chr11	88711341	+	GATA2	ENSMFAG00000038603	3412	33733	10434	-5594	0.541922	0.859002	0.990953	0.0285501	0.0980566	GATA2	4941	chr11_88705096_88706399	FALSE	A2B	gain
chr11:88740193-88740979	chr11	88740193	88740979	787	*	chr11	88711341	+	GATA2	ENSMFAG00000038603	3412	33751	10434	29245	0.761154	0.946002	0.990953	0.00207395	0.0554966	DNAJB8	3912	chr11_88740193_88740979	FALSE	A2B	gain
chr11:88745010-88745924	chr11	88745010	88745924	915	*	chr11	88711341	+	GATA2	ENSMFAG00000038603	3412	33753	10434	34126	0.799389	0.948285	0.990953	0.00121807	0.0528444	DNAJB8	8729	chr11_88745010_88745924	FALSE	A2B	gain
chr11:88757565-88758158	chr11	88757565	88758158	594	*	chr11	88711341	+	GATA2	ENSMFAG00000038603	3412	33754	10434	46520	0.879867	0.882068	0.990953	0.000369091	0.0523185	DNAJB8	21284	chr11_88757565_88758158	FALSE	A2B	gain
chr11:88777902-88779117	chr11	88777902	88779117	1216	*	chr11	88711341	+	GATA2	ENSMFAG00000038603	3412	33763	10434	67168	0.849279	0.885977	0.990953	0.000587969	0.0523185	DNAJB8	41621	chr11_88777902_88779117	FALSE	A2B	gain
chr11:88926116-88926882	chr11	88926116	88926882	767	*	chr11	89045726	-	EEFSEC	ENSMFAG00000042128	2238	33790	12968	119227	0.560153	0.955458	0.618869	0.0235964	0.0930171	NA	48281	chr11_88926116_88926882	FALSE	A2B	gain
chr11:88926116-88926882	chr11	88926116	88926882	767	*	chr11	88711341	+	GATA2	ENSMFAG00000038603	3412	33790	10434	215158	0.785278	0.955458	0.990953	0.00148629	0.0533914	NA	48281	chr11_88926116_88926882	FALSE	A2B	gain
chr11:88933797-88934645	chr11	88933797	88934645	849	*	chr11	88711341	+	GATA2	ENSMFAG00000038603	3412	33795	10434	222880	0.82708	0.857381	0.990953	0.000816894	0.0523185	NA	40518	chr11_88933797_88934645	FALSE	A2B	gain
chr11:88933797-88934645	chr11	88933797	88934645	849	*	chr11	89045726	-	EEFSEC	ENSMFAG00000042128	2238	33795	12968	111505	0.650315	0.857381	0.618869	0.00854914	0.0716568	NA	40518	chr11_88933797_88934645	FALSE	A2B	gain
chr11:88938637-88939789	chr11	88938637	88939789	1153	*	chr11	88711341	+	GATA2	ENSMFAG00000038603	3412	33796	10434	227872	0.831807	0.972217	0.990953	0.000762141	0.0523185	NA	35374	chr11_88938637_88939789	FALSE	A2B	gain
chr11:88938637-88939789	chr11	88938637	88939789	1153	*	chr11	89045726	-	EEFSEC	ENSMFAG00000042128	2238	33796	12968	106513	0.606985	0.972217	0.618869	0.014139	0.0812118	NA	35374	chr11_88938637_88939789	FALSE	A2B	gain
chr12:107412075-107414059	chr12	107412075	107414059	1985	*	chr12	107528567	-	TNS1	ENSMFAG00000041004	5509	42583	12098	115500	0.693313	0.821865	0.470675	0.0050459	0.0641153	NA	9099	chr12_107412075_107414059	FALSE	A2B	gain
chr12:107733308-107734734	chr12	107733308	107734734	1427	*	chr12	107854877	+	ARPC2	ENSMFAG00000030106	1625	42656	4869	-120856	0.558637	0.843557	0.966275	0.023978	0.0934228	RUFY4	21439	chr12_107733308_107734734	FALSE	A2B	gain
chr12:107767328-107768614	chr12	107767328	107768614	1287	*	chr12	107854877	+	ARPC2	ENSMFAG00000030106	1625	42662	4869	-86906	0.603647	0.939927	0.966275	0.0146805	0.0819654	CXCR1	42769	chr12_107767328_107768614	FALSE	A2B	gain
chr12:10860992-10861960	chr12	10860992	10861960	969	*	chr12	10811479	+	TFCP2L1	ENSMFAG00000013698	1808	37818	3748	49997	0.620543	0.85471	0.312081	0.0121162	0.0782489	TFCP2L1	49512	chr12_10860992_10861960	FALSE	A2B	gain
chr12:108686053-108687678	chr12	108686053	108687678	1626	*	chr12	108746884	-	IHH	ENSMFAG00000042800	2166	42798	13456	60019	0.703263	0.936938	0.979383	0.00444851	0.0623976	NA	0	chr12_108686053_108687678	FALSE	A2B	gain
chr12:108686053-108687678	chr12	108686053	108687678	1626	*	chr12	108870429	-	CNPPD1	ENSMFAG00000045097	3004	42798	15200	183564	0.593164	0.936938	0.668533	0.0165021	0.0845429	NA	0	chr12_108686053_108687678	FALSE	A2B	gain
chr12:10922151-10923129	chr12	10922151	10923129	979	*	chr12	10811479	+	TFCP2L1	ENSMFAG00000013698	1808	37831	3748	111161	0.539799	0.856918	0.312081	0.0291814	0.0986326	TFCP2L1	110671	chr12_10922151_10923129	FALSE	A2B	gain
chr12:113624297-113625686	chr12	113624297	113625686	1390	*	chr12	113606538	-	AP1S3	ENSMFAG00000039450	2274	43101	11036	-18453	0.542754	0.952389	0.27374	0.0283061	0.0978882	AP1S3	17758	chr12_113624297_113625686	FALSE	A2B	gain
chr12:119014716-119015562	chr12	119014716	119015562	847	*	chr12	119050204	-	PID1	ENSMFAG00000042082	954	43373	12935	35065	0.728426	0.858965	0.819373	0.00321286	0.0588416	PID1	34641	chr12_119014716_119015562	FALSE	A2B	gain
chr12:120795038-120796347	chr12	120795038	120796347	1310	*	chr12	120845520	+	C2orf72	ENSMFAG00000003270	633	43504	2521	-49828	0.68643	0.77329	0.115392	0.00550061	0.0654185	NA	4713	chr12_120795038_120796347	FALSE	A2B	gain
chr12:120824430-120825087	chr12	120824430	120825087	658	*	chr12	120845520	+	C2orf72	ENSMFAG00000003270	633	43517	2521	-20762	0.741781	0.87658	0.115392	0.00269266	0.0571758	SPATA3	20342	chr12_120824430_120825087	FALSE	A2B	gain
chr12:121086311-121086948	chr12	121086311	121086948	638	*	chr12	120845520	+	C2orf72	ENSMFAG00000003270	633	43556	2521	241109	0.663828	0.751006	0.115392	0.00726562	0.069021	ARMC9	70501	chr12_121086311_121086948	FALSE	A2B	gain
chr12:121442845-121444733	chr12	121442845	121444733	1889	*	chr12	121399845	-	NMUR1	ENSMFAG00000038670	4547	43608	10487	-43944	0.55029	0.987506	0.242353	0.026175	0.0957484	NA	24099	chr12_121442845_121444733	FALSE	A2B	gain
chr12:121442845-121444733	chr12	121442845	121444733	1889	*	chr12	121225282	+	B3GNT7	ENSMFAG00000033039	2398	43608	6955	218507	0.64388	0.987506	0.697335	0.00922891	0.0729628	NA	24099	chr12_121442845_121444733	FALSE	A2B	gain
chr12:122157945-122158707	chr12	122157945	122158707	763	*	chr12	122355488	+	CHRND	ENSMFAG00000032629	6186	43685	6632	-197162	0.581789	0.797325	0.34199	0.0187004	0.087359	NA	15690	chr12_122157945_122158707	FALSE	A2B	gain
chr12:127534573-127538608	chr12	127534573	127538608	4036	*	chr12	127693700	+	RAMP1	ENSMFAG00000032812	1253	44269	6776	-157110	0.682531	0.998815	0.988122	0.0057743	0.0660796	LRRFIP1	81529	chr12_127534573_127538608	FALSE	A2B	gain
chr12:128048199-128048925	chr12	128048199	128048925	727	*	chr12	128171857	+	TRAF3IP1	ENSMFAG00000002763	2607	44332	2137	-123295	0.53719	0.767199	0.599052	0.0299737	0.0992212	ILKAP	788	chr12_128048199_128048925	FALSE	A2B	gain
chr12:128303023-128303595	chr12	128303023	128303595	573	*	chr12	128283749	+	ASB1	ENSMFAG00000038837	3422	44367	10613	19560	0.590762	0.838064	0.735245	0.0169465	0.0850784	ASB1	19273	chr12_128303023_128303595	FALSE	A2B	gain
chr12:130316861-130317888	chr12	130316861	130317888	1028	*	chr12	130440524	-	ANKMY1	ENSMFAG00000014439	4889	44488	3780	123150	0.625223	0.954096	0.296326	0.0114802	0.0771362	NA	6882	chr12_130316861_130317888	FALSE	A2B	gain
chr12:130436765-130439152	chr12	130436765	130439152	2388	*	chr12	130440524	-	ANKMY1	ENSMFAG00000014439	4889	44499	3780	2566	0.642305	0.940261	0.296326	0.00940244	0.0732658	RNPEPL1	515	chr12_130436765_130439152	FALSE	A2B	gain
chr12:130612304-130612861	chr12	130612304	130612861	558	*	chr12	130440524	-	ANKMY1	ENSMFAG00000014439	4889	44511	3780	-172058	0.75238	0.712221	0.296326	0.00233594	0.0561045	NA	33397	chr12_130612304_130612861	FALSE	A2B	gain
chr12:130787350-130788026	chr12	130787350	130788026	677	*	chr12	130806047	+	AGXT	ENSMFAG00000041893	1693	44523	12791	-18359	0.623226	0.951172	0.645578	0.0117479	0.0775839	AGXT	18020	chr12_130787350_130788026	FALSE	A2B	gain
chr12:130799355-130799939	chr12	130799355	130799939	585	*	chr12	130806047	+	AGXT	ENSMFAG00000041893	1693	44526	12791	-6400	0.673358	0.854769	0.645578	0.00646725	0.0674937	AGXT	6107	chr12_130799355_130799939	FALSE	A2B	gain
chr12:130834304-130834957	chr12	130834304	130834957	654	*	chr12	130806047	+	AGXT	ENSMFAG00000041893	1693	44533	12791	28583	0.564001	0.783027	0.645578	0.0226519	0.091945	C2orf54	243	chr12_130834304_130834957	FALSE	A2B	gain
chr12:155935-157269	chr12	155935	157269	1335	*	chr12	82109	-	PLEKHB2	ENSMFAG00000046098	3880	37434	15987	-74493	0.691562	0.979417	0.957597	0.00515821	0.064415	FAM168B	58393	chr12_155935_157269	FALSE	A2B	gain
chr12:20246907-20248526	chr12	20246907	20248526	1620	*	chr12	20466679	+	MGAT5	ENSMFAG00000002058	4366	38225	1591	-218963	0.775679	0.995961	0.363345	0.00169882	0.0540903	NA	35448	chr12_20246907_20248526	FALSE	A2B	gain
chr12:20358159-20359369	chr12	20358159	20359369	1211	*	chr12	20466679	+	MGAT5	ENSMFAG00000002058	4366	38237	1591	-107915	0.798137	0.989725	0.363345	0.00123991	0.0529458	MGAT5	107309	chr12_20358159_20359369	FALSE	A2B	gain
chr12:20493645-20494394	chr12	20493645	20494394	750	*	chr12	20466679	+	MGAT5	ENSMFAG00000002058	4366	38257	1591	27340	0.610064	0.765201	0.363345	0.0136552	0.0805119	MGAT5	26965	chr12_20493645_20494394	FALSE	A2B	gain
chr12:20525930-20526443	chr12	20525930	20526443	514	*	chr12	20466679	+	MGAT5	ENSMFAG00000002058	4366	38265	1591	59507	0.70858	0.728991	0.363345	0.00415625	0.0618407	5S_rRNA	50030	chr12_20525930_20526443	FALSE	A2B	gain
chr12:20550084-20550784	chr12	20550084	20550784	701	*	chr12	20466679	+	MGAT5	ENSMFAG00000002058	4366	38268	1591	83755	0.638928	0.705538	0.363345	0.00978433	0.0739785	5S_rRNA	25689	chr12_20550084_20550784	FALSE	A2B	gain
chr12:21248379-21249006	chr12	21248379	21249006	628	*	chr12	21419331	+	RAB3GAP1	ENSMFAG00000026109	6609	38307	4383	-170639	0.547138	0.801536	0.589944	0.0270489	0.0967078	CCNT2	14638	chr12_21248379_21249006	FALSE	A2B	gain
chr12:21248379-21249006	chr12	21248379	21249006	628	*	chr12	21263645	+	CCNT2	ENSMFAG00000042791	5964	38307	13449	-14953	0.543366	0.801536	0.781033	0.0281274	0.0977227	CCNT2	14638	chr12_21248379_21249006	FALSE	A2B	gain
chr12:21251103-21251588	chr12	21251103	21251588	486	*	chr12	21263645	+	CCNT2	ENSMFAG00000042791	5964	38308	13449	-12300	0.591157	0.838624	0.781033	0.0168727	0.0849806	CCNT2	12056	chr12_21251103_21251588	FALSE	A2B	gain
chr12:21256698-21257137	chr12	21256698	21257137	440	*	chr12	21263645	+	CCNT2	ENSMFAG00000042791	5964	38311	13449	-6728	0.649423	0.765379	0.781033	0.00864065	0.0718208	CCNT2	6507	chr12_21256698_21257137	FALSE	A2B	gain
chr12:39939499-39941110	chr12	39939499	39941110	1612	*	chr12	40013287	+	TNFAIP6	ENSMFAG00000000925	1442	38831	721	-72983	0.541024	0.927444	0.973537	0.0288158	0.0982866	NMI	0	chr12_39939499_39941110	FALSE	A2B	gain
chr12:45872856-45873857	chr12	45872856	45873857	1002	*	chr12	46024017	+	GALNT5	ENSMFAG00000036566	4475	39020	8956	-150661	0.540634	0.862454	0.284879	0.0289318	0.098433	NA	103188	chr12_45872856_45873857	FALSE	A2B	gain
chr12:57978212-57979777	chr12	57978212	57979777	1566	*	chr12	58227233	-	LRP2	ENSMFAG00000045364	15351	39683	15415	248239	0.769124	0.990823	0.959197	0.00185962	0.0543978	DHRS9	23981	chr12_57978212_57979777	FALSE	A2B	gain
chr12:57978212-57979777	chr12	57978212	57979777	1566	*	chr12	57954230	+	DHRS9	ENSMFAG00000034505	1799	39683	7922	24764	0.595753	0.990823	0.699366	0.0160347	0.0839956	DHRS9	23981	chr12_57978212_57979777	FALSE	A2B	gain
chr12:57982502-57983067	chr12	57982502	57983067	566	*	chr12	58227233	-	LRP2	ENSMFAG00000045364	15351	39684	15415	244449	0.603102	0.841635	0.959197	0.0147707	0.0820452	DHRS9	28271	chr12_57982502_57983067	FALSE	A2B	gain
chr12:58228062-58229567	chr12	58228062	58229567	1506	*	chr12	58443471	+	PPIG	ENSMFAG00000041227	6626	39709	12262	-214657	0.542346	0.91068	0.883439	0.0284256	0.0979583	LRP2	828	chr12_58228062_58229567	FALSE	A2B	gain
chr12:58265422-58266105	chr12	58265422	58266105	684	*	chr12	58227233	-	LRP2	ENSMFAG00000045364	15351	39717	15415	-38530	0.643152	0.797691	0.959197	0.00930871	0.0731138	LRP2	38188	chr12_58265422_58266105	FALSE	A2B	gain
chr12:58285482-58286336	chr12	58285482	58286336	855	*	chr12	58227233	-	LRP2	ENSMFAG00000045364	15351	39721	15415	-58676	0.670743	0.822727	0.959197	0.00667806	0.0678887	BBS5	43294	chr12_58285482_58286336	FALSE	A2B	gain
chr12:59763304-59765845	chr12	59763304	59765845	2542	*	chr12	59646159	+	SP5	ENSMFAG00000000803	4128	39840	624	118415	0.682536	0.981609	0.591975	0.00577397	0.0660796	GAD1	5450	chr12_59763304_59765845	FALSE	A2B	gain
chr12:62921022-62922546	chr12	62921022	62922546	1525	*	chr12	62901841	-	SP3	ENSMFAG00000001253	2475	40127	973	-19943	0.606188	0.96695	0.541756	0.0142667	0.0813117	SP3	19180	chr12_62921022_62922546	FALSE	A2B	gain
chr12:63435377-63435832	chr12	63435377	63435832	456	*	chr12	63417073	-	GPR155	ENSMFAG00000035341	7411	40180	8150	-18531	0.638641	0.754862	0.403163	0.00981744	0.0740401	NA	3375	chr12_63435377_63435832	FALSE	A2B	gain
chr12:63436136-63436999	chr12	63436136	63436999	864	*	chr12	63417073	-	GPR155	ENSMFAG00000035341	7411	40181	8150	-19494	0.701571	0.858895	0.403163	0.00454534	0.0627643	NA	4134	chr12_63436136_63436999	FALSE	A2B	gain
chr12:63561864-63562745	chr12	63561864	63562745	882	*	chr12	63417073	-	GPR155	ENSMFAG00000035341	7411	40193	8150	-145231	0.53698	0.87204	0.403163	0.0300383	0.0992555	WIPF1	34977	chr12_63561864_63562745	FALSE	A2B	gain
chr12:63569105-63569858	chr12	63569105	63569858	754	*	chr12	63526886	-	WIPF1	ENSMFAG00000034165	5354	40195	7656	-42595	0.622233	0.932964	0.603237	0.011883	0.0778504	WIPF1	42218	chr12_63569105_63569858	FALSE	A2B	gain
chr12:63619741-63620542	chr12	63619741	63620542	802	*	chr12	63417073	-	GPR155	ENSMFAG00000035341	7411	40205	8150	-203068	0.580494	0.900049	0.403163	0.0189662	0.0877508	WIPF1	92854	chr12_63619741_63620542	FALSE	A2B	gain
chr12:63619741-63620542	chr12	63619741	63620542	802	*	chr12	63526886	-	WIPF1	ENSMFAG00000034165	5354	40205	7656	-93255	0.649982	0.900049	0.603237	0.00858325	0.0716568	WIPF1	92854	chr12_63619741_63620542	FALSE	A2B	gain
chr12:71728768-71729977	chr12	71728768	71729977	1210	*	chr12	71873287	-	FRZB	ENSMFAG00000035606	2797	40624	8356	143915	0.6263	0.940697	0.998523	0.011338	0.0769119	DNAJC10	0	chr12_71728768_71729977	FALSE	A2B	gain
chr12:75571077-75572029	chr12	75571077	75572029	953	*	chr12	75632776	+	ITGAV	ENSMFAG00000003635	8182	40687	2794	-61223	0.545334	0.81243	0.840544	0.0275603	0.0971363	ZC3H15	44405	chr12_75571077_75572029	FALSE	A2B	gain
chr12:77666035-77667508	chr12	77666035	77667508	1474	*	chr12	77529667	+	GULP1	ENSMFAG00000044122	3113	40787	14472	137104	0.620431	0.999548	0.511908	0.0121319	0.0782538	GULP1	136367	chr12_77666035_77667508	FALSE	A2B	gain
chr12:80868410-80868905	chr12	80868410	80868905	496	*	chr12	80958080	+	NABP1	ENSMFAG00000044164	5417	41128	14506	-89423	0.6678	0.787012	0.758631	0.00692269	0.0682074	U6	67366	chr12_80868410_80868905	FALSE	A2B	gain
chr12:80919533-80921000	chr12	80919533	80921000	1468	*	chr12	80958080	+	NABP1	ENSMFAG00000044164	5417	41146	14506	-37814	0.560106	0.900555	0.758631	0.0236082	0.0930322	U6	15271	chr12_80919533_80921000	FALSE	A2B	gain
chr12:80971987-80972821	chr12	80971987	80972821	835	*	chr12	80958080	+	NABP1	ENSMFAG00000044164	5417	41162	14506	14324	0.624	0.640182	0.758631	0.0116434	0.077403	uc_338	9569	chr12_80971987_80972821	FALSE	A2B	gain
chr12:86282964-86283484	chr12	86282964	86283484	521	*	chr12	86494863	-	ANKRD44	ENSMFAG00000032694	6115	41322	6688	211639	0.575446	0.765234	0.188935	0.0200343	0.0890072	NA	158528	chr12_86282964_86283484	FALSE	A2B	gain
chr12:90336924-90338523	chr12	90336924	90338523	1600	*	chr12	90254470	-	PPIL3	ENSMFAG00000038708	1300	41536	10515	-83253	0.584976	0.901622	0.865838	0.0180601	0.0865549	ORC2	0	chr12_90336924_90338523	FALSE	A2B	gain
chr12:95263401-95265049	chr12	95263401	95265049	1649	*	chr12	95248971	+	NRP2	ENSMFAG00000038385	10213	41872	10244	15254	0.634678	0.993311	0.992123	0.0102846	0.0749122	NRP2	14429	chr12_95263401_95265049	FALSE	A2B	gain
chr12:97472938-97473813	chr12	97472938	97473813	876	*	chr12	97380396	-	FZD5	ENSMFAG00000016133	1758	42081	3881	-92979	0.620843	0.852001	0.489938	0.0120746	0.0781289	FZD5	92541	chr12_97472938_97473813	FALSE	A2B	gain
chr13:100502630-100503571	chr13	100502630	100503571	942	*	chr13	100253459	-	ATP6V1C2	ENSMFAG00000032936	3252	51182	6876	-249641	0.840143	0.977953	0.521571	0.000673799	0.0523185	NA	24884	chr13_100502630_100503571	FALSE	A2B	gain
chr13:100502630-100503571	chr13	100502630	100503571	942	*	chr13	100670000	-	HPCAL1	ENSMFAG00000044146	3713	51182	14493	166900	0.722348	0.977953	0.790449	0.00347868	0.059786	NA	24884	chr13_100502630_100503571	FALSE	A2B	gain
chr13:100596880-100597874	chr13	100596880	100597874	995	*	chr13	100670000	-	HPCAL1	ENSMFAG00000044146	3713	51207	14493	72623	0.642295	0.796673	0.790449	0.00940356	0.0732658	SNORA42	67278	chr13_100596880_100597874	FALSE	A2B	gain
chr13:100676850-100677423	chr13	100676850	100677423	574	*	chr13	100670000	-	HPCAL1	ENSMFAG00000044146	3713	51224	14493	-7136	0.779274	0.760381	0.790449	0.00161614	0.0536221	SNORA51	0	chr13_100676850_100677423	FALSE	A2B	gain
chr13:100752528-100753169	chr13	100752528	100753169	642	*	chr13	100670000	-	HPCAL1	ENSMFAG00000044146	3713	51232	14493	-82848	0.703432	0.724198	0.790449	0.00443891	0.0623558	SNORA2	74271	chr13_100752528_100753169	FALSE	A2B	gain
chr13:100955382-100956257	chr13	100955382	100956257	876	*	chr13	101024012	-	GRHL1	ENSMFAG00000032356	3651	51267	6433	68193	0.857242	0.776101	0.849837	0.000521573	0.0523185	KLF11	26100	chr13_100955382_100956257	FALSE	A2B	gain
chr13:101098201-101099253	chr13	101098201	101099253	1053	*	chr13	101024012	-	GRHL1	ENSMFAG00000032356	3651	51290	6433	-74715	0.858884	0.952739	0.849837	0.000508785	0.0523185	TAF1B	26150	chr13_101098201_101099253	FALSE	A2B	gain
chr13:101168581-101170091	chr13	101168581	101170091	1511	*	chr13	101024012	-	GRHL1	ENSMFAG00000032356	3651	51304	6433	-145324	0.804677	0.934903	0.849837	0.00112962	0.0525075	TAF1B	43176	chr13_101168581_101170091	FALSE	A2B	gain
chr13:1130509-1132363	chr13	1130509	1132363	1855	*	chr13	1149703	+	NCAPH	ENSMFAG00000045004	2766	44716	15128	-18267	0.617364	0.916463	0.738015	0.012566	0.0788235	ITPRIPL1	6979	chr13_1130509_1132363	FALSE	A2B	gain
chr13:1130509-1132363	chr13	1130509	1132363	1855	*	chr13	1278676	+	ARID5A	ENSMFAG00000041379	4539	44716	12380	-147240	0.640939	0.916463	0.362668	0.00955527	0.0735952	ITPRIPL1	6979	chr13_1130509_1132363	FALSE	A2B	gain
chr13:1208875-1210533	chr13	1208875	1210533	1659	*	chr13	1256185	-	NEURL3	ENSMFAG00000040926	3270	44722	12037	46481	0.566429	0.860919	0.339467	0.022073	0.0913803	NEURL3	45651	chr13_1208875_1210533	FALSE	A2B	gain
chr13:1257868-1259989	chr13	1257868	1259989	2122	*	chr13	1377033	+	FER1L5	ENSMFAG00000037055	6288	44734	9345	-118105	0.596288	0.954602	0.213552	0.0159396	0.0838142	NEURL3	1682	chr13_1257868_1259989	FALSE	A2B	gain
chr13:1257868-1259989	chr13	1257868	1259989	2122	*	chr13	1149703	+	NCAPH	ENSMFAG00000045004	2766	44734	15128	109225	0.625372	0.954602	0.738015	0.0114604	0.0771362	NEURL3	1682	chr13_1257868_1259989	FALSE	A2B	gain
chr13:1257868-1259989	chr13	1257868	1259989	2122	*	chr13	1118708	-	SNRNP200	ENSMFAG00000040174	7671	44734	11597	-140220	0.558252	0.954602	0.960982	0.0240755	0.0935712	NEURL3	1682	chr13_1257868_1259989	FALSE	A2B	gain
chr13:1257868-1259989	chr13	1257868	1259989	2122	*	chr13	1278676	+	ARID5A	ENSMFAG00000041379	4539	44734	12380	-19748	0.575696	0.954602	0.362668	0.0199801	0.0889062	NEURL3	1682	chr13_1257868_1259989	FALSE	A2B	gain
chr13:1261932-1262588	chr13	1261932	1262588	657	*	chr13	1504726	+	CNNM4	ENSMFAG00000032592	4740	44735	6601	-242466	0.597069	0.80718	0.649332	0.0158016	0.0836274	NEURL3	5746	chr13_1261932_1262588	FALSE	A2B	gain
chr13:1541306-1542065	chr13	1541306	1542065	760	*	chr13	1616850	-	SEMA4C	ENSMFAG00000045666	4077	44783	15661	75165	0.655537	0.814929	0.34359	0.00803084	0.0705642	NA	613	chr13_1541306_1542065	FALSE	A2B	gain
chr13:1541306-1542065	chr13	1541306	1542065	760	*	chr13	1504726	+	CNNM4	ENSMFAG00000032592	4740	44783	6601	36959	0.681696	0.814929	0.649332	0.00583449	0.0661379	NA	613	chr13_1541306_1542065	FALSE	A2B	gain
chr13:1541306-1542065	chr13	1541306	1542065	760	*	chr13	1756510	-	FAM178B	ENSMFAG00000001533	2544	44783	1200	214825	0.634993	0.814929	0.605145	0.0102469	0.0748359	NA	613	chr13_1541306_1542065	FALSE	A2B	gain
chr13:1627874-1628690	chr13	1627874	1628690	817	*	chr13	1616850	-	SEMA4C	ENSMFAG00000045666	4077	44806	15661	-11432	0.575765	0.855389	0.34359	0.0199654	0.0889062	SEMA4C	11023	chr13_1627874_1628690	FALSE	A2B	gain
chr13:1627874-1628690	chr13	1627874	1628690	817	*	chr13	1504726	+	CNNM4	ENSMFAG00000032592	4740	44806	6601	123556	0.539731	0.855389	0.649332	0.0292018	0.0986432	SEMA4C	11023	chr13_1627874_1628690	FALSE	A2B	gain
chr13:1627874-1628690	chr13	1627874	1628690	817	*	chr13	1756510	-	FAM178B	ENSMFAG00000001533	2544	44806	1200	128228	0.581773	0.855389	0.605145	0.0187038	0.0873625	SEMA4C	11023	chr13_1627874_1628690	FALSE	A2B	gain
chr13:1631941-1633553	chr13	1631941	1633553	1613	*	chr13	1616850	-	SEMA4C	ENSMFAG00000045666	4077	44808	15661	-15897	0.621009	0.950035	0.34359	0.0120516	0.0781099	SEMA4C	15090	chr13_1631941_1633553	FALSE	A2B	gain
chr13:1631941-1633553	chr13	1631941	1633553	1613	*	chr13	1504726	+	CNNM4	ENSMFAG00000032592	4740	44808	6601	128021	0.708192	0.950035	0.649332	0.00417698	0.0618765	SEMA4C	15090	chr13_1631941_1633553	FALSE	A2B	gain
chr13:1633744-1634424	chr13	1633744	1634424	681	*	chr13	1616850	-	SEMA4C	ENSMFAG00000045666	4077	44809	15661	-17234	0.543252	0.830767	0.34359	0.0281608	0.0977646	SEMA4C	16893	chr13_1633744_1634424	FALSE	A2B	gain
chr13:1633744-1634424	chr13	1633744	1634424	681	*	chr13	1504726	+	CNNM4	ENSMFAG00000032592	4740	44809	6601	129358	0.553708	0.830767	0.649332	0.0252551	0.0948427	SEMA4C	16893	chr13_1633744_1634424	FALSE	A2B	gain
chr13:1633744-1634424	chr13	1633744	1634424	681	*	chr13	1756510	-	FAM178B	ENSMFAG00000001533	2544	44809	1200	122426	0.575737	0.830767	0.605145	0.0199713	0.0889062	SEMA4C	16893	chr13_1633744_1634424	FALSE	A2B	gain
chr13:16821546-16822792	chr13	16821546	16822792	1247	*	chr13	16978256	-	IL1B	ENSMFAG00000043064	5074	45833	13664	156087	0.559894	0.985497	0.928857	0.0236614	0.0931125	SLC20A1	38533	chr13_16821546_16822792	FALSE	A2B	gain
chr13:16821546-16822792	chr13	16821546	16822792	1247	*	chr13	16783012	+	SLC20A1	ENSMFAG00000006822	3501	45833	3349	39157	0.593334	0.985497	0.933965	0.016471	0.0844905	SLC20A1	38533	chr13_16821546_16822792	FALSE	A2B	gain
chr13:16988496-16989648	chr13	16988496	16989648	1153	*	chr13	17208205	+	IL36RN	ENSMFAG00000031580	2581	45854	5837	-219133	0.626617	0.914762	0.338852	0.0112964	0.0768643	IL1B	10239	chr13_16988496_16989648	FALSE	A2B	gain
chr13:16988496-16989648	chr13	16988496	16989648	1153	*	chr13	17221189	+	IL1F10	ENSMFAG00000030884	1379	45854	5290	-232117	0.559615	0.914762	0.40901	0.0237313	0.0931369	IL1B	10239	chr13_16988496_16989648	FALSE	A2B	gain
chr13:17228678-17230054	chr13	17228678	17230054	1377	*	chr13	17221189	+	IL1F10	ENSMFAG00000030884	1379	45871	5290	8177	0.560273	0.960833	0.40901	0.0235664	0.0929814	U6	6660	chr13_17228678_17230054	FALSE	A2B	gain
chr13:17228678-17230054	chr13	17228678	17230054	1377	*	chr13	17331260	+	PSD4	ENSMFAG00000040672	5076	45871	11895	-101894	0.713908	0.960833	0.457444	0.00388097	0.0610548	U6	6660	chr13_17228678_17230054	FALSE	A2B	gain
chr13:17228678-17230054	chr13	17228678	17230054	1377	*	chr13	17266432	+	IL1RN	ENSMFAG00000031381	2546	45871	5676	-37066	0.739393	0.960833	0.979814	0.00277964	0.0573758	U6	6660	chr13_17228678_17230054	FALSE	A2B	gain
chr13:17228678-17230054	chr13	17228678	17230054	1377	*	chr13	17208205	+	IL36RN	ENSMFAG00000031580	2581	45871	5837	21161	0.673046	0.960833	0.338852	0.0064921	0.0675757	U6	6660	chr13_17228678_17230054	FALSE	A2B	gain
chr13:17250312-17251860	chr13	17250312	17251860	1549	*	chr13	17331260	+	PSD4	ENSMFAG00000040672	5076	45875	11895	-80174	0.538395	0.927993	0.457444	0.0296056	0.0988395	U6	13596	chr13_17250312_17251860	FALSE	A2B	gain
chr13:17250312-17251860	chr13	17250312	17251860	1549	*	chr13	17221189	+	IL1F10	ENSMFAG00000030884	1379	45875	5290	29897	0.605775	0.927993	0.40901	0.0143333	0.08139	U6	13596	chr13_17250312_17251860	FALSE	A2B	gain
chr13:17250312-17251860	chr13	17250312	17251860	1549	*	chr13	17208205	+	IL36RN	ENSMFAG00000031580	2581	45875	5837	42881	0.649798	0.927993	0.338852	0.00860204	0.0716841	U6	13596	chr13_17250312_17251860	FALSE	A2B	gain
chr13:17328059-17329097	chr13	17328059	17329097	1039	*	chr13	17266432	+	IL1RN	ENSMFAG00000031381	2546	45898	5676	62146	0.712161	0.861146	0.979814	0.00396936	0.0612897	PSD4	2162	chr13_17328059_17329097	FALSE	A2B	gain
chr13:17328059-17329097	chr13	17328059	17329097	1039	*	chr13	17331260	+	PSD4	ENSMFAG00000040672	5076	45898	11895	-2682	0.751437	0.861146	0.457444	0.00236582	0.0562175	PSD4	2162	chr13_17328059_17329097	FALSE	A2B	gain
chr13:17328059-17329097	chr13	17328059	17329097	1039	*	chr13	17208205	+	IL36RN	ENSMFAG00000031580	2581	45898	5837	120373	0.572358	0.861146	0.338852	0.0207132	0.0898428	PSD4	2162	chr13_17328059_17329097	FALSE	A2B	gain
chr13:17334001-17334866	chr13	17334001	17334866	866	*	chr13	17266432	+	IL1RN	ENSMFAG00000031381	2546	45901	5676	68001	0.750146	0.922683	0.979814	0.00240732	0.0562595	PSD4	2740	chr13_17334001_17334866	FALSE	A2B	gain
chr13:17334001-17334866	chr13	17334001	17334866	866	*	chr13	17331260	+	PSD4	ENSMFAG00000040672	5076	45901	11895	3173	0.774846	0.922683	0.457444	0.00171851	0.0541313	PSD4	2740	chr13_17334001_17334866	FALSE	A2B	gain
chr13:17334001-17334866	chr13	17334001	17334866	866	*	chr13	17221189	+	IL1F10	ENSMFAG00000030884	1379	45901	5290	113244	0.611255	0.922683	0.40901	0.0134719	0.0802511	PSD4	2740	chr13_17334001_17334866	FALSE	A2B	gain
chr13:17334001-17334866	chr13	17334001	17334866	866	*	chr13	17208205	+	IL36RN	ENSMFAG00000031580	2581	45901	5837	126228	0.717335	0.922683	0.338852	0.00371276	0.0604698	PSD4	2740	chr13_17334001_17334866	FALSE	A2B	gain
chr13:1846728-1847726	chr13	1846728	1847726	999	*	chr13	1756510	-	FAM178B	ENSMFAG00000001533	2544	44845	1200	-90717	0.573098	0.814692	0.605145	0.0205486	0.0896707	ZAP70	1872	chr13_1846728_1847726	FALSE	A2B	gain
chr13:1846728-1847726	chr13	1846728	1847726	999	*	chr13	1616850	-	SEMA4C	ENSMFAG00000045666	4077	44845	15661	-230377	0.634463	0.814692	0.34359	0.0103106	0.0749178	ZAP70	1872	chr13_1846728_1847726	FALSE	A2B	gain
chr13:19636419-19636986	chr13	19636419	19636986	568	*	chr13	19672832	-	RPIA	ENSMFAG00000030952	1858	45945	5343	36130	0.612497	0.717881	0.264632	0.0132833	0.0798959	RPIA	35845	chr13_19636419_19636986	FALSE	A2B	gain
chr13:19698476-19699070	chr13	19698476	19699070	595	*	chr13	19928271	+	FOXI3	ENSMFAG00000042368	1416	45955	13159	-229498	0.583445	0.771648	0.264693	0.0183652	0.0869884	RPIA	25643	chr13_19698476_19699070	FALSE	A2B	gain
chr13:19698476-19699070	chr13	19698476	19699070	595	*	chr13	19672832	-	RPIA	ENSMFAG00000030952	1858	45955	5343	-25941	0.649242	0.771648	0.264632	0.00865927	0.0718698	RPIA	25643	chr13_19698476_19699070	FALSE	A2B	gain
chr13:23872386-23873537	chr13	23872386	23873537	1152	*	chr13	23854385	-	RNF181	ENSMFAG00000046221	1032	46192	16079	-18576	0.582222	0.940051	0.971075	0.0186122	0.0872779	VAMP8	0	chr13_23872386_23873537	FALSE	A2B	gain
chr13:23978345-23979305	chr13	23978345	23979305	961	*	chr13	23873356	-	VAMP8	ENSMFAG00000034493	899	46222	7912	-105469	0.77677	0.862207	0.994277	0.00167332	0.0540406	Y_RNA	6401	chr13_23978345_23979305	FALSE	A2B	gain
chr13:24444548-24445155	chr13	24444548	24445155	608	*	chr13	24589593	+	TRABD2A	ENSMFAG00000042538	1994	46312	13294	-144742	0.681288	0.835318	0.553942	0.00586412	0.0662226	KCMF1	10831	chr13_24444548_24445155	FALSE	A2B	gain
chr13:24509138-24510420	chr13	24509138	24510420	1283	*	chr13	24589593	+	TRABD2A	ENSMFAG00000042538	1994	46336	13294	-79814	0.546006	0.937121	0.553942	0.0273687	0.0969174	TMSB10	53785	chr13_24509138_24510420	FALSE	A2B	gain
chr13:3047178-3048776	chr13	3047178	3048776	1599	*	chr13	2971041	-	MGAT4A	ENSMFAG00000044000	2099	44961	14379	-76936	0.535851	0.991653	0.628777	0.0303876	0.0995126	U4	19446	chr13_3047178_3048776	FALSE	A2B	gain
chr13:36748208-36750083	chr13	36748208	36750083	1876	*	chr13	36650880	-	NOTO	ENSMFAG00000032052	1671	46784	6201	-98265	0.652291	0.957435	0.405317	0.00834967	0.0712567	NA	0	chr13_36748208_36750083	FALSE	A2B	gain
chr13:36748208-36750083	chr13	36748208	36750083	1876	*	chr13	36565820	+	FBXO41	ENSMFAG00000042911	7233	46784	13545	183325	0.570691	0.957435	0.45449	0.0210879	0.0901936	NA	0	chr13_36748208_36750083	FALSE	A2B	gain
chr13:39901496-39902170	chr13	39901496	39902170	675	*	chr13	40030704	-	MXD1	ENSMFAG00000043046	5774	47026	13647	128871	0.604684	0.791245	0.838205	0.0145104	0.0817208	NA	47118	chr13_39901496_39902170	FALSE	A2B	gain
chr13:39958200-39958694	chr13	39958200	39958694	495	*	chr13	40200387	-	ANXA4	ENSMFAG00000033651	2396	47031	7349	241940	0.786876	0.800297	0.985353	0.0014534	0.0532516	NA	8910	chr13_39958200_39958694	FALSE	A2B	gain
chr13:39958200-39958694	chr13	39958200	39958694	495	*	chr13	40030704	-	MXD1	ENSMFAG00000043046	5774	47031	13647	72257	0.540211	0.800297	0.838205	0.029058	0.0985674	NA	8910	chr13_39958200_39958694	FALSE	A2B	gain
chr13:39959896-39961326	chr13	39959896	39961326	1431	*	chr13	40117079	-	GMCL1	ENSMFAG00000003922	1951	47033	3012	156468	0.543393	0.913776	0.585759	0.0281196	0.0977172	NA	10606	chr13_39959896_39961326	FALSE	A2B	gain
chr13:39959896-39961326	chr13	39959896	39961326	1431	*	chr13	40200387	-	ANXA4	ENSMFAG00000033651	2396	47033	7349	239776	0.628382	0.913776	0.985353	0.0110677	0.0766211	NA	10606	chr13_39959896_39961326	FALSE	A2B	gain
chr13:40138274-40139171	chr13	40138274	40139171	898	*	chr13	40200387	-	ANXA4	ENSMFAG00000033651	2396	47047	7349	61665	0.677913	0.907734	0.985353	0.00611438	0.0668719	GMCL1	21194	chr13_40138274_40139171	FALSE	A2B	gain
chr13:40149156-40149780	chr13	40149156	40149780	625	*	chr13	40030704	-	MXD1	ENSMFAG00000043046	5774	47049	13647	-118764	0.557742	0.717288	0.838205	0.0242055	0.0936966	GMCL1	32076	chr13_40149156_40149780	FALSE	A2B	gain
chr13:40166762-40167765	chr13	40166762	40167765	1004	*	chr13	40200387	-	ANXA4	ENSMFAG00000033651	2396	47056	7349	33124	0.568296	0.827089	0.985353	0.0216368	0.0908127	ANXA4	32621	chr13_40166762_40167765	FALSE	A2B	gain
chr13:40284449-40284800	chr13	40284449	40284800	352	*	chr13	40200387	-	ANXA4	ENSMFAG00000033651	2396	47077	7349	-84237	0.544286	0.732033	0.985353	0.027861	0.0974603	snoU13	2571	chr13_40284449_40284800	FALSE	A2B	gain
chr13:6166210-6167871	chr13	6166210	6167871	1662	*	chr13	6380431	+	IL1R2	ENSMFAG00000046196	1530	45197	16058	-213391	0.575242	0.926232	0.860053	0.0200785	0.0890541	NA	33265	chr13_6166210_6167871	FALSE	A2B	gain
chr13:61860316-61861614	chr13	61860316	61861614	1299	*	chr13	61964094	-	FOXN2	ENSMFAG00000041347	5738	48207	12355	103129	0.738822	0.952136	0.654933	0.0028008	0.0575038	PPP1R21	26810	chr13_61860316_61861614	FALSE	A2B	gain
chr13:61971703-61972430	chr13	61971703	61972430	728	*	chr13	61964094	-	FOXN2	ENSMFAG00000041347	5738	48217	12355	-7972	0.675243	0.88063	0.654933	0.00631904	0.0671461	FOXN2	7608	chr13_61971703_61972430	FALSE	A2B	gain
chr13:62175542-62176323	chr13	62175542	62176323	782	*	chr13	61964094	-	FOXN2	ENSMFAG00000041347	5738	48230	12355	-211838	0.624108	0.819065	0.654933	0.0116289	0.0773648	NA	92642	chr13_62175542_62176323	FALSE	A2B	gain
chr13:62279729-62280512	chr13	62279729	62280512	784	*	chr13	62400087	+	FBXO11	ENSMFAG00000030637	4046	48246	5156	-119967	0.539936	0.762896	0.590498	0.0291403	0.0986096	NA	10762	chr13_62279729_62280512	FALSE	A2B	gain
chr13:63347779-63349631	chr13	63347779	63349631	1853	*	chr13	63441017	+	MCFD2	ENSMFAG00000038776	975	48364	10567	-92312	0.594571	0.989989	0.910825	0.0162467	0.0842038	Metazoa_SRP	24970	chr13_63347779_63349631	FALSE	A2B	gain
chr13:63417588-63420245	chr13	63417588	63420245	2658	*	chr13	63465039	-	TTC7A	ENSMFAG00000040123	5166	48375	11555	46123	0.541368	0.951656	0.473752	0.0287137	0.0981864	MCFD2	20771	chr13_63417588_63420245	FALSE	A2B	gain
chr13:63691907-63694736	chr13	63691907	63694736	2830	*	chr13	63465039	-	TTC7A	ENSMFAG00000040123	5166	48414	11555	-228282	0.541269	0.994652	0.473752	0.028743	0.0981864	SOCS5	67757	chr13_63691907_63694736	FALSE	A2B	gain
chr13:63691907-63694736	chr13	63691907	63694736	2830	*	chr13	63913879	-	TMEM247	ENSMFAG00000002875	919	48414	2225	220558	0.833226	0.994652	0.164318	0.000746379	0.0523185	SOCS5	67757	chr13_63691907_63694736	FALSE	A2B	gain
chr13:63957726-63958610	chr13	63957726	63958610	885	*	chr13	64096081	-	EPAS1	ENSMFAG00000004035	5194	48447	3096	137913	0.858057	0.963412	0.902086	0.000515192	0.0523185	Metazoa_SRP	16286	chr13_63957726_63958610	FALSE	A2B	gain
chr13:63957726-63958610	chr13	63957726	63958610	885	*	chr13	63913879	-	TMEM247	ENSMFAG00000002875	919	48447	2225	-44289	0.784303	0.963412	0.164318	0.00150672	0.0534047	Metazoa_SRP	16286	chr13_63957726_63958610	FALSE	A2B	gain
chr13:63984947-63987494	chr13	63984947	63987494	2548	*	chr13	64096081	-	EPAS1	ENSMFAG00000004035	5194	48452	3096	109861	0.838081	0.997711	0.902086	0.000694713	0.0523185	Metazoa_SRP	43507	chr13_63984947_63987494	FALSE	A2B	gain
chr13:63984947-63987494	chr13	63984947	63987494	2548	*	chr13	63913879	-	TMEM247	ENSMFAG00000002875	919	48452	2225	-72341	0.861906	0.997711	0.164318	0.000486003	0.0523185	Metazoa_SRP	43507	chr13_63984947_63987494	FALSE	A2B	gain
chr13:63991349-63992016	chr13	63991349	63992016	668	*	chr13	63913879	-	TMEM247	ENSMFAG00000002875	919	48454	2225	-77803	0.718238	0.886688	0.164318	0.00366956	0.0603055	Metazoa_SRP	49909	chr13_63991349_63992016	FALSE	A2B	gain
chr13:63991349-63992016	chr13	63991349	63992016	668	*	chr13	64096081	-	EPAS1	ENSMFAG00000004035	5194	48454	3096	104399	0.665701	0.886688	0.902086	0.00710208	0.0684827	Metazoa_SRP	49909	chr13_63991349_63992016	FALSE	A2B	gain
chr13:64051099-64051904	chr13	64051099	64051904	806	*	chr13	64096081	-	EPAS1	ENSMFAG00000004035	5194	48469	3096	44580	0.585327	0.775746	0.902086	0.0179907	0.0864921	EPAS1	44176	chr13_64051099_64051904	FALSE	A2B	gain
chr13:64051099-64051904	chr13	64051099	64051904	806	*	chr13	63913879	-	TMEM247	ENSMFAG00000002875	919	48469	2225	-137622	0.694821	0.775746	0.164318	0.00495092	0.0639009	EPAS1	44176	chr13_64051099_64051904	FALSE	A2B	gain
chr13:64065192-64065957	chr13	64065192	64065957	766	*	chr13	63913879	-	TMEM247	ENSMFAG00000002875	919	48476	2225	-151695	0.730467	0.740521	0.164318	0.00312785	0.0584174	EPAS1	30123	chr13_64065192_64065957	FALSE	A2B	gain
chr13:64065192-64065957	chr13	64065192	64065957	766	*	chr13	64096081	-	EPAS1	ENSMFAG00000004035	5194	48476	3096	30507	0.668697	0.740521	0.902086	0.00684729	0.0680513	EPAS1	30123	chr13_64065192_64065957	FALSE	A2B	gain
chr13:64196814-64199532	chr13	64196814	64199532	2719	*	chr13	64096081	-	EPAS1	ENSMFAG00000004035	5194	48500	3096	-102092	0.93943	0.99315	0.902086	0.000142956	0.0523185	EPAS1	100732	chr13_64196814_64199532	FALSE	A2B	gain
chr13:64229704-64230818	chr13	64229704	64230818	1115	*	chr13	64096081	-	EPAS1	ENSMFAG00000004035	5194	48508	3096	-134180	0.863733	0.896382	0.902086	0.0004727	0.0523185	EPAS1	133622	chr13_64229704_64230818	FALSE	A2B	gain
chr13:64257239-64258605	chr13	64257239	64258605	1367	*	chr13	64096081	-	EPAS1	ENSMFAG00000004035	5194	48518	3096	-161841	0.702505	0.975023	0.902086	0.00449165	0.0625537	EPAS1	161157	chr13_64257239_64258605	FALSE	A2B	gain
chr13:64327927-64328777	chr13	64327927	64328777	851	*	chr13	64096081	-	EPAS1	ENSMFAG00000004035	5194	48528	3096	-232271	0.888619	0.959066	0.902086	0.00032219	0.0523185	EPAS1	231845	chr13_64327927_64328777	FALSE	A2B	gain
chr13:64330148-64331389	chr13	64330148	64331389	1242	*	chr13	64096081	-	EPAS1	ENSMFAG00000004035	5194	48529	3096	-234687	0.907049	0.972099	0.902086	0.00024106	0.0523185	EPAS1	234066	chr13_64330148_64331389	FALSE	A2B	gain
chr13:6482527-6484240	chr13	6482527	6484240	1714	*	chr13	6380431	+	IL1R2	ENSMFAG00000046196	1530	45253	16058	102952	0.679409	0.995498	0.860053	0.00600227	0.0666407	NA	1874	chr13_6482527_6484240	FALSE	A2B	gain
chr13:6482527-6484240	chr13	6482527	6484240	1714	*	chr13	6569666	+	IL1RL2	ENSMFAG00000046248	1918	45253	16098	-86283	0.557318	0.995498	0.239953	0.0243142	0.0938172	NA	1874	chr13_6482527_6484240	FALSE	A2B	gain
chr13:6538342-6539672	chr13	6538342	6539672	1331	*	chr13	6569666	+	IL1RL2	ENSMFAG00000046248	1918	45262	16098	-30659	0.586085	0.969665	0.239953	0.0178417	0.0863587	IL1R1	13879	chr13_6538342_6539672	FALSE	A2B	gain
chr13:6538342-6539672	chr13	6538342	6539672	1331	*	chr13	6380431	+	IL1R2	ENSMFAG00000046196	1530	45262	16058	158576	0.625887	0.969665	0.860053	0.0113923	0.0770271	IL1R1	13879	chr13_6538342_6539672	FALSE	A2B	gain
chr13:66291419-66292145	chr13	66291419	66292145	727	*	chr13	66252140	-	PPM1B	ENSMFAG00000000709	4496	48665	551	-39642	0.741076	0.890646	0.840052	0.00271806	0.0572844	U6	22933	chr13_66291419_66292145	FALSE	A2B	gain
chr13:66315580-66316216	chr13	66315580	66316216	637	*	chr13	66252140	-	PPM1B	ENSMFAG00000000709	4496	48675	551	-63758	0.690615	0.82857	0.840052	0.0052199	0.0646245	U6	47094	chr13_66315580_66316216	FALSE	A2B	gain
chr13:66348952-66349522	chr13	66348952	66349522	571	*	chr13	66252140	-	PPM1B	ENSMFAG00000000709	4496	48681	551	-97097	0.619707	0.814751	0.840052	0.0122332	0.0783864	LRPPRC	75567	chr13_66348952_66349522	FALSE	A2B	gain
chr13:67946826-67948646	chr13	67946826	67948646	1821	*	chr13	67866584	-	MTA3	ENSMFAG00000037713	5816	48913	9758	-81152	0.536162	0.950396	0.743615	0.0302909	0.0994406	KCNG3	86	chr13_67946826_67948646	FALSE	A2B	gain
chr13:774293-774833	chr13	774293	774833	541	*	chr13	673049	+	KCNIP3	ENSMFAG00000042264	1230	44679	13078	101514	0.539125	0.733988	0.362545	0.0293844	0.0987579	NA	5745	chr13_774293_774833	FALSE	A2B	gain
chr13:79239937-79240323	chr13	79239937	79240323	387	*	chr13	79325447	+	XDH	ENSMFAG00000002614	6549	49629	2018	-85317	0.800675	0.955878	0.419472	0.00119597	0.0527502	XDH	85123	chr13_79239937_79240323	FALSE	A2B	gain
chr13:81564559-81565376	chr13	81564559	81565376	818	*	chr13	81686013	-	CLIP4	ENSMFAG00000044119	4494	49823	14470	121046	0.651048	0.76686	0.379716	0.00847471	0.0715225	CLIP4	120636	chr13_81564559_81565376	FALSE	A2B	gain
chr13:81676025-81676591	chr13	81676025	81676591	567	*	chr13	81686013	-	CLIP4	ENSMFAG00000044119	4494	49829	14470	9705	0.851537	0.7401	0.379716	0.000568382	0.0523185	CLIP4	9421	chr13_81676025_81676591	FALSE	A2B	gain
chr13:81682872-81684064	chr13	81682872	81684064	1193	*	chr13	81686013	-	CLIP4	ENSMFAG00000044119	4494	49831	14470	2545	0.726644	0.967317	0.379716	0.0032888	0.0590327	CLIP4	1948	chr13_81682872_81684064	FALSE	A2B	gain
chr13:81705305-81705992	chr13	81705305	81705992	688	*	chr13	81686013	-	CLIP4	ENSMFAG00000044119	4494	49835	14470	-19635	0.748598	0.828096	0.379716	0.00245794	0.0563389	CLIP4	19291	chr13_81705305_81705992	FALSE	A2B	gain
chr13:81734040-81734660	chr13	81734040	81734660	621	*	chr13	81686013	-	CLIP4	ENSMFAG00000044119	4494	49837	14470	-48337	0.755285	0.901406	0.379716	0.00224601	0.0557371	C2orf71	7513	chr13_81734040_81734660	FALSE	A2B	gain
chr13:82098474-82099464	chr13	82098474	82099464	991	*	chr13	82321397	-	PLB1	ENSMFAG00000036595	4419	49887	8982	222428	0.626477	0.948097	0.712844	0.0113147	0.0769059	5S_rRNA	30119	chr13_82098474_82099464	FALSE	A2B	gain
chr13:82206510-82208474	chr13	82206510	82208474	1965	*	chr13	82421814	-	FOSL2	ENSMFAG00000043522	6793	49912	14013	214322	0.731744	0.858501	0.967629	0.0030757	0.0584125	5S_rRNA	76925	chr13_82206510_82208474	FALSE	A2B	gain
chr13:82268092-82268756	chr13	82268092	82268756	665	*	chr13	82321397	-	PLB1	ENSMFAG00000036595	4419	49925	8982	52973	0.60895	0.763871	0.712844	0.0138285	0.080767	PLB1	52640	chr13_82268092_82268756	FALSE	A2B	gain
chr13:83218746-83220225	chr13	83218746	83220225	1480	*	chr13	83347709	+	IFT172	ENSMFAG00000041565	5606	50047	12530	-128224	0.583476	0.899128	0.485138	0.0183591	0.0869832	GPN1	0	chr13_83218746_83220225	FALSE	A2B	gain
chr13:83394639-83396317	chr13	83394639	83396317	1679	*	chr13	83583637	-	DNAJC5G	ENSMFAG00000038732	1848	50054	10534	188159	0.596482	0.943212	0.290849	0.0159051	0.0837912	KRTCAP3	0	chr13_83394639_83396317	FALSE	A2B	gain
chr13:83394639-83396317	chr13	83394639	83396317	1679	*	chr13	83576508	-	TRIM54	ENSMFAG00000002734	2166	50054	2112	181030	0.621191	0.943212	0.448089	0.0120264	0.0780953	KRTCAP3	0	chr13_83394639_83396317	FALSE	A2B	gain
chr13:83795342-83796293	chr13	83795342	83796293	952	*	chr13	83798530	-	EMILIN1	ENSMFAG00000029007	3931	50130	4638	2713	0.539596	0.854274	0.620592	0.0292425	0.0986609	EMILIN1	2236	chr13_83795342_83796293	FALSE	A2B	gain
chr13:83865614-83866219	chr13	83865614	83866219	606	*	chr13	83854316	-	MAPRE3	ENSMFAG00000000279	1129	50148	205	-11600	0.629229	0.734139	0.256447	0.0109593	0.0764222	MAPRE3	11297	chr13_83865614_83866219	FALSE	A2B	gain
chr13:84426245-84426919	chr13	84426245	84426919	675	*	chr13	84543874	-	SELENOI	ENSMFAG00000044284	1303	50238	14594	117292	0.54592	0.839712	0.410302	0.0273933	0.0969385	DRC1	62026	chr13_84426245_84426919	FALSE	A2B	gain
chr13:84905859-84907389	chr13	84905859	84907389	1531	*	chr13	84901665	+	KIF3C	ENSMFAG00000002881	5412	50291	2230	4959	0.592671	0.984221	0.651486	0.0165925	0.0846723	KIF3C	4193	chr13_84905859_84907389	FALSE	A2B	gain
chr13:851142-852326	chr13	851142	852326	1185	*	chr13	673049	+	KCNIP3	ENSMFAG00000042264	1230	44690	13078	178685	0.568809	0.895181	0.362545	0.0215181	0.0907344	NA	25619	chr13_851142_852326	FALSE	A2B	gain
chr13:91665605-91667133	chr13	91665605	91667133	1529	*	chr13	91655349	+	OSR1	ENSMFAG00000039189	6054	50757	10829	11020	0.866367	0.977333	0.835682	0.000454108	0.0523185	OSR1	10255	chr13_91665605_91667133	FALSE	A2B	gain
chr13:965974-967544	chr13	965974	967544	1571	*	chr13	1149703	+	NCAPH	ENSMFAG00000045004	2766	44695	15128	-182944	0.72781	0.913238	0.738015	0.00323895	0.058897	DUSP2	5838	chr13_965974_967544	FALSE	A2B	gain
chr14:100724315-100725400	chr14	100724315	100725400	1086	*	chr14	100965700	-	CASP5	ENSMFAG00000000204	2147	59200	144	240843	0.565561	0.85666	0.0547111	0.0222785	0.091566	CASP12	138131	chr14_100724315_100725400	FALSE	A2B	gain
chr14:100724315-100725400	chr14	100724315	100725400	1086	*	chr14	100913087	-	CASP4	ENSMFAG00000035640	5405	59200	8382	188230	0.71535	0.85666	0.820727	0.00380935	0.0607416	CASP12	138131	chr14_100724315_100725400	FALSE	A2B	gain
chr14:10147880-10148746	chr14	10147880	10148746	867	*	chr14	10326250	-	NUDT22	ENSMFAG00000000939	1108	53236	733	177937	0.755554	0.93521	0.884054	0.00223783	0.0556969	NA	27820	chr14_10147880_10148746	FALSE	A2B	gain
chr14:10147880-10148746	chr14	10147880	10148746	867	*	chr14	10265689	-	GPR137	ENSMFAG00000041235	2555	53236	12269	117376	0.72655	0.93521	0.818881	0.00329288	0.0590327	NA	27820	chr14_10147880_10148746	FALSE	A2B	gain
chr14:10275175-10276145	chr14	10275175	10276145	971	*	chr14	10326250	-	NUDT22	ENSMFAG00000000939	1108	53261	733	50590	0.741845	0.933422	0.884054	0.00269038	0.0571495	BAD	9193	chr14_10275175_10276145	FALSE	A2B	gain
chr14:10275175-10276145	chr14	10275175	10276145	971	*	chr14	10265689	-	GPR137	ENSMFAG00000041235	2555	53261	12269	-9971	0.803875	0.933422	0.818881	0.00114263	0.0525075	BAD	9193	chr14_10275175_10276145	FALSE	A2B	gain
chr14:10275175-10276145	chr14	10275175	10276145	971	*	chr14	10232640	-	PRDX5	ENSMFAG00000033198	894	53261	7073	-43020	0.623125	0.933422	0.958336	0.0117616	0.0776083	BAD	9193	chr14_10275175_10276145	FALSE	A2B	gain
chr14:10278870-10279486	chr14	10278870	10279486	617	*	chr14	10326250	-	NUDT22	ENSMFAG00000000939	1108	53263	733	47072	0.681465	0.786155	0.884054	0.00585124	0.0661922	BAD	12888	chr14_10278870_10279486	FALSE	A2B	gain
chr14:10278870-10279486	chr14	10278870	10279486	617	*	chr14	10265689	-	GPR137	ENSMFAG00000041235	2555	53263	12269	-13489	0.656916	0.786155	0.818881	0.00789875	0.0703265	BAD	12888	chr14_10278870_10279486	FALSE	A2B	gain
chr14:10324376-10327117	chr14	10324376	10327117	2742	*	chr14	10322277	-	DNAJC4	ENSMFAG00000036941	1390	53283	9254	-3469	0.546269	0.853531	0.729337	0.027294	0.0968725	NUDT22	0	chr14_10324376_10327117	FALSE	A2B	gain
chr14:103844394-103845025	chr14	103844394	103845025	632	*	chr14	103642605	+	ELMOD1	ENSMFAG00000039699	5431	59286	11232	202104	0.790125	0.776699	0.223275	0.00138857	0.0531636	SLC35F2	67168	chr14_103844394_103845025	FALSE	A2B	gain
chr14:106138790-106140489	chr14	106138790	106140489	1700	*	chr14	106084506	+	ZC3H12C	ENSMFAG00000042068	12350	59404	12926	55133	0.554775	0.961991	0.32562	0.0249737	0.0944748	ZC3H12C	54283	chr14_106138790_106140489	FALSE	A2B	gain
chr14:106468414-106468940	chr14	106468414	106468940	527	*	chr14	106686381	-	ARHGAP20	ENSMFAG00000036507	6661	59461	8912	217704	0.763994	0.748313	0.176011	0.0019951	0.0549503	NA	52849	chr14_106468414_106468940	FALSE	A2B	gain
chr14:10704484-10705862	chr14	10704484	10705862	1379	*	chr14	10947188	+	ATL3	ENSMFAG00000035680	2465	53348	8413	-242015	0.559464	0.845044	0.500523	0.0237692	0.0932023	U6	10057	chr14_10704484_10705862	FALSE	A2B	gain
chr14:107677545-107678234	chr14	107677545	107678234	690	*	chr14	107898622	+	C11orf52	ENSMFAG00000028488	2201	59525	4564	-220733	0.651065	0.897669	0.942396	0.00847295	0.0715225	7SK	26103	chr14_107677545_107678234	FALSE	A2B	gain
chr14:107889599-107890691	chr14	107889599	107890691	1093	*	chr14	107898622	+	C11orf52	ENSMFAG00000028488	2201	59552	4564	-8477	0.750995	0.9905	0.942396	0.00237994	0.0562489	CRYAB	1874	chr14_107889599_107890691	FALSE	A2B	gain
chr14:10805492-10806208	chr14	10805492	10806208	717	*	chr14	10591633	-	COX8A	ENSMFAG00000001343	546	53368	1048	-214217	0.540245	0.8401	0.948058	0.0290479	0.0985674	C11orf95	17676	chr14_10805492_10806208	FALSE	A2B	gain
chr14:10819546-10821526	chr14	10819546	10821526	1981	*	chr14	11007609	+	PLA2G16	ENSMFAG00000032359	853	53369	6435	-187073	0.641124	0.900792	0.499415	0.0095345	0.0735656	C11orf95	2358	chr14_10819546_10821526	FALSE	A2B	gain
chr14:10825948-10828221	chr14	10825948	10828221	2274	*	chr14	10659677	+	RCOR2	ENSMFAG00000039149	2721	53374	10800	167407	0.631132	0.981749	0.568527	0.0107194	0.0758468	C11orf95	2062	chr14_10825948_10828221	FALSE	A2B	gain
chr14:10825948-10828221	chr14	10825948	10828221	2274	*	chr14	11007609	+	PLA2G16	ENSMFAG00000032359	853	53374	6435	-180525	0.534441	0.981749	0.499415	0.0308284	0.0999672	C11orf95	2062	chr14_10825948_10828221	FALSE	A2B	gain
chr14:108910132-108911663	chr14	108910132	108911663	1532	*	chr14	108973675	+	NCAM1	ENSMFAG00000044864	7015	59627	15026	-62778	0.560613	0.968318	0.923872	0.0234817	0.0929058	NCAM1	62011	chr14_108910132_108911663	FALSE	A2B	gain
chr14:108911926-108913471	chr14	108911926	108913471	1546	*	chr14	108973675	+	NCAM1	ENSMFAG00000044864	7015	59628	15026	-60977	0.752319	0.972546	0.923872	0.00233784	0.0561045	NCAM1	60203	chr14_108911926_108913471	FALSE	A2B	gain
chr14:108917997-108918649	chr14	108917997	108918649	653	*	chr14	108973675	+	NCAM1	ENSMFAG00000044864	7015	59633	15026	-55352	0.549074	0.889639	0.923872	0.0265092	0.0961785	NCAM1	55025	chr14_108917997_108918649	FALSE	A2B	gain
chr14:110352401-110353369	chr14	110352401	110353369	969	*	chr14	110430699	-	C11orf71	ENSMFAG00000042917	366	59752	13548	77814	0.553673	0.829793	0.263216	0.0252645	0.0948584	NNMT	68375	chr14_110352401_110353369	FALSE	A2B	gain
chr14:110352401-110353369	chr14	110352401	110353369	969	*	chr14	110469176	+	REXO2	ENSMFAG00000041155	1082	59752	12206	-116291	0.871334	0.829793	0.949843	0.000420904	0.0523185	NNMT	68375	chr14_110352401_110353369	FALSE	A2B	gain
chr14:110455608-110456680	chr14	110455608	110456680	1073	*	chr14	110469176	+	REXO2	ENSMFAG00000041155	1082	59763	12206	-13032	0.574894	0.805828	0.949843	0.0201542	0.089168	REXO2	12495	chr14_110455608_110456680	FALSE	A2B	gain
chr14:110508266-110508869	chr14	110508266	110508869	604	*	chr14	110469176	+	REXO2	ENSMFAG00000041155	1082	59772	12206	39391	0.690016	0.821892	0.949843	0.00525932	0.0647715	REXO2	39089	chr14_110508266_110508869	FALSE	A2B	gain
chr14:110566458-110567737	chr14	110566458	110567737	1280	*	chr14	110469176	+	REXO2	ENSMFAG00000041155	1082	59777	12206	97921	0.737625	0.953972	0.949843	0.00284565	0.0575771	NXPE4	36744	chr14_110566458_110567737	FALSE	A2B	gain
chr14:112664422-112664975	chr14	112664422	112664975	554	*	chr14	112775839	+	APOC3	ENSMFAG00000001837	567	59883	1434	-111141	0.589744	0.792639	0.698135	0.0171379	0.0853123	BUD13	54963	chr14_112664422_112664975	FALSE	A2B	gain
chr14:113172784-113174667	chr14	113172784	113174667	1884	*	chr14	113153382	+	TAGLN	ENSMFAG00000036871	1096	59952	9194	20343	0.76542	0.996667	0.998461	0.00195656	0.0548638	PCSK7	13284	chr14_113172784_113174667	FALSE	A2B	gain
chr14:11331589-11333554	chr14	11331589	11333554	1966	*	chr14	11472085	+	TMEM223	ENSMFAG00000030143	1074	53419	4888	-139514	0.547427	0.941763	0.893286	0.0269678	0.0966178	NA	3592	chr14_11331589_11333554	FALSE	A2B	gain
chr14:11331589-11333554	chr14	11331589	11333554	1966	*	chr14	11560632	-	GNG3	ENSMFAG00000039354	1099	53419	10958	228061	0.690541	0.941763	0.86233	0.00522479	0.0646245	NA	3592	chr14_11331589_11333554	FALSE	A2B	gain
chr14:11331589-11333554	chr14	11331589	11333554	1966	*	chr14	11419724	+	WDR74	ENSMFAG00000034162	1426	53419	7655	-87153	0.630357	0.941763	0.867684	0.0108165	0.0760621	NA	3592	chr14_11331589_11333554	FALSE	A2B	gain
chr14:11331589-11333554	chr14	11331589	11333554	1966	*	chr14	11511130	-	POLR2G	ENSMFAG00000033674	1093	53419	7367	178559	0.644007	0.941763	0.968798	0.00921508	0.0729372	NA	3592	chr14_11331589_11333554	FALSE	A2B	gain
chr14:113879042-113879927	chr14	113879042	113879927	886	*	chr14	113955250	+	IL10RA	ENSMFAG00000037844	1731	60008	9854	-75766	0.704484	0.918208	0.550557	0.00437976	0.062301	TMPRSS13	20015	chr14_113879042_113879927	FALSE	A2B	gain
chr14:114384134-114386044	chr14	114384134	114386044	1911	*	chr14	114618969	+	PHLDB1	ENSMFAG00000007641	6328	60059	3443	-233880	0.546031	0.84737	0.935011	0.0273617	0.0969174	NA	0	chr14_114384134_114386044	FALSE	A2B	gain
chr14:114857044-114857628	chr14	114857044	114857628	585	*	chr14	115098983	+	VPS11	ENSMFAG00000036620	3814	60112	9001	-241647	0.591787	0.803959	0.654133	0.0167556	0.0848458	Y_RNA	10689	chr14_114857044_114857628	FALSE	A2B	gain
chr14:114866009-114866771	chr14	114866009	114866771	763	*	chr14	115098983	+	VPS11	ENSMFAG00000036620	3814	60114	9001	-232593	0.565899	0.870651	0.654133	0.0221983	0.0914624	Y_RNA	19654	chr14_114866009_114866771	FALSE	A2B	gain
chr14:116165155-116165895	chr14	116165155	116165895	741	*	chr14	116197809	-	TRIM29	ENSMFAG00000032457	4202	60328	6503	32284	0.567127	0.828969	0.648778	0.0219091	0.0911646	TRIM29	31913	chr14_116165155_116165895	FALSE	A2B	gain
chr14:116281454-116283700	chr14	116281454	116283700	2247	*	chr14	116197809	-	TRIM29	ENSMFAG00000032457	4202	60352	6503	-84768	0.613544	0.884701	0.648778	0.013126	0.0796492	OAF	6919	chr14_116281454_116283700	FALSE	A2B	gain
chr14:11770796-11772285	chr14	11770796	11772285	1490	*	chr14	11558027	+	BSCL2	ENSMFAG00000031001	2070	53524	5381	213513	0.555376	0.829943	0.966767	0.0248166	0.0943453	AHNAK	32388	chr14_11770796_11772285	FALSE	A2B	gain
chr14:118656506-118657176	chr14	118656506	118657176	671	*	chr14	118652785	+	UBASH3B	ENSMFAG00000032807	1950	60457	6773	4056	0.72562	0.792995	0.436642	0.00333317	0.059239	UBASH3B	3720	chr14_118656506_118657176	FALSE	A2B	gain
chr14:119153796-119156071	chr14	119153796	119156071	2276	*	chr14	119176808	-	CLMP	ENSMFAG00000042143	2634	60546	12980	21875	0.541986	0.988497	0.712721	0.0285314	0.0980352	CLMP	20736	chr14_119153796_119156071	FALSE	A2B	gain
chr14:120441983-120443287	chr14	120441983	120443287	1305	*	chr14	120560008	-	ESAM	ENSMFAG00000000739	1842	60673	575	117373	0.849188	0.922603	0.98043	0.000588773	0.0523185	TBRG1	22946	chr14_120441983_120443287	FALSE	A2B	gain
chr14:120441983-120443287	chr14	120441983	120443287	1305	*	chr14	120471484	-	SIAE	ENSMFAG00000003476	3651	60673	2671	28849	0.757177	0.922603	0.56225	0.00218916	0.0556439	TBRG1	22946	chr14_120441983_120443287	FALSE	A2B	gain
chr14:12205193-12207441	chr14	12205193	12207441	2249	*	chr14	12450326	+	FADS1	ENSMFAG00000037025	1797	53594	9320	-244009	0.683195	0.980845	0.944858	0.00572685	0.0659427	FTH1	39944	chr14_12205193_12207441	FALSE	A2B	gain
chr14:12312416-12313355	chr14	12312416	12313355	940	*	chr14	12271016	-	BEST1	ENSMFAG00000033154	3089	53623	7037	-41869	0.576065	0.844015	0.29491	0.0199006	0.0888035	FADS3	6851	chr14_12312416_12313355	FALSE	A2B	gain
chr14:12340298-12341696	chr14	12340298	12341696	1399	*	chr14	12450326	+	FADS1	ENSMFAG00000037025	1797	53636	9320	-109329	0.535687	0.862104	0.944858	0.0304384	0.099574	NA	0	chr14_12340298_12341696	FALSE	A2B	gain
chr14:12393687-12394693	chr14	12393687	12394693	1007	*	chr14	12320207	+	FADS3	ENSMFAG00000040762	1820	53649	11929	73983	0.608531	0.784691	0.845714	0.0138942	0.0808658	NA	5989	chr14_12393687_12394693	FALSE	A2B	gain
chr14:12408255-12409130	chr14	12408255	12409130	876	*	chr14	12320207	+	FADS3	ENSMFAG00000040762	1820	53653	11929	88485	0.864366	0.860096	0.845714	0.000468165	0.0523185	NA	20557	chr14_12408255_12409130	FALSE	A2B	gain
chr14:12411247-12412453	chr14	12411247	12412453	1207	*	chr14	12450326	+	FADS1	ENSMFAG00000037025	1797	53654	9320	-38476	0.781545	0.99832	0.944858	0.00156586	0.0535054	NA	23549	chr14_12411247_12412453	FALSE	A2B	gain
chr14:12411247-12412453	chr14	12411247	12412453	1207	*	chr14	12516843	-	MYRF	ENSMFAG00000039452	5834	53654	11037	104993	0.607361	0.99832	0.926395	0.0140791	0.0811298	NA	23549	chr14_12411247_12412453	FALSE	A2B	gain
chr14:126200350-126202022	chr14	126200350	126202022	1673	*	chr14	126171948	+	ADAMTS15	ENSMFAG00000009495	5769	61180	3560	29238	0.577532	0.989542	0.700166	0.0195867	0.0884169	NA	28186	chr14_126200350_126202022	FALSE	A2B	gain
chr14:12896849-12897490	chr14	12896849	12897490	642	*	chr14	12910649	+	CYB561A3	ENSMFAG00000045492	3160	53743	15522	-13480	0.755316	0.895385	0.603422	0.00224506	0.0557371	TMEM138	11477	chr14_12896849_12897490	FALSE	A2B	gain
chr14:12898097-12899953	chr14	12898097	12899953	1857	*	chr14	12910649	+	CYB561A3	ENSMFAG00000045492	3160	53744	15522	-11624	0.847186	0.957968	0.603422	0.000606685	0.0523185	TMEM138	9014	chr14_12898097_12899953	FALSE	A2B	gain
chr14:12904756-12905206	chr14	12904756	12905206	451	*	chr14	12910649	+	CYB561A3	ENSMFAG00000045492	3160	53746	15522	-5668	0.539006	0.713906	0.603422	0.0294203	0.0987588	TMEM138	3761	chr14_12904756_12905206	FALSE	A2B	gain
chr14:12940715-12941310	chr14	12940715	12941310	596	*	chr14	12910649	+	CYB561A3	ENSMFAG00000045492	3160	53754	15522	30363	0.635504	0.827369	0.603422	0.0101857	0.0747135	DDB1	2811	chr14_12940715_12941310	FALSE	A2B	gain
chr14:12974967-12976275	chr14	12974967	12976275	1309	*	chr14	12910649	+	CYB561A3	ENSMFAG00000045492	3160	53762	15522	64972	0.656823	0.78825	0.603422	0.00790761	0.0703265	VWCE	1091	chr14_12974967_12976275	FALSE	A2B	gain
chr14:12974967-12976275	chr14	12974967	12976275	1309	*	chr14	12937903	+	DDB1	ENSMFAG00000042035	4421	53762	12899	37718	0.536306	0.78825	0.824851	0.0302465	0.0994034	VWCE	1091	chr14_12974967_12976275	FALSE	A2B	gain
chr14:13137656-13138693	chr14	13137656	13138693	1038	*	chr14	13377590	-	TMEM109	ENSMFAG00000000546	2389	53790	419	239416	0.56045	0.958636	0.748231	0.0235225	0.0929487	VPS37C	5958	chr14_13137656_13138693	FALSE	A2B	gain
chr14:13528908-13530461	chr14	13528908	13530461	1554	*	chr14	13507535	-	MS4A15	ENSMFAG00000036056	723	53855	8658	-22149	0.628082	0.969363	0.287095	0.0111063	0.0766458	MS4A18	17011	chr14_13528908_13530461	FALSE	A2B	gain
chr14:13528908-13530461	chr14	13528908	13530461	1554	*	chr14	13547473	-	MS4A18	ENSMFAG00000030452	3324	53855	5048	17789	0.565624	0.969363	0.140747	0.0222636	0.0915533	MS4A18	17011	chr14_13528908_13530461	FALSE	A2B	gain
chr14:13528908-13530461	chr14	13528908	13530461	1554	*	chr14	13574549	-	MS4A8	ENSMFAG00000002193	1570	53855	1682	44865	0.608475	0.969363	0.109114	0.0139031	0.0808684	MS4A18	17011	chr14_13528908_13530461	FALSE	A2B	gain
chr14:14801872-14802689	chr14	14801872	14802689	818	*	chr14	14781367	+	MPEG1	ENSMFAG00000007829	2266	53960	3453	20913	0.914407	0.847122	0.651855	0.000214381	0.0523185	DTX4	19924	chr14_14801872_14802689	FALSE	A2B	gain
chr14:14801872-14802689	chr14	14801872	14802689	818	*	chr14	14858616	-	FAM111A	ENSMFAG00000036696	3013	53960	9058	56336	0.556419	0.847122	0.613576	0.0245456	0.0940312	DTX4	19924	chr14_14801872_14802689	FALSE	A2B	gain
chr14:15678006-15679201	chr14	15678006	15679201	1196	*	chr14	15844777	-	CTNND1	ENSMFAG00000031493	6314	54000	5768	166174	0.666056	0.909554	0.862084	0.00707139	0.06843	U1	51547	chr14_15678006_15679201	FALSE	A2B	gain
chr14:15703626-15704438	chr14	15703626	15704438	813	*	chr14	15844777	-	CTNND1	ENSMFAG00000031493	6314	54003	5768	140745	0.798942	0.95723	0.862084	0.00122582	0.0528472	U1	77167	chr14_15703626_15704438	FALSE	A2B	gain
chr14:15707547-15708202	chr14	15707547	15708202	656	*	chr14	15844777	-	CTNND1	ENSMFAG00000031493	6314	54006	5768	136903	0.796667	0.936109	0.862084	0.00126604	0.0529458	U1	81088	chr14_15707547_15708202	FALSE	A2B	gain
chr14:15815811-15817586	chr14	15815811	15817586	1776	*	chr14	15942245	-	ZDHHC5	ENSMFAG00000031545	4711	54025	5810	125547	0.663999	0.902585	0.772724	0.00725052	0.0689343	CTNND1	27190	chr14_15815811_15817586	FALSE	A2B	gain
chr14:15815811-15817586	chr14	15815811	15817586	1776	*	chr14	15844777	-	CTNND1	ENSMFAG00000031493	6314	54025	5768	28079	0.611618	0.902585	0.862084	0.0134166	0.0801317	CTNND1	27190	chr14_15815811_15817586	FALSE	A2B	gain
chr14:15829082-15829814	chr14	15829082	15829814	733	*	chr14	16053977	+	UBE2L6	ENSMFAG00000002288	1829	54030	1761	-224529	0.570006	0.748146	0.696412	0.0212436	0.0904306	CTNND1	14962	chr14_15829082_15829814	FALSE	A2B	gain
chr14:15829082-15829814	chr14	15829082	15829814	733	*	chr14	15844777	-	CTNND1	ENSMFAG00000031493	6314	54030	5768	15329	0.538533	0.748146	0.862084	0.0295636	0.0988172	CTNND1	14962	chr14_15829082_15829814	FALSE	A2B	gain
chr14:15831087-15833059	chr14	15831087	15833059	1973	*	chr14	16053977	+	UBE2L6	ENSMFAG00000002288	1829	54032	1761	-221904	0.634315	0.956438	0.696412	0.0103285	0.0749318	CTNND1	11717	chr14_15831087_15833059	FALSE	A2B	gain
chr14:15831087-15833059	chr14	15831087	15833059	1973	*	chr14	15844777	-	CTNND1	ENSMFAG00000031493	6314	54032	5768	12704	0.844769	0.956438	0.862084	0.00062898	0.0523185	CTNND1	11717	chr14_15831087_15833059	FALSE	A2B	gain
chr14:15937668-15939438	chr14	15937668	15939438	1771	*	chr14	15942245	-	ZDHHC5	ENSMFAG00000031545	4711	54057	5810	3692	0.63973	0.934159	0.772724	0.00969249	0.0738273	ZDHHC5	2806	chr14_15937668_15939438	FALSE	A2B	gain
chr14:15963408-15967548	chr14	15963408	15967548	4141	*	chr14	15868121	-	SELENOH	ENSMFAG00000035484	366	54064	8260	-97357	0.584952	0.993005	0.858207	0.0180649	0.0865628	YPEL	0	chr14_15963408_15967548	FALSE	A2B	gain
chr14:15963408-15967548	chr14	15963408	15967548	4141	*	chr14	16162516	-	RTN4RL2	ENSMFAG00000038644	4610	54064	10470	197038	0.722855	0.993005	0.338113	0.00345573	0.0597444	YPEL	0	chr14_15963408_15967548	FALSE	A2B	gain
chr14:16001213-16002422	chr14	16001213	16002422	1210	*	chr14	15844777	-	CTNND1	ENSMFAG00000031493	6314	54071	5768	-157040	0.752403	0.960494	0.862084	0.0023352	0.0561045	SERPING1	16190	chr14_16001213_16002422	FALSE	A2B	gain
chr14:16001213-16002422	chr14	16001213	16002422	1210	*	chr14	16053977	+	UBE2L6	ENSMFAG00000002288	1829	54071	1761	-52160	0.618278	0.960494	0.696412	0.0124352	0.0787325	SERPING1	16190	chr14_16001213_16002422	FALSE	A2B	gain
chr14:16011263-16013099	chr14	16011263	16013099	1837	*	chr14	15844777	-	CTNND1	ENSMFAG00000031493	6314	54072	5768	-167404	0.790891	0.972643	0.862084	0.00137368	0.0531636	SERPING1	5513	chr14_16011263_16013099	FALSE	A2B	gain
chr14:16011263-16013099	chr14	16011263	16013099	1837	*	chr14	16196913	+	SLC43A3	ENSMFAG00000033094	2673	54072	6994	-184732	0.749461	0.972643	0.532833	0.00242957	0.0562765	SERPING1	5513	chr14_16011263_16013099	FALSE	A2B	gain
chr14:16011263-16013099	chr14	16011263	16013099	1837	*	chr14	16233609	+	PRG2	ENSMFAG00000042008	1152	54072	12876	-221428	0.693642	0.972643	0.9976	0.00502503	0.064114	SERPING1	5513	chr14_16011263_16013099	FALSE	A2B	gain
chr14:16053481-16054870	chr14	16053481	16054870	1390	*	chr14	15868121	-	SELENOH	ENSMFAG00000035484	366	54077	8260	-186054	0.731535	0.920411	0.858207	0.0030842	0.0584125	UBE2L6	0	chr14_16053481_16054870	FALSE	A2B	gain
chr14:16053481-16054870	chr14	16053481	16054870	1390	*	chr14	16162516	-	RTN4RL2	ENSMFAG00000038644	4610	54077	10470	108341	0.739739	0.920411	0.338113	0.00276688	0.0573758	UBE2L6	0	chr14_16053481_16054870	FALSE	A2B	gain
chr14:160872-161874	chr14	160872	161874	1003	*	chr14	213089	+	PKP3	ENSMFAG00000000633	2837	51719	489	-51716	0.566081	0.867538	0.315835	0.0221552	0.0914224	NA	18639	chr14_160872_161874	FALSE	A2B	gain
chr14:16222663-16223790	chr14	16222663	16223790	1128	*	chr14	16196913	+	SLC43A3	ENSMFAG00000033094	2673	54108	6994	26313	0.659241	0.880177	0.532833	0.00768053	0.0699007	PRG2	9818	chr14_16222663_16223790	FALSE	A2B	gain
chr14:16222663-16223790	chr14	16222663	16223790	1128	*	chr14	16233609	+	PRG2	ENSMFAG00000042008	1152	54108	12876	-10383	0.59728	0.880177	0.9976	0.0157645	0.0835643	PRG2	9818	chr14_16222663_16223790	FALSE	A2B	gain
chr14:16343340-16344374	chr14	16343340	16344374	1035	*	chr14	16233609	+	PRG2	ENSMFAG00000042008	1152	54139	12876	110248	0.598341	0.888605	0.9976	0.0155791	0.0832132	APLNR	42364	chr14_16343340_16344374	FALSE	A2B	gain
chr14:16391707-16393308	chr14	16391707	16393308	1602	*	chr14	16386739	+	APLNR	ENSMFAG00000030255	1143	54151	4943	5768	0.644133	0.954828	0.960182	0.00920132	0.0729133	APLNR	4967	chr14_16391707_16393308	FALSE	A2B	gain
chr14:1660683-1661273	chr14	1660683	1661273	591	*	chr14	1808836	+	TNNI2	ENSMFAG00000039833	2704	51984	11335	-147858	0.615124	0.80383	0.700843	0.0128917	0.0793187	CTSD	59553	chr14_1660683_1661273	FALSE	A2B	gain
chr14:1795384-1796263	chr14	1795384	1796263	880	*	chr14	1720827	-	CTSD	ENSMFAG00000002481	9021	52000	1909	-74996	0.565321	0.884545	0.978214	0.0223357	0.091609	SYT8	8153	chr14_1795384_1796263	FALSE	A2B	gain
chr14:1924930-1926733	chr14	1924930	1926733	1804	*	chr14	1808836	+	TNNI2	ENSMFAG00000039833	2704	52021	11335	116995	0.747242	0.961425	0.700843	0.00250307	0.0565453	NA	5962	chr14_1924930_1926733	FALSE	A2B	gain
chr14:1962792-1967409	chr14	1962792	1967409	4618	*	chr14	1720827	-	CTSD	ENSMFAG00000002481	9021	52029	1909	-244273	0.724785	0.999273	0.978214	0.00336976	0.0592891	H19_1	0	chr14_1962792_1967409	FALSE	A2B	gain
chr14:1967548-1971273	chr14	1967548	1971273	3726	*	chr14	1720827	-	CTSD	ENSMFAG00000002481	9021	52030	1909	-248583	0.723207	0.972422	0.978214	0.00343993	0.0596714	H19_2	0	chr14_1967548_1971273	FALSE	A2B	gain
chr14:20201602-20202624	chr14	20201602	20202624	1023	*	chr14	20098496	+	RAPSN	ENSMFAG00000037957	1980	54337	9941	103617	0.5442	0.81529	0.35196	0.0278858	0.0974985	MYBPC3	1834	chr14_20201602_20202624	FALSE	A2B	gain
chr14:20735906-20737046	chr14	20735906	20737046	1141	*	chr14	20660242	+	LRP4	ENSMFAG00000003482	5894	54421	2675	76234	0.562844	0.77769	0.553326	0.0229324	0.0922978	Metazoa_SRP	10960	chr14_20735906_20737046	FALSE	A2B	gain
chr14:21356201-21357496	chr14	21356201	21357496	1296	*	chr14	21320773	-	CREB3L1	ENSMFAG00000031047	2719	54535	5419	-36075	0.700069	0.931903	0.987138	0.00463286	0.0628877	Y_RNA	140	chr14_21356201_21357496	FALSE	A2B	gain
chr14:2158028-2158689	chr14	2158028	2158689	662	*	chr14	2224654	-	ASCL2	ENSMFAG00000030459	582	52061	5053	66296	0.768033	0.792882	0.561758	0.00188771	0.0544897	NA	29780	chr14_2158028_2158689	FALSE	A2B	gain
chr14:2174745-2176200	chr14	2174745	2176200	1456	*	chr14	2224654	-	ASCL2	ENSMFAG00000030459	582	52064	5053	49182	0.73216	0.917158	0.561758	0.00305888	0.0584125	NA	46497	chr14_2174745_2176200	FALSE	A2B	gain
chr14:21772576-21773352	chr14	21772576	21773352	777	*	chr14	21802947	-	SLC35C1	ENSMFAG00000033217	5636	54582	7085	29983	0.711635	0.93647	0.635239	0.0039963	0.0613787	CRY2	13809	chr14_21772576_21773352	FALSE	A2B	gain
chr14:2189755-2190929	chr14	2189755	2190929	1175	*	chr14	2224654	-	ASCL2	ENSMFAG00000030459	582	52065	5053	34312	0.927542	0.965303	0.561758	0.000173516	0.0523185	ASCL2	33724	chr14_2189755_2190929	FALSE	A2B	gain
chr14:2244720-2246195	chr14	2244720	2246195	1476	*	chr14	2224654	-	ASCL2	ENSMFAG00000030459	582	52073	5053	-20803	0.8297	0.981491	0.561758	0.000786107	0.0523185	C11orf21	9960	chr14_2244720_2246195	FALSE	A2B	gain
chr14:2699870-2701521	chr14	2699870	2701521	1652	*	chr14	2892972	-	PHLDA2	ENSMFAG00000040835	441	52137	11989	192277	0.892415	0.997517	0.97926	0.000303633	0.0523185	KCNQ1OT1_5	44558	chr14_2699870_2701521	FALSE	A2B	gain
chr14:2703555-2704212	chr14	2703555	2704212	658	*	chr14	2892972	-	PHLDA2	ENSMFAG00000040835	441	52139	11989	189089	0.852455	0.857398	0.97926	0.000560597	0.0523185	KCNQ1OT1_5	48243	chr14_2703555_2704212	FALSE	A2B	gain
chr14:2707500-2708264	chr14	2707500	2708264	765	*	chr14	2892972	-	PHLDA2	ENSMFAG00000040835	441	52140	11989	185090	0.858925	0.91655	0.97926	0.000508466	0.0523185	KCNQ1OT1_5	52188	chr14_2707500_2708264	FALSE	A2B	gain
chr14:2711755-2713119	chr14	2711755	2713119	1365	*	chr14	2892972	-	PHLDA2	ENSMFAG00000040835	441	52142	11989	180535	0.870714	0.933034	0.97926	0.000424922	0.0523185	KCNQ1OT1_5	56443	chr14_2711755_2713119	FALSE	A2B	gain
chr14:2732629-2733486	chr14	2732629	2733486	858	*	chr14	2892972	-	PHLDA2	ENSMFAG00000040835	441	52145	11989	159915	0.884418	0.79439	0.97926	0.000343959	0.0523185	KCNQ1OT1_5	77317	chr14_2732629_2733486	FALSE	A2B	gain
chr14:2844587-2847272	chr14	2844587	2847272	2686	*	chr14	2892972	-	PHLDA2	ENSMFAG00000040835	441	52166	11989	47043	0.876702	0.966606	0.97926	0.00038757	0.0523185	NA	2066	chr14_2844587_2847272	FALSE	A2B	gain
chr14:2852829-2853721	chr14	2852829	2853721	893	*	chr14	2892972	-	PHLDA2	ENSMFAG00000040835	441	52171	11989	39697	0.959311	0.9494	0.97926	0.000102884	0.0523185	NA	3489	chr14_2852829_2853721	FALSE	A2B	gain
chr14:33091736-33092759	chr14	33091736	33092759	1024	*	chr14	33066048	+	ABTB2	ENSMFAG00000001208	3536	55089	943	26199	0.554363	0.826201	0.325435	0.0250821	0.0945694	ABTB2	25687	chr14_33091736_33092759	FALSE	A2B	gain
chr14:33149059-33149865	chr14	33149059	33149865	807	*	chr14	32995364	-	CAT	ENSMFAG00000000437	2416	55104	329	-154098	0.704188	0.827951	0.55148	0.00439636	0.0623456	ABTB2	83010	chr14_33149059_33149865	FALSE	A2B	gain
chr14:33721709-33722778	chr14	33721709	33722778	1070	*	chr14	33713699	+	CD59	ENSMFAG00000032872	1544	55209	6823	8544	0.840075	0.985907	0.997661	0.00067448	0.0523185	CD59	8009	chr14_33721709_33722778	FALSE	A2B	gain
chr14:33725604-33726285	chr14	33725604	33726285	682	*	chr14	33713699	+	CD59	ENSMFAG00000032872	1544	55210	6823	12245	0.868546	0.899963	0.997661	0.000439254	0.0523185	CD59	11904	chr14_33725604_33726285	FALSE	A2B	gain
chr14:33779984-33780629	chr14	33779984	33780629	646	*	chr14	33713699	+	CD59	ENSMFAG00000032872	1544	55227	6823	66607	0.838977	0.915392	0.997661	0.000685557	0.0523185	CD59	66284	chr14_33779984_33780629	FALSE	A2B	gain
chr14:33814480-33815843	chr14	33814480	33815843	1364	*	chr14	33713699	+	CD59	ENSMFAG00000032872	1544	55234	6823	101462	0.818966	0.979805	0.997661	0.000919473	0.0523185	KIAA1549L	86911	chr14_33814480_33815843	FALSE	A2B	gain
chr14:33876485-33877566	chr14	33876485	33877566	1082	*	chr14	33713699	+	CD59	ENSMFAG00000032872	1544	55241	6823	163326	0.631344	0.91907	0.997661	0.0106929	0.0758179	KIAA1549L	25188	chr14_33876485_33877566	FALSE	A2B	gain
chr14:33876485-33877566	chr14	33876485	33877566	1082	*	chr14	33674931	+	FBXO3	ENSMFAG00000044515	2313	55241	14765	202094	0.563596	0.91907	0.454859	0.0227497	0.0920527	KIAA1549L	25188	chr14_33876485_33877566	FALSE	A2B	gain
chr14:35210438-35210976	chr14	35210438	35210976	539	*	chr14	34997374	+	WT1	ENSMFAG00000030746	3612	55343	5212	213333	0.692507	0.778907	0.234722	0.00509735	0.0642996	NA	143606	chr14_35210438_35210976	FALSE	A2B	gain
chr14:434622-436752	chr14	434622	436752	2131	*	chr14	634275	+	RPLP2	ENSMFAG00000040006	348	51791	11466	-198588	0.570375	0.83213	0.951689	0.0211597	0.0903156	IRF7	847	chr14_434622_436752	FALSE	A2B	gain
chr14:434622-436752	chr14	434622	436752	2131	*	chr14	647004	+	PNPLA2	ENSMFAG00000045142	1455	51791	15239	-211317	0.539755	0.83213	0.36913	0.0291948	0.0986366	IRF7	847	chr14_434622_436752	FALSE	A2B	gain
chr14:434622-436752	chr14	434622	436752	2131	*	chr14	377749	+	RASSF7	ENSMFAG00000019478	1595	51791	4045	57938	0.680705	0.83213	0.744661	0.00590671	0.0663057	IRF7	847	chr14_434622_436752	FALSE	A2B	gain
chr14:434622-436752	chr14	434622	436752	2131	*	chr14	654526	+	CRACR2B	ENSMFAG00000040336	2621	51791	11708	-218839	0.537927	0.83213	0.506554	0.0297481	0.0990061	IRF7	847	chr14_434622_436752	FALSE	A2B	gain
chr14:44659808-44660290	chr14	44659808	44660290	483	*	chr14	44779972	+	SVIP	ENSMFAG00000041569	234	55611	12532	-119923	0.850639	0.778659	0.400394	0.000576101	0.0523185	CCDC179	87608	chr14_44659808_44660290	FALSE	A2B	gain
chr14:462585-465320	chr14	462585	465320	2736	*	chr14	647004	+	PNPLA2	ENSMFAG00000045142	1455	51796	15239	-183052	0.55091	0.928817	0.36913	0.026006	0.0956181	DRD4	0	chr14_462585_465320	FALSE	A2B	gain
chr14:462585-465320	chr14	462585	465320	2736	*	chr14	654526	+	CRACR2B	ENSMFAG00000040336	2621	51796	11708	-190574	0.685049	0.928817	0.506554	0.00559623	0.0656356	DRD4	0	chr14_462585_465320	FALSE	A2B	gain
chr14:462585-465320	chr14	462585	465320	2736	*	chr14	377749	+	RASSF7	ENSMFAG00000019478	1595	51796	4045	86203	0.744484	0.928817	0.744661	0.00259724	0.0567211	DRD4	0	chr14_462585_465320	FALSE	A2B	gain
chr14:462585-465320	chr14	462585	465320	2736	*	chr14	230443	-	SIGIRR	ENSMFAG00000041564	2295	51796	12529	-233509	0.582211	0.928817	0.79408	0.0186144	0.0872779	DRD4	0	chr14_462585_465320	FALSE	A2B	gain
chr14:462585-465320	chr14	462585	465320	2736	*	chr14	634275	+	RPLP2	ENSMFAG00000040006	348	51796	11466	-170323	0.567904	0.928817	0.951689	0.0217276	0.0909028	DRD4	0	chr14_462585_465320	FALSE	A2B	gain
chr14:5084941-5086558	chr14	5084941	5086558	1618	*	chr14	5120297	-	CCND1	ENSMFAG00000039013	4258	52373	10701	34548	0.804541	0.949621	0.990892	0.00113182	0.0525075	ORAOV1	0	chr14_5084941_5086558	FALSE	A2B	gain
chr14:51116227-51120484	chr14	51116227	51120484	4258	*	chr14	51329168	+	SOX6	ENSMFAG00000026936	6388	56008	4438	-210813	0.630437	0.998568	0.850822	0.0108065	0.0760621	Metazoa_SRP	26131	chr14_51116227_51120484	FALSE	A2B	gain
chr14:5121998-5125840	chr14	5121998	5125840	3843	*	chr14	5120297	-	CCND1	ENSMFAG00000039013	4258	52387	10701	-3622	0.829278	0.998648	0.990892	0.00079099	0.0523185	CCND1	1700	chr14_5121998_5125840	FALSE	A2B	gain
chr14:5121998-5125840	chr14	5121998	5125840	3843	*	chr14	5085427	+	ORAOV1	ENSMFAG00000040588	3290	52387	11828	38492	0.617902	0.998648	0.548895	0.0124889	0.0787683	CCND1	1700	chr14_5121998_5125840	FALSE	A2B	gain
chr14:5262540-5263687	chr14	5262540	5263687	1148	*	chr14	5120297	-	CCND1	ENSMFAG00000039013	4258	52403	10701	-142816	0.564409	0.979676	0.990892	0.0225538	0.0917998	CCND1	142242	chr14_5262540_5263687	FALSE	A2B	gain
chr14:5474364-5475002	chr14	5474364	5475002	639	*	chr14	5709439	-	TPCN2	ENSMFAG00000045821	3834	52425	15770	234756	0.610568	0.902785	0.746754	0.0135774	0.0803899	MYEOV	11800	chr14_5474364_5475002	FALSE	A2B	gain
chr14:55339125-55340239	chr14	55339125	55340239	1115	*	chr14	55383378	-	PARVA	ENSMFAG00000042761	1239	56362	13427	43696	0.614891	0.939448	0.88387	0.0129261	0.0793782	PARVA	43138	chr14_55339125_55340239	FALSE	A2B	gain
chr14:55587449-55588712	chr14	55587449	55588712	1264	*	chr14	55643310	-	MICAL2	ENSMFAG00000003872	5220	56399	2977	55230	0.683159	0.956573	0.490799	0.00572941	0.0659462	NA	2845	chr14_55587449_55588712	FALSE	A2B	gain
chr14:55612502-55613630	chr14	55612502	55613630	1129	*	chr14	55643310	-	MICAL2	ENSMFAG00000003872	5220	56405	2977	30244	0.632529	0.884722	0.490799	0.0105462	0.0754958	NA	20943	chr14_55612502_55613630	FALSE	A2B	gain
chr14:55684676-55686050	chr14	55684676	55686050	1375	*	chr14	55643310	-	MICAL2	ENSMFAG00000003872	5220	56425	2977	-42053	0.581854	0.964958	0.490799	0.0186871	0.0873427	MICAL2	41365	chr14_55684676_55686050	FALSE	A2B	gain
chr14:57040024-57041638	chr14	57040024	57041638	1615	*	chr14	57097675	+	MRVI1	ENSMFAG00000035351	17886	56528	8158	-56844	0.542366	0.836196	0.469506	0.0284197	0.0979583	CTR9	0	chr14_57040024_57041638	FALSE	A2B	gain
chr14:5711001-5711656	chr14	5711001	5711656	656	*	chr14	5836506	-	IGHMBP2	ENSMFAG00000043909	4953	52457	14311	125178	0.565018	0.933438	0.684658	0.0224078	0.0916745	TPCN2	1561	chr14_5711001_5711656	FALSE	A2B	gain
chr14:58173071-58174334	chr14	58173071	58174334	1264	*	chr14	58241290	-	WEE1	ENSMFAG00000034468	2009	56663	7893	67588	0.555715	0.910125	0.561081	0.0247282	0.0942332	NA	2096	chr14_58173071_58174334	FALSE	A2B	gain
chr14:59557797-59558487	chr14	59557797	59558487	691	*	chr14	59576850	+	LMO1	ENSMFAG00000034120	4779	56833	7624	-18708	0.634776	0.837461	0.253923	0.0102729	0.0748873	LMO1	18362	chr14_59557797_59558487	FALSE	A2B	gain
chr14:59567662-59568510	chr14	59567662	59568510	849	*	chr14	59576850	+	LMO1	ENSMFAG00000034120	4779	56835	7624	-8764	0.799149	0.8299	0.253923	0.00122222	0.0528472	LMO1	8339	chr14_59567662_59568510	FALSE	A2B	gain
chr14:60283698-60284701	chr14	60283698	60284701	1004	*	chr14	60228302	+	CYB5R2	ENSMFAG00000031626	1746	56892	5877	55897	0.567314	0.964441	0.364638	0.0218653	0.0910909	CYB5R2	55395	chr14_60283698_60284701	FALSE	A2B	gain
chr14:605653-606461	chr14	605653	606461	809	*	chr14	654526	+	CRACR2B	ENSMFAG00000040336	2621	51841	11708	-48469	0.654388	0.874259	0.506554	0.00814244	0.0708486	GATD1	3215	chr14_605653_606461	FALSE	A2B	gain
chr14:605653-606461	chr14	605653	606461	809	*	chr14	377749	+	RASSF7	ENSMFAG00000019478	1595	51841	4045	228308	0.764521	0.874259	0.744661	0.00198079	0.0548911	GATD1	3215	chr14_605653_606461	FALSE	A2B	gain
chr14:605653-606461	chr14	605653	606461	809	*	chr14	647004	+	PNPLA2	ENSMFAG00000045142	1455	51841	15239	-40947	0.598484	0.874259	0.36913	0.0155543	0.083199	GATD1	3215	chr14_605653_606461	FALSE	A2B	gain
chr14:645550-647868	chr14	645550	647868	2319	*	chr14	634275	+	RPLP2	ENSMFAG00000040006	348	51851	11466	12434	0.549341	0.930761	0.951689	0.0264355	0.0960953	PNPLA2	0	chr14_645550_647868	FALSE	A2B	gain
chr14:66817020-66817790	chr14	66817020	66817790	771	*	chr14	67000956	+	ART5	ENSMFAG00000038891	2097	57182	10654	-183551	0.608576	0.800179	0.66521	0.0138872	0.0808534	PGAP2	12789	chr14_66817020_66817790	FALSE	A2B	gain
chr14:6701004-6702396	chr14	6701004	6702396	1393	*	chr14	6836336	-	GSTP1	ENSMFAG00000032564	661	52577	6581	134636	0.584992	0.965486	0.91858	0.0180569	0.0865508	UNC93B1	5719	chr14_6701004_6702396	FALSE	A2B	gain
chr14:67124183-67125528	chr14	67124183	67125528	1346	*	chr14	67279473	+	FOLR2	ENSMFAG00000002506	2292	57229	1932	-154618	0.607859	0.85624	0.549634	0.0140001	0.0809848	IL18BP	1830	chr14_67124183_67125528	FALSE	A2B	gain
chr14:67126912-67128158	chr14	67126912	67128158	1247	*	chr14	67279473	+	FOLR2	ENSMFAG00000002506	2292	57231	1932	-151938	0.653779	0.960908	0.549634	0.00820219	0.0709887	IL18BP	0	chr14_67126912_67128158	FALSE	A2B	gain
chr14:67126912-67128158	chr14	67126912	67128158	1247	*	chr14	67000956	+	ART5	ENSMFAG00000038891	2097	57231	10654	126579	0.553652	0.960908	0.66521	0.0252701	0.0948607	IL18BP	0	chr14_67126912_67128158	FALSE	A2B	gain
chr14:67189406-67190355	chr14	67189406	67190355	950	*	chr14	67279473	+	FOLR2	ENSMFAG00000002506	2292	57240	1932	-89593	0.64584	0.784276	0.549634	0.00901694	0.0726101	NUMA1	12612	chr14_67189406_67190355	FALSE	A2B	gain
chr14:67286803-67287594	chr14	67286803	67287594	792	*	chr14	67279473	+	FOLR2	ENSMFAG00000002506	2292	57263	1932	7725	0.564256	0.83542	0.549634	0.0225905	0.0918627	FOLR2	7329	chr14_67286803_67287594	FALSE	A2B	gain
chr14:67289585-67290507	chr14	67289585	67290507	923	*	chr14	67127359	+	IL18BP	ENSMFAG00000007235	3300	57265	3393	162687	0.556467	0.793711	0.521386	0.024533	0.0940219	FOLR2	10111	chr14_67289585_67290507	FALSE	A2B	gain
chr14:67289585-67290507	chr14	67289585	67290507	923	*	chr14	67279473	+	FOLR2	ENSMFAG00000002506	2292	57265	1932	10573	0.644554	0.793711	0.549634	0.00915555	0.0728081	FOLR2	10111	chr14_67289585_67290507	FALSE	A2B	gain
chr14:6809099-6810686	chr14	6809099	6810686	1588	*	chr14	6916302	+	CDK2AP2	ENSMFAG00000033158	1478	52594	7040	-106410	0.626057	0.878804	0.92978	0.0113699	0.0769828	NA	1946	chr14_6809099_6810686	FALSE	A2B	gain
chr14:6809099-6810686	chr14	6809099	6810686	1588	*	chr14	6663902	-	NDUFS8	ENSMFAG00000035405	1020	52594	8201	-145990	0.537028	0.878804	0.937596	0.0300235	0.0992503	NA	1946	chr14_6809099_6810686	FALSE	A2B	gain
chr14:6809099-6810686	chr14	6809099	6810686	1588	*	chr14	6942769	-	AIP	ENSMFAG00000034062	1249	52594	7578	132877	0.628318	0.878804	0.93138	0.0110758	0.0766236	NA	1946	chr14_6809099_6810686	FALSE	A2B	gain
chr14:6834874-6837211	chr14	6834874	6837211	2338	*	chr14	6978881	+	TMEM134	ENSMFAG00000030408	974	52602	5028	-142839	0.665381	0.93829	0.849406	0.00712972	0.0685528	GSTP1	0	chr14_6834874_6837211	FALSE	A2B	gain
chr14:68380417-68381546	chr14	68380417	68381546	1130	*	chr14	68603967	+	RELT	ENSMFAG00000032863	2625	57392	6816	-222986	0.817512	0.865255	0.374669	0.000939072	0.0523185	FCHSD2	17381	chr14_68380417_68381546	FALSE	A2B	gain
chr14:68380417-68381546	chr14	68380417	68381546	1130	*	chr14	68458930	+	P2RY2	ENSMFAG00000030156	1134	57392	4896	-77949	0.682953	0.865255	0.523478	0.00574412	0.0659891	FCHSD2	17381	chr14_68380417_68381546	FALSE	A2B	gain
chr14:68384313-68385033	chr14	68384313	68385033	721	*	chr14	68458930	+	P2RY2	ENSMFAG00000030156	1134	57393	4896	-74257	0.792992	0.952249	0.523478	0.00133358	0.0531636	FCHSD2	21277	chr14_68384313_68385033	FALSE	A2B	gain
chr14:68384313-68385033	chr14	68384313	68385033	721	*	chr14	68603967	+	RELT	ENSMFAG00000032863	2625	57393	6816	-219294	0.86202	0.952249	0.374669	0.000485164	0.0523185	FCHSD2	21277	chr14_68384313_68385033	FALSE	A2B	gain
chr14:68385538-68386113	chr14	68385538	68386113	576	*	chr14	68458930	+	P2RY2	ENSMFAG00000030156	1134	57394	4896	-73105	0.600655	0.712894	0.523478	0.0151814	0.082598	FCHSD2	22502	chr14_68385538_68386113	FALSE	A2B	gain
chr14:68385538-68386113	chr14	68385538	68386113	576	*	chr14	68603967	+	RELT	ENSMFAG00000032863	2625	57394	6816	-218142	0.758611	0.712894	0.374669	0.00214696	0.0555515	FCHSD2	22502	chr14_68385538_68386113	FALSE	A2B	gain
chr14:68441988-68442585	chr14	68441988	68442585	598	*	chr14	68603967	+	RELT	ENSMFAG00000032863	2625	57409	6816	-161681	0.709186	0.734069	0.374669	0.00412405	0.0617665	P2RY2	16344	chr14_68441988_68442585	FALSE	A2B	gain
chr14:68448175-68448699	chr14	68448175	68448699	525	*	chr14	68458930	+	P2RY2	ENSMFAG00000030156	1134	57411	4896	-10493	0.808729	0.776214	0.523478	0.00106591	0.0523185	P2RY2	10230	chr14_68448175_68448699	FALSE	A2B	gain
chr14:68448175-68448699	chr14	68448175	68448699	525	*	chr14	68603967	+	RELT	ENSMFAG00000032863	2625	57411	6816	-155530	0.771748	0.776214	0.374669	0.00179363	0.0542932	P2RY2	10230	chr14_68448175_68448699	FALSE	A2B	gain
chr14:68601339-68602258	chr14	68601339	68602258	920	*	chr14	68458930	+	P2RY2	ENSMFAG00000030156	1134	57442	4896	142868	0.68749	0.871222	0.523478	0.00542827	0.0651752	RELT	1708	chr14_68601339_68602258	FALSE	A2B	gain
chr14:6918458-6921246	chr14	6918458	6921246	2789	*	chr14	6836336	-	GSTP1	ENSMFAG00000032564	661	52619	6581	-83516	0.628612	0.950057	0.91858	0.0110381	0.0765918	PITPNM1	0	chr14_6918458_6921246	FALSE	A2B	gain
chr14:7007776-7009322	chr14	7007776	7009322	1547	*	chr14	6942769	-	AIP	ENSMFAG00000034062	1249	52629	7578	-65780	0.571289	0.832367	0.93138	0.0209528	0.0900428	CORO1B	0	chr14_7007776_7009322	FALSE	A2B	gain
chr14:70130859-70131963	chr14	70130859	70131963	1105	*	chr14	70230395	-	XRRA1	ENSMFAG00000002984	2379	57587	2308	98984	0.625453	0.894755	0.157364	0.0114496	0.0770981	Metazoa_SRP	7374	chr14_70130859_70131963	FALSE	A2B	gain
chr14:70153371-70154040	chr14	70153371	70154040	670	*	chr14	70230395	-	XRRA1	ENSMFAG00000002984	2379	57591	2308	76690	0.548175	0.774448	0.157364	0.0267587	0.0964233	Metazoa_SRP	14032	chr14_70153371_70154040	FALSE	A2B	gain
chr14:70626370-70627571	chr14	70626370	70627571	1202	*	chr14	70838629	-	GDPD5	ENSMFAG00000043053	4837	57680	13654	211659	0.554682	0.751555	0.651979	0.0249982	0.0945091	NA	907	chr14_70626370_70627571	FALSE	A2B	gain
chr14:70689867-70690890	chr14	70689867	70690890	1024	*	chr14	70642884	-	ARRB1	ENSMFAG00000042650	3338	57703	13380	-47494	0.537738	0.816906	0.844298	0.0298057	0.0990818	NA	15924	chr14_70689867_70690890	FALSE	A2B	gain
chr14:70872793-70874154	chr14	70872793	70874154	1362	*	chr14	70870054	+	SERPINH1	ENSMFAG00000043814	2302	57749	14238	3419	0.647066	0.975082	0.995261	0.00888655	0.0723751	SERPINH1	2738	chr14_70872793_70874154	FALSE	A2B	gain
chr14:70890502-70892988	chr14	70890502	70892988	2487	*	chr14	70870054	+	SERPINH1	ENSMFAG00000043814	2302	57758	14238	21691	0.765042	0.968959	0.995261	0.00196671	0.0548911	SERPINH1	20447	chr14_70890502_70892988	FALSE	A2B	gain
chr14:72008327-72010286	chr14	72008327	72010286	1960	*	chr14	71980640	-	LRRC32	ENSMFAG00000039295	5551	57882	10916	-28666	0.763714	0.989251	0.899378	0.00200274	0.0550144	LRRC32	27686	chr14_72008327_72010286	FALSE	A2B	gain
chr14:72491885-72492910	chr14	72491885	72492910	1026	*	chr14	72449807	+	MYO7A	ENSMFAG00000044666	7911	57942	14872	42590	0.8243	0.87469	0.71389	0.000850782	0.0523185	MYO7A	42077	chr14_72491885_72492910	FALSE	A2B	gain
chr14:72500011-72500743	chr14	72500011	72500743	733	*	chr14	72449807	+	MYO7A	ENSMFAG00000044666	7911	57945	14872	50570	0.849088	0.958689	0.71389	0.000589655	0.0523185	MYO7A	50203	chr14_72500011_72500743	FALSE	A2B	gain
chr14:72798440-72800188	chr14	72798440	72800188	1749	*	chr14	72737991	-	PAK1	ENSMFAG00000003264	3507	57972	2518	-61323	0.785806	0.880398	0.868607	0.00147536	0.0533914	PAK1	60448	chr14_72798440_72800188	FALSE	A2B	gain
chr14:73639007-73640138	chr14	73639007	73640138	1132	*	chr14	73779052	-	GAB2	ENSMFAG00000003506	6070	58055	2695	139480	0.538534	0.886225	0.795249	0.0295633	0.0988172	USP35	88959	chr14_73639007_73640138	FALSE	A2B	gain
chr14:73640444-73642640	chr14	73640444	73642640	2197	*	chr14	73779052	-	GAB2	ENSMFAG00000003506	6070	58056	2695	137510	0.565266	0.988982	0.795249	0.0223487	0.091609	USP35	90396	chr14_73640444_73642640	FALSE	A2B	gain
chr14:73655633-73656775	chr14	73655633	73656775	1143	*	chr14	73779052	-	GAB2	ENSMFAG00000003506	6070	58062	2695	122848	0.645463	0.931795	0.795249	0.00905737	0.072649	USP35	105585	chr14_73655633_73656775	FALSE	A2B	gain
chr14:73744591-73745428	chr14	73744591	73745428	838	*	chr14	73779052	-	GAB2	ENSMFAG00000003506	6070	58082	2695	34043	0.587285	0.973553	0.795249	0.0176081	0.0860553	GAB2	33623	chr14_73744591_73745428	FALSE	A2B	gain
chr14:737458-738621	chr14	737458	738621	1164	*	chr14	569391	+	TALDO1	ENSMFAG00000003033	1140	51889	2347	168648	0.557092	0.721968	0.930519	0.0243721	0.093861	CHID1	25	chr14_737458_738621	FALSE	A2B	gain
chr14:8703232-8704193	chr14	8703232	8704193	962	*	chr14	8736846	-	OVOL1	ENSMFAG00000003667	4855	52938	2821	33134	0.654758	0.883188	0.963505	0.00810635	0.070763	SNX32	17961	chr14_8703232_8704193	FALSE	A2B	gain
chr14:8706275-8708117	chr14	8706275	8708117	1843	*	chr14	8736846	-	OVOL1	ENSMFAG00000003667	4855	52939	2821	29650	0.827481	0.998745	0.963505	0.000812114	0.0523185	SNX32	21004	chr14_8706275_8708117	FALSE	A2B	gain
chr14:8709733-8710916	chr14	8709733	8710916	1184	*	chr14	8736846	-	OVOL1	ENSMFAG00000003667	4855	52940	2821	26522	0.788715	0.964376	0.963505	0.00141637	0.0531636	SNX32	24462	chr14_8709733_8710916	FALSE	A2B	gain
chr14:8724275-8726819	chr14	8724275	8726819	2545	*	chr14	8736846	-	OVOL1	ENSMFAG00000003667	4855	52941	2821	11299	0.833642	0.936981	0.963505	0.000741811	0.0523185	OVOL1	10026	chr14_8724275_8726819	FALSE	A2B	gain
chr14:8736171-8737623	chr14	8736171	8737623	1453	*	chr14	8492191	-	CST6	ENSMFAG00000002342	1118	52946	1806	-244706	0.548133	0.979547	0.632531	0.0267704	0.0964305	OVOL1	0	chr14_8736171_8737623	FALSE	A2B	gain
chr14:8746415-8747835	chr14	8746415	8747835	1421	*	chr14	8736846	-	OVOL1	ENSMFAG00000003667	4855	52950	2821	-10279	0.634303	0.938872	0.963505	0.0103298	0.0749318	AP5B1	3359	chr14_8746415_8747835	FALSE	A2B	gain
chr14:89421337-89422442	chr14	89421337	89422442	1106	*	chr14	89346517	-	SMCO4	ENSMFAG00000029928	180	58609	4782	-75372	0.572057	0.837079	0.313312	0.0207805	0.089926	Metazoa_SRP	10812	chr14_89421337_89422442	FALSE	A2B	gain
chr14:89526001-89527256	chr14	89526001	89527256	1256	*	chr14	89346517	-	SMCO4	ENSMFAG00000029928	180	58617	4782	-180111	0.551923	0.905639	0.313312	0.0257318	0.0953429	CEP295	10614	chr14_89526001_89527256	FALSE	A2B	gain
chr14:90578878-90580339	chr14	90578878	90580339	1462	*	chr14	90617247	+	AMOTL1	ENSMFAG00000032749	3137	58718	6726	-37639	0.599303	0.891519	0.725706	0.0154127	0.0829754	AMOTL1	36907	chr14_90578878_90580339	FALSE	A2B	gain
chr14:9389239-9390741	chr14	9389239	9390741	1503	*	chr14	9358384	-	SPDYC	ENSMFAG00000043469	882	53104	13967	-31606	0.553515	0.977479	0.777648	0.0253063	0.094882	SYVN1	3789	chr14_9389239_9390741	FALSE	A2B	gain
chr14:9447312-9448918	chr14	9447312	9448918	1607	*	chr14	9611123	+	GPHA2	ENSMFAG00000040663	1190	53118	11887	-163008	0.6423	0.924692	0.64367	0.00940302	0.0732658	VPS51	0	chr14_9447312_9448918	FALSE	A2B	gain
chr14:9447312-9448918	chr14	9447312	9448918	1607	*	chr14	9498642	-	SAC3D1	ENSMFAG00000000880	1463	53118	688	50527	0.551963	0.924692	0.648348	0.0257211	0.0953292	VPS51	0	chr14_9447312_9448918	FALSE	A2B	gain
chr14:98154431-98155560	chr14	98154431	98155560	1130	*	chr14	98243310	+	BIRC3	ENSMFAG00000043706	6870	59082	14160	-88315	0.593403	0.80355	0.292141	0.0164585	0.0844739	U6	83364	chr14_98154431_98155560	FALSE	A2B	gain
chr14:98178447-98179442	chr14	98178447	98179442	996	*	chr14	98243310	+	BIRC3	ENSMFAG00000043706	6870	59087	14160	-64366	0.536597	0.891126	0.292141	0.0301566	0.0993296	U6	59482	chr14_98178447_98179442	FALSE	A2B	gain
chr15:100824807-100826190	chr15	100824807	100826190	1384	*	chr15	100816930	+	PIP5KL1	ENSMFAG00000031728	2205	68200	5951	8568	0.574432	0.806205	0.309127	0.0202551	0.0893429	ST6GALNAC4	4408	chr15_100824807_100826190	FALSE	A2B	gain
chr15:100882949-100884126	chr15	100882949	100884126	1178	*	chr15	100899472	+	ENG	ENSMFAG00000034473	2368	68214	7898	-15935	0.721352	0.720967	0.732168	0.00352407	0.0598727	ENG	15345	chr15_100882949_100884126	FALSE	A2B	gain
chr15:100904488-100905100	chr15	100904488	100905100	613	*	chr15	100899472	+	ENG	ENSMFAG00000034473	2368	68220	7898	5322	0.881137	0.851888	0.732168	0.000361911	0.0523185	ENG	5015	chr15_100904488_100905100	FALSE	A2B	gain
chr15:100952852-100954012	chr15	100952852	100954012	1161	*	chr15	100816930	+	PIP5KL1	ENSMFAG00000031728	2205	68232	5951	136502	0.680061	0.842421	0.309127	0.00595402	0.0664787	FPGS	6590	chr15_100952852_100954012	FALSE	A2B	gain
chr15:100952852-100954012	chr15	100952852	100954012	1161	*	chr15	100986960	+	SH2D3C	ENSMFAG00000000671	6214	68232	518	-33528	0.658636	0.842421	0.353129	0.00773673	0.0700166	FPGS	6590	chr15_100952852_100954012	FALSE	A2B	gain
chr15:100952852-100954012	chr15	100952852	100954012	1161	*	chr15	101164841	-	STXBP1	ENSMFAG00000003958	4238	68232	3039	211409	0.635216	0.842421	0.543726	0.0102201	0.0748203	FPGS	6590	chr15_100952852_100954012	FALSE	A2B	gain
chr15:101087307-101088159	chr15	101087307	101088159	853	*	chr15	100899472	+	ENG	ENSMFAG00000034473	2368	68265	7898	188261	0.695214	0.809447	0.732168	0.00492643	0.0638366	NA	4174	chr15_101087307_101088159	FALSE	A2B	gain
chr15:101088687-101089365	chr15	101088687	101089365	679	*	chr15	100899472	+	ENG	ENSMFAG00000034473	2368	68266	7898	189554	0.573138	0.897464	0.732168	0.0205398	0.089668	NA	5554	chr15_101088687_101089365	FALSE	A2B	gain
chr15:106879037-106879532	chr15	106879037	106879532	496	*	chr15	107026605	+	FGD3	ENSMFAG00000002491	5346	68818	1918	-147321	0.889778	0.794217	0.874946	0.000316416	0.0523185	IPPK	28315	chr15_106879037_106879532	FALSE	A2B	gain
chr15:106952903-106953444	chr15	106952903	106953444	542	*	chr15	107026605	+	FGD3	ENSMFAG00000002491	5346	68828	1918	-73432	0.880579	0.712673	0.874946	0.000365051	0.0523185	BICD2	4247	chr15_106952903_106953444	FALSE	A2B	gain
chr15:106998863-106999804	chr15	106998863	106999804	942	*	chr15	107026605	+	FGD3	ENSMFAG00000002491	5346	68835	1918	-27272	0.878112	0.894928	0.874946	0.000379236	0.0523185	FGD3	26800	chr15_106998863_106999804	FALSE	A2B	gain
chr15:107007596-107009350	chr15	107007596	107009350	1755	*	chr15	107253722	+	WNK2	ENSMFAG00000031335	6602	68837	5638	-245249	0.629716	0.977845	0.500462	0.0108975	0.0762753	FGD3	17254	chr15_107007596_107009350	FALSE	A2B	gain
chr15:107007596-107009350	chr15	107007596	107009350	1755	*	chr15	107026605	+	FGD3	ENSMFAG00000002491	5346	68837	1918	-18132	0.784499	0.977845	0.874946	0.00150258	0.0534047	FGD3	17254	chr15_107007596_107009350	FALSE	A2B	gain
chr15:107209089-107209771	chr15	107209089	107209771	683	*	chr15	107253722	+	WNK2	ENSMFAG00000031335	6602	68881	5638	-44292	0.724178	0.771599	0.500462	0.00339659	0.0594368	NINJ1	9258	chr15_107209089_107209771	FALSE	A2B	gain
chr15:107209089-107209771	chr15	107209089	107209771	683	*	chr15	107026605	+	FGD3	ENSMFAG00000002491	5346	68881	1918	182825	0.812215	0.771599	0.874946	0.00101378	0.0523185	NINJ1	9258	chr15_107209089_107209771	FALSE	A2B	gain
chr15:107209089-107209771	chr15	107209089	107209771	683	*	chr15	107408126	-	C9orf129	ENSMFAG00000033009	588	68881	6930	198696	0.592287	0.771599	0.0958828	0.0166632	0.0847158	NINJ1	9258	chr15_107209089_107209771	FALSE	A2B	gain
chr15:107248148-107249613	chr15	107248148	107249613	1466	*	chr15	107253722	+	WNK2	ENSMFAG00000031335	6602	68890	5638	-4842	0.756306	0.983806	0.500462	0.00221516	0.0556872	WNK2	4108	chr15_107248148_107249613	FALSE	A2B	gain
chr15:107248148-107249613	chr15	107248148	107249613	1466	*	chr15	107408126	-	C9orf129	ENSMFAG00000033009	588	68890	6930	159246	0.68399	0.983806	0.0958828	0.00567053	0.0657744	WNK2	4108	chr15_107248148_107249613	FALSE	A2B	gain
chr15:107248148-107249613	chr15	107248148	107249613	1466	*	chr15	107199830	-	NINJ1	ENSMFAG00000041566	1302	68890	12531	-49050	0.569733	0.983806	0.879746	0.0213059	0.0904837	WNK2	4108	chr15_107248148_107249613	FALSE	A2B	gain
chr15:107248148-107249613	chr15	107248148	107249613	1466	*	chr15	107026605	+	FGD3	ENSMFAG00000002491	5346	68890	1918	222275	0.769134	0.983806	0.874946	0.00185935	0.0543978	WNK2	4108	chr15_107248148_107249613	FALSE	A2B	gain
chr15:107270303-107271361	chr15	107270303	107271361	1059	*	chr15	107253722	+	WNK2	ENSMFAG00000031335	6602	68897	5638	17110	0.682521	0.851194	0.500462	0.00577501	0.0660808	WNK2	16580	chr15_107270303_107271361	FALSE	A2B	gain
chr15:107270303-107271361	chr15	107270303	107271361	1059	*	chr15	107408126	-	C9orf129	ENSMFAG00000033009	588	68897	6930	137294	0.575739	0.851194	0.0958828	0.0199709	0.0889062	WNK2	16580	chr15_107270303_107271361	FALSE	A2B	gain
chr15:107270303-107271361	chr15	107270303	107271361	1059	*	chr15	107026605	+	FGD3	ENSMFAG00000002491	5346	68897	1918	244227	0.793558	0.851194	0.874946	0.00132296	0.0531636	WNK2	16580	chr15_107270303_107271361	FALSE	A2B	gain
chr15:107503590-107504531	chr15	107503590	107504531	942	*	chr15	107408126	-	C9orf129	ENSMFAG00000033009	588	68927	6930	-95934	0.608578	0.974748	0.0958828	0.0138868	0.0808534	FAM120A	5454	chr15_107503590_107504531	FALSE	A2B	gain
chr15:107503590-107504531	chr15	107503590	107504531	942	*	chr15	107509986	+	FAM120A	ENSMFAG00000043116	7886	68927	13700	-5926	0.584779	0.974748	0.870023	0.0180992	0.0866027	FAM120A	5454	chr15_107503590_107504531	FALSE	A2B	gain
chr15:1080889-1081459	chr15	1080889	1081459	571	*	chr15	1304320	+	CLIC3	ENSMFAG00000036914	3326	61488	9231	-223146	0.781866	0.780388	0.93218	0.00155885	0.0535054	TPRN	1359	chr15_1080889_1081459	FALSE	A2B	gain
chr15:1114613-1117500	chr15	1114613	1117500	2888	*	chr15	1250619	+	NPDC1	ENSMFAG00000003246	1772	61495	2504	-134563	0.547942	0.988438	0.59856	0.0268235	0.0964794	LRRC26	6957	chr15_1114613_1117500	FALSE	A2B	gain
chr15:11382659-11383511	chr15	11382659	11383511	853	*	chr15	11499156	+	NR6A1	ENSMFAG00000045408	2911	62935	15452	-116071	0.790862	0.964764	0.76257	0.00137424	0.0531636	NA	14731	chr15_11382659_11383511	FALSE	A2B	gain
chr15:11394938-11396539	chr15	11394938	11396539	1602	*	chr15	11499156	+	NR6A1	ENSMFAG00000045408	2911	62938	15452	-103418	0.76243	0.994249	0.76257	0.00203818	0.0553198	NA	1703	chr15_11394938_11396539	FALSE	A2B	gain
chr15:11523007-11523606	chr15	11523007	11523606	600	*	chr15	11499156	+	NR6A1	ENSMFAG00000045408	2911	62958	15452	24150	0.852774	0.880333	0.76257	0.000557918	0.0523185	NR6A1	23850	chr15_11523007_11523606	FALSE	A2B	gain
chr15:11524980-11525857	chr15	11524980	11525857	878	*	chr15	11499156	+	NR6A1	ENSMFAG00000045408	2911	62959	15452	26262	0.87746	0.977624	0.76257	0.000383066	0.0523185	NR6A1	25823	chr15_11524980_11525857	FALSE	A2B	gain
chr15:12044383-12045113	chr15	12044383	12045113	731	*	chr15	12244486	+	DENND1A	ENSMFAG00000031585	2860	63061	5841	-199738	0.587889	0.880743	0.331713	0.0174916	0.0859009	LHX2	62118	chr15_12044383_12045113	FALSE	A2B	gain
chr15:12181907-12182493	chr15	12181907	12182493	587	*	chr15	12244486	+	DENND1A	ENSMFAG00000031585	2860	63087	5841	-62286	0.623089	0.871485	0.331713	0.0117664	0.0776149	DENND1A	61992	chr15_12181907_12182493	FALSE	A2B	gain
chr15:12181907-12182493	chr15	12181907	12182493	587	*	chr15	12107232	-	LHX2	ENSMFAG00000028670	3844	63087	4585	-74968	0.568747	0.871485	0.348268	0.0215324	0.0907476	DENND1A	61992	chr15_12181907_12182493	FALSE	A2B	gain
chr15:12681679-12684543	chr15	12681679	12684543	2865	*	chr15	12689328	-	CRB2	ENSMFAG00000042297	6265	63148	13105	6217	0.536062	0.997275	0.527602	0.030322	0.0994586	CRB2	4784	chr15_12681679_12684543	FALSE	A2B	gain
chr15:1346728-1348002	chr15	1346728	1348002	1275	*	chr15	1250619	+	NPDC1	ENSMFAG00000003246	1772	61554	2504	96746	0.655713	0.905951	0.59856	0.0080139	0.0705341	LCN12	1628	chr15_1346728_1348002	FALSE	A2B	gain
chr15:1346728-1348002	chr15	1346728	1348002	1275	*	chr15	1241228	+	ENTPD2	ENSMFAG00000043619	2077	61554	14092	106137	0.538563	0.905951	0.164995	0.0295546	0.0988172	LCN12	1628	chr15_1346728_1348002	FALSE	A2B	gain
chr15:1346728-1348002	chr15	1346728	1348002	1275	*	chr15	1437913	+	EDF1	ENSMFAG00000003426	1097	61554	2629	-90548	0.617822	0.905951	0.926334	0.0125003	0.0787683	LCN12	1628	chr15_1346728_1348002	FALSE	A2B	gain
chr15:1648128-1648780	chr15	1648128	1648780	653	*	chr15	1644182	+	AGPAT2	ENSMFAG00000034214	1571	61629	7699	4272	0.585398	0.706001	0.971937	0.0179766	0.0864921	AGPAT2	3945	chr15_1648128_1648780	FALSE	A2B	gain
chr15:16509361-16510714	chr15	16509361	16510714	1354	*	chr15	16399671	+	PHF19	ENSMFAG00000033849	4466	63426	7436	110366	0.652504	0.94668	0.720167	0.00832836	0.0712536	NA	0	chr15_16509361_16510714	FALSE	A2B	gain
chr15:16783002-16783648	chr15	16783002	16783648	647	*	chr15	16604169	+	MEGF9	ENSMFAG00000032363	6574	63449	6437	179156	0.569873	0.871141	0.425626	0.021274	0.090455	NA	42194	chr15_16783002_16783648	FALSE	A2B	gain
chr15:25204563-25205490	chr15	25204563	25205490	928	*	chr15	25176455	-	HSDL2	ENSMFAG00000039178	3880	63955	10823	-28571	0.550387	0.917233	0.803926	0.0261485	0.0957259	PTBP3	25917	chr15_25204563_25205490	FALSE	A2B	gain
chr15:25204563-25205490	chr15	25204563	25205490	928	*	chr15	25231408	+	PTBP3	ENSMFAG00000041265	2823	63955	12294	-26382	0.689594	0.917233	0.591483	0.00528721	0.0647715	PTBP3	25917	chr15_25204563_25205490	FALSE	A2B	gain
chr15:25204563-25205490	chr15	25204563	25205490	928	*	chr15	25390953	+	SUSD1	ENSMFAG00000035744	5635	63955	8457	-185927	0.682044	0.917233	0.464706	0.00580936	0.066106	PTBP3	25917	chr15_25204563_25205490	FALSE	A2B	gain
chr15:25212753-25213841	chr15	25212753	25213841	1089	*	chr15	25390953	+	SUSD1	ENSMFAG00000035744	5635	63957	8457	-177656	0.661096	0.796463	0.464706	0.00751019	0.069531	PTBP3	17566	chr15_25212753_25213841	FALSE	A2B	gain
chr15:25472363-25473148	chr15	25472363	25473148	786	*	chr15	25231408	+	PTBP3	ENSMFAG00000041265	2823	63991	12294	241347	0.551792	0.780113	0.591483	0.0257674	0.0953651	U6	46205	chr15_25472363_25473148	FALSE	A2B	gain
chr15:28144590-28145272	chr15	28144590	28145272	683	*	chr15	28182163	+	PTPN3	ENSMFAG00000035170	7909	64200	8111	-37232	0.632506	0.764523	0.775371	0.010549	0.0754958	NA	288	chr15_28144590_28145272	FALSE	A2B	gain
chr15:28155467-28156300	chr15	28155467	28156300	834	*	chr15	28182163	+	PTPN3	ENSMFAG00000035170	7909	64201	8111	-26280	0.825337	0.926017	0.775371	0.000837984	0.0523185	NA	9905	chr15_28155467_28156300	FALSE	A2B	gain
chr15:28201712-28202755	chr15	28201712	28202755	1044	*	chr15	28182163	+	PTPN3	ENSMFAG00000035170	7909	64206	8111	20070	0.76246	0.969094	0.775371	0.00203733	0.0553198	PTPN3	19548	chr15_28201712_28202755	FALSE	A2B	gain
chr15:28295847-28296476	chr15	28295847	28296476	630	*	chr15	28182163	+	PTPN3	ENSMFAG00000035170	7909	64224	8111	113998	0.643774	0.915909	0.775371	0.00924046	0.0730076	Y_RNA	65234	chr15_28295847_28296476	FALSE	A2B	gain
chr15:28310172-28310759	chr15	28310172	28310759	588	*	chr15	28182163	+	PTPN3	ENSMFAG00000035170	7909	64227	8111	128302	0.60743	0.834806	0.775371	0.0140682	0.0811027	Y_RNA	50951	chr15_28310172_28310759	FALSE	A2B	gain
chr15:30045129-30046102	chr15	30045129	30046102	974	*	chr15	30197536	+	KLF4	ENSMFAG00000035870	2550	64315	8549	-151921	0.575231	0.878599	0.658071	0.0200809	0.0890541	U6	27608	chr15_30045129_30046102	FALSE	A2B	gain
chr15:30056235-30057777	chr15	30056235	30057777	1543	*	chr15	30197536	+	KLF4	ENSMFAG00000035870	2550	64319	8549	-140530	0.563706	0.945124	0.658071	0.0227232	0.0920066	U6	38714	chr15_30056235_30057777	FALSE	A2B	gain
chr15:3720612-3723582	chr15	3720612	3723582	2971	*	chr15	3741320	-	COL5A1	ENSMFAG00000035998	5586	61857	8643	19223	0.707832	0.999871	0.839867	0.0041963	0.0619214	COL5A1	17737	chr15_3720612_3723582	FALSE	A2B	gain
chr15:37646303-37647051	chr15	37646303	37647051	749	*	chr15	37848955	-	STX17	ENSMFAG00000042208	1045	64641	13032	202278	0.59748	0.840595	0.453259	0.0157294	0.0835154	Metazoa_SRP	242	chr15_37646303_37647051	FALSE	A2B	gain
chr15:38716566-38717667	chr15	38716566	38717667	1102	*	chr15	38823333	-	COL15A1	ENSMFAG00000000325	5990	64708	235	106217	0.715724	0.956298	0.647117	0.00379099	0.0607333	TGFBR1	55382	chr15_38716566_38717667	FALSE	A2B	gain
chr15:38736163-38737132	chr15	38736163	38737132	970	*	chr15	38823333	-	COL15A1	ENSMFAG00000000325	5990	64712	235	86686	0.803428	0.931645	0.647117	0.00114996	0.0525075	TGFBR1	74979	chr15_38736163_38737132	FALSE	A2B	gain
chr15:38746561-38747916	chr15	38746561	38747916	1356	*	chr15	38823333	-	COL15A1	ENSMFAG00000000325	5990	64715	235	76095	0.709623	0.985174	0.647117	0.00410102	0.0617156	COL15A1	75416	chr15_38746561_38747916	FALSE	A2B	gain
chr15:38830740-38831428	chr15	38830740	38831428	689	*	chr15	38823333	-	COL15A1	ENSMFAG00000000325	5990	64736	235	-7751	0.609955	0.814794	0.647117	0.0136721	0.080528	COL15A1	7406	chr15_38830740_38831428	FALSE	A2B	gain
chr15:39617248-39617802	chr15	39617248	39617802	555	*	chr15	39584023	+	CORO2A	ENSMFAG00000026563	1928	64845	4417	33502	0.782507	0.927352	0.53351	0.00154498	0.0535054	CORO2A	33224	chr15_39617248_39617802	FALSE	A2B	gain
chr15:41980271-41982157	chr15	41980271	41982157	1887	*	chr15	41880724	-	ZCCHC7	ENSMFAG00000006899	2291	65073	3355	-100490	0.638684	0.950929	0.645517	0.00981251	0.074039	PAX5	6101	chr15_41980271_41982157	FALSE	A2B	gain
chr15:43377204-43381298	chr15	43377204	43381298	4095	*	chr15	43584945	-	RUSC2	ENSMFAG00000003074	7396	65265	2376	205694	0.605466	0.992601	0.691181	0.0143832	0.0814982	TLN1	0	chr15_43377204_43381298	FALSE	A2B	gain
chr15:43381704-43383411	chr15	43381704	43383411	1708	*	chr15	43419234	+	TPM2	ENSMFAG00000002090	3302	65266	1618	-36677	0.589728	0.979574	0.986091	0.0171409	0.0853123	CREB3	3183	chr15_43381704_43383411	FALSE	A2B	gain
chr15:43381704-43383411	chr15	43381704	43383411	1708	*	chr15	43378445	+	TLN1	ENSMFAG00000043244	8519	65266	13794	4112	0.670884	0.979574	0.888116	0.00666657	0.0678887	CREB3	3183	chr15_43381704_43383411	FALSE	A2B	gain
chr15:44152737-44153804	chr15	44152737	44153804	1068	*	chr15	44111081	-	C9orf131	ENSMFAG00000044201	3424	65369	14533	-42189	0.757431	0.925069	0.14087	0.00218162	0.0555928	DNAJB5	11073	chr15_44152737_44153804	FALSE	A2B	gain
chr15:44483018-44485151	chr15	44483018	44485151	2134	*	chr15	44566858	+	CNTFR	ENSMFAG00000037710	1758	65410	9755	-82774	0.678299	0.896349	0.500215	0.00608524	0.0668267	IL11RA	4786	chr15_44483018_44485151	FALSE	A2B	gain
chr15:44489125-44490583	chr15	44489125	44490583	1459	*	chr15	44497014	+	SIGMAR1	ENSMFAG00000044103	2265	65413	14458	-7160	0.611394	0.906829	0.95372	0.0134508	0.0802121	IL11RA	0	chr15_44489125_44490583	FALSE	A2B	gain
chr15:44644246-44644805	chr15	44644246	44644805	560	*	chr15	44471557	+	CCL27	ENSMFAG00000003428	2804	65450	2631	172968	0.629737	0.777868	0.970706	0.0108948	0.0762714	DNAI1	28589	chr15_44644246_44644805	FALSE	A2B	gain
chr15:44751261-44753953	chr15	44751261	44753953	2693	*	chr15	44673395	-	DNAI1	ENSMFAG00000042932	2584	65463	13560	-79212	0.591064	0.969449	0.362053	0.0168899	0.0849821	NA	6093	chr15_44751261_44753953	FALSE	A2B	gain
chr15:45619559-45620346	chr15	45619559	45620346	788	*	chr15	45868508	+	APTX	ENSMFAG00000043141	1105	65549	13719	-248556	0.647325	0.949314	0.660287	0.00885928	0.0723344	BAG1	10291	chr15_45619559_45620346	FALSE	A2B	gain
chr15:45637883-45638451	chr15	45637883	45638451	569	*	chr15	45868508	+	APTX	ENSMFAG00000043141	1105	65552	13719	-230341	0.678646	0.742502	0.660287	0.00605917	0.0668129	SPINK4	3682	chr15_45637883_45638451	FALSE	A2B	gain
chr15:45642994-45643878	chr15	45642994	45643878	885	*	chr15	45868508	+	APTX	ENSMFAG00000043141	1105	65554	13719	-225072	0.730816	0.875815	0.660287	0.00311354	0.0584125	SPINK4	8793	chr15_45642994_45643878	FALSE	A2B	gain
chr15:45748069-45749212	chr15	45748069	45749212	1144	*	chr15	45868508	+	APTX	ENSMFAG00000043141	1105	65579	13719	-119868	0.632855	0.863127	0.660287	0.0105062	0.0754293	B4GALT1	37675	chr15_45748069_45749212	FALSE	A2B	gain
chr15:45892392-45893084	chr15	45892392	45893084	693	*	chr15	45868508	+	APTX	ENSMFAG00000043141	1105	65603	13719	24230	0.684047	0.810454	0.660287	0.00566646	0.0657514	APTX	23883	chr15_45892392_45893084	FALSE	A2B	gain
chr15:45920048-45921147	chr15	45920048	45921147	1100	*	chr15	45868508	+	APTX	ENSMFAG00000043141	1105	65609	13719	52089	0.582025	0.910356	0.660287	0.0186523	0.0873082	APTX	51539	chr15_45920048_45921147	FALSE	A2B	gain
chr15:45930638-45931185	chr15	45930638	45931185	548	*	chr15	45868508	+	APTX	ENSMFAG00000043141	1105	65610	13719	62403	0.714918	0.761125	0.660287	0.00383069	0.0608612	APTX	62129	chr15_45930638_45931185	FALSE	A2B	gain
chr15:51352417-51353925	chr15	51352417	51353925	1509	*	chr15	51483238	+	EQTN	ENSMFAG00000043911	880	65680	14312	-130067	0.561804	0.926135	0.21269	0.0231871	0.0925653	MOB3B	69674	chr15_51352417_51353925	FALSE	A2B	gain
chr15:51519561-51520838	chr15	51519561	51520838	1278	*	chr15	51282742	+	MOB3B	ENSMFAG00000041346	2584	65710	12354	237457	0.604241	0.938958	0.816666	0.0145829	0.0818354	EQTN	36322	chr15_51519561_51520838	FALSE	A2B	gain
chr15:51519561-51520838	chr15	51519561	51520838	1278	*	chr15	51483238	+	EQTN	ENSMFAG00000043911	880	65710	14312	36961	0.534918	0.938958	0.21269	0.0306786	0.0998143	EQTN	36322	chr15_51519561_51520838	FALSE	A2B	gain
chr15:51565703-51566600	chr15	51565703	51566600	898	*	chr15	51483238	+	EQTN	ENSMFAG00000043911	880	65714	14312	82913	0.733966	0.957629	0.21269	0.00298687	0.0582436	5S_rRNA	13810	chr15_51565703_51566600	FALSE	A2B	gain
chr15:5653190-5654770	chr15	5653190	5654770	1581	*	chr15	5864232	+	TSC1	ENSMFAG00000007299	8541	62113	3402	-210252	0.559849	0.986122	0.787125	0.0236726	0.093122	RALGDS	14134	chr15_5653190_5654770	FALSE	A2B	gain
chr15:7129966-7132123	chr15	7129966	7132123	2158	*	chr15	7167562	+	RAPGEF1	ENSMFAG00000038154	7312	62263	10098	-36518	0.775634	0.993952	0.69272	0.00169986	0.0540903	Metazoa_SRP	20318	chr15_7129966_7132123	FALSE	A2B	gain
chr15:7169636-7171426	chr15	7169636	7171426	1791	*	chr15	7390213	-	POMT1	ENSMFAG00000038316	3427	62280	10193	219682	0.738487	0.985611	0.692904	0.0028133	0.0575274	RAPGEF1	2073	chr15_7169636_7171426	FALSE	A2B	gain
chr15:7169636-7171426	chr15	7169636	7171426	1791	*	chr15	7167562	+	RAPGEF1	ENSMFAG00000038154	7312	62280	10098	2969	0.721927	0.985611	0.69272	0.0034978	0.059786	RAPGEF1	2073	chr15_7169636_7171426	FALSE	A2B	gain
chr15:7197083-7198350	chr15	7197083	7198350	1268	*	chr15	7390213	-	POMT1	ENSMFAG00000038316	3427	62295	10193	192497	0.774003	0.87742	0.692904	0.00173866	0.0541686	NA	1625	chr15_7197083_7198350	FALSE	A2B	gain
chr15:7197083-7198350	chr15	7197083	7198350	1268	*	chr15	7167562	+	RAPGEF1	ENSMFAG00000038154	7312	62295	10098	30154	0.693352	0.87742	0.69272	0.0050434	0.0641153	NA	1625	chr15_7197083_7198350	FALSE	A2B	gain
chr15:7198874-7200399	chr15	7198874	7200399	1526	*	chr15	7167562	+	RAPGEF1	ENSMFAG00000038154	7312	62296	10098	32074	0.569531	0.732189	0.69272	0.0213521	0.0905234	NA	3416	chr15_7198874_7200399	FALSE	A2B	gain
chr15:7276561-7277248	chr15	7276561	7277248	688	*	chr15	7167562	+	RAPGEF1	ENSMFAG00000038154	7312	62314	10098	109342	0.721066	0.811542	0.69272	0.00353722	0.0598899	UCK1	78164	chr15_7276561_7277248	FALSE	A2B	gain
chr15:7276561-7277248	chr15	7276561	7277248	688	*	chr15	7390213	-	POMT1	ENSMFAG00000038316	3427	62314	10193	113309	0.814431	0.811542	0.692904	0.000981878	0.0523185	UCK1	78164	chr15_7276561_7277248	FALSE	A2B	gain
chr15:7352732-7353955	chr15	7352732	7353955	1224	*	chr15	7167562	+	RAPGEF1	ENSMFAG00000038154	7312	62321	10098	185781	0.556401	0.805316	0.69272	0.0245503	0.0940319	UCK1	1457	chr15_7352732_7353955	FALSE	A2B	gain
chr15:7352732-7353955	chr15	7352732	7353955	1224	*	chr15	7390213	-	POMT1	ENSMFAG00000038316	3427	62321	10193	36870	0.627412	0.805316	0.692904	0.0111929	0.0767085	UCK1	1457	chr15_7352732_7353955	FALSE	A2B	gain
chr15:7357491-7358607	chr15	7357491	7358607	1117	*	chr15	7167562	+	RAPGEF1	ENSMFAG00000038154	7312	62324	10098	190487	0.70897	0.931251	0.69272	0.00413553	0.0617665	UCK1	2077	chr15_7357491_7358607	FALSE	A2B	gain
chr15:7357491-7358607	chr15	7357491	7358607	1117	*	chr15	7390213	-	POMT1	ENSMFAG00000038316	3427	62324	10193	32164	0.782988	0.931251	0.692904	0.00153464	0.0534903	UCK1	2077	chr15_7357491_7358607	FALSE	A2B	gain
chr15:73733645-73734314	chr15	73733645	73734314	670	*	chr15	73800610	-	INSL4	ENSMFAG00000042244	4646	66489	13064	66631	0.890976	0.923373	0.997169	0.000310546	0.0523185	RLN2	24430	chr15_73733645_73734314	FALSE	A2B	gain
chr15:74434249-74435895	chr15	74434249	74435895	1647	*	chr15	74418285	-	CDC37L1	ENSMFAG00000000879	2344	66546	687	-16787	0.739119	0.977678	0.712105	0.00278977	0.0574625	PLPP6	0	chr15_74434249_74435895	FALSE	A2B	gain
chr15:74572857-74573968	chr15	74572857	74573968	1112	*	chr15	74435273	-	PLPP6	ENSMFAG00000038925	891	66555	10672	-138139	0.539358	0.899629	0.258354	0.0293143	0.0987325	SLC1A1	19096	chr15_74572857_74573968	FALSE	A2B	gain
chr15:74574789-74576050	chr15	74574789	74576050	1262	*	chr15	74435273	-	PLPP6	ENSMFAG00000038925	891	66556	10672	-140146	0.557071	0.986763	0.258354	0.0243774	0.093868	SLC1A1	17014	chr15_74574789_74576050	FALSE	A2B	gain
chr15:7497596-7499086	chr15	7497596	7499086	1491	*	chr15	7678808	+	FAM78A	ENSMFAG00000038474	4378	62357	10320	-180467	0.584887	0.841053	0.4956	0.0180776	0.086586	PRRC2B	33570	chr15_7497596_7499086	FALSE	A2B	gain
chr15:7645737-7646792	chr15	7645737	7646792	1056	*	chr15	7678808	+	FAM78A	ENSMFAG00000038474	4378	62379	10320	-32544	0.758732	0.992504	0.4956	0.00214344	0.0555515	PLPP7	17165	chr15_7645737_7646792	FALSE	A2B	gain
chr15:77019015-77020213	chr15	77019015	77020213	1199	*	chr15	77155831	-	SMARCA2	ENSMFAG00000003814	5257	66692	2933	136217	0.720946	0.843509	0.743061	0.00354273	0.0598899	U2	4528	chr15_77019015_77020213	FALSE	A2B	gain
chr15:77033284-77034567	chr15	77033284	77034567	1284	*	chr15	77155831	-	SMARCA2	ENSMFAG00000003814	5257	66694	2933	121906	0.747494	0.825156	0.743061	0.00249464	0.0564993	U2	18797	chr15_77033284_77034567	FALSE	A2B	gain
chr15:77120009-77120458	chr15	77120009	77120458	450	*	chr15	77155831	-	SMARCA2	ENSMFAG00000003814	5257	66697	2933	35598	0.851803	0.826728	0.743061	0.000566116	0.0523185	SMARCA2	35372	chr15_77120009_77120458	FALSE	A2B	gain
chr15:77196610-77197531	chr15	77196610	77197531	922	*	chr15	77155831	-	SMARCA2	ENSMFAG00000003814	5257	66711	2933	-41239	0.835456	0.942587	0.743061	0.00072222	0.0523185	SMARCA2	40778	chr15_77196610_77197531	FALSE	A2B	gain
chr15:82725291-82726447	chr15	82725291	82726447	1157	*	chr15	82895277	+	GDA	ENSMFAG00000033432	3702	67071	7239	-169408	0.899629	0.967554	0.458244	0.000271099	0.0523185	ABHD17B	47343	chr15_82725291_82726447	FALSE	A2B	gain
chr15:82880755-82881488	chr15	82880755	82881488	734	*	chr15	82895277	+	GDA	ENSMFAG00000033432	3702	67086	7239	-14156	0.722823	0.897152	0.458244	0.00345721	0.0597444	GDA	13788	chr15_82880755_82881488	FALSE	A2B	gain
chr15:85716771-85718029	chr15	85716771	85718029	1259	*	chr15	85889796	+	OSTF1	ENSMFAG00000043790	5834	67231	14218	-172396	0.579239	0.776376	0.880054	0.019227	0.0880165	C15H9orf40	34221	chr15_85716771_85718029	FALSE	A2B	gain
chr15:85901496-85902628	chr15	85901496	85902628	1133	*	chr15	85889796	+	OSTF1	ENSMFAG00000043790	5834	67252	14218	12266	0.63224	0.910523	0.880054	0.0105818	0.0755602	OSTF1	11699	chr15_85901496_85902628	FALSE	A2B	gain
chr15:85901496-85902628	chr15	85901496	85902628	1133	*	chr15	85889684	-	NMRK1	ENSMFAG00000002149	1329	67252	1660	-12378	0.775543	0.910523	0.845221	0.00170201	0.0540903	OSTF1	11699	chr15_85901496_85902628	FALSE	A2B	gain
chr15:86635075-86636225	chr15	86635075	86636225	1151	*	chr15	86675115	+	PCSK5	ENSMFAG00000039542	12432	67270	11109	-39465	0.717194	0.861878	0.912118	0.00371959	0.0605052	PCSK5	38889	chr15_86635075_86636225	FALSE	A2B	gain
chr15:86763123-86763806	chr15	86763123	86763806	684	*	chr15	86675115	+	PCSK5	ENSMFAG00000039542	12432	67295	11109	88349	0.716282	0.805483	0.912118	0.00376376	0.0606274	PCSK5	88007	chr15_86763123_86763806	FALSE	A2B	gain
chr15:86797678-86798464	chr15	86797678	86798464	787	*	chr15	86675115	+	PCSK5	ENSMFAG00000039542	12432	67301	11109	122956	0.804179	0.893452	0.912118	0.00113769	0.0525075	PCSK5	122562	chr15_86797678_86798464	FALSE	A2B	gain
chr15:86814513-86816118	chr15	86814513	86816118	1606	*	chr15	86675115	+	PCSK5	ENSMFAG00000039542	12432	67306	11109	140200	0.814653	0.996203	0.912118	0.000978736	0.0523185	PCSK5	139397	chr15_86814513_86816118	FALSE	A2B	gain
chr15:86829544-86830488	chr15	86829544	86830488	945	*	chr15	86675115	+	PCSK5	ENSMFAG00000039542	12432	67308	11109	154901	0.712331	0.969832	0.912118	0.00396067	0.0612547	PCSK5	154428	chr15_86829544_86830488	FALSE	A2B	gain
chr15:86831311-86831906	chr15	86831311	86831906	596	*	chr15	86675115	+	PCSK5	ENSMFAG00000039542	12432	67309	11109	156493	0.60336	0.76784	0.912118	0.014728	0.0820034	PCSK5	156195	chr15_86831311_86831906	FALSE	A2B	gain
chr15:86832716-86833360	chr15	86832716	86833360	645	*	chr15	86675115	+	PCSK5	ENSMFAG00000039542	12432	67311	11109	157923	0.829155	0.899268	0.912118	0.000792424	0.0523185	PCSK5	157600	chr15_86832716_86833360	FALSE	A2B	gain
chr15:87241022-87243104	chr15	87241022	87243104	2083	*	chr15	87281779	+	GCNT1	ENSMFAG00000023079	1287	67350	4206	-39716	0.738516	0.989116	0.560034	0.00281222	0.0575274	NA	6622	chr15_87241022_87243104	FALSE	A2B	gain
chr15:87252888-87253676	chr15	87252888	87253676	789	*	chr15	87281779	+	GCNT1	ENSMFAG00000023079	1287	67355	4206	-28497	0.66479	0.967548	0.560034	0.00718116	0.0687278	NA	18488	chr15_87252888_87253676	FALSE	A2B	gain
chr15:98122292-98124075	chr15	98122292	98124075	1784	*	chr15	98162180	+	DAPK1	ENSMFAG00000037117	4613	67919	9392	-38997	0.668721	0.869902	0.491538	0.00684527	0.0680513	DAPK1	38104	chr15_98122292_98124075	FALSE	A2B	gain
chr16:1000674-1001631	chr16	1000674	1001631	958	*	chr16	1027106	-	ABR	ENSMFAG00000044480	3119	69474	14738	25954	0.667839	0.864862	0.377069	0.00691943	0.0681874	ABR	25474	chr16_1000674_1001631	FALSE	A2B	gain
chr16:10278494-10279896	chr16	10278494	10279896	1403	*	chr16	10370923	-	GAS7	ENSMFAG00000003917	2069	70733	3010	91728	0.754408	0.994017	0.43215	0.00227282	0.0558555	GAS7	91026	chr16_10278494_10279896	FALSE	A2B	gain
chr16:10337548-10339377	chr16	10337548	10339377	1830	*	chr16	10370923	-	GAS7	ENSMFAG00000003917	2069	70749	3010	32461	0.662031	0.944698	0.43215	0.00742566	0.0693179	GAS7	31545	chr16_10337548_10339377	FALSE	A2B	gain
chr16:1151215-1151917	chr16	1151215	1151917	703	*	chr16	1027106	-	ABR	ENSMFAG00000044480	3119	69506	14738	-124460	0.648542	0.791024	0.377069	0.00873181	0.0720353	TUSC5	20750	chr16_1151215_1151917	FALSE	A2B	gain
chr16:1366106-1367402	chr16	1366106	1367402	1297	*	chr16	1442322	-	PITPNA	ENSMFAG00000045283	908	69568	15356	75568	0.596823	0.777539	0.575358	0.0158449	0.0837217	MYO1C	0	chr16_1366106_1367402	FALSE	A2B	gain
chr16:1366106-1367402	chr16	1366106	1367402	1297	*	chr16	1515914	-	SLC43A2	ENSMFAG00000002170	3470	69568	1668	149160	0.632168	0.777539	0.641147	0.0105906	0.0755779	MYO1C	0	chr16_1366106_1367402	FALSE	A2B	gain
chr16:1438330-1439550	chr16	1438330	1439550	1221	*	chr16	1442322	-	PITPNA	ENSMFAG00000045283	908	69579	15356	3382	0.590301	0.764017	0.575358	0.0170328	0.0851967	PITPNA	2771	chr16_1438330_1439550	FALSE	A2B	gain
chr16:1438330-1439550	chr16	1438330	1439550	1221	*	chr16	1515914	-	SLC43A2	ENSMFAG00000002170	3470	69579	1668	76974	0.633747	0.764017	0.641147	0.0103972	0.075119	PITPNA	2771	chr16_1438330_1439550	FALSE	A2B	gain
chr16:1461830-1463087	chr16	1461830	1463087	1258	*	chr16	1515914	-	SLC43A2	ENSMFAG00000002170	3470	69593	1668	53456	0.565661	0.832496	0.641147	0.0222548	0.091547	PITPNA	19507	chr16_1461830_1463087	FALSE	A2B	gain
chr16:1469986-1471263	chr16	1469986	1471263	1278	*	chr16	1442322	-	PITPNA	ENSMFAG00000045283	908	69596	15356	-28302	0.548591	0.988815	0.575358	0.026643	0.0962977	Metazoa_SRP	17566	chr16_1469986_1471263	FALSE	A2B	gain
chr16:1469986-1471263	chr16	1469986	1471263	1278	*	chr16	1515914	-	SLC43A2	ENSMFAG00000002170	3470	69596	1668	45290	0.648007	0.988815	0.641147	0.00878764	0.0721349	Metazoa_SRP	17566	chr16_1469986_1471263	FALSE	A2B	gain
chr16:1507040-1509025	chr16	1507040	1509025	1986	*	chr16	1515914	-	SLC43A2	ENSMFAG00000002170	3470	69606	1668	7882	0.594913	0.956013	0.641147	0.0161851	0.0841713	SLC43A2	6888	chr16_1507040_1509025	FALSE	A2B	gain
chr16:1507040-1509025	chr16	1507040	1509025	1986	*	chr16	1442322	-	PITPNA	ENSMFAG00000045283	908	69606	15356	-65710	0.539123	0.956013	0.575358	0.0293852	0.0987579	SLC43A2	6888	chr16_1507040_1509025	FALSE	A2B	gain
chr16:15464601-15468086	chr16	15464601	15468086	3486	*	chr16	15469772	-	PMP22	ENSMFAG00000045679	1894	71064	15669	3429	0.82396	0.997324	0.997723	0.000855009	0.0523185	PMP22	1685	chr16_15464601_15468086	FALSE	A2B	gain
chr16:1613103-1615564	chr16	1613103	1615564	2462	*	chr16	1664493	+	SERPINF1	ENSMFAG00000044409	1338	69624	14680	-50160	0.623175	0.987253	0.996554	0.0117548	0.0775961	WDR81	9028	chr16_1613103_1615564	FALSE	A2B	gain
chr16:1693935-1695017	chr16	1693935	1695017	1083	*	chr16	1603604	-	TLCD2	ENSMFAG00000042489	6922	69640	13259	-90872	0.613137	0.946384	0.827189	0.0131869	0.0797706	SERPINF1	29441	chr16_1693935_1695017	FALSE	A2B	gain
chr16:17800559-17801888	chr16	17800559	17801888	1330	*	chr16	17627167	+	NT5M	ENSMFAG00000035563	1596	71323	8324	174056	0.54424	0.801051	0.456643	0.0278743	0.0974671	MED9	0	chr16_17800559_17801888	FALSE	A2B	gain
chr16:18384069-18384579	chr16	18384069	18384579	511	*	chr16	18427368	+	DRG2	ENSMFAG00000044273	2627	71454	14583	-43044	0.536167	0.763602	0.788602	0.0302895	0.0994392	GID4	8083	chr16_18384069_18384579	FALSE	A2B	gain
chr16:19880774-19881617	chr16	19880774	19881617	844	*	chr16	19848435	-	ULK2	ENSMFAG00000037593	5780	71624	9667	-32760	0.534788	0.930702	0.311958	0.0307194	0.0998596	ULK2	32338	chr16_19880774_19881617	FALSE	A2B	gain
chr16:20187418-20188308	chr16	20187418	20188308	891	*	chr16	19955011	-	AKAP10	ENSMFAG00000043260	2127	71651	13807	-232852	0.553133	0.935123	0.300326	0.025408	0.0950196	U6	39929	chr16_20187418_20188308	FALSE	A2B	gain
chr16:20892594-20893853	chr16	20892594	20893853	1260	*	chr16	20850691	-	TMEM11	ENSMFAG00000033019	1453	71730	6940	-42532	0.608195	0.838242	0.851252	0.0139471	0.0809524	NATD1	342	chr16_20892594_20893853	FALSE	A2B	gain
chr16:23521109-23522276	chr16	23521109	23522276	1168	*	chr16	23660031	+	KSR1	ENSMFAG00000030004	3110	71785	4813	-138339	0.681648	0.879493	0.442058	0.00583801	0.0661379	WSB1	28020	chr16_23521109_23522276	FALSE	A2B	gain
chr16:23664612-23665942	chr16	23664612	23665942	1331	*	chr16	23660031	+	KSR1	ENSMFAG00000030004	3110	71808	4813	5246	0.69132	0.87337	0.442058	0.00517396	0.0644868	KSR1	4580	chr16_23664612_23665942	FALSE	A2B	gain
chr16:23740539-23742077	chr16	23740539	23742077	1539	*	chr16	23660031	+	KSR1	ENSMFAG00000030004	3110	71835	4813	81277	0.699993	0.9986	0.442058	0.00463736	0.0629043	KSR1	80507	chr16_23740539_23742077	FALSE	A2B	gain
chr16:23779490-23780178	chr16	23779490	23780178	689	*	chr16	23660031	+	KSR1	ENSMFAG00000030004	3110	71850	4813	119803	0.563898	0.740757	0.442058	0.0226768	0.0919588	NA	60314	chr16_23779490_23780178	FALSE	A2B	gain
chr16:23794050-23795319	chr16	23794050	23795319	1270	*	chr16	23660031	+	KSR1	ENSMFAG00000030004	3110	71857	4813	134653	0.771244	0.919441	0.442058	0.00180614	0.0542932	NA	45173	chr16_23794050_23795319	FALSE	A2B	gain
chr16:23883612-23885218	chr16	23883612	23885218	1607	*	chr16	23660031	+	KSR1	ENSMFAG00000030004	3110	71878	4813	224384	0.665455	0.911498	0.442058	0.00712333	0.0685447	NA	31778	chr16_23883612_23885218	FALSE	A2B	gain
chr16:25167650-25169104	chr16	25167650	25169104	1455	*	chr16	24976820	-	TLCD1	ENSMFAG00000037103	1923	72043	9380	-191557	0.556989	0.870419	0.834144	0.0243986	0.0938859	FLOT2	0	chr16_25167650_25169104	FALSE	A2B	gain
chr16:25665825-25666665	chr16	25665825	25666665	841	*	chr16	25871614	-	ABHD15	ENSMFAG00000033088	2725	72125	6990	205369	0.70714	0.929884	0.301003	0.00423363	0.0619839	U4	9826	chr16_25665825_25666665	FALSE	A2B	gain
chr16:26543381-26544328	chr16	26543381	26544328	948	*	chr16	26559444	-	SLC6A4	ENSMFAG00000002876	2765	72210	2226	15590	0.631768	0.856514	0.251892	0.0106402	0.0756814	SLC6A4	15115	chr16_26543381_26544328	FALSE	A2B	gain
chr16:26548941-26550618	chr16	26548941	26550618	1678	*	chr16	26559444	-	SLC6A4	ENSMFAG00000002876	2765	72211	2226	9665	0.6589	0.997334	0.251892	0.00771216	0.0699935	SLC6A4	8825	chr16_26548941_26550618	FALSE	A2B	gain
chr16:27644096-27644831	chr16	27644096	27644831	736	*	chr16	27581337	+	RAB11FIP4	ENSMFAG00000036401	3515	72284	8852	63126	0.607035	0.819781	0.727676	0.0141311	0.0811983	Metazoa_SRP	14235	chr16_27644096_27644831	FALSE	A2B	gain
chr16:27689743-27690231	chr16	27689743	27690231	489	*	chr16	27581337	+	RAB11FIP4	ENSMFAG00000036401	3515	72293	8852	108650	0.69889	0.769224	0.727676	0.00470265	0.0631285	Metazoa_SRP	21734	chr16_27689743_27690231	FALSE	A2B	gain
chr16:27708029-27709032	chr16	27708029	27709032	1004	*	chr16	27581337	+	RAB11FIP4	ENSMFAG00000036401	3515	72296	8852	127193	0.779617	0.87882	0.727676	0.00160846	0.0536221	Metazoa_SRP	2933	chr16_27708029_27709032	FALSE	A2B	gain
chr16:28161934-28162585	chr16	28161934	28162585	652	*	chr16	28394196	-	TEFM	ENSMFAG00000001938	1581	72368	1502	231937	0.574344	0.660689	0.584528	0.0202742	0.0893429	NA	3738	chr16_28161934_28162585	FALSE	A2B	gain
chr16:2833578-2835032	chr16	2833578	2835032	1455	*	chr16	2702802	+	RAP1GAP2	ENSMFAG00000002321	2445	69800	1789	131503	0.569053	0.971587	0.0817281	0.0214618	0.0906354	NA	128941	chr16_2833578_2835032	FALSE	A2B	gain
chr16:28427804-28429008	chr16	28427804	28429008	1205	*	chr16	28420755	+	ADAP2	ENSMFAG00000035732	6052	72401	8448	7651	0.875739	0.952276	0.830451	0.000393362	0.0523185	ADAP2	7048	chr16_28427804_28429008	FALSE	A2B	gain
chr16:29321108-29322241	chr16	29321108	29322241	1134	*	chr16	29309090	+	TMEM98	ENSMFAG00000000693	1580	72496	537	12584	0.592356	0.910787	0.97046	0.0166505	0.0847025	TMEM98	12017	chr16_29321108_29322241	FALSE	A2B	gain
chr16:31940936-31942166	chr16	31940936	31942166	1231	*	chr16	32166523	-	MMP28	ENSMFAG00000003523	2557	72636	2710	224972	0.555364	0.834101	0.99243	0.0248197	0.0943454	PEX12	0	chr16_31940936_31942166	FALSE	A2B	gain
chr16:32266826-32268640	chr16	32266826	32268640	1815	*	chr16	32314500	-	RDM1	ENSMFAG00000032968	1296	72687	6898	46767	0.77478	0.99581	0.977906	0.00172009	0.0541313	7SK	3420	chr16_32266826_32268640	FALSE	A2B	gain
chr16:32328209-32329130	chr16	32328209	32329130	922	*	chr16	32314500	-	RDM1	ENSMFAG00000032968	1296	72697	6898	-14169	0.657276	0.838527	0.977906	0.00786464	0.0702748	LYZL6	5253	chr16_32328209_32329130	FALSE	A2B	gain
chr16:32475683-32477392	chr16	32475683	32477392	1710	*	chr16	32314500	-	RDM1	ENSMFAG00000032968	1296	72713	6898	-162037	0.71271	0.948075	0.977906	0.00394137	0.0612208	NA	3903	chr16_32475683_32477392	FALSE	A2B	gain
chr16:33150993-33152156	chr16	33150993	33152156	1164	*	chr16	32961568	+	KPNB1	ENSMFAG00000030197	5737	72785	4918	190006	0.543031	0.890302	0.926211	0.0282251	0.0978243	MRPL10	0	chr16_33150993_33152156	FALSE	A2B	gain
chr16:33192603-33194212	chr16	33192603	33194212	1610	*	chr16	33439096	-	CBX1	ENSMFAG00000036790	810	72801	9134	245689	0.542169	0.945948	0.873715	0.0284774	0.0980002	SP6	24184	chr16_33192603_33194212	FALSE	A2B	gain
chr16:34602688-34603640	chr16	34602688	34603640	953	*	chr16	34605984	-	PHOSPHO1	ENSMFAG00000041672	2831	73033	12615	2820	0.597096	0.730795	0.734507	0.0157969	0.083615	PHOSPHO1	2343	chr16_34602688_34603640	FALSE	A2B	gain
chr16:34613008-34614381	chr16	34613008	34614381	1374	*	chr16	34605984	-	PHOSPHO1	ENSMFAG00000041672	2831	73040	12615	-7710	0.572408	0.982482	0.734507	0.0207021	0.089828	PHOSPHO1	7023	chr16_34613008_34614381	FALSE	A2B	gain
chr16:34617869-34618405	chr16	34617869	34618405	537	*	chr16	34605984	-	PHOSPHO1	ENSMFAG00000041672	2831	73042	12615	-12153	0.675302	0.77902	0.734507	0.0063145	0.0671461	PHOSPHO1	11884	chr16_34617869_34618405	FALSE	A2B	gain
chr16:35295814-35296993	chr16	35295814	35296993	1180	*	chr16	35447212	+	ITGA3	ENSMFAG00000043382	5859	73140	13907	-150809	0.817687	0.908795	0.703736	0.000936687	0.0523185	NA	54401	chr16_35295814_35296993	FALSE	A2B	gain
chr16:35295814-35296993	chr16	35295814	35296993	1180	*	chr16	35394482	-	DLX3	ENSMFAG00000032276	2581	73140	6373	98079	0.827945	0.908795	0.566619	0.000806609	0.0523185	NA	54401	chr16_35295814_35296993	FALSE	A2B	gain
chr16:35295814-35296993	chr16	35295814	35296993	1180	*	chr16	35366321	+	DLX4	ENSMFAG00000013144	2585	73140	3720	-69918	0.729611	0.908795	0.291956	0.00316324	0.058609	NA	54401	chr16_35295814_35296993	FALSE	A2B	gain
chr16:35310993-35312096	chr16	35310993	35312096	1104	*	chr16	35366321	+	DLX4	ENSMFAG00000013144	2585	73145	3720	-54777	0.737114	0.953536	0.291956	0.00286501	0.0576019	U6	51738	chr16_35310993_35312096	FALSE	A2B	gain
chr16:35310993-35312096	chr16	35310993	35312096	1104	*	chr16	35447212	+	ITGA3	ENSMFAG00000043382	5859	73145	13907	-135668	0.872174	0.953536	0.703736	0.000415518	0.0523185	U6	51738	chr16_35310993_35312096	FALSE	A2B	gain
chr16:35310993-35312096	chr16	35310993	35312096	1104	*	chr16	35394482	-	DLX3	ENSMFAG00000032276	2581	73145	6373	82938	0.865252	0.953536	0.566619	0.000461895	0.0523185	U6	51738	chr16_35310993_35312096	FALSE	A2B	gain
chr16:35366009-35367435	chr16	35366009	35367435	1427	*	chr16	35521056	-	SAMD14	ENSMFAG00000045601	4661	73156	15609	154334	0.540133	0.900706	0.376331	0.0290814	0.0985855	DLX4	0	chr16_35366009_35367435	FALSE	A2B	gain
chr16:35366009-35367435	chr16	35366009	35367435	1427	*	chr16	35181281	+	KAT7	ENSMFAG00000036338	3732	73156	8807	185441	0.578925	0.900706	0.892424	0.0192928	0.0880664	DLX4	0	chr16_35366009_35367435	FALSE	A2B	gain
chr16:35368943-35371509	chr16	35368943	35371509	2567	*	chr16	35447212	+	ITGA3	ENSMFAG00000043382	5859	73157	13907	-76986	0.615115	0.976272	0.703736	0.012893	0.0793196	DLX4	2621	chr16_35368943_35371509	FALSE	A2B	gain
chr16:35368943-35371509	chr16	35368943	35371509	2567	*	chr16	35366321	+	DLX4	ENSMFAG00000013144	2585	73157	3720	3905	0.563495	0.976272	0.291956	0.0227742	0.0920795	DLX4	2621	chr16_35368943_35371509	FALSE	A2B	gain
chr16:35368943-35371509	chr16	35368943	35371509	2567	*	chr16	35394482	-	DLX3	ENSMFAG00000032276	2581	73157	6373	24256	0.547854	0.976272	0.566619	0.0268482	0.0965258	DLX4	2621	chr16_35368943_35371509	FALSE	A2B	gain
chr16:35379697-35380926	chr16	35379697	35380926	1230	*	chr16	35366321	+	DLX4	ENSMFAG00000013144	2585	73161	3720	13990	0.892137	0.889085	0.291956	0.000304959	0.0523185	DLX4	13375	chr16_35379697_35380926	FALSE	A2B	gain
chr16:35379697-35380926	chr16	35379697	35380926	1230	*	chr16	35394482	-	DLX3	ENSMFAG00000032276	2581	73161	6373	14171	0.774948	0.889085	0.566619	0.00171608	0.0541313	DLX4	13375	chr16_35379697_35380926	FALSE	A2B	gain
chr16:35379697-35380926	chr16	35379697	35380926	1230	*	chr16	35447212	+	ITGA3	ENSMFAG00000043382	5859	73161	13907	-66901	0.643519	0.889085	0.703736	0.0092684	0.0730553	DLX4	13375	chr16_35379697_35380926	FALSE	A2B	gain
chr16:35393577-35394949	chr16	35393577	35394949	1373	*	chr16	35447212	+	ITGA3	ENSMFAG00000043382	5859	73166	13907	-52949	0.605748	0.900302	0.703736	0.0143376	0.0813921	DLX3	0	chr16_35393577_35394949	FALSE	A2B	gain
chr16:35445224-35446506	chr16	35445224	35446506	1283	*	chr16	35366321	+	DLX4	ENSMFAG00000013144	2585	73179	3720	79544	0.791595	0.932652	0.291956	0.00136012	0.0531636	ITGA3	705	chr16_35445224_35446506	FALSE	A2B	gain
chr16:35445224-35446506	chr16	35445224	35446506	1283	*	chr16	35394482	-	DLX3	ENSMFAG00000032276	2581	73179	6373	-51383	0.823574	0.932652	0.566619	0.000859845	0.0523185	ITGA3	705	chr16_35445224_35446506	FALSE	A2B	gain
chr16:35455458-35455923	chr16	35455458	35455923	466	*	chr16	35366321	+	DLX4	ENSMFAG00000013144	2585	73184	3720	89369	0.749802	0.74583	0.291956	0.00241847	0.0562595	ITGA3	8245	chr16_35455458_35455923	FALSE	A2B	gain
chr16:35455458-35455923	chr16	35455458	35455923	466	*	chr16	35394482	-	DLX3	ENSMFAG00000032276	2581	73184	6373	-61208	0.85689	0.74583	0.566619	0.00052436	0.0523185	ITGA3	8245	chr16_35455458_35455923	FALSE	A2B	gain
chr16:35455458-35455923	chr16	35455458	35455923	466	*	chr16	35447212	+	ITGA3	ENSMFAG00000043382	5859	73184	13907	8478	0.85223	0.74583	0.703736	0.000562493	0.0523185	ITGA3	8245	chr16_35455458_35455923	FALSE	A2B	gain
chr16:35502919-35503814	chr16	35502919	35503814	896	*	chr16	35543134	-	PPP1R9B	ENSMFAG00000041494	4387	73191	12470	39768	0.537436	0.868787	0.351099	0.0298982	0.0991639	PDK2	15417	chr16_35502919_35503814	FALSE	A2B	gain
chr16:35502919-35503814	chr16	35502919	35503814	896	*	chr16	35750982	+	XYLT2	ENSMFAG00000043415	5089	73191	13928	-247616	0.534342	0.868787	0.814819	0.0308596	0.099996	PDK2	15417	chr16_35502919_35503814	FALSE	A2B	gain
chr16:35552834-35554182	chr16	35552834	35554182	1349	*	chr16	35596086	-	COL1A1	ENSMFAG00000033990	9383	73207	7545	42578	0.538087	0.935818	0.999877	0.0296993	0.0989348	SGCA	4140	chr16_35552834_35554182	FALSE	A2B	gain
chr16:35603060-35606470	chr16	35603060	35606470	3411	*	chr16	35804688	-	LRRC59	ENSMFAG00000043829	4160	73234	14249	199923	0.541275	0.999946	0.928426	0.0287413	0.0981864	COL1A1	6973	chr16_35603060_35606470	FALSE	A2B	gain
chr16:35603060-35606470	chr16	35603060	35606470	3411	*	chr16	35543134	-	PPP1R9B	ENSMFAG00000041494	4387	73234	12470	-61631	0.575562	0.999946	0.351099	0.0200091	0.0889653	COL1A1	6973	chr16_35603060_35606470	FALSE	A2B	gain
chr16:35603060-35606470	chr16	35603060	35606470	3411	*	chr16	35750982	+	XYLT2	ENSMFAG00000043415	5089	73234	13928	-146217	0.743625	0.999946	0.814819	0.00262722	0.0568882	COL1A1	6973	chr16_35603060_35606470	FALSE	A2B	gain
chr16:35603060-35606470	chr16	35603060	35606470	3411	*	chr16	35596086	-	COL1A1	ENSMFAG00000033990	9383	73234	7545	-8679	0.890889	0.999946	0.999877	0.000310969	0.0523185	COL1A1	6973	chr16_35603060_35606470	FALSE	A2B	gain
chr16:35665576-35666657	chr16	35665576	35666657	1082	*	chr16	35521056	-	SAMD14	ENSMFAG00000045601	4661	73245	15609	-145060	0.562475	0.784788	0.376331	0.0230226	0.092403	TMEM92	3334	chr16_35665576_35666657	FALSE	A2B	gain
chr16:4020370-4021413	chr16	4020370	4021413	1044	*	chr16	3901327	-	ATP2A3	ENSMFAG00000001154	4867	69907	901	-119564	0.660376	0.983623	0.329559	0.00757594	0.0697582	NA	72254	chr16_4020370_4021413	FALSE	A2B	gain
chr16:40937578-40939193	chr16	40937578	40939193	1616	*	chr16	40926865	-	MMD	ENSMFAG00000000970	2775	73491	761	-11520	0.680746	0.984711	0.571789	0.00590371	0.0663057	MMD	10712	chr16_40937578_40939193	FALSE	A2B	gain
chr16:43895948-43898364	chr16	43895948	43898364	2417	*	chr16	43872749	-	SUPT4H1	ENSMFAG00000003856	1868	73814	2964	-24407	0.561773	0.896473	0.483537	0.0231947	0.0925784	SUPT4H1	23198	chr16_43895948_43898364	FALSE	A2B	gain
chr16:44765285-44766503	chr16	44765285	44766503	1219	*	chr16	44656702	-	TRIM37	ENSMFAG00000038070	3645	73893	10032	-109192	0.596694	0.85561	0.738569	0.0158677	0.0837279	GDPD1	0	chr16_44765285_44766503	FALSE	A2B	gain
chr16:4478997-4479966	chr16	4478997	4479966	970	*	chr16	4512729	+	SPNS2	ENSMFAG00000043676	3417	69963	14139	-33248	0.584281	0.990619	0.724414	0.0181979	0.0867312	SPNS2	32762	chr16_4478997_4479966	FALSE	A2B	gain
chr16:4506264-4507168	chr16	4506264	4507168	905	*	chr16	4512729	+	SPNS2	ENSMFAG00000043676	3417	69970	14139	-6013	0.702404	0.887	0.724414	0.00449744	0.0625758	SPNS2	5560	chr16_4506264_4507168	FALSE	A2B	gain
chr16:45345236-45346422	chr16	45345236	45346422	1187	*	chr16	45266681	+	VMP1	ENSMFAG00000032772	2014	73964	6745	79148	0.670144	0.996403	0.866515	0.00672721	0.0679581	NA	61152	chr16_45345236_45346422	FALSE	A2B	gain
chr16:45406487-45411879	chr16	45406487	45411879	5393	*	chr16	45266681	+	VMP1	ENSMFAG00000032772	2014	73976	6745	142502	0.604327	0.999865	0.866515	0.0145688	0.0818257	NA	0	chr16_45406487_45411879	FALSE	A2B	gain
chr16:4609336-4610721	chr16	4609336	4610721	1386	*	chr16	4605477	+	SMTNL2	ENSMFAG00000032547	2822	70002	6568	4551	0.639619	0.929388	0.645886	0.00970516	0.0738524	SMTNL2	3858	chr16_4609336_4610721	FALSE	A2B	gain
chr16:49191978-49195672	chr16	49191978	49195672	3695	*	chr16	49196546	-	HNF1B	ENSMFAG00000030603	4206	74355	5138	2721	0.613604	0.993699	0.770201	0.013117	0.0796341	HNF1B	873	chr16_49191978_49195672	FALSE	A2B	gain
chr16:50433812-50435270	chr16	50433812	50435270	1459	*	chr16	50246598	+	PSMB3	ENSMFAG00000038360	808	74500	10228	187943	0.58116	0.94186	0.865346	0.0188292	0.0875597	NA	0	chr16_50433812_50435270	FALSE	A2B	gain
chr16:50717679-50719009	chr16	50717679	50719009	1331	*	chr16	50751050	-	CACNB1	ENSMFAG00000002054	4080	74541	1587	32706	0.600119	0.904309	0.644594	0.0152728	0.0827531	PLXDC1	17165	chr16_50717679_50719009	FALSE	A2B	gain
chr16:50717679-50719009	chr16	50717679	50719009	1331	*	chr16	50753770	+	RPL19	ENSMFAG00000035226	794	74541	8124	-35426	0.593597	0.904309	0.891809	0.016423	0.0844482	PLXDC1	17165	chr16_50717679_50719009	FALSE	A2B	gain
chr16:5121620-5123354	chr16	5121620	5123354	1735	*	chr16	5075845	-	INCA1	ENSMFAG00000041330	1559	70108	12339	-46642	0.630537	0.971119	0.283156	0.0107938	0.076047	SLC52A1	2335	chr16_5121620_5123354	FALSE	A2B	gain
chr16:51351128-51354455	chr16	51351128	51354455	3328	*	chr16	51271219	+	TCAP	ENSMFAG00000002221	1983	74645	1705	81572	0.552111	0.998034	0.217736	0.0256813	0.0952971	GRB7	0	chr16_51351128_51354455	FALSE	A2B	gain
chr16:51351128-51354455	chr16	51351128	51354455	3328	*	chr16	51295604	-	PGAP3	ENSMFAG00000045434	6016	74645	15473	-57187	0.56336	0.998034	0.369315	0.022807	0.092128	GRB7	0	chr16_51351128_51354455	FALSE	A2B	gain
chr16:51726849-51729546	chr16	51726849	51729546	2698	*	chr16	51686266	+	THRA	ENSMFAG00000032035	3712	74696	6188	41931	0.569411	0.980548	0.551726	0.0213796	0.0905276	NR1D1	0	chr16_51726849_51729546	FALSE	A2B	gain
chr16:51993655-51996678	chr16	51993655	51996678	3024	*	chr16	51933739	+	CDC6	ENSMFAG00000044270	6944	74745	14581	61427	0.638367	0.972842	0.647794	0.00984912	0.0740633	GJD3	17033	chr16_51993655_51996678	FALSE	A2B	gain
chr16:52246950-52247816	chr16	52246950	52247816	867	*	chr16	52476212	-	KRT10	ENSMFAG00000038850	2428	74801	10623	228829	0.601746	0.867845	0.800172	0.0149971	0.0823079	CCR7	31959	chr16_52246950_52247816	FALSE	A2B	gain
chr16:52246950-52247816	chr16	52246950	52247816	867	*	chr16	52214990	-	CCR7	ENSMFAG00000032012	1263	74801	6172	-32393	0.55522	0.867845	0.627731	0.0248572	0.0943914	CCR7	31959	chr16_52246950_52247816	FALSE	A2B	gain
chr16:52565585-52566372	chr16	52565585	52566372	788	*	chr16	52476212	-	KRT10	ENSMFAG00000038850	2428	74834	10623	-89766	0.65866	0.758357	0.800172	0.00773451	0.0700166	KRT23	24213	chr16_52565585_52566372	FALSE	A2B	gain
chr16:52565585-52566372	chr16	52565585	52566372	788	*	chr16	52590586	-	KRT23	ENSMFAG00000038526	2286	74834	10365	24608	0.820077	0.758357	0.95772	0.000904753	0.0523185	KRT23	24213	chr16_52565585_52566372	FALSE	A2B	gain
chr16:52610668-52612066	chr16	52610668	52612066	1399	*	chr16	52476212	-	KRT10	ENSMFAG00000038850	2428	74840	10623	-135155	0.694561	0.837644	0.800172	0.00496718	0.0639096	KRT39	7712	chr16_52610668_52612066	FALSE	A2B	gain
chr16:52610668-52612066	chr16	52610668	52612066	1399	*	chr16	52590586	-	KRT23	ENSMFAG00000038526	2286	74840	10365	-20781	0.868246	0.837644	0.95772	0.000441272	0.0523185	KRT39	7712	chr16_52610668_52612066	FALSE	A2B	gain
chr16:52750366-52751167	chr16	52750366	52751167	802	*	chr16	52590586	-	KRT23	ENSMFAG00000038526	2286	74844	10365	-160180	0.719403	0.921375	0.95772	0.0036145	0.060088	NA	4986	chr16_52750366_52751167	FALSE	A2B	gain
chr16:52763770-52764414	chr16	52763770	52764414	645	*	chr16	53013532	-	KRT33A	ENSMFAG00000036674	2220	74845	9041	249440	0.811302	0.784141	0.152132	0.0010272	0.0523185	NA	1354	chr16_52763770_52764414	FALSE	A2B	gain
chr16:52763770-52764414	chr16	52763770	52764414	645	*	chr16	52590586	-	KRT23	ENSMFAG00000038526	2286	74845	10365	-173506	0.671357	0.784141	0.95772	0.00662808	0.0678471	NA	1354	chr16_52763770_52764414	FALSE	A2B	gain
chr16:52995853-52996743	chr16	52995853	52996743	891	*	chr16	53013532	-	KRT33A	ENSMFAG00000036674	2220	74862	9041	17234	0.83621	0.825662	0.152132	0.000714222	0.0523185	KRT33A	16788	chr16_52995853_52996743	FALSE	A2B	gain
chr16:52995853-52996743	chr16	52995853	52996743	891	*	chr16	53175400	-	KRT15	ENSMFAG00000032760	2576	74862	6736	179102	0.653563	0.825662	0.521509	0.00822337	0.0710472	KRT33A	16788	chr16_52995853_52996743	FALSE	A2B	gain
chr16:53179303-53179978	chr16	53179303	53179978	676	*	chr16	53013532	-	KRT33A	ENSMFAG00000036674	2220	74886	9041	-166108	0.709446	0.716438	0.152132	0.00411034	0.0617568	KRT15	3902	chr16_53179303_53179978	FALSE	A2B	gain
chr16:53179303-53179978	chr16	53179303	53179978	676	*	chr16	53394078	+	GAST	ENSMFAG00000032300	1084	74886	6391	-214438	0.672577	0.716438	0.954705	0.00652956	0.0676673	KRT15	3902	chr16_53179303_53179978	FALSE	A2B	gain
chr16:53195450-53196529	chr16	53195450	53196529	1080	*	chr16	53013532	-	KRT33A	ENSMFAG00000036674	2220	74891	9041	-182457	0.644948	0.699851	0.152132	0.00911289	0.072722	KRT19	11321	chr16_53195450_53196529	FALSE	A2B	gain
chr16:53344335-53345097	chr16	53344335	53345097	763	*	chr16	53394078	+	GAST	ENSMFAG00000032300	1084	74914	6391	-49362	0.59714	0.937827	0.954705	0.0157892	0.0836023	EIF1	14030	chr16_53344335_53345097	FALSE	A2B	gain
chr16:53466891-53467839	chr16	53466891	53467839	949	*	chr16	53496706	+	FKBP10	ENSMFAG00000044293	3108	74943	14601	-29341	0.592507	0.909974	0.80128	0.0166225	0.0846759	JUP	6178	chr16_53466891_53467839	FALSE	A2B	gain
chr16:53466891-53467839	chr16	53466891	53467839	949	*	chr16	53496405	-	P3H4	ENSMFAG00000004585	2625	74943	3166	29040	0.596332	0.909974	0.917103	0.0159317	0.0838142	JUP	6178	chr16_53466891_53467839	FALSE	A2B	gain
chr16:53613302-53614534	chr16	53613302	53614534	1233	*	chr16	53394078	+	GAST	ENSMFAG00000032300	1084	74960	6391	219840	0.575206	0.803992	0.954705	0.0200862	0.0890627	ACLY	15532	chr16_53613302_53614534	FALSE	A2B	gain
chr16:53673328-53676487	chr16	53673328	53676487	3160	*	chr16	53496706	+	FKBP10	ENSMFAG00000044293	3108	74970	14601	178201	0.627002	0.889203	0.80128	0.0112463	0.0767676	CNP	0	chr16_53673328_53676487	FALSE	A2B	gain
chr16:53673328-53676487	chr16	53673328	53676487	3160	*	chr16	53496405	-	P3H4	ENSMFAG00000004585	2625	74970	3166	-178502	0.54544	0.889203	0.917103	0.0275299	0.0971012	CNP	0	chr16_53673328_53676487	FALSE	A2B	gain
chr16:54263434-54264147	chr16	54263434	54264147	714	*	chr16	54302890	+	HSD17B1	ENSMFAG00000030629	2103	75074	5154	-39100	0.71014	0.794815	0.712598	0.00407386	0.061643	NA	5539	chr16_54263434_54264147	FALSE	A2B	gain
chr16:54263434-54264147	chr16	54263434	54264147	714	*	chr16	54311574	+	COASY	ENSMFAG00000003964	3140	75074	3042	-47784	0.621649	0.794815	0.870638	0.0119631	0.0780237	NA	5539	chr16_54263434_54264147	FALSE	A2B	gain
chr16:54745322-54746886	chr16	54745322	54746886	1565	*	chr16	54767217	+	RPL27	ENSMFAG00000037912	485	75155	9907	-21113	0.585861	0.884362	0.83162	0.0178857	0.0864055	PTGES3L-AARSD1	0	chr16_54745322_54746886	FALSE	A2B	gain
chr16:54798437-54800041	chr16	54798437	54800041	1605	*	chr16	54767217	+	RPL27	ENSMFAG00000037912	485	75164	9907	32022	0.559192	0.965965	0.83162	0.0238375	0.0932904	VAT1	0	chr16_54798437_54800041	FALSE	A2B	gain
chr16:55335142-55336703	chr16	55335142	55336703	1562	*	chr16	55234185	-	ETV4	ENSMFAG00000042484	2463	75266	13254	-101737	0.63774	0.882671	0.955813	0.00992196	0.0742038	MEOX1	16536	chr16_55335142_55336703	FALSE	A2B	gain
chr16:56759076-56760473	chr16	56759076	56760473	1398	*	chr16	56874224	+	NMT1	ENSMFAG00000043205	4892	75492	13767	-114450	0.633366	0.924014	0.796234	0.0104436	0.0752111	KIF18B	0	chr16_56759076_56760473	FALSE	A2B	gain
chr16:56981523-56982478	chr16	56981523	56982478	956	*	chr16	56965670	+	HEXIM1	ENSMFAG00000030480	1080	75536	5064	16330	0.656703	0.875562	0.419534	0.0079191	0.0703389	HEXIM2	5094	chr16_56981523_56982478	FALSE	A2B	gain
chr16:56992881-56994167	chr16	56992881	56994167	1287	*	chr16	56965670	+	HEXIM1	ENSMFAG00000030480	1080	75539	5064	27854	0.564196	0.941144	0.419534	0.0226051	0.091881	HEXIM2	16452	chr16_56992881_56994167	FALSE	A2B	gain
chr16:60860468-60861094	chr16	60860468	60861094	627	*	chr16	60739594	-	CYB561	ENSMFAG00000030469	5064	75884	5056	-121187	0.625088	0.845614	0.470367	0.0114981	0.0771458	U6	1056	chr16_60860468_60861094	FALSE	A2B	gain
chr16:61555650-61557497	chr16	61555650	61557497	1848	*	chr16	61723841	-	PECAM1	ENSMFAG00000036717	3895	75985	9075	167268	0.749562	0.967344	0.984861	0.00242629	0.0562765	TEX2	33300	chr16_61555650_61557497	FALSE	A2B	gain
chr16:61555650-61557497	chr16	61555650	61557497	1848	*	chr16	61455943	-	ERN1	ENSMFAG00000040147	7932	75985	11574	-100630	0.705345	0.967344	0.439658	0.00433188	0.0621109	TEX2	33300	chr16_61555650_61557497	FALSE	A2B	gain
chr16:61746474-61748401	chr16	61746474	61748401	1928	*	chr16	61723841	-	PECAM1	ENSMFAG00000036717	3895	76017	9075	-23596	0.850714	0.947332	0.984861	0.000575452	0.0523185	NA	2857	chr16_61746474_61748401	FALSE	A2B	gain
chr16:61746474-61748401	chr16	61746474	61748401	1928	*	chr16	61771536	+	MILR1	ENSMFAG00000037510	1569	76017	9610	-24099	0.613771	0.947332	0.293741	0.013092	0.0795952	NA	2857	chr16_61746474_61748401	FALSE	A2B	gain
chr16:61750459-61751776	chr16	61750459	61751776	1318	*	chr16	61723841	-	PECAM1	ENSMFAG00000036717	3895	76018	9075	-27276	0.680459	0.901853	0.984861	0.00592474	0.0663739	NA	0	chr16_61750459_61751776	FALSE	A2B	gain
chr16:62674732-62676517	chr16	62674732	62676517	1786	*	chr16	62774005	-	AXIN2	ENSMFAG00000000055	4843	76152	23	98381	0.555625	0.990587	0.622684	0.0247516	0.0942693	AXIN2	97487	chr16_62674732_62676517	FALSE	A2B	gain
chr16:62697154-62698719	chr16	62697154	62698719	1566	*	chr16	62774005	-	AXIN2	ENSMFAG00000000055	4843	76158	23	76069	0.603354	0.954494	0.622684	0.0147291	0.0820034	AXIN2	75285	chr16_62697154_62698719	FALSE	A2B	gain
chr16:65503193-65504141	chr16	65503193	65504141	949	*	chr16	65609408	-	WIPI1	ENSMFAG00000039344	1925	76443	10951	105741	0.819218	0.856164	0.947997	0.000916109	0.0523185	NA	9540	chr16_65503193_65504141	FALSE	A2B	gain
chr16:65596762-65598317	chr16	65596762	65598317	1556	*	chr16	65609408	-	WIPI1	ENSMFAG00000039344	1925	76455	10951	11869	0.88829	0.988637	0.947997	0.000323845	0.0523185	WIPI1	11090	chr16_65596762_65598317	FALSE	A2B	gain
chr16:71446576-71447631	chr16	71446576	71447631	1056	*	chr16	71444417	+	TTYH2	ENSMFAG00000038894	3358	76736	10657	2686	0.565131	0.891605	0.833836	0.0223809	0.0916484	TTYH2	2158	chr16_71446576_71447631	FALSE	A2B	gain
chr16:7189417-7190167	chr16	7189417	7190167	751	*	chr16	7064496	+	SLC16A13	ENSMFAG00000009701	2339	70286	3576	125296	0.768122	0.786559	0.930273	0.00188539	0.0544603	ASGR1	32684	chr16_7189417_7190167	FALSE	A2B	gain
chr16:7189417-7190167	chr16	7189417	7190167	751	*	chr16	7222852	-	ASGR1	ENSMFAG00000035586	1420	70286	8344	33060	0.766842	0.786559	0.765647	0.00191881	0.054567	ASGR1	32684	chr16_7189417_7190167	FALSE	A2B	gain
chr16:71979602-71980284	chr16	71979602	71980284	683	*	chr16	72214480	-	HID1	ENSMFAG00000032179	3396	76810	6295	234537	0.768528	0.703066	0.281987	0.00187491	0.0543978	SLC9A3R1	14823	chr16_71979602_71980284	FALSE	A2B	gain
chr16:7201309-7202051	chr16	7201309	7202051	743	*	chr16	7222852	-	ASGR1	ENSMFAG00000035586	1420	70287	8344	21172	0.542546	0.848873	0.765647	0.028367	0.0979201	ASGR1	20800	chr16_7201309_7202051	FALSE	A2B	gain
chr16:72024596-72025489	chr16	72024596	72025489	894	*	chr16	72214480	-	HID1	ENSMFAG00000032179	3396	76829	6295	189438	0.855115	0.785563	0.281987	0.000538593	0.0523185	TMEM104	2262	chr16_72024596_72025489	FALSE	A2B	gain
chr16:72125888-72126662	chr16	72125888	72126662	775	*	chr16	72214480	-	HID1	ENSMFAG00000032179	3396	76848	6295	88205	0.667447	0.825102	0.281987	0.00695255	0.0682245	FDXR	2746	chr16_72125888_72126662	FALSE	A2B	gain
chr16:72341834-72342939	chr16	72341834	72342939	1106	*	chr16	72214480	-	HID1	ENSMFAG00000032179	3396	76897	6295	-127906	0.776653	0.868023	0.281987	0.00167604	0.0540406	Y_RNA	13423	chr16_72341834_72342939	FALSE	A2B	gain
chr16:72341834-72342939	chr16	72341834	72342939	1106	*	chr16	72360113	+	SLC16A5	ENSMFAG00000000622	1593	76897	479	-17727	0.600731	0.868023	0.281063	0.0151686	0.0825784	Y_RNA	13423	chr16_72341834_72342939	FALSE	A2B	gain
chr16:72999671-73001557	chr16	72999671	73001557	1887	*	chr16	73169354	-	UNC13D	ENSMFAG00000026038	4571	77075	4376	168740	0.658616	0.989897	0.564958	0.00773861	0.0700166	RECQL5	23096	chr16_72999671_73001557	FALSE	A2B	gain
chr16:72999671-73001557	chr16	72999671	73001557	1887	*	chr16	73034265	+	ITGB4	ENSMFAG00000001695	5878	77075	1326	-33651	0.790241	0.989897	0.655363	0.0013863	0.0531636	RECQL5	23096	chr16_72999671_73001557	FALSE	A2B	gain
chr16:73032657-73033455	chr16	73032657	73033455	799	*	chr16	73169354	-	UNC13D	ENSMFAG00000026038	4571	77081	4376	136298	0.633529	0.865034	0.564958	0.0104237	0.0751703	ITGB4	809	chr16_73032657_73033455	FALSE	A2B	gain
chr16:73153725-73154571	chr16	73153725	73154571	847	*	chr16	73169354	-	UNC13D	ENSMFAG00000026038	4571	77110	4376	15206	0.709921	0.845873	0.564958	0.00408537	0.0616896	UNC13D	14782	chr16_73153725_73154571	FALSE	A2B	gain
chr16:73233911-73234437	chr16	73233911	73234437	527	*	chr16	73034265	+	ITGB4	ENSMFAG00000001695	5878	77129	1326	199909	0.736409	0.811897	0.655363	0.00289189	0.0576962	Y_RNA	2146	chr16_73233911_73234437	FALSE	A2B	gain
chr16:7326530-7327243	chr16	7326530	7327243	714	*	chr16	7222852	-	ASGR1	ENSMFAG00000035586	1420	70326	8344	-104034	0.690169	0.734327	0.765647	0.00524923	0.0647195	Y_RNA	3149	chr16_7326530_7327243	FALSE	A2B	gain
chr16:7326530-7327243	chr16	7326530	7327243	714	*	chr16	7320708	-	CLDN7	ENSMFAG00000041154	1763	70326	12205	-6178	0.568138	0.734327	0.860238	0.0216733	0.0908417	Y_RNA	3149	chr16_7326530_7327243	FALSE	A2B	gain
chr16:7326530-7327243	chr16	7326530	7327243	714	*	chr16	7504911	+	CHRNB1	ENSMFAG00000042053	2160	70326	12916	-178025	0.7684	0.734327	0.624346	0.00187821	0.0543978	Y_RNA	3149	chr16_7326530_7327243	FALSE	A2B	gain
chr16:7326530-7327243	chr16	7326530	7327243	714	*	chr16	7495160	+	TMEM102	ENSMFAG00000032693	2244	70326	6687	-168274	0.572694	0.734327	0.548711	0.0206383	0.089766	Y_RNA	3149	chr16_7326530_7327243	FALSE	A2B	gain
chr16:73298946-73299562	chr16	73298946	73299562	617	*	chr16	73489929	-	FOXJ1	ENSMFAG00000045542	2912	77135	15563	190675	0.664839	0.848372	0.303773	0.0071769	0.0687278	NA	11604	chr16_73298946_73299562	FALSE	A2B	gain
chr16:73298946-73299562	chr16	73298946	73299562	617	*	chr16	73311384	-	ACOX1	ENSMFAG00000032697	3690	77135	6689	12130	0.641128	0.848372	0.6169	0.009534	0.0735656	NA	11604	chr16_73298946_73299562	FALSE	A2B	gain
chr16:73599614-73601954	chr16	73599614	73601954	2341	*	chr16	73594114	-	RNF157	ENSMFAG00000000868	5111	77177	678	-6670	0.554586	0.96478	0.380639	0.0250233	0.0945314	RNF157	5499	chr16_73599614_73601954	FALSE	A2B	gain
chr16:73599614-73601954	chr16	73599614	73601954	2341	*	chr16	73619379	+	UBALD2	ENSMFAG00000038534	1333	77177	10372	-18595	0.590303	0.96478	0.428888	0.0170326	0.0851967	RNF157	5499	chr16_73599614_73601954	FALSE	A2B	gain
chr16:73616574-73617343	chr16	73616574	73617343	770	*	chr16	73594114	-	RNF157	ENSMFAG00000000868	5111	77183	678	-22844	0.750813	0.858146	0.380639	0.0023858	0.0562489	UBALD2	2035	chr16_73616574_73617343	FALSE	A2B	gain
chr16:7366960-7367616	chr16	7366960	7367616	657	*	chr16	7222852	-	ASGR1	ENSMFAG00000035586	1420	70333	8344	-144436	0.581045	0.866418	0.765647	0.0188527	0.0876022	NA	3663	chr16_7366960_7367616	FALSE	A2B	gain
chr16:7366960-7367616	chr16	7366960	7367616	657	*	chr16	7504911	+	CHRNB1	ENSMFAG00000042053	2160	70333	12916	-137623	0.834889	0.866418	0.624346	0.000728297	0.0523185	NA	3663	chr16_7366960_7367616	FALSE	A2B	gain
chr16:7366960-7367616	chr16	7366960	7367616	657	*	chr16	7495160	+	TMEM102	ENSMFAG00000032693	2244	70333	6687	-127872	0.626234	0.866418	0.548711	0.0113466	0.0769251	NA	3663	chr16_7366960_7367616	FALSE	A2B	gain
chr16:74314413-74315233	chr16	74314413	74315233	821	*	chr16	74250322	+	MGAT5B	ENSMFAG00000038105	7070	77323	10058	64501	0.589101	0.791352	0.337498	0.0172597	0.0854696	MGAT5B	64090	chr16_74314413_74315233	FALSE	A2B	gain
chr16:7436443-7437922	chr16	7436443	7437922	1480	*	chr16	7451745	-	PLSCR3	ENSMFAG00000040179	1966	70352	11601	14563	0.624231	0.917519	0.700782	0.0116124	0.0773157	TNK1	0	chr16_7436443_7437922	FALSE	A2B	gain
chr16:7436443-7437922	chr16	7436443	7437922	1480	*	chr16	7320708	-	CLDN7	ENSMFAG00000041154	1763	70352	12205	-116474	0.68376	0.917519	0.860238	0.00568678	0.0658023	TNK1	0	chr16_7436443_7437922	FALSE	A2B	gain
chr16:7436443-7437922	chr16	7436443	7437922	1480	*	chr16	7660924	-	SOX15	ENSMFAG00000029854	2238	70352	4764	223742	0.582231	0.917519	0.842021	0.0186105	0.0872776	TNK1	0	chr16_7436443_7437922	FALSE	A2B	gain
chr16:74448142-74449065	chr16	74448142	74449065	924	*	chr16	74250322	+	MGAT5B	ENSMFAG00000038105	7070	77339	10058	198281	0.661336	0.881055	0.337498	0.00748846	0.0694675	NA	23594	chr16_74448142_74449065	FALSE	A2B	gain
chr16:74506377-74508445	chr16	74506377	74508445	2069	*	chr16	74525791	+	SEC14L1	ENSMFAG00000001823	4804	77349	1424	-18380	0.540201	0.951769	0.921349	0.0290611	0.0985674	SEC14L1	17345	chr16_74506377_74508445	FALSE	A2B	gain
chr16:74708983-74710548	chr16	74708983	74710548	1566	*	chr16	74525791	+	SEC14L1	ENSMFAG00000001823	4804	77389	1424	183974	0.635131	0.991901	0.921349	0.0102302	0.0748203	2022-09-09	41183	chr16_74708983_74710548	FALSE	A2B	gain
chr16:755836-756965	chr16	755836	756965	1130	*	chr16	810456	-	NXN	ENSMFAG00000041118	1786	69402	12177	54056	0.641524	0.929318	0.89624	0.0094896	0.07349	Metazoa_SRP	30591	chr16_755836_756965	FALSE	A2B	gain
chr16:76246089-76246940	chr16	76246089	76246940	852	*	chr16	76226242	-	TIMP2	ENSMFAG00000031465	610	77605	5746	-20272	0.707408	0.849228	0.302849	0.00421914	0.0619621	CEP295NL	3151	chr16_76246089_76246940	FALSE	A2B	gain
chr16:76364501-76365345	chr16	76364501	76365345	845	*	chr16	76187351	-	USP36	ENSMFAG00000003093	4559	77631	2391	-177572	0.558823	0.935285	0.63807	0.0239308	0.0933964	CANT1	7099	chr16_76364501_76365345	FALSE	A2B	gain
chr16:7637097-7638082	chr16	7637097	7638082	986	*	chr16	7504911	+	CHRNB1	ENSMFAG00000042053	2160	70394	12916	132678	0.652118	0.883075	0.624346	0.00836692	0.0712964	EIF4A1	4019	chr16_7637097_7638082	FALSE	A2B	gain
chr16:77831205-77833123	chr16	77831205	77833123	1919	*	chr16	77585879	-	TBC1D16	ENSMFAG00000032537	6043	77779	6559	-246285	0.617439	0.966073	0.604776	0.0125553	0.078796	RNF213	1760	chr16_77831205_77833123	FALSE	A2B	gain
chr16:77831205-77833123	chr16	77831205	77833123	1919	*	chr16	77834884	+	RNF213	ENSMFAG00000002289	15222	77779	1762	-2720	0.633022	0.966073	0.941473	0.0104857	0.0753364	RNF213	1760	chr16_77831205_77833123	FALSE	A2B	gain
chr16:7840670-7842095	chr16	7840670	7842095	1426	*	chr16	7961445	+	TMEM88	ENSMFAG00000002896	1035	70436	2240	-120063	0.602426	0.985928	0.998585	0.0148833	0.0821937	NA	35387	chr16_7840670_7842095	FALSE	A2B	gain
chr16:7840670-7842095	chr16	7840670	7842095	1426	*	chr16	7942671	+	KDM6B	ENSMFAG00000038257	9303	70436	10144	-101289	0.770443	0.985928	0.688042	0.00182619	0.0542932	NA	35387	chr16_7840670_7842095	FALSE	A2B	gain
chr16:79125010-79128149	chr16	79125010	79128149	3140	*	chr16	79136263	-	ACTG1	ENSMFAG00000030086	2023	78015	4859	9684	0.606386	0.998153	0.970152	0.0142349	0.0813035	ACTG1	8113	chr16_79125010_79128149	FALSE	A2B	gain
chr16:79168324-79171289	chr16	79168324	79171289	2966	*	chr16	79136263	-	ACTG1	ENSMFAG00000030086	2023	78027	4859	-33543	0.594848	0.966369	0.970152	0.0161967	0.0841713	FAAP100	0	chr16_79168324_79171289	FALSE	A2B	gain
chr16:79288721-79290005	chr16	79288721	79290005	1285	*	chr16	79426405	-	PPP1R27	ENSMFAG00000041008	802	78043	12102	137042	0.713337	0.938204	0.264016	0.00390968	0.0611394	OXLD1	2189	chr16_79288721_79290005	FALSE	A2B	gain
chr16:79288721-79290005	chr16	79288721	79290005	1285	*	chr16	79528889	-	SIRT7	ENSMFAG00000045096	1733	78043	15199	239526	0.566699	0.938204	0.743984	0.0220095	0.0913121	OXLD1	2189	chr16_79288721_79290005	FALSE	A2B	gain
chr16:79340094-79341481	chr16	79340094	79341481	1388	*	chr16	79426405	-	PPP1R27	ENSMFAG00000041008	802	78052	12102	85618	0.607059	0.783743	0.264016	0.0141272	0.0811958	MRPL12	862	chr16_79340094_79341481	FALSE	A2B	gain
chr16:793652-795393	chr16	793652	795393	1742	*	chr16	810456	-	NXN	ENSMFAG00000041118	1786	69422	12177	15934	0.555849	0.976838	0.89624	0.0246933	0.0942075	NXN	15062	chr16_793652_795393	FALSE	A2B	gain
chr16:79419037-79420309	chr16	79419037	79420309	1273	*	chr16	79426405	-	PPP1R27	ENSMFAG00000041008	802	78064	12102	6732	0.689493	0.863553	0.264016	0.0052939	0.064804	MCRIP1	1534	chr16_79419037_79420309	FALSE	A2B	gain
chr16:79419037-79420309	chr16	79419037	79420309	1273	*	chr16	79528889	-	SIRT7	ENSMFAG00000045096	1733	78064	15199	109216	0.606368	0.863553	0.743984	0.0142378	0.0813035	MCRIP1	1534	chr16_79419037_79420309	FALSE	A2B	gain
chr16:79419037-79420309	chr16	79419037	79420309	1273	*	chr16	79575493	-	NOTUM	ENSMFAG00000033597	2119	78064	7303	155820	0.649512	0.863553	0.934273	0.00863151	0.0717804	MCRIP1	1534	chr16_79419037_79420309	FALSE	A2B	gain
chr16:7957807-7958805	chr16	7957807	7958805	999	*	chr16	8039823	+	CNTROB	ENSMFAG00000009931	3889	70454	3590	-81517	0.543459	0.812883	0.567973	0.0281006	0.0977092	TMEM88	2639	chr16_7957807_7958805	FALSE	A2B	gain
chr16:7957807-7958805	chr16	7957807	7958805	999	*	chr16	7961445	+	TMEM88	ENSMFAG00000002896	1035	70454	2240	-3139	0.61068	0.812883	0.998585	0.0135601	0.0803572	TMEM88	2639	chr16_7957807_7958805	FALSE	A2B	gain
chr16:79602816-79604117	chr16	79602816	79604117	1302	*	chr16	79426405	-	PPP1R27	ENSMFAG00000041008	802	78137	12102	-177061	0.780603	0.924294	0.264016	0.00158654	0.0535577	ASPSCR1	2307	chr16_79602816_79604117	FALSE	A2B	gain
chr16:79602816-79604117	chr16	79602816	79604117	1302	*	chr16	79575493	-	NOTUM	ENSMFAG00000033597	2119	78137	7303	-27973	0.781478	0.924294	0.934273	0.00156732	0.0535054	ASPSCR1	2307	chr16_79602816_79604117	FALSE	A2B	gain
chr16:79602816-79604117	chr16	79602816	79604117	1302	*	chr16	79600508	+	ASPSCR1	ENSMFAG00000032150	2009	78137	6271	2958	0.60062	0.924294	0.755985	0.0151874	0.082598	ASPSCR1	2307	chr16_79602816_79604117	FALSE	A2B	gain
chr16:79615648-79617680	chr16	79615648	79617680	2033	*	chr16	79575493	-	NOTUM	ENSMFAG00000033597	2119	78142	7303	-41171	0.58478	0.918725	0.934273	0.0180988	0.0866027	ASPSCR1	15139	chr16_79615648_79617680	FALSE	A2B	gain
chr16:79615648-79617680	chr16	79615648	79617680	2033	*	chr16	79426405	-	PPP1R27	ENSMFAG00000041008	802	78142	12102	-190259	0.603723	0.918725	0.264016	0.0146681	0.0819478	ASPSCR1	15139	chr16_79615648_79617680	FALSE	A2B	gain
chr16:79680202-79680817	chr16	79680202	79680817	616	*	chr16	79528889	-	SIRT7	ENSMFAG00000045096	1733	78161	15199	-151620	0.706631	0.768217	0.743984	0.00426128	0.0621109	DCXR	13747	chr16_79680202_79680817	FALSE	A2B	gain
chr16:79713588-79714286	chr16	79713588	79714286	699	*	chr16	79575493	-	NOTUM	ENSMFAG00000033597	2119	78170	7303	-138444	0.616153	0.80642	0.934273	0.0127412	0.0791529	RFNG	5064	chr16_79713588_79714286	FALSE	A2B	gain
chr16:79713588-79714286	chr16	79713588	79714286	699	*	chr16	79528889	-	SIRT7	ENSMFAG00000045096	1733	78170	15199	-185048	0.569071	0.80642	0.743984	0.0214577	0.0906328	RFNG	5064	chr16_79713588_79714286	FALSE	A2B	gain
chr16:79778836-79779432	chr16	79778836	79779432	597	*	chr16	79575493	-	NOTUM	ENSMFAG00000033597	2119	78196	7303	-203641	0.599828	0.813502	0.934273	0.0153225	0.0828114	FASN	20243	chr16_79778836_79779432	FALSE	A2B	gain
chr16:80502826-80503862	chr16	80502826	80503862	1037	*	chr16	80537461	-	ZNF750	ENSMFAG00000003154	3752	78289	2434	34117	0.590309	0.990608	0.724598	0.0170313	0.0851967	ZNF750	33598	chr16_80502826_80503862	FALSE	A2B	gain
chr16:80557181-80557921	chr16	80557181	80557921	741	*	chr16	80537461	-	ZNF750	ENSMFAG00000003154	3752	78299	2434	-20090	0.587368	0.874674	0.724598	0.0175922	0.0860291	ZNF750	19719	chr16_80557181_80557921	FALSE	A2B	gain
chr16:80582209-80583351	chr16	80582209	80583351	1143	*	chr16	80537461	-	ZNF750	ENSMFAG00000003154	3752	78310	2434	-45319	0.659107	0.895197	0.724598	0.00769294	0.0699437	ZNF750	44747	chr16_80582209_80583351	FALSE	A2B	gain
chr16:8276513-8278627	chr16	8276513	8278627	2115	*	chr16	8301002	-	TMEM107	ENSMFAG00000033067	1321	70503	6974	23432	0.671315	0.974991	0.889285	0.00663144	0.0678499	PER1	1319	chr16_8276513_8278627	FALSE	A2B	gain
chr16:8319899-8321599	chr16	8319899	8321599	1701	*	chr16	8328994	-	AURKB	ENSMFAG00000038167	1450	70520	10109	8245	0.542877	0.891029	0.952305	0.02827	0.0978766	BORCS6	3902	chr16_8319899_8321599	FALSE	A2B	gain
chr16:8349025-8349586	chr16	8349025	8349586	562	*	chr16	8412345	-	SLC25A35	ENSMFAG00000044399	1062	70527	14673	63040	0.732618	0.769386	0.231522	0.00304046	0.0584002	CTC1	18592	chr16_8349025_8349586	FALSE	A2B	gain
chr16:844621-845638	chr16	844621	845638	1018	*	chr16	1027106	-	ABR	ENSMFAG00000044480	3119	69440	14738	181977	0.728369	0.825167	0.377069	0.00321526	0.0588468	TIMM22	14833	chr16_844621_845638	FALSE	A2B	gain
chr16:9817343-9817819	chr16	9817343	9817819	477	*	chr16	9808262	+	USP43	ENSMFAG00000038797	3372	70669	10584	9319	0.618812	0.74771	0.517386	0.0123593	0.0785806	USP43	9080	chr16_9817343_9817819	FALSE	A2B	gain
chr16:9830548-9831397	chr16	9830548	9831397	850	*	chr16	9808262	+	USP43	ENSMFAG00000038797	3372	70670	10584	22710	0.58014	0.911789	0.517386	0.0190395	0.0878214	USP43	22285	chr16_9830548_9831397	FALSE	A2B	gain
chr16:9843836-9845895	chr16	9843836	9845895	2060	*	chr16	9808262	+	USP43	ENSMFAG00000038797	3372	70677	10584	36603	0.578062	0.987221	0.517386	0.0194744	0.088285	USP43	35573	chr16_9843836_9845895	FALSE	A2B	gain
chr17:15876314-15877959	chr17	15876314	15877959	1646	*	chr17	15757704	-	CCDC169	ENSMFAG00000032877	1069	79638	6828	-119432	0.601456	0.987862	0.486122	0.0150459	0.0824298	CCNA1	0	chr17_15876314_15877959	FALSE	A2B	gain
chr17:16487191-16488005	chr17	16487191	16488005	815	*	chr17	16397753	-	ALG5	ENSMFAG00000019220	1170	79687	4036	-89845	0.554602	0.80152	0.719798	0.0250191	0.0945314	CSNK1A1L	15492	chr17_16487191_16488005	FALSE	A2B	gain
chr17:20219822-20220838	chr17	20219822	20220838	1017	*	chr17	20271242	-	ELF1	ENSMFAG00000040587	6878	79900	11827	50912	0.668932	0.969018	0.831128	0.00682767	0.068038	ELF1	50403	chr17_20219822_20220838	FALSE	A2B	gain
chr17:20379261-20381132	chr17	20379261	20381132	1872	*	chr17	20271242	-	ELF1	ENSMFAG00000040587	6878	79923	11827	-108954	0.757025	0.994448	0.831128	0.00219366	0.0556439	KBTBD6	4033	chr17_20379261_20381132	FALSE	A2B	gain
chr17:20379261-20381132	chr17	20379261	20381132	1872	*	chr17	20512647	-	MTRF1	ENSMFAG00000037972	1388	79923	9955	132451	0.730571	0.994448	0.455905	0.00312356	0.0584125	KBTBD6	4033	chr17_20379261_20381132	FALSE	A2B	gain
chr17:20387915-20388953	chr17	20387915	20388953	1039	*	chr17	20512647	-	MTRF1	ENSMFAG00000037972	1388	79926	9955	124213	0.73294	0.942954	0.455905	0.00302759	0.0583265	KBTBD6	12687	chr17_20387915_20388953	FALSE	A2B	gain
chr17:20387915-20388953	chr17	20387915	20388953	1039	*	chr17	20271242	-	ELF1	ENSMFAG00000040587	6878	79926	11827	-117192	0.711828	0.942954	0.831128	0.00398642	0.0613348	KBTBD6	12687	chr17_20387915_20388953	FALSE	A2B	gain
chr17:20472439-20473301	chr17	20472439	20473301	863	*	chr17	20271242	-	ELF1	ENSMFAG00000040587	6878	79935	11827	-201628	0.692243	0.854796	0.831128	0.0051143	0.0643454	KBTBD7	26856	chr17_20472439_20473301	FALSE	A2B	gain
chr17:20472439-20473301	chr17	20472439	20473301	863	*	chr17	20512647	-	MTRF1	ENSMFAG00000037972	1388	79935	9955	39777	0.694572	0.854796	0.455905	0.00496649	0.0639096	KBTBD7	26856	chr17_20472439_20473301	FALSE	A2B	gain
chr17:2083626-2084188	chr17	2083626	2084188	563	*	chr17	2088239	-	ZDHHC20	ENSMFAG00000042047	5459	78521	12911	4332	0.677937	0.773909	0.606191	0.00611255	0.0668719	ZDHHC20	4050	chr17_2083626_2084188	FALSE	A2B	gain
chr17:25735215-25736464	chr17	25735215	25736464	1250	*	chr17	25695571	+	LRCH1	ENSMFAG00000032767	2415	80418	6740	40268	0.67343	0.927024	0.332267	0.00646159	0.0674937	LRCH1	39643	chr17_25735215_25736464	FALSE	A2B	gain
chr17:27300286-27302600	chr17	27300286	27302600	2315	*	chr17	27394167	+	ITM2B	ENSMFAG00000036817	1540	80494	9153	-92724	0.7427	0.996688	0.984368	0.00265986	0.0569984	MED4	60178	chr17_27300286_27302600	FALSE	A2B	gain
chr17:27300286-27302600	chr17	27300286	27302600	2315	*	chr17	27464762	+	RB1	ENSMFAG00000004544	4770	80494	3161	-163319	0.642724	0.996688	0.549018	0.00935603	0.0731985	MED4	60178	chr17_27300286_27302600	FALSE	A2B	gain
chr17:27457210-27458995	chr17	27457210	27458995	1786	*	chr17	27464762	+	RB1	ENSMFAG00000004544	4770	80510	3161	-6660	0.710394	0.953277	0.549018	0.00406061	0.0616226	RB1	5766	chr17_27457210_27458995	FALSE	A2B	gain
chr17:27457210-27458995	chr17	27457210	27458995	1786	*	chr17	27394167	+	ITM2B	ENSMFAG00000036817	1540	80510	9153	63935	0.642674	0.953277	0.984368	0.00936149	0.0732064	RB1	5766	chr17_27457210_27458995	FALSE	A2B	gain
chr17:31249139-31250873	chr17	31249139	31250873	1735	*	chr17	31268636	-	ATP7B	ENSMFAG00000001355	10097	80830	1058	18630	0.88111	0.988341	0.587544	0.000362063	0.0523185	ATP7B	17762	chr17_31249139_31250873	FALSE	A2B	gain
chr17:31249139-31250873	chr17	31249139	31250873	1735	*	chr17	31268938	+	ALG11	ENSMFAG00000033204	6602	80830	7077	-18932	0.569345	0.988341	0.631854	0.0213947	0.0905538	ATP7B	17762	chr17_31249139_31250873	FALSE	A2B	gain
chr17:31318067-31319014	chr17	31318067	31319014	948	*	chr17	31268636	-	ATP7B	ENSMFAG00000001355	10097	80839	1058	-49904	0.789564	0.898073	0.587544	0.00139957	0.0531636	NA	15925	chr17_31318067_31319014	FALSE	A2B	gain
chr17:58136034-58136945	chr17	58136034	58136945	912	*	chr17	58010909	+	UCHL3	ENSMFAG00000002583	1238	81159	1989	125580	0.634215	0.850364	0.958213	0.0103405	0.0749639	LMO7	48304	chr17_58136034_58136945	FALSE	A2B	gain
chr17:58172726-58174073	chr17	58172726	58174073	1348	*	chr17	58087729	+	LMO7	ENSMFAG00000008703	6311	81166	3513	85670	0.594754	0.964872	0.497261	0.0162136	0.0841747	LMO7	84996	chr17_58172726_58174073	FALSE	A2B	gain
chr17:61047365-61048518	chr17	61047365	61048518	1154	*	chr17	61182227	-	RNF219	ENSMFAG00000034310	3587	81319	7771	134286	0.660775	0.883425	0.598745	0.00753945	0.0696314	RNF219	133708	chr17_61047365_61048518	FALSE	A2B	gain
chr17:79645592-79646552	chr17	79645592	79646552	961	*	chr17	79855855	+	MBNL2	ENSMFAG00000041491	1893	81670	12467	-209783	0.747629	0.970849	0.602006	0.0024901	0.0564383	OXGR1	19008	chr17_79645592_79646552	FALSE	A2B	gain
chr17:79652855-79653952	chr17	79652855	79653952	1098	*	chr17	79855855	+	MBNL2	ENSMFAG00000041491	1893	81671	12467	-202452	0.650392	0.95974	0.602006	0.00854131	0.0716568	OXGR1	26271	chr17_79652855_79653952	FALSE	A2B	gain
chr17:79707836-79708624	chr17	79707836	79708624	789	*	chr17	79855855	+	MBNL2	ENSMFAG00000041491	1893	81678	12467	-147625	0.668307	0.896802	0.602006	0.00688001	0.0681295	OXGR1	81252	chr17_79707836_79708624	FALSE	A2B	gain
chr17:79745094-79746692	chr17	79745094	79746692	1599	*	chr17	79855855	+	MBNL2	ENSMFAG00000041491	1893	81682	12467	-109962	0.560727	0.938699	0.602006	0.0234535	0.092851	NA	61302	chr17_79745094_79746692	FALSE	A2B	gain
chr17:79745094-79746692	chr17	79745094	79746692	1599	*	chr17	79626583	-	OXGR1	ENSMFAG00000022364	1014	81682	4174	-119310	0.550977	0.938699	0.197551	0.0259878	0.0955971	NA	61302	chr17_79745094_79746692	FALSE	A2B	gain
chr17:79810398-79810998	chr17	79810398	79810998	601	*	chr17	79855855	+	MBNL2	ENSMFAG00000041491	1893	81698	12467	-45157	0.578779	0.93291	0.602006	0.0193234	0.088104	NA	2402	chr17_79810398_79810998	FALSE	A2B	gain
chr17:79816512-79817309	chr17	79816512	79817309	798	*	chr17	79855855	+	MBNL2	ENSMFAG00000041491	1893	81700	12467	-38945	0.56679	0.845313	0.602006	0.0219881	0.0912841	NA	8516	chr17_79816512_79817309	FALSE	A2B	gain
chr17:79826855-79828250	chr17	79826855	79828250	1396	*	chr17	79855855	+	MBNL2	ENSMFAG00000041491	1893	81703	12467	-28303	0.71837	0.881448	0.602006	0.00366329	0.0603055	NA	18859	chr17_79826855_79828250	FALSE	A2B	gain
chr17:79890043-79891968	chr17	79890043	79891968	1926	*	chr17	79855855	+	MBNL2	ENSMFAG00000041491	1893	81727	12467	35150	0.699482	0.996936	0.602006	0.00466754	0.0630259	MBNL2	34187	chr17_79890043_79891968	FALSE	A2B	gain
chr17:80027737-80028371	chr17	80027737	80028371	635	*	chr17	79855855	+	MBNL2	ENSMFAG00000041491	1893	81750	12467	172199	0.545126	0.80921	0.602006	0.0276196	0.0971968	5S_rRNA	24957	chr17_80027737_80028371	FALSE	A2B	gain
chr17:80892808-80894010	chr17	80892808	80894010	1203	*	chr17	80769526	+	FARP1	ENSMFAG00000040631	4436	81817	11864	123883	0.691986	0.988012	0.527048	0.00513083	0.0643521	7SK	64874	chr17_80892808_80894010	FALSE	A2B	gain
chr17:81545672-81546612	chr17	81545672	81546612	941	*	chr17	81637431	-	DOCK9	ENSMFAG00000042663	7818	81915	13391	91289	0.538739	0.94402	0.482737	0.0295012	0.0988129	DOCK9	90818	chr17_81545672_81546612	FALSE	A2B	gain
chr17:81697658-81698641	chr17	81697658	81698641	984	*	chr17	81637431	-	DOCK9	ENSMFAG00000042663	7818	81944	13391	-60718	0.599306	0.942851	0.482737	0.0154122	0.0829754	U6	50352	chr17_81697658_81698641	FALSE	A2B	gain
chr17:81923359-81924071	chr17	81923359	81924071	713	*	chr17	81878186	-	GPR18	ENSMFAG00000013647	996	81971	3746	-45529	0.577235	0.884389	0.143147	0.0196499	0.0885118	GPR183	3630	chr17_81923359_81924071	FALSE	A2B	gain
chr17:92724990-92726579	chr17	92724990	92726579	1590	*	chr17	92716286	-	COL4A1	ENSMFAG00000003528	4848	82371	2715	-9498	0.601097	0.891637	0.992923	0.0151066	0.0824923	COL4A2	7743	chr17_92724990_92726579	FALSE	A2B	gain
chr17:92724990-92726579	chr17	92724990	92726579	1590	*	chr17	92717246	+	COL4A2	ENSMFAG00000001737	10054	82371	1357	8538	0.543483	0.891637	0.998092	0.0280936	0.0977074	COL4A2	7743	chr17_92724990_92726579	FALSE	A2B	gain
chr17:92743776-92745171	chr17	92743776	92745171	1396	*	chr17	92716286	-	COL4A1	ENSMFAG00000003528	4848	82378	2715	-28187	0.597921	0.972874	0.992923	0.0156522	0.0833966	NA	6060	chr17_92743776_92745171	FALSE	A2B	gain
chr17:92743776-92745171	chr17	92743776	92745171	1396	*	chr17	92717246	+	COL4A2	ENSMFAG00000001737	10054	82378	1357	27227	0.6752	0.972874	0.998092	0.00632239	0.0671461	NA	6060	chr17_92743776_92745171	FALSE	A2B	gain
chr17:92859351-92859985	chr17	92859351	92859985	635	*	chr17	92966583	-	RAB20	ENSMFAG00000031176	1576	82429	5513	106915	0.70556	0.879079	0.766263	0.00432005	0.0621109	RAB20	106597	chr17_92859351_92859985	FALSE	A2B	gain
chr17:92909743-92911534	chr17	92909743	92911534	1792	*	chr17	92716286	-	COL4A1	ENSMFAG00000003528	4848	82440	2715	-194352	0.624539	0.889887	0.992923	0.0115712	0.0772576	RAB20	55048	chr17_92909743_92911534	FALSE	A2B	gain
chr17:92909743-92911534	chr17	92909743	92911534	1792	*	chr17	92717246	+	COL4A2	ENSMFAG00000001737	10054	82440	1357	193392	0.636874	0.889887	0.998092	0.0100234	0.0744443	RAB20	55048	chr17_92909743_92911534	FALSE	A2B	gain
chr17:92935045-92937314	chr17	92935045	92937314	2270	*	chr17	92717246	+	COL4A2	ENSMFAG00000001737	10054	82445	1357	218933	0.69528	0.960143	0.998092	0.00492232	0.0638366	RAB20	29268	chr17_92935045_92937314	FALSE	A2B	gain
chr17:92935045-92937314	chr17	92935045	92937314	2270	*	chr17	92716286	-	COL4A1	ENSMFAG00000003528	4848	82445	2715	-219893	0.682739	0.960143	0.992923	0.0057594	0.0660329	RAB20	29268	chr17_92935045_92937314	FALSE	A2B	gain
chr17:92950489-92951623	chr17	92950489	92951623	1135	*	chr17	92966583	-	RAB20	ENSMFAG00000031176	1576	82447	5513	15527	0.722207	0.743272	0.766263	0.00348505	0.059786	RAB20	14959	chr17_92950489_92951623	FALSE	A2B	gain
chr17:92977078-92977980	chr17	92977078	92977980	903	*	chr17	92966583	-	RAB20	ENSMFAG00000031176	1576	82462	5513	-10946	0.791459	0.962782	0.766263	0.00136272	0.0531636	RAB20	10494	chr17_92977078_92977980	FALSE	A2B	gain
chr17:92992343-92993057	chr17	92992343	92993057	715	*	chr17	92966583	-	RAB20	ENSMFAG00000031176	1576	82467	5513	-26117	0.738645	0.814121	0.766263	0.00280739	0.0575274	NAXD	13102	chr17_92992343_92993057	FALSE	A2B	gain
chr17:93299498-93301157	chr17	93299498	93301157	1660	*	chr17	93302953	-	ANKRD10	ENSMFAG00000042265	3337	82513	13079	2626	0.56573	0.694751	0.954459	0.0222384	0.0915452	ANKRD10	1795	chr17_93299498_93301157	FALSE	A2B	gain
chr17:93354683-93355509	chr17	93354683	93355509	827	*	chr17	93302953	-	ANKRD10	ENSMFAG00000042265	3337	82523	13079	-52143	0.621192	0.844511	0.954459	0.0120262	0.0780953	ANKRD10	51729	chr17_93354683_93355509	FALSE	A2B	gain
chr17:93407468-93408099	chr17	93407468	93408099	632	*	chr17	93302953	-	ANKRD10	ENSMFAG00000042265	3337	82532	13079	-104830	0.665784	0.79684	0.954459	0.00709491	0.0684827	ARHGEF7	44106	chr17_93407468_93408099	FALSE	A2B	gain
chr17:93412051-93412835	chr17	93412051	93412835	785	*	chr17	93302953	-	ANKRD10	ENSMFAG00000042265	3337	82534	13079	-109490	0.636704	0.901266	0.954459	0.0100434	0.0744971	ARHGEF7	39370	chr17_93412051_93412835	FALSE	A2B	gain
chr18:10120381-10121082	chr18	10120381	10121082	702	*	chr18	10140650	+	CD226	ENSMFAG00000042682	6502	83235	13406	-19919	0.820659	0.837407	0.822881	0.000897125	0.0523185	CD226	19567	chr18_10120381_10121082	FALSE	A2B	gain
chr18:10121801-10122306	chr18	10121801	10122306	506	*	chr18	10140650	+	CD226	ENSMFAG00000042682	6502	83236	13406	-18597	0.857952	0.810362	0.822881	0.000516007	0.0523185	CD226	18343	chr18_10121801_10122306	FALSE	A2B	gain
chr18:10126453-10126976	chr18	10126453	10126976	524	*	chr18	10140650	+	CD226	ENSMFAG00000042682	6502	83237	13406	-13936	0.855515	0.85401	0.822881	0.000535353	0.0523185	CD226	13673	chr18_10126453_10126976	FALSE	A2B	gain
chr18:10127665-10128262	chr18	10127665	10128262	598	*	chr18	10140650	+	CD226	ENSMFAG00000042682	6502	83238	13406	-12687	0.787642	0.825253	0.822881	0.00143787	0.0531682	CD226	12387	chr18_10127665_10128262	FALSE	A2B	gain
chr18:124217-125912	chr18	124217	125912	1696	*	chr18	342262	-	HSBP1L1	ENSMFAG00000001811	713	82821	1414	217198	0.549657	0.924746	0.860853	0.0263485	0.0959768	NA	48115	chr18_124217_125912	FALSE	A2B	gain
chr18:20617324-20618101	chr18	20617324	20618101	778	*	chr18	20840496	+	CCBE1	ENSMFAG00000045721	2934	83594	15688	-222784	0.588591	0.812764	0.390178	0.017357	0.0856569	NA	18326	chr18_20617324_20618101	FALSE	A2B	gain
chr18:20836753-20837601	chr18	20836753	20837601	849	*	chr18	20840496	+	CCBE1	ENSMFAG00000045721	2934	83632	15688	-3319	0.587759	0.924358	0.390178	0.0175167	0.0859345	CCBE1	2894	chr18_20836753_20837601	FALSE	A2B	gain
chr18:27282200-27282711	chr18	27282200	27282711	512	*	chr18	27315179	+	MBD2	ENSMFAG00000030736	1344	84021	5203	-32724	0.714322	0.850332	0.494984	0.00386028	0.0609544	POLI	11475	chr18_27282200_27282711	FALSE	A2B	gain
chr18:27319635-27320402	chr18	27319635	27320402	768	*	chr18	27315179	+	MBD2	ENSMFAG00000030736	1344	84028	5203	4839	0.588329	0.850117	0.494984	0.0174072	0.0857961	SNORA30	1926	chr18_27319635_27320402	FALSE	A2B	gain
chr18:27347854-27348818	chr18	27347854	27348818	965	*	chr18	27315179	+	MBD2	ENSMFAG00000030736	1344	84033	5203	33157	0.652273	0.912602	0.494984	0.00835144	0.0712567	SNORA30	30145	chr18_27347854_27348818	FALSE	A2B	gain
chr18:27381426-27382845	chr18	27381426	27382845	1420	*	chr18	27315179	+	MBD2	ENSMFAG00000030736	1344	84041	5203	66956	0.650776	0.980634	0.494984	0.00850224	0.0716071	SNORA30	63717	chr18_27381426_27382845	FALSE	A2B	gain
chr18:2801108-2801703	chr18	2801108	2801703	596	*	chr18	2974337	+	MBP	ENSMFAG00000041988	2811	82933	12859	-172932	0.581235	0.870866	0.241984	0.0188138	0.0875384	GALR1	61470	chr18_2801108_2801703	FALSE	A2B	gain
chr18:3147472-3148338	chr18	3147472	3148338	867	*	chr18	2974337	+	MBP	ENSMFAG00000041988	2811	82969	12859	173568	0.55722	0.771007	0.241984	0.0243392	0.0938463	NA	1313	chr18_3147472_3148338	FALSE	A2B	gain
chr18:31688733-31689407	chr18	31688733	31689407	675	*	chr18	31482133	+	MBD1	ENSMFAG00000026335	5416	84180	4404	206937	0.537127	0.911342	0.600222	0.0299931	0.0992359	MYO5B	114446	chr18_31688733_31689407	FALSE	A2B	gain
chr18:50756793-50757635	chr18	50756793	50757635	843	*	chr18	50825474	-	DSG3	ENSMFAG00000031707	5627	85128	5934	68260	0.685711	0.908461	0.515847	0.00555018	0.0655394	DSG2	17455	chr18_50756793_50757635	FALSE	A2B	gain
chr18:51043683-51044291	chr18	51043683	51044291	609	*	chr18	50825474	-	DSG3	ENSMFAG00000031707	5627	85156	5934	-218513	0.569339	0.69627	0.515847	0.0213963	0.0905538	DSG1	87418	chr18_51043683_51044291	FALSE	A2B	gain
chr18:51182339-51183219	chr18	51182339	51183219	881	*	chr18	51219449	+	DSC2	ENSMFAG00000045076	5290	85167	15183	-36670	0.683174	0.859175	0.859499	0.00572839	0.0659462	DSC1	4864	chr18_51182339_51183219	FALSE	A2B	gain
chr18:61653722-61654675	chr18	61653722	61654675	954	*	chr18	61751192	-	COLEC12	ENSMFAG00000000357	2287	85742	262	96994	0.576432	0.898428	0.827866	0.0198215	0.0887354	COLEC12	96516	chr18_61653722_61654675	FALSE	A2B	gain
chr18:64043434-64045426	chr18	64043434	64045426	1993	*	chr18	64057567	+	EMILIN2	ENSMFAG00000037105	6013	85865	9382	-13137	0.775137	0.999833	0.961228	0.0017116	0.0540903	EMILIN2	12140	chr18_64043434_64045426	FALSE	A2B	gain
chr18:64043434-64045426	chr18	64043434	64045426	1993	*	chr18	63870565	+	SMCHD1	ENSMFAG00000038628	7412	85865	10456	173865	0.592274	0.999833	0.879131	0.0166655	0.0847158	EMILIN2	12140	chr18_64043434_64045426	FALSE	A2B	gain
chr18:73222374-73224476	chr18	73222374	73224476	2103	*	chr18	73243408	+	TUBB6	ENSMFAG00000040002	2258	86597	11462	-19983	0.791856	0.998201	0.983814	0.00135513	0.0531636	U6	14772	chr18_73222374_73224476	FALSE	A2B	gain
chr18:73337691-73338853	chr18	73337691	73338853	1163	*	chr18	73243408	+	TUBB6	ENSMFAG00000040002	2258	86625	11462	94864	0.639131	0.949131	0.983814	0.00976097	0.0739679	PRELID3A	0	chr18_73337691_73338853	FALSE	A2B	gain
chr18:9930064-9931163	chr18	9930064	9931163	1100	*	chr18	10140650	+	CD226	ENSMFAG00000042682	6502	83230	13406	-210037	0.705068	0.920185	0.822881	0.00434724	0.0621373	RTTN	24540	chr18_9930064_9931163	FALSE	A2B	gain
chr19:10151457-10153203	chr19	10151457	10153203	1747	*	chr19	10375199	-	EIF3G	ENSMFAG00000003465	1277	88435	2662	222869	0.536321	0.893872	0.898394	0.0302416	0.0994034	OLFM2	20467	chr19_10151457_10153203	FALSE	A2B	gain
chr19:10171214-10172231	chr19	10171214	10172231	1018	*	chr19	10375199	-	EIF3G	ENSMFAG00000003465	1277	88438	2662	203477	0.657461	0.899306	0.898394	0.00784713	0.0702748	OLFM2	1439	chr19_10171214_10172231	FALSE	A2B	gain
chr19:10171214-10172231	chr19	10171214	10172231	1018	*	chr19	10256592	-	COL5A3	ENSMFAG00000043985	6205	88438	14367	84870	0.613736	0.899306	0.48323	0.0130973	0.0795974	OLFM2	1439	chr19_10171214_10172231	FALSE	A2B	gain
chr19:10461060-10461931	chr19	10461060	10461931	872	*	chr19	10538319	+	ICAM1	ENSMFAG00000026825	3685	88475	4432	-76824	0.557808	0.95359	0.919749	0.0241887	0.0936679	DNMT1	6856	chr19_10461060_10461931	FALSE	A2B	gain
chr19:10477796-10478305	chr19	10477796	10478305	510	*	chr19	10702544	+	PDE4A	ENSMFAG00000004722	5925	88478	3191	-224494	0.600464	0.807745	0.642809	0.015214	0.0826362	S1PR2	12733	chr19_10477796_10478305	FALSE	A2B	gain
chr19:10477796-10478305	chr19	10477796	10478305	510	*	chr19	10538319	+	ICAM1	ENSMFAG00000026825	3685	88478	4432	-60269	0.623794	0.807745	0.919749	0.0116712	0.0774484	S1PR2	12733	chr19_10477796_10478305	FALSE	A2B	gain
chr19:11463511-11466034	chr19	11463511	11466034	2524	*	chr19	11687149	+	PLPPR2	ENSMFAG00000034622	2759	88675	8012	-222377	0.589754	0.940089	0.499108	0.017136	0.0853116	SPC24	17464	chr19_11463511_11466034	FALSE	A2B	gain
chr19:11482898-11484193	chr19	11482898	11484193	1296	*	chr19	11711029	+	SWSAP1	ENSMFAG00000040323	1815	88678	11700	-227484	0.579807	0.92487	0.895378	0.0191087	0.0878685	SPC24	0	chr19_11482898_11484193	FALSE	A2B	gain
chr19:1154632-1155625	chr19	1154632	1155625	994	*	chr19	1375788	-	MEX3D	ENSMFAG00000043798	1575	87062	14226	220660	0.603534	0.943034	0.209798	0.0146993	0.0819765	MUM1	13773	chr19_1154632_1155625	FALSE	A2B	gain
chr19:11752779-11754146	chr19	11752779	11754146	1368	*	chr19	11677949	-	TMEM205	ENSMFAG00000035635	919	88724	8378	-75513	0.657537	0.993478	0.944243	0.00783992	0.0702721	RGL3	0	chr19_11752779_11754146	FALSE	A2B	gain
chr19:11752779-11754146	chr19	11752779	11754146	1368	*	chr19	11769303	-	CCDC151	ENSMFAG00000039037	1788	88724	10720	15841	0.605246	0.993478	0.445627	0.0144189	0.0815666	RGL3	0	chr19_11752779_11754146	FALSE	A2B	gain
chr19:11755643-11757518	chr19	11755643	11757518	1876	*	chr19	11753912	-	RGL3	ENSMFAG00000004966	2128	88726	3208	-2668	0.592406	0.987646	0.446551	0.0166413	0.0846824	RGL3	1730	chr19_11755643_11757518	FALSE	A2B	gain
chr19:11755643-11757518	chr19	11755643	11757518	1876	*	chr19	11677949	-	TMEM205	ENSMFAG00000035635	919	88726	8378	-78631	0.597699	0.987646	0.944243	0.015691	0.0834621	RGL3	1730	chr19_11755643_11757518	FALSE	A2B	gain
chr19:11755643-11757518	chr19	11755643	11757518	1876	*	chr19	11769303	-	CCDC151	ENSMFAG00000039037	1788	88726	10720	12723	0.582934	0.987646	0.445627	0.0184682	0.0871395	RGL3	1730	chr19_11755643_11757518	FALSE	A2B	gain
chr19:11874520-11875651	chr19	11874520	11875651	1132	*	chr19	11769548	+	PRKCSH	ENSMFAG00000033977	2478	88742	7535	105537	0.651206	0.881222	0.843437	0.00845867	0.0715112	ECSIT	0	chr19_11874520_11875651	FALSE	A2B	gain
chr19:11882859-11883760	chr19	11882859	11883760	902	*	chr19	11885974	+	CNN1	ENSMFAG00000044196	1702	88745	14528	-2665	0.552971	0.890566	0.754446	0.025451	0.0950538	CNN1	2213	chr19_11882859_11883760	FALSE	A2B	gain
chr19:12115579-12116240	chr19	12115579	12116240	662	*	chr19	11932055	-	ACP5	ENSMFAG00000045308	1323	88777	15375	-183854	0.788124	0.890576	0.654256	0.00142817	0.0531682	ZNF441	6367	chr19_12115579_12116240	FALSE	A2B	gain
chr19:12117360-12118412	chr19	12117360	12118412	1053	*	chr19	11932055	-	ACP5	ENSMFAG00000045308	1323	88778	15375	-185831	0.716118	0.82871	0.654256	0.00377172	0.0606349	ZNF441	4195	chr19_12117360_12118412	FALSE	A2B	gain
chr19:12162943-12163848	chr19	12162943	12163848	906	*	chr19	11932055	-	ACP5	ENSMFAG00000045308	1323	88783	15375	-231340	0.820368	0.904659	0.654256	0.000900933	0.0523185	NA	14621	chr19_12162943_12163848	FALSE	A2B	gain
chr19:12352479-12354172	chr19	12352479	12354172	1694	*	chr19	12451211	-	ZNF625	ENSMFAG00000037168	2006	88797	9431	97886	0.677847	0.913232	0.568589	0.00611932	0.0668719	ZNF844	0	chr19_12352479_12354172	FALSE	A2B	gain
chr19:12507916-12508941	chr19	12507916	12508941	1026	*	chr19	12451211	-	ZNF625	ENSMFAG00000037168	2006	88812	9431	-57217	0.759115	0.95967	0.568589	0.00213231	0.0555515	NA	6200	chr19_12507916_12508941	FALSE	A2B	gain
chr19:12507916-12508941	chr19	12507916	12508941	1026	*	chr19	12353156	+	ZNF844	ENSMFAG00000038561	1998	88812	10396	155272	0.822475	0.95967	0.231768	0.000873722	0.0523185	NA	6200	chr19_12507916_12508941	FALSE	A2B	gain
chr19:12830625-12831761	chr19	12830625	12831761	1137	*	chr19	12956856	-	TRIR	ENSMFAG00000044077	1020	88831	14437	125663	0.770945	0.947343	0.970275	0.00181359	0.0542932	ZNF490	0	chr19_12830625_12831761	FALSE	A2B	gain
chr19:12830625-12831761	chr19	12830625	12831761	1137	*	chr19	13056454	+	MAST1	ENSMFAG00000041128	5267	88831	12185	-225261	0.555602	0.947343	0.445689	0.0247574	0.0942718	ZNF490	0	chr19_12830625_12831761	FALSE	A2B	gain
chr19:12830625-12831761	chr19	12830625	12831761	1137	*	chr19	13058321	-	RTBDN	ENSMFAG00000038313	2106	88831	10190	227128	0.642668	0.947343	0.319897	0.00936216	0.0732064	ZNF490	0	chr19_12830625_12831761	FALSE	A2B	gain
chr19:12830625-12831761	chr19	12830625	12831761	1137	*	chr19	12959374	+	ASNA1	ENSMFAG00000035393	1509	88831	8191	-128181	0.552095	0.947343	0.827682	0.0256856	0.0952976	ZNF490	0	chr19_12830625_12831761	FALSE	A2B	gain
chr19:12830625-12831761	chr19	12830625	12831761	1137	*	chr19	12897975	-	DHPS	ENSMFAG00000001724	1479	88831	1347	66782	0.637131	0.947343	0.832728	0.00999325	0.0743821	ZNF490	0	chr19_12830625_12831761	FALSE	A2B	gain
chr19:12830625-12831761	chr19	12830625	12831761	1137	*	chr19	13023508	+	RNASEH2A	ENSMFAG00000002011	1747	88831	1551	-192315	0.63673	0.947343	0.927257	0.0100403	0.0744842	ZNF490	0	chr19_12830625_12831761	FALSE	A2B	gain
chr19:12830625-12831761	chr19	12830625	12831761	1137	*	chr19	13023305	-	PRDX2	ENSMFAG00000031614	1028	88831	5867	192112	0.672797	0.947343	0.958151	0.00651197	0.0676503	ZNF490	0	chr19_12830625_12831761	FALSE	A2B	gain
chr19:12991310-12992013	chr19	12991310	12992013	704	*	chr19	12897975	-	DHPS	ENSMFAG00000001724	1479	88862	1347	-93686	0.681856	0.911213	0.832728	0.00582296	0.0661262	HOOK2	5678	chr19_12991310_12992013	FALSE	A2B	gain
chr19:12991310-12992013	chr19	12991310	12992013	704	*	chr19	13058321	-	RTBDN	ENSMFAG00000038313	2106	88862	10190	66660	0.662523	0.911213	0.319897	0.00738156	0.069272	HOOK2	5678	chr19_12991310_12992013	FALSE	A2B	gain
chr19:12991310-12992013	chr19	12991310	12992013	704	*	chr19	13109256	-	DNASE2	ENSMFAG00000003665	1419	88862	2820	117595	0.634464	0.911213	0.830943	0.0103105	0.0749178	HOOK2	5678	chr19_12991310_12992013	FALSE	A2B	gain
chr19:12991310-12992013	chr19	12991310	12992013	704	*	chr19	13164346	-	FARSA	ENSMFAG00000030595	1953	88862	5132	172685	0.626965	0.911213	0.852052	0.0112511	0.0767784	HOOK2	5678	chr19_12991310_12992013	FALSE	A2B	gain
chr19:12991310-12992013	chr19	12991310	12992013	704	*	chr19	12956856	-	TRIR	ENSMFAG00000044077	1020	88862	14437	-34805	0.664356	0.911213	0.970275	0.00721915	0.0688909	HOOK2	5678	chr19_12991310_12992013	FALSE	A2B	gain
chr19:12991310-12992013	chr19	12991310	12992013	704	*	chr19	13023508	+	RNASEH2A	ENSMFAG00000002011	1747	88862	1551	-31847	0.776832	0.911213	0.927257	0.00167189	0.0540406	HOOK2	5678	chr19_12991310_12992013	FALSE	A2B	gain
chr19:13027561-13028720	chr19	13027561	13028720	1160	*	chr19	12959374	+	ASNA1	ENSMFAG00000035393	1509	88875	8191	68766	0.544785	0.727052	0.827682	0.0277175	0.097322	RNASEH2A	4052	chr19_13027561_13028720	FALSE	A2B	gain
chr19:13027561-13028720	chr19	13027561	13028720	1160	*	chr19	13191208	-	GADD45GIP1	ENSMFAG00000032468	757	88875	6512	163068	0.569065	0.727052	0.983876	0.0214592	0.0906328	RNASEH2A	4052	chr19_13027561_13028720	FALSE	A2B	gain
chr19:13094243-13095657	chr19	13094243	13095657	1415	*	chr19	13191208	-	GADD45GIP1	ENSMFAG00000032468	757	88891	6512	96258	0.625267	0.813723	0.983876	0.0114742	0.0771362	DNASE2	13598	chr19_13094243_13095657	FALSE	A2B	gain
chr19:13094243-13095657	chr19	13094243	13095657	1415	*	chr19	13056454	+	MAST1	ENSMFAG00000041128	5267	88891	12185	38496	0.559772	0.813723	0.445689	0.0236918	0.0931249	DNASE2	13598	chr19_13094243_13095657	FALSE	A2B	gain
chr19:1366164-1368002	chr19	1366164	1368002	1839	*	chr19	1405374	-	MBD3	ENSMFAG00000044264	3822	87119	14576	38291	0.54352	0.786032	0.831251	0.0280827	0.0976847	MEX3D	7785	chr19_1366164_1368002	FALSE	A2B	gain
chr19:1379028-1380440	chr19	1379028	1380440	1413	*	chr19	1405374	-	MBD3	ENSMFAG00000044264	3822	87124	14576	25640	0.768521	0.871362	0.831251	0.00187511	0.0543978	Metazoa_SRP	2361	chr19_1379028_1380440	FALSE	A2B	gain
chr19:1379028-1380440	chr19	1379028	1380440	1413	*	chr19	1375788	-	MEX3D	ENSMFAG00000043798	1575	87124	14226	-3946	0.679123	0.871362	0.209798	0.00602359	0.0666906	Metazoa_SRP	2361	chr19_1379028_1380440	FALSE	A2B	gain
chr19:1394495-1395803	chr19	1394495	1395803	1309	*	chr19	1405374	-	MBD3	ENSMFAG00000044264	3822	87128	14576	10225	0.735576	0.985374	0.831251	0.00292397	0.057948	MBD3	9570	chr19_1394495_1395803	FALSE	A2B	gain
chr19:1396468-1398762	chr19	1396468	1398762	2295	*	chr19	1405374	-	MBD3	ENSMFAG00000044264	3822	87129	14576	7759	0.652315	0.91181	0.831251	0.00834729	0.0712567	MBD3	6611	chr19_1396468_1398762	FALSE	A2B	gain
chr19:1400112-1400883	chr19	1400112	1400883	772	*	chr19	1405374	-	MBD3	ENSMFAG00000044264	3822	87130	14576	4877	0.75363	0.876208	0.831251	0.00229685	0.0559814	MBD3	4490	chr19_1400112_1400883	FALSE	A2B	gain
chr19:14959055-14959970	chr19	14959055	14959970	916	*	chr19	14966978	-	NDUFB7	ENSMFAG00000043529	570	89222	14019	7466	0.619534	0.958673	0.939258	0.0122575	0.0784085	NDUFB7	7007	chr19_14959055_14959970	FALSE	A2B	gain
chr19:15439139-15440353	chr19	15439139	15440353	1215	*	chr19	15411470	+	SYDE1	ENSMFAG00000037133	3231	89255	9405	28276	0.70836	0.981825	0.774201	0.00416798	0.0618407	ILVBL	8362	chr19_15439139_15440353	FALSE	A2B	gain
chr19:15447522-15448359	chr19	15447522	15448359	838	*	chr19	15411470	+	SYDE1	ENSMFAG00000037133	3231	89258	9405	36470	0.778374	0.924191	0.774201	0.00163649	0.0537604	U6	907	chr19_15447522_15448359	FALSE	A2B	gain
chr19:15660379-15660975	chr19	15660379	15660975	597	*	chr19	15411470	+	SYDE1	ENSMFAG00000037133	3231	89310	9405	249207	0.576254	0.791535	0.774201	0.0198599	0.088758	AKAP8	27974	chr19_15660379_15660975	FALSE	A2B	gain
chr19:16902255-16902998	chr19	16902255	16902998	744	*	chr19	17135343	+	SIN3B	ENSMFAG00000001377	5107	89467	1076	-232717	0.601286	0.868173	0.783125	0.0150747	0.0824914	NA	12880	chr19_16902255_16902998	FALSE	A2B	gain
chr19:17122803-17123749	chr19	17122803	17123749	947	*	chr19	17135343	+	SIN3B	ENSMFAG00000001377	5107	89486	1076	-12067	0.569991	0.942679	0.783125	0.0212471	0.0904306	SIN3B	11593	chr19_17122803_17123749	FALSE	A2B	gain
chr19:17337620-17339462	chr19	17337620	17339462	1843	*	chr19	17135343	+	SIN3B	ENSMFAG00000001377	5107	89503	1076	203198	0.547763	0.979084	0.783125	0.0268737	0.0965536	CPAMD8	521	chr19_17337620_17339462	FALSE	A2B	gain
chr19:17337620-17339462	chr19	17337620	17339462	1843	*	chr19	17569385	-	NR2F6	ENSMFAG00000044307	1915	89503	14614	230844	0.541898	0.979084	0.913964	0.0285572	0.0980628	CPAMD8	521	chr19_17337620_17339462	FALSE	A2B	gain
chr19:17375072-17375696	chr19	17375072	17375696	625	*	chr19	17135343	+	SIN3B	ENSMFAG00000001377	5107	89507	1076	240041	0.559569	0.819948	0.783125	0.0237428	0.0931588	HAUS8	16174	chr19_17375072_17375696	FALSE	A2B	gain
chr19:17433883-17434624	chr19	17433883	17434624	742	*	chr19	17569385	-	NR2F6	ENSMFAG00000044307	1915	89524	14614	135132	0.53875	0.915327	0.913964	0.0294978	0.098809	MYO9B	17138	chr19_17433883_17434624	FALSE	A2B	gain
chr19:17463463-17464363	chr19	17463463	17464363	901	*	chr19	17569385	-	NR2F6	ENSMFAG00000044307	1915	89537	14614	105472	0.534471	0.906517	0.913964	0.0308192	0.0999672	MYO9B	46718	chr19_17463463_17464363	FALSE	A2B	gain
chr19:17605772-17607957	chr19	17605772	17607957	2186	*	chr19	17735857	-	BST2	ENSMFAG00000002669	1040	89569	2063	128993	0.574358	0.896812	0.404271	0.0202713	0.0893429	ANKLE1	0	chr19_17605772_17607957	FALSE	A2B	gain
chr19:17621778-17622353	chr19	17621778	17622353	576	*	chr19	17569385	-	NR2F6	ENSMFAG00000044307	1915	89576	14614	-52680	0.542468	0.769407	0.913964	0.0283897	0.0979325	ABHD8	4604	chr19_17621778_17622353	FALSE	A2B	gain
chr19:18197711-18198298	chr19	18197711	18198298	588	*	chr19	18375228	+	ARRDC2	ENSMFAG00000003817	3850	89669	2935	-177224	0.799836	0.792903	0.535971	0.00121035	0.0528014	JAK3	1730	chr19_18197711_18198298	FALSE	A2B	gain
chr19:18296739-18299218	chr19	18296739	18299218	2480	*	chr19	18375228	+	ARRDC2	ENSMFAG00000003817	3850	89691	2935	-77250	0.76408	0.912112	0.535971	0.00199276	0.0549503	CCDC124	0	chr19_18296739_18299218	FALSE	A2B	gain
chr19:18473196-18473990	chr19	18473196	18473990	795	*	chr19	18583992	+	MPV17L2	ENSMFAG00000041586	1648	89718	12544	-110399	0.580922	0.781066	0.84516	0.0188779	0.0876293	MAST3	0	chr19_18473196_18473990	FALSE	A2B	gain
chr19:18825592-18826734	chr19	18825592	18826734	1143	*	chr19	18972693	-	ELL	ENSMFAG00000044774	3995	89795	14955	146530	0.586312	0.840617	0.631731	0.0177973	0.0863209	LRRC25	9319	chr19_18825592_18826734	FALSE	A2B	gain
chr19:18888357-18889480	chr19	18888357	18889480	1124	*	chr19	18972693	-	ELL	ENSMFAG00000044774	3995	89817	14955	83775	0.668732	0.962244	0.631731	0.00684438	0.0680513	ISYNA1	10284	chr19_18888357_18889480	FALSE	A2B	gain
chr19:18888357-18889480	chr19	18888357	18889480	1124	*	chr19	18802939	+	GDF15	ENSMFAG00000003725	3080	89817	2868	85979	0.650269	0.962244	0.970029	0.00855391	0.0716568	ISYNA1	10284	chr19_18888357_18889480	FALSE	A2B	gain
chr19:19029414-19030210	chr19	19029414	19030210	797	*	chr19	18802939	+	GDF15	ENSMFAG00000003725	3080	89859	2868	226873	0.67624	0.779182	0.970029	0.00624193	0.0670475	NA	10344	chr19_19029414_19030210	FALSE	A2B	gain
chr19:19029414-19030210	chr19	19029414	19030210	797	*	chr19	18972693	-	ELL	ENSMFAG00000044774	3995	89859	14955	-57119	0.660675	0.779182	0.631731	0.00754857	0.06966	NA	10344	chr19_19029414_19030210	FALSE	A2B	gain
chr19:19099440-19100299	chr19	19099440	19100299	860	*	chr19	19061364	-	CRLF1	ENSMFAG00000001307	1152	89877	1019	-38505	0.558309	0.929765	0.588775	0.0240611	0.0935537	KLHL26	0	chr19_19099440_19100299	FALSE	A2B	gain
chr19:19099440-19100299	chr19	19099440	19100299	860	*	chr19	18878072	-	ISYNA1	ENSMFAG00000044263	1820	89877	14575	-221797	0.542646	0.929765	0.834944	0.0283376	0.0979186	KLHL26	0	chr19_19099440_19100299	FALSE	A2B	gain
chr19:19099440-19100299	chr19	19099440	19100299	860	*	chr19	19074252	+	TMEM59L	ENSMFAG00000045477	1630	89877	15510	25617	0.683101	0.929765	0.470183	0.00573353	0.0659462	KLHL26	0	chr19_19099440_19100299	FALSE	A2B	gain
chr19:19099440-19100299	chr19	19099440	19100299	860	*	chr19	18992802	-	FKBP8	ENSMFAG00000034676	1849	89877	8056	-107067	0.612343	0.929765	0.721952	0.0133065	0.0799094	KLHL26	0	chr19_19099440_19100299	FALSE	A2B	gain
chr19:19337274-19338341	chr19	19337274	19338341	1068	*	chr19	19099819	+	KLHL26	ENSMFAG00000044055	3356	89923	14418	237988	0.588384	0.9696	0.385254	0.0173966	0.0857789	NA	15651	chr19_19337274_19338341	FALSE	A2B	gain
chr19:1945180-1946202	chr19	1945180	1946202	1023	*	chr19	2141274	+	OAZ1	ENSMFAG00000006874	687	87249	3354	-195583	0.665434	0.877022	0.95569	0.00712513	0.0685447	IZUMO4	8787	chr19_1945180_1946202	FALSE	A2B	gain
chr19:1951824-1953023	chr19	1951824	1953023	1200	*	chr19	2141274	+	OAZ1	ENSMFAG00000006874	687	87253	3354	-188851	0.557209	0.907755	0.95569	0.0243421	0.0938463	IZUMO4	1966	chr19_1951824_1953023	FALSE	A2B	gain
chr19:19651807-19653023	chr19	19651807	19653023	1217	*	chr19	19689021	-	NR2C2AP	ENSMFAG00000042311	1432	89969	13116	36606	0.539792	0.91607	0.782387	0.0291837	0.0986326	MEF2B	213	chr19_19651807_19653023	FALSE	A2B	gain
chr19:19651807-19653023	chr19	19651807	19653023	1217	*	chr19	19699495	+	NCAN	ENSMFAG00000043588	6379	89969	14068	-47080	0.563301	0.91607	0.279894	0.0228214	0.0921487	MEF2B	213	chr19_19651807_19653023	FALSE	A2B	gain
chr19:20089684-20090527	chr19	20089684	20090527	844	*	chr19	20046459	+	CDCA8	ENSMFAG00000001570	2490	90055	1227	43646	0.695237	0.871168	0.935258	0.00492498	0.0638366	Y_RNA	2503	chr19_20089684_20090527	FALSE	A2B	gain
chr19:20089684-20090527	chr19	20089684	20090527	844	*	chr19	20223151	+	ZNF101	ENSMFAG00000042473	1308	90055	13245	-133046	0.585428	0.871168	0.375223	0.0179707	0.0864921	Y_RNA	2503	chr19_20089684_20090527	FALSE	A2B	gain
chr19:20709828-20711583	chr19	20709828	20711583	1756	*	chr19	20652133	-	ZNF682	ENSMFAG00000007502	4363	90101	3428	-58572	0.769431	0.949271	0.394609	0.00185178	0.0543978	ZNF486	688	chr19_20709828_20711583	FALSE	A2B	gain
chr19:20709828-20711583	chr19	20709828	20711583	1756	*	chr19	20563806	+	ZNF93	ENSMFAG00000044974	2395	90101	15103	146899	0.561136	0.949271	0.431965	0.023352	0.0927354	ZNF486	688	chr19_20709828_20711583	FALSE	A2B	gain
chr19:20719608-20720573	chr19	20719608	20720573	966	*	chr19	20563806	+	ZNF93	ENSMFAG00000044974	2395	90105	15103	156284	0.573515	0.960402	0.431965	0.0204565	0.0895564	ZNF486	7335	chr19_20719608_20720573	FALSE	A2B	gain
chr19:20719608-20720573	chr19	20719608	20720573	966	*	chr19	20712272	+	ZNF486	ENSMFAG00000037779	1731	90105	9806	7818	0.847823	0.960402	0.615915	0.000600924	0.0523185	ZNF486	7335	chr19_20719608_20720573	FALSE	A2B	gain
chr19:20719608-20720573	chr19	20719608	20720573	966	*	chr19	20652133	-	ZNF682	ENSMFAG00000007502	4363	90105	3428	-67957	0.729414	0.960402	0.394609	0.00317145	0.0586331	ZNF486	7335	chr19_20719608_20720573	FALSE	A2B	gain
chr19:20777101-20778376	chr19	20777101	20778376	1276	*	chr19	20563806	+	ZNF93	ENSMFAG00000044974	2395	90110	15103	213932	0.632539	0.880468	0.431965	0.0105449	0.0754958	NA	4790	chr19_20777101_20778376	FALSE	A2B	gain
chr19:20777101-20778376	chr19	20777101	20778376	1276	*	chr19	20712272	+	ZNF486	ENSMFAG00000037779	1731	90110	9806	65466	0.840284	0.880468	0.615915	0.000672388	0.0523185	NA	4790	chr19_20777101_20778376	FALSE	A2B	gain
chr19:20777101-20778376	chr19	20777101	20778376	1276	*	chr19	20652133	-	ZNF682	ENSMFAG00000007502	4363	90110	3428	-125605	0.768466	0.880468	0.394609	0.00187651	0.0543978	NA	4790	chr19_20777101_20778376	FALSE	A2B	gain
chr19:20780217-20780810	chr19	20780217	20780810	594	*	chr19	20652133	-	ZNF682	ENSMFAG00000007502	4363	90113	3428	-128380	0.730311	0.814859	0.394609	0.00313428	0.0584179	NA	2356	chr19_20780217_20780810	FALSE	A2B	gain
chr19:20780217-20780810	chr19	20780217	20780810	594	*	chr19	20712272	+	ZNF486	ENSMFAG00000037779	1731	90113	9806	68241	0.835079	0.814859	0.615915	0.00072625	0.0523185	NA	2356	chr19_20780217_20780810	FALSE	A2B	gain
chr19:20780217-20780810	chr19	20780217	20780810	594	*	chr19	20563806	+	ZNF93	ENSMFAG00000044974	2395	90113	15103	216707	0.614219	0.814859	0.431965	0.0130254	0.0795051	NA	2356	chr19_20780217_20780810	FALSE	A2B	gain
chr19:21216455-21217256	chr19	21216455	21217256	802	*	chr19	21310384	+	ZNF431	ENSMFAG00000033840	1827	90148	7432	-93529	0.648854	0.813836	0.356699	0.00869945	0.0719502	SNORD45	781	chr19_21216455_21217256	FALSE	A2B	gain
chr19:21300199-21300866	chr19	21300199	21300866	668	*	chr19	21310384	+	ZNF431	ENSMFAG00000033840	1827	90155	7432	-9852	0.715409	0.875761	0.356699	0.00380647	0.0607416	ZNF431	9517	chr19_21300199_21300866	FALSE	A2B	gain
chr19:2170666-2171330	chr19	2170666	2171330	665	*	chr19	2141274	+	OAZ1	ENSMFAG00000006874	687	87314	3354	29724	0.548142	0.854231	0.95569	0.0267679	0.0964277	LINGO3	6519	chr19_2170666_2171330	FALSE	A2B	gain
chr19:244826-245894	chr19	244826	245894	1069	*	chr19	437648	+	FSTL3	ENSMFAG00000039093	2629	86783	10764	-192288	0.558376	0.942447	0.989045	0.024044	0.0935315	MADCAM1	6562	chr19_244826_245894	FALSE	A2B	gain
chr19:244826-245894	chr19	244826	245894	1069	*	chr19	274400	+	CDC34	ENSMFAG00000003089	585	86783	2388	-29040	0.671781	0.942447	0.680103	0.0065937	0.067826	MADCAM1	6562	chr19_244826_245894	FALSE	A2B	gain
chr19:275502-276497	chr19	275502	276497	996	*	chr19	437648	+	FSTL3	ENSMFAG00000039093	2629	86794	10764	-161649	0.768294	0.962734	0.989045	0.00188096	0.0544093	CDC34	1101	chr19_275502_276497	FALSE	A2B	gain
chr19:2831216-2831914	chr19	2831216	2831914	699	*	chr19	2770075	+	ZNF555	ENSMFAG00000041421	2188	87396	12412	61490	0.547155	0.79209	0.423041	0.027044	0.0967011	ZNF57	9009	chr19_2831216_2831914	FALSE	A2B	gain
chr19:29861163-29862071	chr19	29861163	29862071	909	*	chr19	30027066	+	CCNE1	ENSMFAG00000041278	5710	90217	12304	-165449	0.890058	0.956449	0.991384	0.000315034	0.0523185	PLEKHF1	1799	chr19_29861163_29862071	FALSE	A2B	gain
chr19:29982581-29983343	chr19	29982581	29983343	763	*	chr19	30027066	+	CCNE1	ENSMFAG00000041278	5710	90237	12304	-44104	0.898595	0.882735	0.991384	0.00027555	0.0523185	CCNE1	43722	chr19_29982581_29983343	FALSE	A2B	gain
chr19:30031283-30031991	chr19	30031283	30031991	709	*	chr19	30027066	+	CCNE1	ENSMFAG00000041278	5710	90248	12304	4571	0.916383	0.907777	0.991384	0.000207702	0.0523185	CCNE1	4216	chr19_30031283_30031991	FALSE	A2B	gain
chr19:30032744-30034201	chr19	30032744	30034201	1458	*	chr19	30027066	+	CCNE1	ENSMFAG00000041278	5710	90249	12304	6406	0.906705	0.986537	0.991384	0.000242382	0.0523185	CCNE1	5677	chr19_30032744_30034201	FALSE	A2B	gain
chr19:30056793-30057880	chr19	30056793	30057880	1088	*	chr19	29863871	+	PLEKHF1	ENSMFAG00000007358	840	90255	3409	193465	0.588864	0.929146	0.195089	0.0173049	0.0855513	CCNE1	29726	chr19_30056793_30057880	FALSE	A2B	gain
chr19:30086270-30087138	chr19	30086270	30087138	869	*	chr19	30027066	+	CCNE1	ENSMFAG00000041278	5710	90264	12304	59638	0.888322	0.979428	0.991384	0.000323683	0.0523185	CCNE1	59203	chr19_30086270_30087138	FALSE	A2B	gain
chr19:30096334-30097177	chr19	30096334	30097177	844	*	chr19	30027066	+	CCNE1	ENSMFAG00000041278	5710	90269	12304	69689	0.875947	0.828166	0.991384	0.000392105	0.0523185	CCNE1	69267	chr19_30096334_30097177	FALSE	A2B	gain
chr19:30256337-30257170	chr19	30256337	30257170	834	*	chr19	30027066	+	CCNE1	ENSMFAG00000041278	5710	90274	12304	229687	0.877458	0.874636	0.991384	0.000383078	0.0523185	NA	39837	chr19_30256337_30257170	FALSE	A2B	gain
chr19:3300449-3301567	chr19	3300449	3301567	1119	*	chr19	3545681	+	HMG20B	ENSMFAG00000032825	1619	87466	6787	-244673	0.552153	0.942022	0.959074	0.0256701	0.0952968	NFIC	43260	chr19_3300449_3301567	FALSE	A2B	gain
chr19:33587506-33589784	chr19	33587506	33589784	2279	*	chr19	33433636	+	GPATCH1	ENSMFAG00000034418	3112	90416	7854	155009	0.596684	0.919684	0.795187	0.0158695	0.0837279	SLC7A10	0	chr19_33587506_33589784	FALSE	A2B	gain
chr19:33654856-33657187	chr19	33654856	33657187	2332	*	chr19	33895458	-	PEPD	ENSMFAG00000034452	1242	90439	7881	239437	0.810422	0.984286	0.925903	0.0010403	0.0523185	NA	10365	chr19_33654856_33657187	FALSE	A2B	gain
chr19:33891483-33893619	chr19	33891483	33893619	2137	*	chr19	33895458	-	PEPD	ENSMFAG00000034452	1242	90460	7881	2907	0.81259	0.970289	0.925903	0.00100831	0.0523185	PEPD	1838	chr19_33891483_33893619	FALSE	A2B	gain
chr19:346003-347790	chr19	346003	347790	1788	*	chr19	274400	+	CDC34	ENSMFAG00000003089	585	86816	2388	72496	0.758096	0.8069	0.680103	0.00216202	0.0555515	HCN2	545	chr19_346003_347790	FALSE	A2B	gain
chr19:34761705-34762810	chr19	34761705	34762810	1106	*	chr19	34965081	+	WTIP	ENSMFAG00000043254	1288	90545	13803	-202824	0.618717	0.962147	0.201612	0.0123729	0.0786167	NA	46753	chr19_34761705_34762810	FALSE	A2B	gain
chr19:35031355-35032157	chr19	35031355	35032157	803	*	chr19	34965081	+	WTIP	ENSMFAG00000043254	1288	90581	13803	66675	0.569514	0.78747	0.201612	0.0213561	0.0905234	NA	6869	chr19_35031355_35032157	FALSE	A2B	gain
chr19:35276507-35278105	chr19	35276507	35278105	1599	*	chr19	35417089	+	GRAMD1A	ENSMFAG00000033196	6624	90599	7072	-139783	0.696866	0.935339	0.926026	0.00482473	0.0635265	NA	50195	chr19_35276507_35278105	FALSE	A2B	gain
chr19:35427017-35428052	chr19	35427017	35428052	1036	*	chr19	35557558	+	FXYD3	ENSMFAG00000003734	1926	90616	2874	-130024	0.716926	0.908138	0.670134	0.0037325	0.0605496	GRAMD1A	9927	chr19_35427017_35428052	FALSE	A2B	gain
chr19:35465709-35467314	chr19	35465709	35467314	1606	*	chr19	35703438	+	LSR	ENSMFAG00000038671	2716	90626	10488	-236927	0.693411	0.95339	0.877469	0.00503968	0.0641153	HPN	0	chr19_35465709_35467314	FALSE	A2B	gain
chr19:35465709-35467314	chr19	35465709	35467314	1606	*	chr19	35417089	+	GRAMD1A	ENSMFAG00000033196	6624	90626	7072	49422	0.67138	0.95339	0.926026	0.00662619	0.0678471	HPN	0	chr19_35465709_35467314	FALSE	A2B	gain
chr19:35886437-35889440	chr19	35886437	35889440	3004	*	chr19	36097469	+	ETV2	ENSMFAG00000042076	2165	90681	12929	-209531	0.581056	0.996973	0.627054	0.0188504	0.0876007	FFAR2	10754	chr19_35886437_35889440	FALSE	A2B	gain
chr19:36911455-36913378	chr19	36911455	36913378	1924	*	chr19	36908118	-	ZFP82	ENSMFAG00000022094	4665	90823	4164	-4298	0.580782	0.94143	0.658933	0.0189069	0.0876811	ZFP82	3336	chr19_36911455_36913378	FALSE	A2B	gain
chr19:38666952-38668159	chr19	38666952	38668159	1208	*	chr19	38715232	-	PPP1R14A	ENSMFAG00000040188	1439	90938	11609	47677	0.625313	0.842529	0.98006	0.0114682	0.0771362	SPINT2	18080	chr19_38666952_38668159	FALSE	A2B	gain
chr19:38671577-38672926	chr19	38671577	38672926	1350	*	chr19	38715232	-	PPP1R14A	ENSMFAG00000040188	1439	90940	11609	42981	0.58354	0.970758	0.98006	0.0183463	0.0869685	SPINT2	13313	chr19_38671577_38672926	FALSE	A2B	gain
chr19:38733521-38735211	chr19	38733521	38735211	1691	*	chr19	38643783	-	DPF1	ENSMFAG00000042304	2367	90962	13109	-90583	0.74607	0.982363	0.443104	0.0025427	0.0565998	C19orf33	1094	chr19_38733521_38735211	FALSE	A2B	gain
chr19:38733521-38735211	chr19	38733521	38735211	1691	*	chr19	38487400	+	SIPA1L3	ENSMFAG00000037792	5334	90962	9816	246966	0.561992	0.982363	0.311588	0.0231409	0.0925168	C19orf33	1094	chr19_38733521_38735211	FALSE	A2B	gain
chr19:38733521-38735211	chr19	38733521	38735211	1691	*	chr19	38746049	-	YIF1B	ENSMFAG00000034102	1653	90962	7610	11683	0.562101	0.982363	0.773586	0.0231143	0.0924933	C19orf33	1094	chr19_38733521_38735211	FALSE	A2B	gain
chr19:38833032-38835572	chr19	38833032	38835572	2541	*	chr19	38643783	-	DPF1	ENSMFAG00000042304	2367	90971	13109	-190519	0.624646	0.88916	0.443104	0.0115569	0.0772299	GGN	1119	chr19_38833032_38835572	FALSE	A2B	gain
chr19:39125683-39128171	chr19	39125683	39128171	2489	*	chr19	39114426	+	ACTN4	ENSMFAG00000033669	4401	91022	7362	12501	0.579308	0.981943	0.896794	0.0192127	0.0880165	ACTN4	11256	chr19_39125683_39128171	FALSE	A2B	gain
chr19:39904817-39908351	chr19	39904817	39908351	3535	*	chr19	39910261	+	ZFP36	ENSMFAG00000000900	1792	91178	701	-3677	0.648967	0.99168	0.983753	0.00868774	0.0719223	ZFP36	1909	chr19_39904817_39908351	FALSE	A2B	gain
chr19:39935851-39938942	chr19	39935851	39938942	3092	*	chr19	39910261	+	ZFP36	ENSMFAG00000000900	1792	91184	701	27135	0.620914	0.981765	0.983753	0.0120647	0.0781196	RPS16	5412	chr19_39935851_39938942	FALSE	A2B	gain
chr19:40043494-40044030	chr19	40043494	40044030	537	*	chr19	40104252	+	LGALS14	ENSMFAG00000045881	771	91202	15812	-60490	0.62559	0.873742	0.669026	0.0114315	0.0770352	NA	9547	chr19_40043494_40044030	FALSE	A2B	gain
chr19:40044760-40045377	chr19	40044760	40045377	618	*	chr19	40104252	+	LGALS14	ENSMFAG00000045881	771	91203	15812	-59184	0.583528	0.824041	0.669026	0.0183485	0.0869694	NA	10813	chr19_40044760_40045377	FALSE	A2B	gain
chr19:40117655-40118497	chr19	40117655	40118497	843	*	chr19	40104252	+	LGALS14	ENSMFAG00000045881	771	91212	15812	13824	0.562523	0.7937	0.669026	0.0230108	0.0923878	LGALS14	13402	chr19_40117655_40118497	FALSE	A2B	gain
chr19:40701072-40701822	chr19	40701072	40701822	751	*	chr19	40704703	-	CNTD2	ENSMFAG00000044483	912	91253	14741	3256	0.552225	0.930535	0.283956	0.0256507	0.0952776	CNTD2	2880	chr19_40701072_40701822	FALSE	A2B	gain
chr19:41117818-41119150	chr19	41117818	41119150	1333	*	chr19	40963685	+	SPTBN4	ENSMFAG00000034571	7596	91331	7970	154799	0.576298	0.97771	0.432273	0.0198504	0.0887527	LTBP4	16180	chr19_41117818_41119150	FALSE	A2B	gain
chr19:41117818-41119150	chr19	41117818	41119150	1333	*	chr19	41265087	+	SNRPA	ENSMFAG00000041710	1307	91331	12646	-146603	0.709098	0.97771	0.836359	0.00412872	0.0617665	LTBP4	16180	chr19_41117818_41119150	FALSE	A2B	gain
chr19:41120379-41122082	chr19	41120379	41122082	1704	*	chr19	41265087	+	SNRPA	ENSMFAG00000041710	1307	91332	12646	-143857	0.717721	0.934515	0.836359	0.00369425	0.0603598	LTBP4	18741	chr19_41120379_41122082	FALSE	A2B	gain
chr19:41307807-41308744	chr19	41307807	41308744	938	*	chr19	41434437	-	CYP2A24	ENSMFAG00000037343	1771	91361	9538	126162	0.645983	0.860925	0.0769894	0.00900163	0.0726101	EGLN2	6724	chr19_41307807_41308744	FALSE	A2B	gain
chr19:41549994-41551072	chr19	41549994	41551072	1079	*	chr19	41434437	-	CYP2A24	ENSMFAG00000037343	1771	91386	9538	-116096	0.663063	0.897071	0.0769894	0.0073334	0.0691526	CYP2B6	12456	chr19_41549994_41551072	FALSE	A2B	gain
chr19:41590875-41591457	chr19	41590875	41591457	583	*	chr19	41434437	-	CYP2A24	ENSMFAG00000037343	1771	91392	9538	-156729	0.664419	0.836072	0.0769894	0.00721362	0.0688816	CYP2G2	15433	chr19_41590875_41591457	FALSE	A2B	gain
chr19:41888198-41892302	chr19	41888198	41892302	4105	*	chr19	41773909	+	AXL	ENSMFAG00000039691	4519	91431	11225	116341	0.84009	0.999828	0.937781	0.000674328	0.0523185	CCDC97	12513	chr19_41888198_41892302	FALSE	A2B	gain
chr19:42642125-42643198	chr19	42642125	42643198	1074	*	chr19	42829975	-	PAFAH1B3	ENSMFAG00000031090	1058	91522	5452	187314	0.548936	0.851641	0.985291	0.0265474	0.0962072	NA	0	chr19_42642125_42643198	FALSE	A2B	gain
chr19:43197527-43198237	chr19	43197527	43198237	711	*	chr19	43135910	-	CEACAM8	ENSMFAG00000044790	4596	91616	14966	-61972	0.535605	0.933201	0.304019	0.0304641	0.0995993	NA	28208	chr19_43197527_43198237	FALSE	A2B	gain
chr19:43205433-43206032	chr19	43205433	43206032	600	*	chr19	43135910	-	CEACAM8	ENSMFAG00000044790	4596	91617	14966	-69822	0.592931	0.831284	0.304019	0.0165448	0.0846079	NA	20413	chr19_43205433_43206032	FALSE	A2B	gain
chr19:43320128-43321435	chr19	43320128	43321435	1308	*	chr19	43135910	-	CEACAM8	ENSMFAG00000044790	4596	91633	14966	-184871	0.581082	0.937288	0.304019	0.0188452	0.0875892	NA	93681	chr19_43320128_43321435	FALSE	A2B	gain
chr19:44494459-44494896	chr19	44494459	44494896	438	*	chr19	44566863	-	LYPD5	ENSMFAG00000042979	2416	91686	13596	72186	0.588318	0.666834	0.206843	0.0174093	0.0857961	SMG9	10595	chr19_44494459_44494896	FALSE	A2B	gain
chr19:45074798-45076171	chr19	45074798	45076171	1374	*	chr19	45147033	-	ZNF229	ENSMFAG00000000152	3677	91734	102	71549	0.626777	0.917702	0.705767	0.0112756	0.0768131	ZNF112	12648	chr19_45074798_45076171	FALSE	A2B	gain
chr19:45099120-45100064	chr19	45099120	45100064	945	*	chr19	45147033	-	ZNF229	ENSMFAG00000000152	3677	91736	102	47441	0.538071	0.908574	0.705767	0.0297041	0.0989348	ZNF285	0	chr19_45099120_45100064	FALSE	A2B	gain
chr19:45188826-45190494	chr19	45188826	45190494	1669	*	chr19	45147033	-	ZNF229	ENSMFAG00000000152	3677	91741	102	-42627	0.572007	0.868852	0.705767	0.0207916	0.0899494	ZNF180	0	chr19_45188826_45190494	FALSE	A2B	gain
chr19:45278847-45279625	chr19	45278847	45279625	779	*	chr19	45381138	+	PVR	ENSMFAG00000039744	1023	91746	11269	-101902	0.581823	0.788175	0.31762	0.0186934	0.0873452	NA	45446	chr19_45278847_45279625	FALSE	A2B	gain
chr19:45281392-45282678	chr19	45281392	45282678	1287	*	chr19	45381138	+	PVR	ENSMFAG00000039744	1023	91747	11269	-99103	0.597977	0.919011	0.31762	0.0156426	0.0833834	NA	42393	chr19_45281392_45282678	FALSE	A2B	gain
chr19:45660017-45661056	chr19	45660017	45661056	1040	*	chr19	45651596	+	APOE	ENSMFAG00000042185	1180	91821	13018	8940	0.576248	0.898008	0.994338	0.0198612	0.088758	APOC1B	0	chr19_45660017_45661056	FALSE	A2B	gain
chr19:46086992-46087639	chr19	46086992	46087639	648	*	chr19	46190995	-	PPP1R13L	ENSMFAG00000004692	3727	91888	3183	103680	0.537851	0.904368	0.861591	0.0297712	0.0990394	CKM	13668	chr19_46086992_46087639	FALSE	A2B	gain
chr19:46086992-46087639	chr19	46086992	46087639	648	*	chr19	45906982	-	NKPD1	ENSMFAG00000024767	1842	91888	4297	-180333	0.634435	0.904368	0.238599	0.0103139	0.0749178	CKM	13668	chr19_46086992_46087639	FALSE	A2B	gain
chr19:46185381-46186024	chr19	46185381	46186024	644	*	chr19	46399732	-	OPA3	ENSMFAG00000045575	3044	91908	15587	214030	0.560945	0.682489	0.691304	0.0233994	0.092801	PPP1R13L	4970	chr19_46185381_46186024	FALSE	A2B	gain
chr19:46185381-46186024	chr19	46185381	46186024	644	*	chr19	46101308	-	CKM	ENSMFAG00000003906	1673	91908	3003	-84394	0.570023	0.682489	0.194535	0.0212398	0.0904306	PPP1R13L	4970	chr19_46185381_46186024	FALSE	A2B	gain
chr19:46185381-46186024	chr19	46185381	46186024	644	*	chr19	46304632	+	PPM1N	ENSMFAG00000040939	2227	91908	12047	-118930	0.60282	0.682489	0.903933	0.0148175	0.0821048	PPP1R13L	4970	chr19_46185381_46186024	FALSE	A2B	gain
chr19:46256535-46258596	chr19	46256535	46258596	2062	*	chr19	46271845	+	FOSB	ENSMFAG00000038029	5556	91927	10000	-14280	0.722105	0.978583	0.987692	0.00348968	0.059786	FOSB	13248	chr19_46256535_46258596	FALSE	A2B	gain
chr19:46267540-46268160	chr19	46267540	46268160	621	*	chr19	46399732	-	OPA3	ENSMFAG00000045575	3044	91931	15587	131882	0.643471	0.85526	0.691304	0.00927365	0.0730561	FOSB	3684	chr19_46267540_46268160	FALSE	A2B	gain
chr19:46267540-46268160	chr19	46267540	46268160	621	*	chr19	46328469	+	VASP	ENSMFAG00000036820	2058	91931	9156	-60619	0.578774	0.85526	0.747431	0.0193243	0.088104	FOSB	3684	chr19_46267540_46268160	FALSE	A2B	gain
chr19:46267540-46268160	chr19	46267540	46268160	621	*	chr19	46304632	+	PPM1N	ENSMFAG00000040939	2227	91931	12047	-36782	0.673062	0.85526	0.903933	0.00649086	0.0675757	FOSB	3684	chr19_46267540_46268160	FALSE	A2B	gain
chr19:46307821-46308763	chr19	46307821	46308763	943	*	chr19	46304632	+	PPM1N	ENSMFAG00000040939	2227	91944	12047	3660	0.70724	0.979541	0.903933	0.00422823	0.0619839	PPM1N	3188	chr19_46307821_46308763	FALSE	A2B	gain
chr19:46307821-46308763	chr19	46307821	46308763	943	*	chr19	46399732	-	OPA3	ENSMFAG00000045575	3044	91944	15587	91440	0.558033	0.979541	0.691304	0.0241314	0.0935948	PPM1N	3188	chr19_46307821_46308763	FALSE	A2B	gain
chr19:46321255-46321903	chr19	46321255	46321903	649	*	chr19	46399732	-	OPA3	ENSMFAG00000045575	3044	91945	15587	78153	0.552743	0.77637	0.691304	0.0255119	0.0951218	VASP	6565	chr19_46321255_46321903	FALSE	A2B	gain
chr19:46321255-46321903	chr19	46321255	46321903	649	*	chr19	46328469	+	VASP	ENSMFAG00000036820	2058	91945	9156	-6890	0.641912	0.77637	0.747431	0.0094462	0.0733596	VASP	6565	chr19_46321255_46321903	FALSE	A2B	gain
chr19:46321255-46321903	chr19	46321255	46321903	649	*	chr19	46304632	+	PPM1N	ENSMFAG00000040939	2227	91945	12047	16947	0.737324	0.77637	0.903933	0.00285705	0.0576019	VASP	6565	chr19_46321255_46321903	FALSE	A2B	gain
chr19:46338577-46340593	chr19	46338577	46340593	2017	*	chr19	46190995	-	PPP1R13L	ENSMFAG00000004692	3727	91953	3183	-148590	0.536725	0.965066	0.861591	0.030117	0.0993024	VASP	10107	chr19_46338577_46340593	FALSE	A2B	gain
chr19:46355279-46355878	chr19	46355279	46355878	600	*	chr19	46304632	+	PPM1N	ENSMFAG00000040939	2227	91955	12047	50946	0.653337	0.862126	0.903933	0.00824569	0.0710678	VASP	26809	chr19_46355279_46355878	FALSE	A2B	gain
chr19:46355279-46355878	chr19	46355279	46355878	600	*	chr19	46328469	+	VASP	ENSMFAG00000036820	2058	91955	9156	27109	0.612564	0.862126	0.747431	0.0132732	0.0798929	VASP	26809	chr19_46355279_46355878	FALSE	A2B	gain
chr19:46355995-46356517	chr19	46355995	46356517	523	*	chr19	46304632	+	PPM1N	ENSMFAG00000040939	2227	91956	12047	51624	0.693586	0.670544	0.903933	0.00502859	0.064114	VASP	27525	chr19_46355995_46356517	FALSE	A2B	gain
chr19:46355995-46356517	chr19	46355995	46356517	523	*	chr19	46399732	-	OPA3	ENSMFAG00000045575	3044	91956	15587	43476	0.538806	0.670544	0.691304	0.0294809	0.0988048	VASP	27525	chr19_46355995_46356517	FALSE	A2B	gain
chr19:46355995-46356517	chr19	46355995	46356517	523	*	chr19	46328469	+	VASP	ENSMFAG00000036820	2058	91956	9156	27787	0.586886	0.670544	0.747431	0.0176856	0.0861834	VASP	27525	chr19_46355995_46356517	FALSE	A2B	gain
chr19:46395459-46396099	chr19	46395459	46396099	641	*	chr19	46399732	-	OPA3	ENSMFAG00000045575	3044	91966	15587	3953	0.571333	0.791789	0.691304	0.0209428	0.0900396	OPA3	3632	chr19_46395459_46396099	FALSE	A2B	gain
chr19:46395459-46396099	chr19	46395459	46396099	641	*	chr19	46304632	+	PPM1N	ENSMFAG00000040939	2227	91966	12047	91147	0.635529	0.791789	0.903933	0.0101827	0.0747135	OPA3	3632	chr19_46395459_46396099	FALSE	A2B	gain
chr19:47483487-47486277	chr19	47483487	47486277	2791	*	chr19	47678716	+	ARHGAP35	ENSMFAG00000041192	9224	92115	12233	-193834	0.546578	0.857344	0.725152	0.0272068	0.0967854	PRKD2	0	chr19_47483487_47486277	FALSE	A2B	gain
chr19:49390748-49391973	chr19	49390748	49391973	1226	*	chr19	49548941	-	MAMSTR	ENSMFAG00000045502	2826	92416	15530	157581	0.61088	0.92383	0.418857	0.0135295	0.0803569	SULT2B1	6336	chr19_49390748_49391973	FALSE	A2B	gain
chr19:49390748-49391973	chr19	49390748	49391973	1226	*	chr19	49480963	-	CA11	ENSMFAG00000003432	1826	92416	2634	89603	0.566165	0.92383	0.749277	0.0221355	0.0914118	SULT2B1	6336	chr19_49390748_49391973	FALSE	A2B	gain
chr19:49480434-49481573	chr19	49480434	49481573	1140	*	chr19	49593080	-	FUT1	ENSMFAG00000030303	1101	92441	4972	112077	0.608829	0.982643	0.329374	0.0138475	0.0807854	CA11	0	chr19_49480434_49481573	FALSE	A2B	gain
chr19:49480434-49481573	chr19	49480434	49481573	1140	*	chr19	49452952	-	RPL18	ENSMFAG00000039479	649	92441	11059	-28051	0.608095	0.982643	0.958828	0.0139628	0.0809791	CA11	0	chr19_49480434_49481573	FALSE	A2B	gain
chr19:49480434-49481573	chr19	49480434	49481573	1140	*	chr19	49582319	-	RASIP1	ENSMFAG00000002655	3511	92441	2050	101316	0.572248	0.982643	0.413687	0.0207378	0.0898724	CA11	0	chr19_49480434_49481573	FALSE	A2B	gain
chr19:49480434-49481573	chr19	49480434	49481573	1140	*	chr19	49548941	-	MAMSTR	ENSMFAG00000045502	2826	92441	15530	67938	0.677462	0.982643	0.418857	0.00614846	0.0669177	CA11	0	chr19_49480434_49481573	FALSE	A2B	gain
chr19:49696832-49698476	chr19	49696832	49698476	1645	*	chr19	49818395	-	GYS1	ENSMFAG00000001131	3695	92483	882	120741	0.556504	0.903948	0.799249	0.0245237	0.0940054	PPP1R15A	8382	chr19_49696832_49698476	FALSE	A2B	gain
chr19:49709076-49710806	chr19	49709076	49710806	1731	*	chr19	49480963	-	CA11	ENSMFAG00000003432	1826	92488	2634	-228978	0.896278	0.957941	0.749277	0.000285784	0.0523185	TULP2	1065	chr19_49709076_49710806	FALSE	A2B	gain
chr19:49709076-49710806	chr19	49709076	49710806	1731	*	chr19	49548941	-	MAMSTR	ENSMFAG00000045502	2826	92488	15530	-161000	0.605312	0.957941	0.418857	0.0144081	0.0815476	TULP2	1065	chr19_49709076_49710806	FALSE	A2B	gain
chr19:49764219-49765486	chr19	49764219	49765486	1268	*	chr19	49582319	-	RASIP1	ENSMFAG00000002655	3511	92498	2050	-182533	0.594039	0.91698	0.413687	0.0163429	0.0842876	DHDH	0	chr19_49764219_49765486	FALSE	A2B	gain
chr19:49813997-49815440	chr19	49813997	49815440	1444	*	chr19	49818395	-	GYS1	ENSMFAG00000001131	3695	92511	882	3677	0.631155	0.922592	0.799249	0.0107165	0.0758468	GYS1	2954	chr19_49813997_49815440	FALSE	A2B	gain
chr19:49838794-49840585	chr19	49838794	49840585	1792	*	chr19	49818395	-	GYS1	ENSMFAG00000001131	3695	92516	882	-21294	0.558919	0.906387	0.799249	0.0239066	0.0933803	LHB	1679	chr19_49838794_49840585	FALSE	A2B	gain
chr19:49838794-49840585	chr19	49838794	49840585	1792	*	chr19	49842265	-	LHB	ENSMFAG00000002784	1260	92516	2152	2576	0.807111	0.906387	0.732476	0.00109095	0.0525075	LHB	1679	chr19_49838794_49840585	FALSE	A2B	gain
chr19:49856899-49857753	chr19	49856899	49857753	855	*	chr19	49842265	-	LHB	ENSMFAG00000002784	1260	92529	2152	-15061	0.868532	0.815064	0.732476	0.000439348	0.0523185	NA	4201	chr19_49856899_49857753	FALSE	A2B	gain
chr19:49859538-49861137	chr19	49859538	49861137	1600	*	chr19	49842265	-	LHB	ENSMFAG00000002784	1260	92531	2152	-18072	0.548722	0.896667	0.732476	0.0266066	0.0962712	NA	817	chr19_49859538_49861137	FALSE	A2B	gain
chr19:50037169-50038231	chr19	50037169	50038231	1063	*	chr19	49818739	+	RUVBL2	ENSMFAG00000032162	1750	92567	6282	218961	0.562443	0.982896	0.957474	0.0230304	0.092417	TRPM4	57778	chr19_50037169_50038231	FALSE	A2B	gain
chr19:50037169-50038231	chr19	50037169	50038231	1063	*	chr19	50234957	+	GFY	ENSMFAG00000046375	2819	92567	16203	-197257	0.612039	0.982896	0.425072	0.0133525	0.0800048	TRPM4	57778	chr19_50037169_50038231	FALSE	A2B	gain
chr19:50037169-50038231	chr19	50037169	50038231	1063	*	chr19	49979390	+	TRPM4	ENSMFAG00000000261	4318	92567	190	58310	0.578868	0.982896	0.784479	0.0193046	0.0880674	TRPM4	57778	chr19_50037169_50038231	FALSE	A2B	gain
chr19:50232504-50233127	chr19	50232504	50233127	624	*	chr19	50270922	-	PIH1D1	ENSMFAG00000001928	1327	92590	1495	38107	0.549479	0.9169	0.903686	0.0263974	0.0960656	PTH2	1785	chr19_50232504_50233127	FALSE	A2B	gain
chr19:50232504-50233127	chr19	50232504	50233127	624	*	chr19	50304405	+	FLT3LG	ENSMFAG00000030996	1818	92590	5378	-71590	0.576073	0.9169	0.280879	0.0198988	0.0888026	PTH2	1785	chr19_50232504_50233127	FALSE	A2B	gain
chr19:50232504-50233127	chr19	50232504	50233127	624	*	chr19	50249279	-	SLC17A7	ENSMFAG00000001898	3365	92590	1475	16464	0.561259	0.9169	0.537695	0.0233216	0.0927205	PTH2	1785	chr19_50232504_50233127	FALSE	A2B	gain
chr19:50696296-50697614	chr19	50696296	50697614	1319	*	chr19	50532646	+	PRMT1	ENSMFAG00000043429	1764	92686	13939	164309	0.540953	0.9125	0.896178	0.0288368	0.0983208	FUZ	0	chr19_50696296_50697614	FALSE	A2B	gain
chr19:50743996-50746311	chr19	50743996	50746311	2316	*	chr19	50760034	+	TBC1D17	ENSMFAG00000038826	2377	92709	10605	-14881	0.620864	0.904104	0.503108	0.0120716	0.0781196	PNKP	4438	chr19_50743996_50746311	FALSE	A2B	gain
chr19:5114607-5115616	chr19	5114607	5115616	1010	*	chr19	4892922	+	FEM1A	ENSMFAG00000030314	2010	87802	4977	222189	0.579129	0.946352	0.363161	0.01925	0.0880173	KDM4B	40781	chr19_5114607_5115616	FALSE	A2B	gain
chr19:51839198-51841681	chr19	51839198	51841681	2484	*	chr19	51791414	-	KLK5	ENSMFAG00000042531	2231	92903	13288	-49025	0.541697	0.997431	0.63247	0.0286166	0.0980946	KLK8	0	chr19_51839198_51841681	FALSE	A2B	gain
chr19:52189410-52189930	chr19	52189410	52189930	521	*	chr19	52243304	-	SIGLEC12	ENSMFAG00000045010	4009	92949	15133	53634	0.689865	0.775196	0.326974	0.00526929	0.0647715	SIGLEC10	18003	chr19_52189410_52189930	FALSE	A2B	gain
chr19:52256804-52257485	chr19	52256804	52257485	682	*	chr19	52243304	-	SIGLEC12	ENSMFAG00000045010	4009	92953	15133	-13840	0.534612	0.744279	0.326974	0.0307748	0.0999261	SIGLEC12	13499	chr19_52256804_52257485	FALSE	A2B	gain
chr19:52307330-52307918	chr19	52307330	52307918	589	*	chr19	52243304	-	SIGLEC12	ENSMFAG00000045010	4009	92958	15133	-64320	0.634295	0.807573	0.326974	0.0103309	0.0749318	ZNF175	4260	chr19_52307330_52307918	FALSE	A2B	gain
chr19:52360497-52361174	chr19	52360497	52361174	678	*	chr19	52243304	-	SIGLEC12	ENSMFAG00000045010	4009	92964	15133	-117531	0.654298	0.928618	0.326974	0.00815119	0.0708605	NA	18480	chr19_52360497_52361174	FALSE	A2B	gain
chr19:52513526-52514970	chr19	52513526	52514970	1445	*	chr19	52717333	-	ZNF350	ENSMFAG00000039294	2946	93000	10915	203085	0.758403	0.862304	0.417564	0.00215304	0.0555515	FPR2	24616	chr19_52513526_52514970	FALSE	A2B	gain
chr19:52713755-52714403	chr19	52713755	52714403	649	*	chr19	52755119	-	ZNF614	ENSMFAG00000032624	3610	93016	6628	41040	0.558856	0.715371	0.664595	0.0239224	0.0933921	ZNF350	2929	chr19_52713755_52714403	FALSE	A2B	gain
chr19:52730389-52731745	chr19	52730389	52731745	1357	*	chr19	52755119	-	ZNF614	ENSMFAG00000032624	3610	93017	6628	24052	0.730555	0.936594	0.664595	0.00312425	0.0584125	ZNF615	0	chr19_52730389_52731745	FALSE	A2B	gain
chr19:52780429-52781705	chr19	52780429	52781705	1277	*	chr19	52755119	-	ZNF614	ENSMFAG00000032624	3610	93023	6628	-25948	0.603305	0.868103	0.664595	0.0147371	0.0820054	ZNF432	0	chr19_52780429_52781705	FALSE	A2B	gain
chr19:52780429-52781705	chr19	52780429	52781705	1277	*	chr19	52731684	-	ZNF615	ENSMFAG00000041515	5570	93023	12488	-49383	0.540975	0.868103	0.369069	0.0288304	0.0983155	ZNF432	0	chr19_52780429_52781705	FALSE	A2B	gain
chr19:52862219-52863840	chr19	52862219	52863840	1622	*	chr19	52621952	-	ZNF649	ENSMFAG00000045470	1413	93028	15505	-241077	0.578148	0.996036	0.275832	0.0194562	0.0882696	ZNF616	543	chr19_52862219_52863840	FALSE	A2B	gain
chr19:52862219-52863840	chr19	52862219	52863840	1622	*	chr19	52658495	+	ZNF613	ENSMFAG00000007100	4040	93028	3376	204534	0.615534	0.996036	0.477199	0.0128316	0.0792508	ZNF616	543	chr19_52862219_52863840	FALSE	A2B	gain
chr19:52862219-52863840	chr19	52862219	52863840	1622	*	chr19	52980822	+	ZNF766	ENSMFAG00000001530	1555	93028	1198	-117793	0.568953	0.996036	0.495723	0.0214848	0.090679	ZNF616	543	chr19_52862219_52863840	FALSE	A2B	gain
chr19:52862219-52863840	chr19	52862219	52863840	1622	*	chr19	52914619	+	PPP2R1A	ENSMFAG00000000132	2535	93028	85	-51590	0.603391	0.996036	0.940612	0.0147228	0.0820034	ZNF616	543	chr19_52862219_52863840	FALSE	A2B	gain
chr19:52862219-52863840	chr19	52862219	52863840	1622	*	chr19	52755119	-	ZNF614	ENSMFAG00000032624	3610	93028	6628	-107910	0.794097	0.996036	0.664595	0.00131293	0.0531636	ZNF616	543	chr19_52862219_52863840	FALSE	A2B	gain
chr19:52862219-52863840	chr19	52862219	52863840	1622	*	chr19	52731684	-	ZNF615	ENSMFAG00000041515	5570	93028	12488	-131345	0.7561	0.996036	0.369069	0.00222134	0.0556955	ZNF616	543	chr19_52862219_52863840	FALSE	A2B	gain
chr19:52906932-52907456	chr19	52906932	52907456	525	*	chr19	53111473	+	ZNF528	ENSMFAG00000033276	4141	93031	7134	-204279	0.760047	0.731075	0.73383	0.00210545	0.0555515	PPP2R1A	7162	chr19_52906932_52907456	FALSE	A2B	gain
chr19:52906932-52907456	chr19	52906932	52907456	525	*	chr19	53078474	+	ZNF880	ENSMFAG00000037931	1922	93031	9923	-171280	0.606158	0.731075	0.238292	0.0142716	0.0813117	PPP2R1A	7162	chr19_52906932_52907456	FALSE	A2B	gain
chr19:52906932-52907456	chr19	52906932	52907456	525	*	chr19	52717333	-	ZNF350	ENSMFAG00000039294	2946	93031	10915	-189861	0.778652	0.731075	0.417564	0.00163018	0.0537175	PPP2R1A	7162	chr19_52906932_52907456	FALSE	A2B	gain
chr19:529915-531050	chr19	529915	531050	1136	*	chr19	684405	+	ARID3A	ENSMFAG00000045609	2593	86857	15616	-153923	0.647213	0.78293	0.963382	0.00887108	0.0723482	MISP	20079	chr19_529915_531050	FALSE	A2B	gain
chr19:53179002-53179650	chr19	53179002	53179650	649	*	chr19	53111473	+	ZNF528	ENSMFAG00000033276	4141	93058	7134	67853	0.644365	0.90216	0.73383	0.00917604	0.0728896	ZNF534	25600	chr19_53179002_53179650	FALSE	A2B	gain
chr19:53225221-53225857	chr19	53225221	53225857	637	*	chr19	53111473	+	ZNF528	ENSMFAG00000033276	4141	93066	7134	114066	0.652428	0.892321	0.73383	0.00833593	0.0712536	NA	16100	chr19_53225221_53225857	FALSE	A2B	gain
chr19:53268736-53269765	chr19	53268736	53269765	1030	*	chr19	53111473	+	ZNF528	ENSMFAG00000033276	4141	93076	7134	157777	0.594896	0.802021	0.73383	0.0161881	0.0841713	ZNF701	14947	chr19_53268736_53269765	FALSE	A2B	gain
chr19:53274020-53276152	chr19	53274020	53276152	2133	*	chr19	53078474	+	ZNF880	ENSMFAG00000037931	1922	93079	9923	196612	0.759565	0.986531	0.238292	0.00211931	0.0555515	ZNF701	20231	chr19_53274020_53276152	FALSE	A2B	gain
chr19:53274020-53276152	chr19	53274020	53276152	2133	*	chr19	53111473	+	ZNF528	ENSMFAG00000033276	4141	93079	7134	163613	0.560271	0.986531	0.73383	0.023567	0.0929814	ZNF701	20231	chr19_53274020_53276152	FALSE	A2B	gain
chr19:53296651-53297217	chr19	53296651	53297217	567	*	chr19	53111473	+	ZNF528	ENSMFAG00000033276	4141	93081	7134	185461	0.62088	0.765314	0.73383	0.0120694	0.0781196	NA	24014	chr19_53296651_53297217	FALSE	A2B	gain
chr19:53331981-53332848	chr19	53331981	53332848	868	*	chr19	53559806	-	ZNF468	ENSMFAG00000032041	3839	93085	6193	227392	0.564785	0.835108	0.627423	0.0224637	0.0917177	NA	10748	chr19_53331981_53332848	FALSE	A2B	gain
chr19:53331981-53332848	chr19	53331981	53332848	868	*	chr19	53111473	+	ZNF528	ENSMFAG00000033276	4141	93085	7134	220941	0.733588	0.835108	0.73383	0.00300182	0.0583181	NA	10748	chr19_53331981_53332848	FALSE	A2B	gain
chr19:53439427-53440296	chr19	53439427	53440296	870	*	chr19	53652383	-	ZNF816	ENSMFAG00000037611	1982	93104	9681	212522	0.598567	0.709534	0.456336	0.0155399	0.0831581	NA	26332	chr19_53439427_53440296	FALSE	A2B	gain
chr19:53772834-53773452	chr19	53772834	53773452	619	*	chr19	53652383	-	ZNF816	ENSMFAG00000037611	1982	93147	9681	-120760	0.676566	0.778034	0.456336	0.00621683	0.0670048	NA	2707	chr19_53772834_53773452	FALSE	A2B	gain
chr19:54266920-54269577	chr19	54266920	54269577	2658	*	chr19	54285255	+	ZNF813	ENSMFAG00000040929	3071	93194	12040	-17007	0.557563	0.909156	0.370915	0.0242513	0.0937349	NA	7282	chr19_54266920_54269577	FALSE	A2B	gain
chr19:54307620-54309969	chr19	54307620	54309969	2350	*	chr19	54344918	+	ZNF331	ENSMFAG00000034353	4453	93197	7806	-36124	0.542851	0.966482	0.869961	0.0282775	0.0978776	ZNF813	22364	chr19_54307620_54309969	FALSE	A2B	gain
chr19:55223672-55224847	chr19	55223672	55224847	1176	*	chr19	55067974	+	RPS9	ENSMFAG00000033649	1028	93397	7348	156285	0.554759	0.912979	0.934088	0.0249779	0.0944749	NA	0	chr19_55223672_55224847	FALSE	A2B	gain
chr19:55223672-55224847	chr19	55223672	55224847	1176	*	chr19	55331261	+	TTYH1	ENSMFAG00000031208	2057	93397	5539	-107002	0.676155	0.912979	0.693212	0.00624846	0.0670475	NA	0	chr19_55223672_55224847	FALSE	A2B	gain
chr19:55347081-55348130	chr19	55347081	55348130	1050	*	chr19	55331261	+	TTYH1	ENSMFAG00000031208	2057	93412	5539	16344	0.602031	0.863854	0.693212	0.0149493	0.082277	TTYH1	15819	chr19_55347081_55348130	FALSE	A2B	gain
chr19:55689782-55690627	chr19	55689782	55690627	846	*	chr19	55759049	+	NLRP2	ENSMFAG00000029871	3553	93454	4769	-68845	0.654649	0.847182	0.989599	0.00811695	0.0707777	NCR1	1413	chr19_55689782_55690627	FALSE	A2B	gain
chr19:55689782-55690627	chr19	55689782	55690627	846	*	chr19	55746278	-	NLRP7	ENSMFAG00000003765	3992	93454	2897	56074	0.675068	0.847182	0.990215	0.00633266	0.0671815	NCR1	1413	chr19_55689782_55690627	FALSE	A2B	gain
chr19:55761651-55763135	chr19	55761651	55763135	1485	*	chr19	55759049	+	NLRP2	ENSMFAG00000029871	3553	93465	4769	3344	0.747841	0.922075	0.989599	0.00248303	0.0564149	NLRP2	2601	chr19_55761651_55763135	FALSE	A2B	gain
chr19:55761651-55763135	chr19	55761651	55763135	1485	*	chr19	55746278	-	NLRP7	ENSMFAG00000003765	3992	93465	2897	-16115	0.604916	0.922075	0.990215	0.0144725	0.0816887	NLRP2	2601	chr19_55761651_55763135	FALSE	A2B	gain
chr19:55880470-55881542	chr19	55880470	55881542	1073	*	chr19	55874598	+	EPS8L1	ENSMFAG00000000977	2893	93477	766	6408	0.681606	0.928327	0.736476	0.00584105	0.0661461	EPS8L1	5871	chr19_55880470_55881542	FALSE	A2B	gain
chr19:55895088-55896957	chr19	55895088	55896957	1870	*	chr19	55974082	-	TNNI3	ENSMFAG00000044471	682	93483	14730	78060	0.539374	0.977005	0.843867	0.0293093	0.0987294	EPS8L1	20489	chr19_55895088_55896957	FALSE	A2B	gain
chr19:55895088-55896957	chr19	55895088	55896957	1870	*	chr19	55874598	+	EPS8L1	ENSMFAG00000000977	2893	93483	766	21424	0.588791	0.977005	0.736476	0.0173189	0.0855841	EPS8L1	20489	chr19_55895088_55896957	FALSE	A2B	gain
chr19:56197225-56198892	chr19	56197225	56198892	1668	*	chr19	55974082	-	TNNI3	ENSMFAG00000044471	682	93545	14730	-223976	0.568923	0.991793	0.843867	0.0214918	0.0906873	COX6B2	0	chr19_56197225_56198892	FALSE	A2B	gain
chr19:56197225-56198892	chr19	56197225	56198892	1668	*	chr19	56228865	+	RPL28	ENSMFAG00000043131	949	93545	13710	-30807	0.539894	0.991793	0.987507	0.0291529	0.0986163	COX6B2	0	chr19_56197225_56198892	FALSE	A2B	gain
chr19:56197225-56198892	chr19	56197225	56198892	1668	*	chr19	56250457	-	UBE2S	ENSMFAG00000001052	1384	93545	822	52399	0.55672	0.991793	0.941289	0.0244679	0.0939739	COX6B2	0	chr19_56197225_56198892	FALSE	A2B	gain
chr19:56440920-56442967	chr19	56440920	56442967	2048	*	chr19	56491049	+	CCDC106	ENSMFAG00000032895	2681	93590	6843	-49106	0.634408	0.959465	0.477814	0.0103172	0.0749215	ZNF524	2452	chr19_56440920_56442967	FALSE	A2B	gain
chr19:56440920-56442967	chr19	56440920	56442967	2048	*	chr19	56489290	+	ZNF581	ENSMFAG00000030060	594	93590	4842	-47347	0.583515	0.959465	0.763985	0.0183511	0.0869731	ZNF524	2452	chr19_56440920_56442967	FALSE	A2B	gain
chr19:57313752-57315166	chr19	57313752	57315166	1415	*	chr19	57274669	-	ZNF667	ENSMFAG00000037010	4052	93665	9308	-39790	0.606311	0.947747	0.425995	0.014247	0.0813035	ZFP28	0	chr19_57313752_57315166	FALSE	A2B	gain
chr19:57313752-57315166	chr19	57313752	57315166	1415	*	chr19	57344775	+	ZNF470	ENSMFAG00000038484	5308	93665	10330	-30316	0.551596	0.947747	0.393624	0.0258202	0.0954125	ZFP28	0	chr19_57313752_57315166	FALSE	A2B	gain
chr19:57449039-57449895	chr19	57449039	57449895	857	*	chr19	57278844	+	ZNF471	ENSMFAG00000030605	10370	93673	5140	170623	0.539561	0.970618	0.503354	0.0292531	0.0986782	NA	7266	chr19_57449039_57449895	FALSE	A2B	gain
chr19:57449039-57449895	chr19	57449039	57449895	857	*	chr19	57274669	-	ZNF667	ENSMFAG00000037010	4052	93673	9308	-174798	0.61191	0.970618	0.425995	0.0133721	0.0800557	NA	7266	chr19_57449039_57449895	FALSE	A2B	gain
chr19:57630518-57631696	chr19	57630518	57631696	1179	*	chr19	57557462	-	PEG3	ENSMFAG00000001977	9746	93689	1525	-73645	0.844145	0.981873	0.925595	0.000634854	0.0523185	NA	16585	chr19_57630518_57631696	FALSE	A2B	gain
chr19:57654163-57654744	chr19	57654163	57654744	582	*	chr19	57557462	-	PEG3	ENSMFAG00000001977	9746	93690	1525	-96991	0.726026	0.811967	0.925595	0.00331552	0.0591222	NA	5880	chr19_57654163_57654744	FALSE	A2B	gain
chr19:57674008-57674969	chr19	57674008	57674969	962	*	chr19	57557462	-	PEG3	ENSMFAG00000001977	9746	93695	1525	-117026	0.731777	0.94248	0.925595	0.00307436	0.0584125	NA	25725	chr19_57674008_57674969	FALSE	A2B	gain
chr19:58403871-58405355	chr19	58403871	58405355	1485	*	chr19	58250308	+	ZNF530	ENSMFAG00000039116	3007	93745	10778	154305	0.588637	0.905133	0.604714	0.0173482	0.0856334	NA	0	chr19_58403871_58405355	FALSE	A2B	gain
chr19:58606381-58607790	chr19	58606381	58607790	1410	*	chr19	58723109	-	ZNF329	ENSMFAG00000026995	1626	93763	4443	116024	0.557953	0.905617	0.269001	0.0241517	0.0936125	ZNF606	0	chr19_58606381_58607790	FALSE	A2B	gain
chr19:58606381-58607790	chr19	58606381	58607790	1410	*	chr19	58830400	+	ZNF544	ENSMFAG00000001600	7048	93763	1250	-223315	0.610935	0.905617	0.508585	0.013521	0.0803569	ZNF606	0	chr19_58606381_58607790	FALSE	A2B	gain
chr19:58750538-58751620	chr19	58750538	58751620	1083	*	chr19	58623270	+	ZSCAN1	ENSMFAG00000031193	6019	93773	5526	127809	0.549814	0.907917	0.373069	0.0263055	0.0959284	ZNF329	27428	chr19_58750538_58751620	FALSE	A2B	gain
chr19:59164631-59165863	chr19	59164631	59165863	1233	*	chr19	59172251	+	TRIM28	ENSMFAG00000046170	2590	93823	16040	-7004	0.693284	0.944968	0.939627	0.00504771	0.0641229	TRIM28	6387	chr19_59164631_59165863	FALSE	A2B	gain
chr19:6355575-6356762	chr19	6355575	6356762	1188	*	chr19	6443060	-	MLLT1	ENSMFAG00000039501	4365	87989	11077	86892	0.650493	0.982202	0.910764	0.00853099	0.0716568	ACSBG2	57561	chr19_6355575_6356762	FALSE	A2B	gain
chr19:6372096-6372814	chr19	6372096	6372814	719	*	chr19	6443060	-	MLLT1	ENSMFAG00000039501	4365	87998	11077	70605	0.545194	0.819361	0.910764	0.0276003	0.0971867	MLLT1	70245	chr19_6372096_6372814	FALSE	A2B	gain
chr19:642132-644580	chr19	642132	644580	2449	*	chr19	437648	+	FSTL3	ENSMFAG00000039093	2629	86903	10764	205708	0.669542	0.996338	0.989045	0.00677696	0.0679925	MED16	6631	chr19_642132_644580	FALSE	A2B	gain
chr19:642132-644580	chr19	642132	644580	2449	*	chr19	684405	+	ARID3A	ENSMFAG00000045609	2593	86903	15616	-41049	0.658004	0.996338	0.963382	0.00779593	0.0701986	MED16	6631	chr19_642132_644580	FALSE	A2B	gain
chr19:6658613-6659983	chr19	6658613	6659983	1371	*	chr19	6668419	-	DENND1C	ENSMFAG00000031978	2548	88036	6146	9121	0.726615	0.980974	0.851437	0.00329007	0.0590327	DENND1C	8435	chr19_6658613_6659983	FALSE	A2B	gain
chr19:6658613-6659983	chr19	6658613	6659983	1371	*	chr19	6649268	+	CRB3	ENSMFAG00000040330	1137	88036	11704	10030	0.818063	0.980974	0.953905	0.000931593	0.0523185	DENND1C	8435	chr19_6658613_6659983	FALSE	A2B	gain
chr19:682393-684194	chr19	682393	684194	1802	*	chr19	437648	+	FSTL3	ENSMFAG00000039093	2629	86918	10764	245645	0.621329	0.959605	0.989045	0.0120074	0.0780735	ARID3A	210	chr19_682393_684194	FALSE	A2B	gain
chr19:687542-689120	chr19	687542	689120	1579	*	chr19	684405	+	ARID3A	ENSMFAG00000045609	2593	86924	15616	3926	0.663486	0.987894	0.963382	0.00729585	0.0690815	ARID3A	3136	chr19_687542_689120	FALSE	A2B	gain
chr19:702658-703453	chr19	702658	703453	796	*	chr19	684405	+	ARID3A	ENSMFAG00000045609	2593	86928	15616	18650	0.656116	0.885261	0.963382	0.00797517	0.0704193	ARID3A	18252	chr19_702658_703453	FALSE	A2B	gain
chr19:7044551-7045608	chr19	7044551	7045608	1058	*	chr19	6979470	+	VAV1	ENSMFAG00000039752	3191	88093	11275	65609	0.710166	0.780054	0.366669	0.00407248	0.0616356	ADGRE1	64861	chr19_7044551_7045608	FALSE	A2B	gain
chr19:707958-708815	chr19	707958	708815	858	*	chr19	684405	+	ARID3A	ENSMFAG00000045609	2593	86931	15616	23981	0.70223	0.836411	0.963382	0.00450741	0.0626406	ARID3A	23552	chr19_707958_708815	FALSE	A2B	gain
chr19:733917-735791	chr19	733917	735791	1875	*	chr19	684405	+	ARID3A	ENSMFAG00000045609	2593	86943	15616	50449	0.621218	0.983074	0.963382	0.0120227	0.0780953	WDR18	7228	chr19_733917_735791	FALSE	A2B	gain
chr19:7673268-7674209	chr19	7673268	7674209	942	*	chr19	7520284	-	INSR	ENSMFAG00000041609	4149	88134	12563	-153454	0.56998	0.916873	0.208936	0.0212495	0.0904316	NA	26163	chr19_7673268_7674209	FALSE	A2B	gain
chr19:7724669-7725381	chr19	7724669	7725381	713	*	chr19	7520284	-	INSR	ENSMFAG00000041609	4149	88142	12563	-204741	0.571363	0.886063	0.208936	0.0209361	0.0900396	NA	18294	chr19_7724669_7725381	FALSE	A2B	gain
chr19:7925547-7927051	chr19	7925547	7927051	1505	*	chr19	8155968	+	FBN3	ENSMFAG00000035371	9494	88174	8175	-229669	0.57946	0.908601	0.581636	0.0191809	0.0879657	CAMSAP3	9054	chr19_7925547_7927051	FALSE	A2B	gain
chr19:7925547-7927051	chr19	7925547	7927051	1505	*	chr19	7936106	+	CAMSAP3	ENSMFAG00000001334	5061	88174	1041	-9807	0.59122	0.908601	0.606499	0.016861	0.0849806	CAMSAP3	9054	chr19_7925547_7927051	FALSE	A2B	gain
chr19:7936879-7938298	chr19	7936879	7938298	1420	*	chr19	8155968	+	FBN3	ENSMFAG00000035371	9494	88176	8175	-218380	0.645995	0.997006	0.581636	0.00900038	0.0726101	CAMSAP3	772	chr19_7936879_7938298	FALSE	A2B	gain
chr19:7936879-7938298	chr19	7936879	7938298	1420	*	chr19	8075069	-	CLEC4G	ENSMFAG00000036659	2101	88176	9031	137481	0.732234	0.997006	0.451782	0.00305592	0.0584125	CAMSAP3	772	chr19_7936879_7938298	FALSE	A2B	gain
chr19:8024941-8026682	chr19	8024941	8026682	1742	*	chr19	8075069	-	CLEC4G	ENSMFAG00000036659	2101	88191	9031	49258	0.5703	0.88671	0.451782	0.0211766	0.0903373	MCEMP1	3866	chr19_8024941_8026682	FALSE	A2B	gain
chr19:8024941-8026682	chr19	8024941	8026682	1742	*	chr19	7969534	-	PCP2	ENSMFAG00000039571	2101	88191	11133	-56277	0.623822	0.88671	0.236384	0.0116674	0.0774421	MCEMP1	3866	chr19_8024941_8026682	FALSE	A2B	gain
chr19:8127149-8128790	chr19	8127149	8128790	1642	*	chr19	8075069	-	CLEC4G	ENSMFAG00000036659	2101	88203	9031	-52900	0.538039	0.966784	0.451782	0.029714	0.0989471	FBN3	27177	chr19_8127149_8128790	FALSE	A2B	gain
chr19:8127149-8128790	chr19	8127149	8128790	1642	*	chr19	7969534	-	PCP2	ENSMFAG00000039571	2101	88203	11133	-158435	0.596983	0.966784	0.236384	0.0158168	0.0836432	FBN3	27177	chr19_8127149_8128790	FALSE	A2B	gain
chr19:827890-829802	chr19	827890	829802	1913	*	chr19	831756	+	ARHGAP45	ENSMFAG00000037188	4689	86976	9445	-2910	0.605398	0.998261	0.617392	0.0143943	0.0815243	ARHGAP45	1953	chr19_827890_829802	FALSE	A2B	gain
chr19:827890-829802	chr19	827890	829802	1913	*	chr19	873024	+	GPX4	ENSMFAG00000036778	786	86976	9125	-44178	0.572858	0.998261	0.95809	0.0206018	0.089716	ARHGAP45	1953	chr19_827890_829802	FALSE	A2B	gain
chr19:8460461-8462544	chr19	8460461	8462544	2084	*	chr19	8669014	-	NDUFA7	ENSMFAG00000040357	490	88263	11725	207512	0.609883	0.940035	0.922703	0.0136832	0.0805293	PRR36	9437	chr19_8460461_8462544	FALSE	A2B	gain
chr19:8460461-8462544	chr19	8460461	8462544	2084	*	chr19	8451023	+	PRR36	ENSMFAG00000035810	3963	88263	8506	10479	0.606315	0.940035	0.21189	0.0142462	0.0813035	PRR36	9437	chr19_8460461_8462544	FALSE	A2B	gain
chr19:865945-867598	chr19	865945	867598	1654	*	chr19	684405	+	ARID3A	ENSMFAG00000045609	2593	86987	15616	182366	0.684468	0.770996	0.963382	0.00563686	0.0656664	POLR2E	4582	chr19_865945_867598	FALSE	A2B	gain
chr19:8693155-8694718	chr19	8693155	8694718	1564	*	chr19	8451023	+	PRR36	ENSMFAG00000035810	3963	88298	8506	242913	0.613741	0.91383	0.21189	0.0130965	0.0795974	KANK3	0	chr19_8693155_8694718	FALSE	A2B	gain
chr19:8693155-8694718	chr19	8693155	8694718	1564	*	chr19	8669014	-	NDUFA7	ENSMFAG00000040357	490	88298	11725	-24922	0.631771	0.91383	0.922703	0.0106399	0.0756814	KANK3	0	chr19_8693155_8694718	FALSE	A2B	gain
chr19:8700463-8701233	chr19	8700463	8701233	771	*	chr19	8481101	-	EVI5L	ENSMFAG00000045931	5931	88301	15851	-219747	0.631475	0.814008	0.311096	0.0106765	0.0757642	KANK3	6361	chr19_8700463_8701233	FALSE	A2B	gain
chr19:9855401-9856113	chr19	9855401	9856113	713	*	chr19	9792099	-	ZNF560	ENSMFAG00000032192	2951	88397	6304	-63658	0.564675	0.836465	0.650748	0.02249	0.0917412	NA	3274	chr19_9855401_9856113	FALSE	A2B	gain
chr2:101135076-101136602	chr2	101135076	101136602	1527	*	chr2	101379283	+	CCR2	ENSMFAG00000033884	2552	99829	7463	-243444	0.782247	0.994615	0.445197	0.0015506	0.0535054	NA	19255	chr2_101135076_101136602	FALSE	A2B	gain
chr2:101204785-101205442	chr2	101204785	101205442	658	*	chr2	101432097	+	CCRL2	ENSMFAG00000037173	1071	99841	9436	-226984	0.718121	0.911466	0.421687	0.00367513	0.0603058	NA	48926	chr2_101204785_101205442	FALSE	A2B	gain
chr2:101204785-101205442	chr2	101204785	101205442	658	*	chr2	101379283	+	CCR2	ENSMFAG00000033884	2552	99841	7463	-174170	0.831217	0.911466	0.445197	0.000768785	0.0523185	NA	48926	chr2_101204785_101205442	FALSE	A2B	gain
chr2:101346033-101346790	chr2	101346033	101346790	758	*	chr2	101432097	+	CCRL2	ENSMFAG00000037173	1071	99852	9436	-85686	0.655016	0.925236	0.421687	0.00808129	0.0707015	CCR2	32492	chr2_101346033_101346790	FALSE	A2B	gain
chr2:101346033-101346790	chr2	101346033	101346790	758	*	chr2	101379283	+	CCR2	ENSMFAG00000033884	2552	99852	7463	-32872	0.780617	0.925236	0.445197	0.00158623	0.0535577	CCR2	32492	chr2_101346033_101346790	FALSE	A2B	gain
chr2:101446570-101447259	chr2	101446570	101447259	690	*	chr2	101432097	+	CCRL2	ENSMFAG00000037173	1071	99877	9436	14817	0.662487	0.869434	0.421687	0.00738475	0.069272	CCRL2	14472	chr2_101446570_101447259	FALSE	A2B	gain
chr2:101446570-101447259	chr2	101446570	101447259	690	*	chr2	101379283	+	CCR2	ENSMFAG00000033884	2552	99877	7463	67631	0.791653	0.869434	0.445197	0.00135901	0.0531636	CCRL2	14472	chr2_101446570_101447259	FALSE	A2B	gain
chr2:101685228-101686737	chr2	101685228	101686737	1510	*	chr2	101867270	-	MYL3	ENSMFAG00000033860	1036	99911	7445	181288	0.560352	0.984727	0.387962	0.0235467	0.0929742	SNORD77	12200	chr2_101685228_101686737	FALSE	A2B	gain
chr2:101685228-101686737	chr2	101685228	101686737	1510	*	chr2	101715157	-	ALS2CL	ENSMFAG00000034134	4719	99911	7634	29175	0.564588	0.984727	0.518063	0.0225107	0.0917552	SNORD77	12200	chr2_101685228_101686737	FALSE	A2B	gain
chr2:103545339-103546337	chr2	103545339	103546337	999	*	chr2	103747395	-	TMEM89	ENSMFAG00000041206	852	100141	12245	201557	0.550493	0.782973	0.225368	0.0261197	0.0957157	TMA7	3780	chr2_103545339_103546337	FALSE	A2B	gain
chr2:103545339-103546337	chr2	103545339	103546337	999	*	chr2	103538546	-	PLXNB1	ENSMFAG00000035774	7581	100141	8482	-7292	0.705417	0.782973	0.780048	0.00432791	0.0621109	TMA7	3780	chr2_103545339_103546337	FALSE	A2B	gain
chr2:103782234-103783677	chr2	103782234	103783677	1444	*	chr2	103763103	-	SLC26A6	ENSMFAG00000034657	3572	100188	8040	-19852	0.622141	0.939335	0.791864	0.0118956	0.0778585	CELSR3	7324	chr2_103782234_103783677	FALSE	A2B	gain
chr2:103782234-103783677	chr2	103782234	103783677	1444	*	chr2	103538546	-	PLXNB1	ENSMFAG00000035774	7581	100188	8482	-244409	0.579777	0.939335	0.780048	0.019115	0.0878738	CELSR3	7324	chr2_103782234_103783677	FALSE	A2B	gain
chr2:104670250-104670851	chr2	104670250	104670851	602	*	chr2	104680107	+	DAG1	ENSMFAG00000044374	5637	100296	14660	-9557	0.774749	0.908752	0.87033	0.00172082	0.0541313	5S_rRNA	2064	chr2_104670250_104670851	FALSE	A2B	gain
chr2:104732158-104733929	chr2	104732158	104733929	1772	*	chr2	104680107	+	DAG1	ENSMFAG00000044374	5637	100321	14660	52936	0.536447	0.91627	0.87033	0.0302028	0.0993756	BSN	44195	chr2_104732158_104733929	FALSE	A2B	gain
chr2:104736591-104738197	chr2	104736591	104738197	1607	*	chr2	104680107	+	DAG1	ENSMFAG00000044374	5637	100322	14660	57287	0.728693	0.988955	0.87033	0.00320163	0.0588389	BSN	39927	chr2_104736591_104738197	FALSE	A2B	gain
chr2:104945202-104947923	chr2	104945202	104947923	2722	*	chr2	105114446	-	CAMKV	ENSMFAG00000030868	3035	100344	5284	167884	0.632991	0.928246	0.815312	0.0104895	0.0753536	AMIGO3	0	chr2_104945202_104947923	FALSE	A2B	gain
chr2:10516216-10517449	chr2	10516216	10517449	1234	*	chr2	10347821	+	RPL39L	ENSMFAG00000012432	156	94860	3685	169011	0.579923	0.975292	0.19355	0.0190846	0.0878397	ST6GAL1	49044	chr2_10516216_10517449	FALSE	A2B	gain
chr2:105503883-105505517	chr2	105503883	105505517	1635	*	chr2	105512010	+	SEMA3B	ENSMFAG00000043386	3248	100438	13910	-7310	0.575803	0.895418	0.841283	0.019957	0.0888864	SEMA3B	6492	chr2_105503883_105505517	FALSE	A2B	gain
chr2:107261109-107261978	chr2	107261109	107261978	870	*	chr2	107196640	-	RRP9	ENSMFAG00000000887	1611	100607	695	-64903	0.722987	0.850187	0.895194	0.00344982	0.0597295	NA	5361	chr2_107261109_107261978	FALSE	A2B	gain
chr2:107261109-107261978	chr2	107261109	107261978	870	*	chr2	107230707	-	ABHD14B	ENSMFAG00000001512	2522	100607	1184	-30836	0.650586	0.850187	0.260201	0.00852153	0.0716451	NA	5361	chr2_107261109_107261978	FALSE	A2B	gain
chr2:108318154-108319515	chr2	108318154	108319515	1362	*	chr2	108310020	-	SFMBT1	ENSMFAG00000002793	4976	100754	2159	-8814	0.548583	0.887081	0.837836	0.0266451	0.0963008	SFMBT1	8133	chr2_108318154_108319515	FALSE	A2B	gain
chr2:112487071-112489487	chr2	112487071	112489487	2417	*	chr2	112525696	-	HESX1	ENSMFAG00000003900	1414	101049	2997	37417	0.575238	0.966644	0.69075	0.0200794	0.0890541	IL17RD	0	chr2_112487071_112489487	FALSE	A2B	gain
chr2:113284004-113285795	chr2	113284004	113285795	1792	*	chr2	113337838	+	FLNB	ENSMFAG00000003065	9664	101151	2370	-52939	0.603876	0.997981	0.979445	0.0146429	0.0819121	FLNB	52042	chr2_113284004_113285795	FALSE	A2B	gain
chr2:113304988-113306799	chr2	113304988	113306799	1812	*	chr2	113337838	+	FLNB	ENSMFAG00000003065	9664	101157	2370	-31945	0.646666	0.784249	0.979445	0.00892893	0.0724726	FLNB	31038	chr2_113304988_113306799	FALSE	A2B	gain
chr2:113307408-113308664	chr2	113307408	113308664	1257	*	chr2	113337838	+	FLNB	ENSMFAG00000003065	9664	101158	2370	-29802	0.702521	0.975303	0.979445	0.00449071	0.0625537	FLNB	29173	chr2_113307408_113308664	FALSE	A2B	gain
chr2:113379445-113380618	chr2	113379445	113380618	1174	*	chr2	113583197	+	ABHD6	ENSMFAG00000022753	1314	101190	4190	-203166	0.625351	0.949082	0.3695	0.0114632	0.0771362	FLNB	41606	chr2_113379445_113380618	FALSE	A2B	gain
chr2:113383405-113385801	chr2	113383405	113385801	2397	*	chr2	113337838	+	FLNB	ENSMFAG00000003065	9664	101192	2370	46765	0.794804	0.990193	0.979445	0.00129987	0.0531636	FLNB	45566	chr2_113383405_113385801	FALSE	A2B	gain
chr2:113434892-113435587	chr2	113434892	113435587	696	*	chr2	113583197	+	ABHD6	ENSMFAG00000022753	1314	101212	4190	-147958	0.578745	0.78622	0.3695	0.0193304	0.0881134	FLNB	97053	chr2_113434892_113435587	FALSE	A2B	gain
chr2:113521718-113522610	chr2	113521718	113522610	893	*	chr2	113583197	+	ABHD6	ENSMFAG00000022753	1314	101241	4190	-61033	0.610689	0.82983	0.3695	0.0135587	0.0803572	DNASE1L3	31045	chr2_113521718_113522610	FALSE	A2B	gain
chr2:113542094-113542660	chr2	113542094	113542660	567	*	chr2	113583197	+	ABHD6	ENSMFAG00000022753	1314	101243	4190	-40820	0.604636	0.868836	0.3695	0.0145183	0.0817234	DNASE1L3	10995	chr2_113542094_113542660	FALSE	A2B	gain
chr2:113549684-113550377	chr2	113549684	113550377	694	*	chr2	113553656	-	DNASE1L3	ENSMFAG00000042137	1382	101244	12974	3626	0.538856	0.811719	0.396763	0.0294657	0.0988048	DNASE1L3	3278	chr2_113549684_113550377	FALSE	A2B	gain
chr2:113549684-113550377	chr2	113549684	113550377	694	*	chr2	113583197	+	ABHD6	ENSMFAG00000022753	1314	101244	4190	-33167	0.536962	0.811719	0.3695	0.0300439	0.0992555	DNASE1L3	3278	chr2_113549684_113550377	FALSE	A2B	gain
chr2:113556740-113557597	chr2	113556740	113557597	858	*	chr2	113583197	+	ABHD6	ENSMFAG00000022753	1314	101246	4190	-26029	0.636873	0.927412	0.3695	0.0100235	0.0744443	DNASE1L3	3083	chr2_113556740_113557597	FALSE	A2B	gain
chr2:113938609-113939735	chr2	113938609	113939735	1127	*	chr2	114005766	-	FAM107A	ENSMFAG00000046390	7105	101303	16215	66594	0.551568	0.944445	0.432827	0.0258278	0.0954185	ACOX2	19032	chr2_113938609_113939735	FALSE	A2B	gain
chr2:135835725-135836593	chr2	135835725	135836593	869	*	chr2	136006783	+	ARL8B	ENSMFAG00000035233	3013	102399	8127	-170624	0.583493	0.956207	0.817712	0.0183555	0.0869748	BHLHE40	27084	chr2_135835725_135836593	FALSE	A2B	gain
chr2:135835725-135836593	chr2	135835725	135836593	869	*	chr2	135863678	+	BHLHE40	ENSMFAG00000040134	3031	102399	11563	-27519	0.691952	0.956207	0.970337	0.00513304	0.0643521	BHLHE40	27084	chr2_135835725_135836593	FALSE	A2B	gain
chr2:135835725-135836593	chr2	135835725	135836593	869	*	chr2	136067939	+	EDEM1	ENSMFAG00000038359	6258	102399	10227	-231780	0.861178	0.956207	0.839005	0.000491404	0.0523185	BHLHE40	27084	chr2_135835725_135836593	FALSE	A2B	gain
chr2:135836681-135837785	chr2	135836681	135837785	1105	*	chr2	135863678	+	BHLHE40	ENSMFAG00000040134	3031	102400	11563	-26445	0.629625	0.869261	0.970337	0.010909	0.0762755	BHLHE40	25892	chr2_135836681_135837785	FALSE	A2B	gain
chr2:135836681-135837785	chr2	135836681	135837785	1105	*	chr2	136006783	+	ARL8B	ENSMFAG00000035233	3013	102400	8127	-169550	0.595486	0.869261	0.817712	0.0160824	0.0840687	BHLHE40	25892	chr2_135836681_135837785	FALSE	A2B	gain
chr2:135836681-135837785	chr2	135836681	135837785	1105	*	chr2	136067939	+	EDEM1	ENSMFAG00000038359	6258	102400	10227	-230706	0.844143	0.869261	0.839005	0.00063488	0.0523185	BHLHE40	25892	chr2_135836681_135837785	FALSE	A2B	gain
chr2:135867120-135869060	chr2	135867120	135869060	1941	*	chr2	135863678	+	BHLHE40	ENSMFAG00000040134	3031	102406	11563	4412	0.683258	0.904664	0.970337	0.0057224	0.065926	BHLHE40	3441	chr2_135867120_135869060	FALSE	A2B	gain
chr2:135869383-135871549	chr2	135869383	135871549	2167	*	chr2	136006783	+	ARL8B	ENSMFAG00000035233	3013	102407	8127	-136317	0.586008	0.968706	0.817712	0.0178569	0.0863763	BHLHE40	5704	chr2_135869383_135871549	FALSE	A2B	gain
chr2:135869383-135871549	chr2	135869383	135871549	2167	*	chr2	135863678	+	BHLHE40	ENSMFAG00000040134	3031	102407	11563	6788	0.807351	0.968706	0.970337	0.0010872	0.0525075	BHLHE40	5704	chr2_135869383_135871549	FALSE	A2B	gain
chr2:135878100-135879082	chr2	135878100	135879082	983	*	chr2	136067939	+	EDEM1	ENSMFAG00000038359	6258	102409	10227	-189348	0.634005	0.738528	0.839005	0.010366	0.0750416	BHLHE40	14421	chr2_135878100_135879082	FALSE	A2B	gain
chr2:135883436-135884263	chr2	135883436	135884263	828	*	chr2	135863678	+	BHLHE40	ENSMFAG00000040134	3031	102415	11563	20171	0.730268	0.950477	0.970337	0.00313607	0.0584312	BHLHE40	19757	chr2_135883436_135884263	FALSE	A2B	gain
chr2:135883436-135884263	chr2	135883436	135884263	828	*	chr2	136067939	+	EDEM1	ENSMFAG00000038359	6258	102415	10227	-184090	0.560396	0.950477	0.839005	0.023536	0.0929499	BHLHE40	19757	chr2_135883436_135884263	FALSE	A2B	gain
chr2:135883436-135884263	chr2	135883436	135884263	828	*	chr2	136006783	+	ARL8B	ENSMFAG00000035233	3013	102415	8127	-122934	0.711368	0.950477	0.817712	0.00401007	0.0613906	BHLHE40	19757	chr2_135883436_135884263	FALSE	A2B	gain
chr2:135890604-135891364	chr2	135890604	135891364	761	*	chr2	136006783	+	ARL8B	ENSMFAG00000035233	3013	102418	8127	-115799	0.567027	0.800658	0.817712	0.0219325	0.0912029	BHLHE40	26925	chr2_135890604_135891364	FALSE	A2B	gain
chr2:135890604-135891364	chr2	135890604	135891364	761	*	chr2	136067939	+	EDEM1	ENSMFAG00000038359	6258	102418	10227	-176955	0.715918	0.800658	0.839005	0.00378152	0.0606898	BHLHE40	26925	chr2_135890604_135891364	FALSE	A2B	gain
chr2:135890604-135891364	chr2	135890604	135891364	761	*	chr2	135863678	+	BHLHE40	ENSMFAG00000040134	3031	102418	11563	27306	0.752152	0.800658	0.970337	0.00234312	0.0561355	BHLHE40	26925	chr2_135890604_135891364	FALSE	A2B	gain
chr2:135899889-135901490	chr2	135899889	135901490	1602	*	chr2	136067939	+	EDEM1	ENSMFAG00000038359	6258	102424	10227	-167250	0.782118	0.979967	0.839005	0.00155338	0.0535054	BHLHE40	36210	chr2_135899889_135901490	FALSE	A2B	gain
chr2:135899889-135901490	chr2	135899889	135901490	1602	*	chr2	135863678	+	BHLHE40	ENSMFAG00000040134	3031	102424	11563	37011	0.705519	0.979967	0.970337	0.00432231	0.0621109	BHLHE40	36210	chr2_135899889_135901490	FALSE	A2B	gain
chr2:135899889-135901490	chr2	135899889	135901490	1602	*	chr2	136006783	+	ARL8B	ENSMFAG00000035233	3013	102424	8127	-106094	0.735947	0.979967	0.817712	0.00290963	0.0578152	BHLHE40	36210	chr2_135899889_135901490	FALSE	A2B	gain
chr2:135905633-135908030	chr2	135905633	135908030	2398	*	chr2	135863678	+	BHLHE40	ENSMFAG00000040134	3031	102428	11563	43153	0.800862	0.986596	0.970337	0.0011928	0.0527502	BHLHE40	41954	chr2_135905633_135908030	FALSE	A2B	gain
chr2:135905633-135908030	chr2	135905633	135908030	2398	*	chr2	136067939	+	EDEM1	ENSMFAG00000038359	6258	102428	10227	-161108	0.801471	0.986596	0.839005	0.0011825	0.0527054	BHLHE40	41954	chr2_135905633_135908030	FALSE	A2B	gain
chr2:135905633-135908030	chr2	135905633	135908030	2398	*	chr2	136006783	+	ARL8B	ENSMFAG00000035233	3013	102428	8127	-99952	0.578103	0.986596	0.817712	0.0194657	0.0882696	BHLHE40	41954	chr2_135905633_135908030	FALSE	A2B	gain
chr2:135996349-135997115	chr2	135996349	135997115	767	*	chr2	136067939	+	EDEM1	ENSMFAG00000038359	6258	102438	10227	-71207	0.784154	0.890296	0.839005	0.00150986	0.0534131	ARL8B	9667	chr2_135996349_135997115	FALSE	A2B	gain
chr2:135996349-135997115	chr2	135996349	135997115	767	*	chr2	135863678	+	BHLHE40	ENSMFAG00000040134	3031	102438	11563	133054	0.743123	0.890296	0.970337	0.00264491	0.0569184	ARL8B	9667	chr2_135996349_135997115	FALSE	A2B	gain
chr2:135996349-135997115	chr2	135996349	135997115	767	*	chr2	136006783	+	ARL8B	ENSMFAG00000035233	3013	102438	8127	-10051	0.758616	0.890296	0.817712	0.00214682	0.0555515	ARL8B	9667	chr2_135996349_135997115	FALSE	A2B	gain
chr2:136027994-136028572	chr2	136027994	136028572	579	*	chr2	136006783	+	ARL8B	ENSMFAG00000035233	3013	102443	8127	21500	0.727194	0.825377	0.817712	0.00326522	0.0589961	ARL8B	21210	chr2_136027994_136028572	FALSE	A2B	gain
chr2:136027994-136028572	chr2	136027994	136028572	579	*	chr2	135863678	+	BHLHE40	ENSMFAG00000040134	3031	102443	11563	164605	0.737049	0.825377	0.970337	0.00286745	0.0576019	ARL8B	21210	chr2_136027994_136028572	FALSE	A2B	gain
chr2:136027994-136028572	chr2	136027994	136028572	579	*	chr2	136067939	+	EDEM1	ENSMFAG00000038359	6258	102443	10227	-39656	0.761531	0.825377	0.839005	0.00206332	0.0554015	ARL8B	21210	chr2_136027994_136028572	FALSE	A2B	gain
chr2:136094999-136095747	chr2	136094999	136095747	749	*	chr2	136067939	+	EDEM1	ENSMFAG00000038359	6258	102455	10227	27434	0.673766	0.819582	0.839005	0.00643497	0.0673996	EDEM1	27059	chr2_136094999_136095747	FALSE	A2B	gain
chr2:136094999-136095747	chr2	136094999	136095747	749	*	chr2	135863678	+	BHLHE40	ENSMFAG00000040134	3031	102455	11563	231695	0.744202	0.819582	0.970337	0.00260704	0.0567211	EDEM1	27059	chr2_136094999_136095747	FALSE	A2B	gain
chr2:136094999-136095747	chr2	136094999	136095747	749	*	chr2	136006783	+	ARL8B	ENSMFAG00000035233	3013	102455	8127	88590	0.718625	0.819582	0.817712	0.00365121	0.0602477	EDEM1	27059	chr2_136094999_136095747	FALSE	A2B	gain
chr2:136099349-136100159	chr2	136099349	136100159	811	*	chr2	136006783	+	ARL8B	ENSMFAG00000035233	3013	102456	8127	92971	0.698072	0.85617	0.817712	0.00475167	0.0633078	EDEM1	31409	chr2_136099349_136100159	FALSE	A2B	gain
chr2:136099349-136100159	chr2	136099349	136100159	811	*	chr2	136067939	+	EDEM1	ENSMFAG00000038359	6258	102456	10227	31815	0.775221	0.85617	0.839005	0.00170961	0.0540903	EDEM1	31409	chr2_136099349_136100159	FALSE	A2B	gain
chr2:136099349-136100159	chr2	136099349	136100159	811	*	chr2	135863678	+	BHLHE40	ENSMFAG00000040134	3031	102456	11563	236076	0.713842	0.85617	0.970337	0.00388426	0.0610643	EDEM1	31409	chr2_136099349_136100159	FALSE	A2B	gain
chr2:143194049-143195021	chr2	143194049	143195021	973	*	chr2	143325170	+	PPARG	ENSMFAG00000034317	2622	102882	7778	-130635	0.725486	0.882428	0.847621	0.00333906	0.0592613	TIMP4	14726	chr2_143194049_143195021	FALSE	A2B	gain
chr2:143242028-143243376	chr2	143242028	143243376	1349	*	chr2	143325170	+	PPARG	ENSMFAG00000034317	2622	102895	7778	-82468	0.920993	0.988045	0.847621	0.000192877	0.0523185	TIMP4	62705	chr2_143242028_143243376	FALSE	A2B	gain
chr2:143244051-143244648	chr2	143244051	143244648	598	*	chr2	143325170	+	PPARG	ENSMFAG00000034317	2622	102897	7778	-80821	0.962566	0.936507	0.847621	9.74319e-05	0.0523185	TIMP4	64728	chr2_143244051_143244648	FALSE	A2B	gain
chr2:143257385-143257899	chr2	143257385	143257899	515	*	chr2	143179322	-	TIMP4	ENSMFAG00000044354	1625	102899	14645	-78320	0.545473	0.742147	0.558496	0.0275205	0.0970881	PPARG	67270	chr2_143257385_143257899	FALSE	A2B	gain
chr2:143257385-143257899	chr2	143257385	143257899	515	*	chr2	143325170	+	PPARG	ENSMFAG00000034317	2622	102899	7778	-67528	0.923053	0.742147	0.847621	0.000186576	0.0523185	PPARG	67270	chr2_143257385_143257899	FALSE	A2B	gain
chr2:143266958-143267473	chr2	143266958	143267473	516	*	chr2	143325170	+	PPARG	ENSMFAG00000034317	2622	102902	7778	-57955	0.929667	0.814789	0.847621	0.000167635	0.0523185	PPARG	57696	chr2_143266958_143267473	FALSE	A2B	gain
chr2:143267521-143268193	chr2	143267521	143268193	673	*	chr2	143325170	+	PPARG	ENSMFAG00000034317	2622	102903	7778	-57313	0.936197	0.916695	0.847621	0.000150721	0.0523185	PPARG	56976	chr2_143267521_143268193	FALSE	A2B	gain
chr2:143267521-143268193	chr2	143267521	143268193	673	*	chr2	143179322	-	TIMP4	ENSMFAG00000044354	1625	102903	14645	-88535	0.577819	0.916695	0.558496	0.0195259	0.0883721	PPARG	56976	chr2_143267521_143268193	FALSE	A2B	gain
chr2:143453990-143454628	chr2	143453990	143454628	639	*	chr2	143325170	+	PPARG	ENSMFAG00000034317	2622	102924	7778	129139	0.944735	0.865879	0.847621	0.000131021	0.0523185	TSEN2	49553	chr2_143453990_143454628	FALSE	A2B	gain
chr2:143716842-143717398	chr2	143716842	143717398	557	*	chr2	143812520	-	TMEM40	ENSMFAG00000039365	957	102955	10966	95400	0.60454	0.921509	0.476522	0.0145339	0.0817677	RAF1	47705	chr2_143716842_143717398	FALSE	A2B	gain
chr2:144031494-144033458	chr2	144031494	144033458	1965	*	chr2	144129328	-	IQSEC1	ENSMFAG00000043873	10835	103008	14283	96852	0.696735	0.909909	0.611484	0.0048327	0.0635268	NA	71772	chr2_144031494_144033458	FALSE	A2B	gain
chr2:144039637-144041249	chr2	144039637	144041249	1613	*	chr2	143812520	-	TMEM40	ENSMFAG00000039365	957	103011	10966	-227923	0.583093	0.975346	0.476522	0.018436	0.087085	NA	79915	chr2_144039637_144041249	FALSE	A2B	gain
chr2:144039637-144041249	chr2	144039637	144041249	1613	*	chr2	144129328	-	IQSEC1	ENSMFAG00000043873	10835	103011	14283	88885	0.706169	0.975346	0.611484	0.00428654	0.0621109	NA	79915	chr2_144039637_144041249	FALSE	A2B	gain
chr2:144044117-144045252	chr2	144044117	144045252	1136	*	chr2	143812520	-	TMEM40	ENSMFAG00000039365	957	103013	10966	-232164	0.563695	0.977764	0.476522	0.0227258	0.0920068	IQSEC1	84075	chr2_144044117_144045252	FALSE	A2B	gain
chr2:144044117-144045252	chr2	144044117	144045252	1136	*	chr2	144129328	-	IQSEC1	ENSMFAG00000043873	10835	103013	14283	84644	0.774162	0.977764	0.611484	0.00173486	0.0541686	IQSEC1	84075	chr2_144044117_144045252	FALSE	A2B	gain
chr2:144598375-144599127	chr2	144598375	144599127	753	*	chr2	144613953	+	FBLN2	ENSMFAG00000003835	5261	103077	2949	-15202	0.632428	0.825269	0.774386	0.0105587	0.0755045	FBLN2	14825	chr2_144598375_144599127	FALSE	A2B	gain
chr2:144810000-144810607	chr2	144810000	144810607	608	*	chr2	144938690	-	WNT7A	ENSMFAG00000044809	2091	103115	14981	128387	0.67195	0.822501	0.876854	0.00658002	0.0677923	WNT7A	128082	chr2_144810000_144810607	FALSE	A2B	gain
chr2:144810000-144810607	chr2	144810000	144810607	608	*	chr2	144613953	+	FBLN2	ENSMFAG00000003835	5261	103115	2949	196350	0.576346	0.822501	0.774386	0.0198402	0.0887361	WNT7A	128082	chr2_144810000_144810607	FALSE	A2B	gain
chr2:144887109-144888618	chr2	144887109	144888618	1510	*	chr2	144938690	-	WNT7A	ENSMFAG00000044809	2091	103123	14981	50827	0.895923	0.98323	0.876854	0.000287381	0.0523185	WNT7A	50071	chr2_144887109_144888618	FALSE	A2B	gain
chr2:144904302-144905496	chr2	144904302	144905496	1195	*	chr2	144938690	-	WNT7A	ENSMFAG00000044809	2091	103128	14981	33791	0.82865	0.981868	0.876854	0.000798321	0.0523185	WNT7A	33193	chr2_144904302_144905496	FALSE	A2B	gain
chr2:145012408-145013176	chr2	145012408	145013176	769	*	chr2	144938690	-	WNT7A	ENSMFAG00000044809	2091	103142	14981	-74102	0.537278	0.876919	0.876854	0.0299467	0.0991927	WNT7A	73717	chr2_145012408_145013176	FALSE	A2B	gain
chr2:145751809-145753087	chr2	145751809	145753087	1279	*	chr2	145967016	+	KLF15	ENSMFAG00000002550	5321	103179	1965	-214568	0.659929	0.867947	0.299772	0.00761695	0.0698147	NA	272	chr2_145751809_145753087	FALSE	A2B	gain
chr2:146026763-146028834	chr2	146026763	146028834	2072	*	chr2	145967016	+	KLF15	ENSMFAG00000002550	5321	103209	1965	60782	0.679691	0.94919	0.299772	0.00598138	0.0665922	KLF15	59746	chr2_146026763_146028834	FALSE	A2B	gain
chr2:146067848-146068420	chr2	146067848	146068420	573	*	chr2	146143151	+	ALDH1L1	ENSMFAG00000039810	3129	103214	11318	-75017	0.565426	0.809851	0.348637	0.0223106	0.0916083	ALDH1L1	74730	chr2_146067848_146068420	FALSE	A2B	gain
chr2:146067848-146068420	chr2	146067848	146068420	573	*	chr2	145967016	+	KLF15	ENSMFAG00000002550	5321	103214	1965	101118	0.598168	0.809851	0.299772	0.0156093	0.0832934	ALDH1L1	74730	chr2_146067848_146068420	FALSE	A2B	gain
chr2:146482808-146484651	chr2	146482808	146484651	1844	*	chr2	146518092	+	OSBPL11	ENSMFAG00000044778	4654	103246	14957	-34363	0.779868	0.993457	0.831374	0.00160284	0.0536221	OSBPL11	33440	chr2_146482808_146484651	FALSE	A2B	gain
chr2:146514600-146515250	chr2	146514600	146515250	651	*	chr2	146518092	+	OSBPL11	ENSMFAG00000044778	4654	103251	14957	-3167	0.582147	0.816071	0.831374	0.0186274	0.0872831	OSBPL11	2841	chr2_146514600_146515250	FALSE	A2B	gain
chr2:146579801-146581257	chr2	146579801	146581257	1457	*	chr2	146518092	+	OSBPL11	ENSMFAG00000044778	4654	103262	14957	62437	0.702215	0.811267	0.831374	0.00450824	0.0626417	SNX4	19813	chr2_146579801_146581257	FALSE	A2B	gain
chr2:146594675-146595444	chr2	146594675	146595444	770	*	chr2	146518092	+	OSBPL11	ENSMFAG00000044778	4654	103263	14957	76967	0.732977	0.740063	0.831374	0.00302612	0.0583265	SNX4	5626	chr2_146594675_146595444	FALSE	A2B	gain
chr2:146604964-146606107	chr2	146604964	146606107	1144	*	chr2	146518092	+	OSBPL11	ENSMFAG00000044778	4654	103268	14957	87443	0.744252	0.916786	0.831374	0.00260531	0.0567211	Y_RNA	653	chr2_146604964_146606107	FALSE	A2B	gain
chr2:146642573-146643234	chr2	146642573	146643234	662	*	chr2	146518092	+	OSBPL11	ENSMFAG00000044778	4654	103275	14957	124811	0.694518	0.836314	0.831374	0.0049699	0.0639109	Y_RNA	38262	chr2_146642573_146643234	FALSE	A2B	gain
chr2:147009647-147011338	chr2	147009647	147011338	1692	*	chr2	147090904	+	HEG1	ENSMFAG00000002554	3858	103314	1968	-80412	0.69823	0.99895	0.562619	0.00474218	0.0633078	U6	12788	chr2_147009647_147011338	FALSE	A2B	gain
chr2:14810710-14811931	chr2	14810710	14811931	1222	*	chr2	14997223	-	CMTM7	ENSMFAG00000031701	1777	95080	5929	185903	0.541877	0.861754	0.902886	0.0285635	0.0980659	DYNC1LI1	4959	chr2_14810710_14811931	FALSE	A2B	gain
chr2:150293742-150294969	chr2	150293742	150294969	1228	*	chr2	150358190	-	EAF2	ENSMFAG00000046362	3989	103679	16194	63835	0.668799	0.927159	0.590867	0.00683879	0.0680513	SLC15A2	2692	chr2_150293742_150294969	FALSE	A2B	gain
chr2:150296903-150297869	chr2	150296903	150297869	967	*	chr2	150358190	-	EAF2	ENSMFAG00000046362	3989	103681	16194	60804	0.603964	0.83626	0.590867	0.0146284	0.0819021	SLC15A2	0	chr2_150296903_150297869	FALSE	A2B	gain
chr2:150299548-150300163	chr2	150299548	150300163	616	*	chr2	150358190	-	EAF2	ENSMFAG00000046362	3989	103683	16194	58335	0.657102	0.850262	0.590867	0.0078811	0.0703185	SLC15A2	1885	chr2_150299548_150300163	FALSE	A2B	gain
chr2:150306685-150307197	chr2	150306685	150307197	513	*	chr2	150358190	-	EAF2	ENSMFAG00000046362	3989	103684	16194	51249	0.671654	0.722383	0.590867	0.00660397	0.0678471	SLC15A2	9022	chr2_150306685_150307197	FALSE	A2B	gain
chr2:156466732-156467976	chr2	156466732	156467976	1245	*	chr2	156628584	-	GAP43	ENSMFAG00000041003	1551	103973	12097	161230	0.579607	0.950014	0.986461	0.0191501	0.0879214	Metazoa_SRP	46599	chr2_156466732_156467976	FALSE	A2B	gain
chr2:159799883-159800913	chr2	159799883	159800913	1031	*	chr2	159631772	-	SLC35A5	ENSMFAG00000042127	3106	104197	12967	-168626	0.542312	0.967279	0.585451	0.0284355	0.0979583	NA	3950	chr2_159799883_159800913	FALSE	A2B	gain
chr2:159813980-159814799	chr2	159813980	159814799	820	*	chr2	159631772	-	SLC35A5	ENSMFAG00000042127	3106	104200	12967	-182617	0.562712	0.804535	0.585451	0.0229648	0.0923266	NA	18047	chr2_159813980_159814799	FALSE	A2B	gain
chr2:159896486-159898230	chr2	159896486	159898230	1745	*	chr2	159864081	-	CD200	ENSMFAG00000000111	2284	104218	69	-33277	0.607981	0.923039	0.99083	0.0139809	0.0809791	SLC9C1	21726	chr2_159896486_159898230	FALSE	A2B	gain
chr2:164148244-164148833	chr2	164148244	164148833	590	*	chr2	164116784	+	CD47	ENSMFAG00000039536	5204	104435	11105	31754	0.733006	0.841096	0.965167	0.00302495	0.0583265	CD47	31459	chr2_164148244_164148833	FALSE	A2B	gain
chr2:173196660-173198076	chr2	173196660	173198076	1417	*	chr2	173281417	+	DCBLD2	ENSMFAG00000045647	6237	104744	15644	-84049	0.538361	0.919032	0.867992	0.029616	0.0988436	U7	285	chr2_173196660_173198076	FALSE	A2B	gain
chr2:173196660-173198076	chr2	173196660	173198076	1417	*	chr2	173432761	-	ST3GAL6	ENSMFAG00000040058	5668	104744	11503	235393	0.547019	0.919032	0.758077	0.0270823	0.0967321	U7	285	chr2_173196660_173198076	FALSE	A2B	gain
chr2:1783816-1785056	chr2	1783816	1785056	1241	*	chr2	1962885	+	APOD	ENSMFAG00000002871	1084	94081	2221	-178449	0.612055	0.968006	0.695181	0.0133501	0.0800034	BDH1	117736	chr2_1783816_1785056	FALSE	A2B	gain
chr2:180774031-180775110	chr2	180774031	180775110	1080	*	chr2	180942411	-	CHMP2B	ENSMFAG00000033665	2634	104915	7359	167841	0.568139	0.884254	0.848052	0.0216731	0.0908417	POU1F1	118013	chr2_180774031_180775110	FALSE	A2B	gain
chr2:181122917-181123622	chr2	181122917	181123622	706	*	chr2	181161301	+	VGLL3	ENSMFAG00000003253	1018	104943	2511	-38032	0.809901	0.847984	0.580774	0.00104812	0.0523185	VGLL3	37678	chr2_181122917_181123622	FALSE	A2B	gain
chr2:181122917-181123622	chr2	181122917	181123622	706	*	chr2	180942411	-	CHMP2B	ENSMFAG00000033665	2634	104943	7359	-180858	0.607489	0.847984	0.848052	0.0140588	0.0810772	VGLL3	37678	chr2_181122917_181123622	FALSE	A2B	gain
chr2:181155310-181156455	chr2	181155310	181156455	1146	*	chr2	180942411	-	CHMP2B	ENSMFAG00000033665	2634	104947	7359	-213471	0.585402	0.915413	0.848052	0.0179759	0.0864921	VGLL3	4845	chr2_181155310_181156455	FALSE	A2B	gain
chr2:181155310-181156455	chr2	181155310	181156455	1146	*	chr2	181161301	+	VGLL3	ENSMFAG00000003253	1018	104947	2511	-5419	0.726745	0.915413	0.580774	0.00328446	0.0590327	VGLL3	4845	chr2_181155310_181156455	FALSE	A2B	gain
chr2:181157515-181158163	chr2	181157515	181158163	649	*	chr2	181161301	+	VGLL3	ENSMFAG00000003253	1018	104948	2511	-3462	0.755536	0.832625	0.580774	0.00223839	0.0556969	VGLL3	3137	chr2_181157515_181158163	FALSE	A2B	gain
[truncated: 6,574 more rows]
