# Supplementary material for: Developmental dynamics of chromatin accessibility during post-implantation development of monkey embryos
Source: Gigascience. 2023 May 25;12:giad038. doi: 10.1093/gigascience/giad038 (PMC10209733; doi:10.1093/gigascience/giad038)
Supplement: giad038_Supplemental_Figures_and_Tables [file giad038_supplemental_figures_and_tables.zip › TableS8.xlsx]

## Sheet: Table_S7
ABCC4
ACHE
ACKR2
ACTR2
ADAMTS1
ADAMTS19
ADAMTSL4
ADAP2
AFAP1L1
AJUBA
AMOT
ANXA5
AP1S2
APOBR
ARHGAP35
ARHGDIB
ARHGEF10L
ARHGEF5
ASGR1
ATG4A
ATP9A
B4GALT1
BACE2
BCAP31
BEX2
CA14
CAB39L
CBX2
CCDC152
CCL27
CCND2
CCNH
CCSAP
CDC42
CDH5
CDH6
CEBPD
CELF5
CFDP1
CHGB
CHMP4C
CLEC1A
CLMP
COL4A2
CRISPLD2
CRMP1
CRYM
CSAD
CSF2RB
CSGALNACT1
CUEDC2
CYSTM1
DDB1
DLGAP3
DLX3
DLX6
DRAXIN
ECM1
EFNA5
EGLN1
ELF2
ENDOD1
EPAS1
ERLEC1
ESYT3
EVA1B
FGF12
FGF2
FKBP15
FNDC3B
FOXH1
FUOM
GNAI1
GNAO1
GPATCH11
GRB14
GULP1
HAPLN1
HAS2
HEBP2
HK1
HMGB1
HSD17B2
HSD3B1
HSPA5
HTRA1
HTRA4
ICAM1
IDO2
IL17RD
INSL4
IRF2BP2
ITGA3
ITM2A
KATNBL1
KMT2C
KRT10
KRT15
KSR1
LGI2
LIN28A
LMBRD2
LRRC32
LYG2
MBNL1
MBNL3
MEST
MFAP5
MICAL1
MKNK1
MLLT1
MOB3A
MORC4
MPEG1
NCAM1
NCMAP
NDUFB1
NEDD9
NELL2
NEO1
NOTUM
NPY1R
NR2F2
NREP
NUCB2
OGFRL1
ORAI3
OSBPL11
OSBPL2
OTOGL
PADI4
PATZ1
PBX1
PCYT1A
PDCD6
PDE9A
PDZD4
PER3
PIEZO1
PIM3
PLAU
PLEK2
POT1
PPARG
PRKCH
PRR14
PRR19
PRTFDC1
PSMB8
PTGIS
RAP2C
RAPGEF2
RARG
RASIP1
RASL11B
REEP3
RGL1
RGMA
RND3
RNF217
ROBO2
RTKN2
RUNX1
SALL3
SCG5
SCML2
SCRN1
SDF2L1
SEMA3C
SEZ6L2
SFMBT1
SFRP2
SLC16A2
SLC35A1
SLC7A3
SMYD2
SNAPIN
SPEG
SPPL2A
ST3GAL6
STON2
SUN2
SUSD1
SUZ12
SYNPO
TANC2
TAP1
TBC1D2B
TCF3
TCF4
TEPP
TFEB
TFPI
TINAGL1
TM2D1
TMC6
TMEM132B
TMEM254
TMEM87B
TOR1AIP2
TRIM29
TRIM54
TRPV6
TTC38
TXNDC5
UFM1
URB2
USP11
VGLL1
VSIG1
WEE1
WHAMM
ZBTB10
ZFAT
ZIK1
ZNF236
ZNF518B
ZNF595
ZNF667
ZNF800
